# Supplementary material for: CRISPR/Cas13 sgRNA‐Mediated RNA–RNA Interaction Mapping in Live Cells with APOBEC RNA Editing
Source: Adv Sci (Weinh). 2024 Oct 11;11(45):2409004. doi: 10.1002/advs.202409004 (PMC11615753; doi:10.1002/advs.202409004)
Supplement: Supplementary file 2 — Supporting Information [file ADVS-11-2409004-s009.xlsx]

## Sheet: Sup_Table_1
Supplementary Table 1. List of differentially expressed genes in cells transfected with nontargeting control sgRNAs and treated with and without Dox. 293T cells stably expressing nontargeting control sgRNAs were cultured with or without Dox for 48 hours. Differentially expressed genes were identified by RNA-seq analysis.
Gene ID	Gene Symbol	logFC	logCPM	LR	P Value	P adj
ENSG00000276312	NA	-3.62371	3.49224	705.312	2.09182e-155	4.74948e-151
ENSG00000274974	NA	1.79924	6.50166	300.563	2.48415e-67	2.82013e-63
ENSG00000278189	RNA5-8SN1	2.15525	2.69755	277.371	2.80849e-62	2.12556e-58
ENSG00000273937	NA	4.10215	0.265133	251.736	1.08643e-56	6.16683e-53
ENSG00000274482	NA	2.98791	0.866868	236.153	2.71296e-53	1.23196e-49
ENSG00000278047	NA	-1.69608	3.70327	215.207	1.00429e-48	3.80042e-45
ENSG00000249948	GBA3	-3.23154	0.248891	174.413	8.04398e-40	2.60912e-36
ENSG00000263563	UBBP4	-2.24943	0.735516	136.144	1.85561e-31	5.26645e-28
ENSG00000166595	CIAO2B	-0.79558	4.48005	55.68	8.52824e-14	2.15148e-10
ENSG00000274745	NA	-1.12872	1.22373	51.2556	8.10891e-13	1.84113e-09
ENSG00000128965	CHAC1	0.843441	2.46061	45.464	1.55467e-11	3.20898e-08
ENSG00000276736	NA	3.05243	-2.15974	40.7184	1.75821e-10	3.32668e-07
ENSG00000227242	NA	-0.890442	1.73511	39.7166	2.93617e-10	5.12813e-07
ENSG00000248498	ASNSP1	0.712946	3.23554	38.5793	5.25746e-10	8.52648e-07
ENSG00000251161	NA	-1.12256	0.295082	32.9599	9.40787e-09	1.42404e-05
ENSG00000276850	NA	1.32839	-0.377145	32.6449	1.1063e-08	1.56991e-05
ENSG00000280683	NA	1.93016	-1.48805	32.0708	1.48656e-08	1.98543e-05
ENSG00000274030	NA	0.543111	7.1837	29.4292	5.7998e-08	7.31581e-05
ENSG00000255353	ASS1P13	-7.43763	-3.33948	27.5758	1.51057e-07	0.000180513
ENSG00000171643	S100Z	1.12643	-0.172142	26.9202	2.12037e-07	0.000238382
ENSG00000228798	NA	1.51423	-1.10432	26.8447	2.20481e-07	0.000238382
ENSG00000275783	NA	-0.504131	9.06774	25.7696	3.84709e-07	0.000396436
ENSG00000217315	OR2W2P	7.18449	-3.72408	25.6867	4.01587e-07	0.000396436
ENSG00000166984	NA	-7.17625	-3.55592	23.0498	1.57856e-06	0.00145699
ENSG00000228253	ATP8	0.598647	2.43756	23.0188	1.60427e-06	0.00145699
ENSG00000170324	FRMPD2	0.810637	0.7277	22.6019	1.99289e-06	0.00174033
ENSG00000254271	NA	3.63303	-3.28693	22.4106	2.20151e-06	0.0018513
ENSG00000146276	GABRR1	-1.60928	-1.49162	21.7474	3.11006e-06	0.00252192
ENSG00000234337	NA	1.27869	-0.954592	21.6306	3.30543e-06	0.00258792
ENSG00000095752	IL11	-2.03626	-2.10579	21.0288	4.52433e-06	0.00332614
ENSG00000187942	LDLRAD2	3.56302	-3.34336	21.0216	4.5413e-06	0.00332614
ENSG00000136688	IL36G	-4.11155	-3.28548	20.86	4.94113e-06	0.00350589
ENSG00000254872	LINC02688	-7.02536	-3.67819	20.7766	5.16108e-06	0.00355098
ENSG00000273730	NA	0.838062	0.389648	20.5063	5.94355e-06	0.00396907
ENSG00000140557	ST8SIA2	1.41377	-1.34073	20.4438	6.1408e-06	0.00398362
ENSG00000137699	TRIM29	2.52521	-2.7925	20.1714	7.08044e-06	0.0044656
ENSG00000237506	RPSAP15	0.611227	1.7175	19.3389	1.09456e-05	0.00671677
ENSG00000122735	DNAI1	0.694578	0.966168	18.585	1.62497e-05	0.00970917
ENSG00000235981	NA	-6.85682	-3.81223	18.4964	1.70228e-05	0.00991035
ENSG00000267123	SCAT1	-2.31163	-2.56121	18.3844	1.8053e-05	0.0102474
ENSG00000140254	DUOXA1	-2.63664	-2.82282	18.2098	1.9786e-05	0.0109571
ENSG00000161664	ASB16	-0.555569	2.15096	18.1088	2.08634e-05	0.011054
ENSG00000248457	NA	1.49476	-1.68525	18.1023	2.09346e-05	0.011054
ENSG00000258679	NA	-2.16672	-2.4733	17.8065	2.44541e-05	0.0126189
ENSG00000213399	RPS2P17	1.43228	-1.61761	17.5167	2.84799e-05	0.0141573
ENSG00000276104	NA	0.419661	6.80816	17.5032	2.86825e-05	0.0141573
ENSG00000169903	TM4SF4	-6.76454	-3.88441	17.3537	3.103e-05	0.0146005
ENSG00000215148	PRSS41	-6.76454	-3.88441	17.3537	3.103e-05	0.0146005
ENSG00000254479	NA	-2.59104	-2.8581	17.3245	3.15095e-05	0.0146005
ENSG00000168016	TRANK1	1.86246	-2.37142	16.7395	4.288e-05	0.0191075
ENSG00000248646	NA	-1.39568	-1.51426	16.7377	4.29194e-05	0.0191075
ENSG00000131183	SLC34A1	1.0501	-0.773463	16.6715	4.44433e-05	0.0194055
ENSG00000224273	NA	1.44042	-1.72304	16.5178	4.81954e-05	0.020306
ENSG00000256029	NA	-1.49414	-1.7176	16.4688	4.94583e-05	0.020306
ENSG00000237938	NA	-2.54395	-2.8943	16.445	5.0083e-05	0.020306
ENSG00000184194	GPR173	-2.54395	-2.8943	16.445	5.0083e-05	0.020306
ENSG00000272827	NA	3.96087	-3.80604	16.369	5.21309e-05	0.0207655
ENSG00000185291	IL3RA	-0.509386	2.3918	16.3241	5.3381e-05	0.0208968
ENSG00000269404	SPIB	1.69949	-2.18654	16.2455	5.56413e-05	0.0212175
ENSG00000272647	NA	-0.488695	2.699	16.231	5.60692e-05	0.0212175
ENSG00000278354	NA	0.397916	9.07974	16.0899	6.04043e-05	0.0224833
ENSG00000213599	SLX1A-SULT1A3	-0.649728	0.977402	16.0426	6.19332e-05	0.0226476
ENSG00000270402	NA	1.02507	-0.765154	16.0022	6.32692e-05	0.0226476
ENSG00000130844	ZNF331	0.593037	1.35845	15.9852	6.38383e-05	0.0226476
ENSG00000188766	SPRED3	-0.590776	1.4032	15.8604	6.81922e-05	0.0237427
ENSG00000243417	RPS3AP18	2.20102	-2.83695	15.8376	6.90163e-05	0.0237427
ENSG00000168421	RHOH	1.07657	-0.94124	15.7935	7.06434e-05	0.0239397
ENSG00000251391	NA	-2.32251	-2.78432	15.7067	7.39636e-05	0.0246962
ENSG00000254944	NA	-2.49527	-2.93147	15.5716	7.94396e-05	0.025132
ENSG00000224820	NA	2.30377	-2.95994	15.5574	8.00378e-05	0.025132
ENSG00000231453	LINC01305	3.24307	-3.59296	15.5394	8.08033e-05	0.025132
ENSG00000173040	EVC2	3.24307	-3.59296	15.5394	8.08033e-05	0.025132
ENSG00000232801	SDCBPP3	3.24307	-3.59296	15.5394	8.08033e-05	0.025132
ENSG00000229656	NA	-1.52127	-1.85734	15.4556	8.44683e-05	0.0259169
ENSG00000169429	CXCL8	2.61075	-3.24231	15.22	9.56863e-05	0.0289674
ENSG00000214866	DCDC2C	-1.79595	-2.28455	15.1782	9.78285e-05	0.0292263
ENSG00000066056	TIE1	-2.15179	-2.68211	15.1334	0.000100174	0.0295383
ENSG00000149527	PLCH2	-0.674242	0.681472	15.0827	0.000102904	0.0299542
ENSG00000140044	JDP2	0.427355	3.68113	14.98	0.000108654	0.0312278
ENSG00000277644	NA	-1.53728	-1.93266	14.9468	0.000110587	0.0313861
ENSG00000280164	NA	0.927498	-0.561532	14.8983	0.000113468	0.031806
ENSG00000171931	FBXW10	-0.808028	-0.0403053	14.835	0.000117338	0.0321632
ENSG00000226661	NA	1.77784	-2.4321	14.8255	0.000117928	0.0321632
ENSG00000232748	NA	0.889124	-0.432301	14.7966	0.000119754	0.0321632
ENSG00000234168	NA	1.50173	-2.00257	14.7863	0.000120409	0.0321632
ENSG00000224286	LINC01142	-2.44489	-2.96966	14.7049	0.00012572	0.0331916
ENSG00000230555	NA	0.795074	-0.0682893	14.5898	0.000133639	0.0348767
ENSG00000188620	HMX3	-1.2326	-1.39849	14.4591	0.000143235	0.0368122
ENSG00000189375	TBC1D28	-0.627637	0.892314	14.4452	0.000144298	0.0368122
ENSG00000253986	NA	1.25234	-1.54109	14.3861	0.000148901	0.0373514
ENSG00000151012	SLC7A11	0.385135	5.84209	14.376	0.000149702	0.0373514
ENSG00000251445	NA	-2.1089	-2.71406	14.3375	0.00015279	0.0377076
ENSG00000120051	CFAP58	0.840455	-0.307721	14.2404	0.000160878	0.0392768
ENSG00000168918	INPP5D	0.599884	1.01305	14.2087	0.000163613	0.0395194
ENSG00000135502	SLC26A10	-0.626637	0.858675	14.1856	0.000165632	0.0395861
ENSG00000132911	NMUR2	2.0119	-2.80099	14.0586	0.000177198	0.0407076
ENSG00000236641	NA	2.0119	-2.80099	14.0586	0.000177198	0.0407076
ENSG00000154856	APCDD1	0.472502	2.34334	14.0448	0.000178509	0.0407076
ENSG00000254972	NA	-1.3709	-1.73099	14.0366	0.000179289	0.0407076
ENSG00000270313	NA	-1.3709	-1.73099	14.0366	0.000179289	0.0407076
ENSG00000271973	NA	-0.897985	-0.505352	13.9546	0.000187278	0.0419171
ENSG00000101194	SLC17A9	-1.21378	-1.41132	13.9443	0.000188309	0.0419171
ENSG00000268199	NA	-1.97479	-2.61649	13.915	0.000191268	0.0419464
ENSG00000112852	PCDHB2	1.85182	-2.62235	13.9051	0.000192279	0.0419464
ENSG00000196345	ZKSCAN7	1.7336	-2.46338	13.8885	0.000193982	0.0419464
ENSG00000163131	CTSS	1.01722	-1.00823	13.6084	0.000225175	0.0482046
ENSG00000136942	RPL35	0.365815	8.85156	13.5918	0.00022717	0.0482046
ENSG00000206596	RNU1-27P	-0.47236	2.26174	13.5739	0.000229352	0.0482169
ENSG00000070190	DAPP1	-1.13503	-1.26769	13.5374	0.00023385	0.0487116
ENSG00000273925	NA	1.66364	-2.40512	13.463	0.000243312	0.0495902
ENSG00000251363	NA	1.4751	-2.09482	13.4525	0.000244682	0.0495902
ENSG00000233685	OR6L1P	-1.1947	-1.42427	13.4347	0.000247017	0.0495902
ENSG00000162490	DRAXIN	1.39143	-1.94076	13.424	0.000248421	0.0495902
ENSG00000189056	RELN	-1.21212	-1.46622	13.4198	0.000248988	0.0495902
ENSG00000147206	NXF3	1.13454	-1.36471	13.3914	0.000252784	0.0499084
ENSG00000205106	LINC02716	2.17884	-3.05119	13.3301	0.000261184	0.0511222
ENSG00000258583	LINC01500	-0.98982	-0.897468	13.2514	0.000272377	0.0525669
ENSG00000228612	NA	1.53149	-2.21639	13.2458	0.000273195	0.0525669
ENSG00000276216	NA	-0.483072	2.01953	13.2132	0.000277981	0.0530384
ENSG00000213654	GPSM3	-0.996785	-0.926475	13.1887	0.000281637	0.053288
ENSG00000248671	ALG1L9P	0.500007	1.75363	13.1527	0.000287112	0.053875
ENSG00000170209	ANKK1	1.26912	-1.7285	13.0483	0.000303568	0.056154
ENSG00000213714	FAM209B	2.29856	-3.19449	13.0346	0.000305786	0.056154
ENSG00000236493	NA	1.95556	-2.84125	13.0292	0.000306677	0.056154
ENSG00000167858	TEKT1	-2.33852	-3.04934	12.9939	0.000312515	0.0567652
ENSG00000244065	NA	-1.38389	-1.87222	12.971	0.000316353	0.0568751
ENSG00000148795	CYP17A1	1.80139	-2.65797	12.9349	0.00032251	0.0568751
ENSG00000103196	CRISPLD2	-0.64279	0.552166	12.9242	0.000324369	0.0568751
ENSG00000079337	RAPGEF3	0.800555	-0.316293	12.8938	0.000329676	0.0568751
ENSG00000278777	NA	0.361481	6.43095	12.8933	0.000329754	0.0568751
ENSG00000271926	NA	-2.56478	-3.22859	12.8789	0.000332316	0.0568751
ENSG00000253374	NA	-2.56478	-3.22859	12.8789	0.000332316	0.0568751
ENSG00000250596	NA	3.05184	-3.7352	12.8601	0.000335664	0.0568751
ENSG00000184374	COLEC10	3.05184	-3.7352	12.8601	0.000335664	0.0568751
ENSG00000149922	TBX6	-0.58749	0.916304	12.8304	0.000341032	0.0573566
ENSG00000188525	NA	-1.56787	-2.2082	12.7675	0.000352686	0.0588804
ENSG00000275374	NA	-0.688941	0.25499	12.7522	0.00035559	0.0589319
ENSG00000263961	RHEX	1.54384	-2.29527	12.7283	0.000360171	0.0592586
ENSG00000239718	HLTF-AS1	-1.73541	-2.466	12.6036	0.000384994	0.062887
ENSG00000139278	GLIPR1	-0.766045	-0.153515	12.5843	0.000389007	0.0630885
ENSG00000233205	NA	1.6194	-2.43581	12.5682	0.000392364	0.0631817
ENSG00000182890	GLUD2	0.522119	1.3756	12.5055	0.000405753	0.0636672
ENSG00000249264	NA	1.07951	-1.32493	12.5022	0.000406465	0.0636672
ENSG00000249193	HSPD1P5	1.07951	-1.32493	12.5022	0.000406465	0.0636672
ENSG00000143278	F13B	-1.12612	-1.36867	12.5016	0.000406595	0.0636672
ENSG00000213700	NA	-0.833393	-0.452861	12.4823	0.000410828	0.0638893
ENSG00000198021	SPANXA1	-1.89024	-2.67817	12.4104	0.000426957	0.06582
ENSG00000215210	NA	1.12221	-1.45257	12.4013	0.00042904	0.06582
ENSG00000196517	SLC6A9	0.36453	4.99214	12.3671	0.000436965	0.0665858
ENSG00000274917	RNA5-8SN5	0.394937	3.42921	12.3364	0.000444209	0.0672385
ENSG00000228509	NA	-0.86439	-0.60146	12.2664	0.000461186	0.0693459
ENSG00000236552	RPL13AP5	0.36695	4.64786	12.2347	0.000469097	0.0700714
ENSG00000100399	CHADL	-0.982268	-1.00555	12.2173	0.000473491	0.0701134
ENSG00000180152	XIAPP3	1.55782	-2.37867	12.2092	0.000475554	0.0701134
ENSG00000130513	GDF15	0.822612	-0.510798	12.1651	0.000486923	0.0713264
ENSG00000205413	SAMD9	0.516994	1.35021	12.144	0.000492468	0.0716762
ENSG00000243766	NA	-0.715887	0.0154636	12.11	0.000501516	0.0725282
ENSG00000235376	RPEL1	0.78113	-0.344521	12.0973	0.000504952	0.0725629
ENSG00000145920	CPLX2	-0.365402	4.56219	12.0117	0.000528689	0.0754961
ENSG00000178429	RPS3AP5	-1.972	-2.81455	11.9979	0.000532595	0.0755785
ENSG00000102195	GPR50	0.461992	1.94257	11.9546	0.000545113	0.0760769
ENSG00000270510	LOC100420680	-1.01393	-1.13501	11.953	0.000545606	0.0760769
ENSG00000137959	IFI44L	0.961446	-1.04388	11.9511	0.000546159	0.0760769
ENSG00000231122	FAM25E	2.22498	-3.2472	11.9065	0.000559394	0.0774454
ENSG00000136011	STAB2	-0.830345	-0.524531	11.8884	0.00056485	0.0777268
ENSG00000272462	NA	0.489323	1.57858	11.8558	0.00057482	0.0777348
ENSG00000039987	BEST2	-1.36412	-1.96739	11.8486	0.000577037	0.0777348
ENSG00000187601	MAGEH1	1.4013	-2.14486	11.847	0.000577539	0.0777348
ENSG00000279928	NA	-1.18672	-1.59738	11.8436	0.000578603	0.0777348
ENSG00000119714	GPR68	-0.779457	-0.336204	11.7426	0.000610859	0.0815856
ENSG00000124835	LOC93463	0.59954	0.582881	11.6854	0.00062991	0.0831062
ENSG00000186160	CYP4Z1	0.803787	-0.503903	11.6762	0.000633055	0.0831062
ENSG00000135517	MIP	-0.740226	-0.169606	11.6757	0.000633225	0.0831062
ENSG00000176894	PXMP2	0.733479	-0.189953	11.663	0.000637571	0.0831956
ENSG00000237781	NA	1.21036	-1.76737	11.6438	0.000644162	0.0832311
ENSG00000253496	NA	2.37769	-3.41223	11.6409	0.000645174	0.0832311
ENSG00000184956	MUC6	-0.546665	1.0058	11.585	0.000664851	0.0852849
ENSG00000232790	LINC01162	2.9458	-3.81169	11.542	0.000680403	0.0865068
ENSG00000176046	NUPR1	1.1274	-1.5778	11.5377	0.000681996	0.0865068
ENSG00000214243	NA	-0.869967	-0.731461	11.4902	0.000699656	0.0882538
ENSG00000237842	NA	1.0016	-1.23483	11.4755	0.000705207	0.0884626
ENSG00000104899	AMH	-0.371722	3.78261	11.4433	0.000717539	0.0888255
ENSG00000225984	NA	-1.7433	-2.61263	11.4185	0.000727148	0.0888255
ENSG00000196990	FAM163B	-1.7433	-2.61263	11.4185	0.000727148	0.0888255
ENSG00000281383	NA	-0.338027	7.0875	11.4181	0.000727318	0.0888255
ENSG00000224294	PINCR	0.769805	-0.401321	11.3847	0.000740517	0.0888255
ENSG00000232706	NA	-0.824354	-0.576764	11.3707	0.000746106	0.0888255
ENSG00000102794	ACOD1	-1.14726	-1.5658	11.3696	0.000746551	0.0888255
ENSG00000227939	RPL3P2	0.613582	0.431647	11.3682	0.000747111	0.0888255
ENSG00000138308	PLA2G12B	1.51357	-2.40878	11.3556	0.000752198	0.0888255
ENSG00000168961	LGALS9	-0.743883	-0.240748	11.3285	0.000763262	0.0888255
ENSG00000139287	TPH2	-1.02479	-1.25183	11.3201	0.000766713	0.0888255
ENSG00000135925	WNT10A	-2.22368	-3.13387	11.3172	0.000767935	0.0888255
ENSG00000099985	OSM	-2.22368	-3.13387	11.3172	0.000767935	0.0888255
ENSG00000238004	NA	1.40535	-2.21979	11.3148	0.000768907	0.0888255
ENSG00000133055	MYBPH	-1.37108	-2.049	11.3016	0.000774413	0.0888255
ENSG00000239211	RN7SL563P	-1.37108	-2.049	11.3016	0.000774413	0.0888255
ENSG00000224631	RPS27AP16	0.410876	2.58303	11.3011	0.000774607	0.0888255
ENSG00000172901	LVRN	-0.692697	0.00117481	11.2755	0.000785386	0.0889087
ENSG00000232498	NA	-1.33619	-1.9866	11.2719	0.000786872	0.0889087
ENSG00000253426	NA	0.452344	1.88939	11.2715	0.00078708	0.0889087
ENSG00000280087	NA	-1.30465	-1.9268	11.2548	0.000794155	0.0892638
ENSG00000164078	MST1R	-0.588684	0.619965	11.2455	0.000798144	0.0892702
ENSG00000250697	NA	0.712311	-0.160326	11.1943	0.000820484	0.090542
ENSG00000156509	FBXO43	1.14088	-1.66161	11.1717	0.00083056	0.090542
ENSG00000128165	ADM2	0.744359	-0.318865	11.1712	0.000830768	0.090542
ENSG00000259838	NA	2.04206	-3.1483	11.1701	0.000831268	0.090542
ENSG00000225205	NA	-0.516845	1.17927	11.1614	0.000835184	0.090542
ENSG00000279501	NA	-0.343735	5.27489	11.1568	0.000837251	0.090542
ENSG00000013297	CLDN11	-0.745858	-0.27768	11.1524	0.000839241	0.090542
ENSG00000240770	C21orf91-OT1	0.493067	1.37198	11.1476	0.000841416	0.090542
ENSG00000197774	EME2	-0.377243	3.38313	11.1106	0.000858369	0.0912909
ENSG00000230730	NA	-2.77306	-3.54567	11.1061	0.000860438	0.0912909
ENSG00000259520	LOC101928414	-2.77306	-3.54567	11.1061	0.000860438	0.0912909
ENSG00000234248	NA	-1.58516	-2.43551	11.0699	0.00087739	0.0920943
ENSG00000254833	NA	-0.576954	0.670016	11.0699	0.000877415	0.0920943
ENSG00000168447	SCNN1B	1.45923	-2.35272	11.0539	0.000885023	0.0920943
ENSG00000175485	OR52W1	1.12016	-1.62802	11.0315	0.000895775	0.0920943
ENSG00000163545	NUAK2	0.453482	1.8059	11.024	0.000899416	0.0920943
ENSG00000100060	MFNG	-0.835352	-0.671867	11.0222	0.000900275	0.0920943
ENSG00000268714	NA	1.83582	-2.92514	11.0218	0.000900459	0.0920943
ENSG00000259200	LOC105370802	1.83582	-2.92514	11.0218	0.000900459	0.0920943
ENSG00000215030	RPL13P12	0.360858	3.90911	11.0109	0.000905763	0.0922213
ENSG00000127415	IDUA	-0.424801	2.24905	10.9643	0.000928824	0.0938802
ENSG00000260911	NA	-0.602252	0.474701	10.9613	0.000930326	0.0938802
ENSG00000274356	NA	-0.601724	0.463552	10.8829	0.000970586	0.097246
ENSG00000197580	BCO2	0.474836	1.50392	10.8701	0.000977307	0.097246
ENSG00000237927	NA	-1.46865	-2.27776	10.8634	0.000980812	0.097246
ENSG00000197901	SLC22A6	-1.46865	-2.27776	10.8634	0.000980812	0.097246
ENSG00000135069	PSAT1	0.328252	7.65124	10.8544	0.000985623	0.0972981
ENSG00000234797	RPS3AP6	0.354374	4.07319	10.8216	0.00100323	0.0986076
ENSG00000233762	RPS15P4	0.486506	1.35491	10.784	0.00102384	0.100016
ENSG00000277145	NA	1.40987	-2.29878	10.7794	0.00102637	0.100016
ENSG00000231738	TSPAN19	0.956042	-1.19849	10.7386	0.00104926	0.101809
ENSG00000146285	SCML4	-1.70041	-2.64309	10.717	0.00106155	0.102129
ENSG00000241185	RPL21P122	-1.70041	-2.64309	10.717	0.00106155	0.102129
ENSG00000134201	GSTM5	-1.3077	-2.00609	10.703	0.0010696	0.10247
ENSG00000090376	IRAK3	0.71731	-0.273489	10.6588	0.00109551	0.10451
ENSG00000274769	NA	0.567855	0.595624	10.5608	0.00115509	0.109276
ENSG00000136881	BAAT	0.567855	0.595624	10.5608	0.00115509	0.109276
ENSG00000236529	LOC84214	1.72975	-2.84555	10.5424	0.0011667	0.109917
ENSG00000266733	TBC1D29P	-3.33987	-3.87887	10.5202	0.00118079	0.109976
ENSG00000257110	NA	-3.33987	-3.87887	10.5202	0.00118079	0.109976
ENSG00000204110	NA	1.46793	-2.43951	10.5185	0.00118187	0.109976
ENSG00000227615	NA	0.462322	1.55536	10.5035	0.00119148	0.110216
ENSG00000109758	HGFAC	-1.87294	-2.88583	10.4844	0.00120385	0.110216
ENSG00000244234	GMCL2	2.29081	-3.47339	10.4844	0.00120385	0.110216
ENSG00000256771	ZNF253	2.29081	-3.47339	10.4844	0.00120385	0.110216
ENSG00000177483	RBM44	-0.607921	0.342431	10.4527	0.00122472	0.111676
ENSG00000226221	RPL26P19	0.400353	2.46214	10.4167	0.00124878	0.113414
ENSG00000204006	C1orf185	0.762803	-0.52905	10.3917	0.00126585	0.114506
ENSG00000072163	LIMS2	-0.496853	1.18028	10.332	0.00130747	0.117464
ENSG00000261924	LOC400627	-0.490844	1.23877	10.3299	0.00130889	0.117464
ENSG00000212541	NA	-1.48644	-2.37981	10.3175	0.00131778	0.117796
ENSG00000228203	GRASLND	1.32354	-2.19663	10.2989	0.00133109	0.117881
ENSG00000227825	SLC9A7P1	1.54166	-2.59542	10.2945	0.00133431	0.117881
ENSG00000041515	MYO16	1.54166	-2.59542	10.2945	0.00133431	0.117881
ENSG00000269373	NA	2.49853	-3.66786	10.2707	0.00135158	0.118503
ENSG00000248388	NA	0.838395	-0.859245	10.2704	0.00135179	0.118503
ENSG00000188582	PAQR9	-0.900586	-1.02319	10.2607	0.00135891	0.11867
ENSG00000196565	HBG2	-0.94769	-1.17814	10.2478	0.00136846	0.118703
ENSG00000233656	NA	-1.43401	-2.30174	10.2461	0.00136975	0.118703
ENSG00000171863	RPS7	0.317355	8.58691	10.2222	0.00138764	0.119796
ENSG00000117152	RGS4	0.617283	0.192765	10.1984	0.00140565	0.120356
ENSG00000230285	NA	-1.19847	-1.84883	10.1861	0.00141502	0.120356
ENSG00000228862	NA	-2.69125	-3.60531	10.1788	0.00142061	0.120356
ENSG00000263753	LINC00667	-2.69125	-3.60531	10.1788	0.00142061	0.120356
ENSG00000138675	FGF5	-0.487382	1.23675	10.1786	0.00142081	0.120356
ENSG00000273136	NBPF26	0.335033	4.6082	10.172	0.00142593	0.120356
ENSG00000218227	RPL19P9	0.450377	1.60854	10.1628	0.00143305	0.120509
ENSG00000115138	POMC	0.986568	-1.38437	10.1401	0.00145079	0.121551
ENSG00000070808	CAMK2A	1.96847	-3.1993	10.1197	0.00146693	0.122002
ENSG00000197595	ATP11AUN	1.96847	-3.1993	10.1197	0.00146693	0.122002
ENSG00000256994	NA	1.772	-2.9689	10.047	0.00152599	0.125991
ENSG00000162078	ZG16B	1.772	-2.9689	10.047	0.00152599	0.125991
ENSG00000231327	LINC01816	-0.745587	-0.463298	10.0218	0.00154699	0.127262
ENSG00000234498	RPL13AP20	1.104	-1.73398	10.0123	0.00155502	0.127454
ENSG00000204758	LOC100268168	-0.917726	-1.12045	10.0041	0.00156192	0.127454
ENSG00000178464	RPL10P16	0.382449	2.66995	9.9991	0.00156617	0.127454
ENSG00000261542	NA	-0.566503	0.516653	9.92653	0.00162914	0.132105
ENSG00000267742	NA	1.16689	-1.90596	9.91601	0.00163847	0.132389
ENSG00000226539	NA	-1.57557	-2.57902	9.87874	0.00167199	0.134619
ENSG00000225419	RPL21P3	-0.989067	-1.36416	9.85584	0.00169294	0.135824
ENSG00000143867	OSR1	0.82828	-0.889596	9.84862	0.00169959	0.135877
ENSG00000198203	SULT1C2	0.636795	0.0018653	9.8082	0.00173736	0.13841
ENSG00000255182	NA	-0.625721	0.108228	9.79827	0.00174676	0.138672
ENSG00000205129	C4orf47	-0.63192	0.0691924	9.78371	0.00176065	0.139288
ENSG00000165091	TMC1	-1.50745	-2.48971	9.77021	0.00177362	0.139343
ENSG00000224250	NA	-1.50745	-2.48971	9.77021	0.00177362	0.139343
ENSG00000145283	SLC10A6	1.32314	-2.27428	9.75862	0.00178484	0.139741
ENSG00000267475	NA	-0.625274	0.093838	9.7105	0.00183219	0.141887
ENSG00000272217	NA	-1.15082	-1.81134	9.70358	0.00183909	0.141887
ENSG00000230753	ZNF341-AS1	-1.4491	-2.40561	9.692	0.00185072	0.141887
ENSG00000224728	NA	0.459214	1.37433	9.68776	0.00185499	0.141887
ENSG00000248993	NA	-2.09891	-3.22388	9.68142	0.00186141	0.141887
ENSG00000262786	NA	-2.09891	-3.22388	9.68142	0.00186141	0.141887
ENSG00000263063	LOC101929552	-2.09891	-3.22388	9.68142	0.00186141	0.141887
ENSG00000274565	NA	-0.831197	-0.872625	9.66978	0.00187324	0.141887
ENSG00000272682	NA	0.80091	-0.812301	9.66669	0.00187639	0.141887
ENSG00000250033	SLC7A11-AS1	0.702799	-0.375966	9.66594	0.00187715	0.141887
ENSG00000172543	CTSW	-0.567506	0.45392	9.65993	0.00188331	0.141887
ENSG00000205959	NA	-0.496067	1.02622	9.65609	0.00188725	0.141887
ENSG00000255005	NA	-1.3985	-2.32614	9.63813	0.00190579	0.142339
ENSG00000276548	NA	-1.3985	-2.32614	9.63813	0.00190579	0.142339
ENSG00000259459	NA	1.11747	-1.82762	9.62938	0.00191489	0.14255
ENSG00000270503	NA	1.66864	-2.88697	9.60802	0.00193729	0.143584
ENSG00000272195	NA	-1.35419	-2.25082	9.6041	0.00194143	0.143584
ENSG00000207187	SNORA10B	-1.2802	-2.11103	9.58239	0.00196452	0.144057
ENSG00000106541	AGR2	-0.710102	-0.37929	9.57466	0.00197282	0.144057
ENSG00000142513	ACP4	-0.424999	1.80225	9.56677	0.00198131	0.144057
ENSG00000185274	GALNT17	1.82435	-3.10364	9.56164	0.00198686	0.144057
ENSG00000114270	COL7A1	-0.369273	2.81436	9.55827	0.00199051	0.144057
ENSG00000174226	SNX31	-0.68808	-0.275187	9.55757	0.00199126	0.144057
ENSG00000100918	REC8	-0.404719	2.10557	9.55667	0.00199225	0.144057
ENSG00000187135	VSTM2B	-0.751821	-0.573804	9.54683	0.00200295	0.144372
ENSG00000282787	NA	-1.70467	-2.81041	9.5137	0.00203943	0.146536
ENSG00000235303	NA	-0.811306	-0.825723	9.50088	0.00205373	0.147098
ENSG00000260693	NA	-0.669038	-0.195651	9.46396	0.00209548	0.149616
ENSG00000276529	NA	-0.467513	1.25523	9.44671	0.00211528	0.150556
ENSG00000259917	NA	0.420209	1.79331	9.43386	0.00213015	0.151141
ENSG00000127220	ABHD8	0.713181	-0.46993	9.42757	0.00213747	0.151188
ENSG00000228918	NA	-0.737993	-0.535537	9.42105	0.00214509	0.151256
ENSG00000136960	ENPP2	0.505594	0.840978	9.39572	0.00217493	0.152885
ENSG00000008226	DLEC1	-0.678451	-0.262377	9.36752	0.00220864	0.153868
ENSG00000275966	NA	-0.678451	-0.262377	9.36752	0.00220864	0.153868
ENSG00000217950	NA	0.994705	-1.53422	9.35469	0.00222415	0.153868
ENSG00000157873	TNFRSF14	2.19836	-3.53714	9.35022	0.00222958	0.153868
ENSG00000231171	LINC01098	2.19836	-3.53714	9.35022	0.00222958	0.153868
ENSG00000279650	NA	2.19836	-3.53714	9.35022	0.00222958	0.153868
ENSG00000180210	F2	0.648706	-0.157277	9.33212	0.00225172	0.154925
ENSG00000204642	HLA-F	0.397482	2.10769	9.31925	0.00226758	0.155545
ENSG00000089692	LAG3	-1.08915	-1.72295	9.30766	0.00228198	0.15603
ENSG00000233928	NA	0.594542	0.158175	9.30252	0.00228839	0.15603
ENSG00000250137	NA	0.854495	-1.08237	9.29595	0.00229661	0.156063
ENSG00000265556	NA	-1.90955	-3.08644	9.29116	0.00230263	0.156063
ENSG00000253741	LNCOC1	0.53528	0.568766	9.27668	0.0023209	0.156834
ENSG00000173156	RHOD	-2.60452	-3.66762	9.26225	0.00233926	0.157605
ENSG00000215146	LOC441666	0.734395	-0.602604	9.24411	0.00236254	0.158653
ENSG00000261646	NA	1.57995	-2.80948	9.2285	0.00238277	0.158653
ENSG00000233535	NA	1.57995	-2.80948	9.2285	0.00238277	0.158653
ENSG00000162344	FGF19	1.57995	-2.80948	9.2285	0.00238277	0.158653
ENSG00000164591	MYOZ3	-0.775417	-0.736241	9.19709	0.002424	0.160927
ENSG00000283051	LINC01668	-1.14517	-1.88441	9.15175	0.0024848	0.164482
ENSG00000140986	RPL3L	-0.481931	1.03201	9.14432	0.00249492	0.164672
ENSG00000251999	NA	-1.46697	-2.51763	9.1357	0.0025067	0.164675
ENSG00000185834	NA	0.612576	0.0114567	9.13357	0.00250961	0.164675
ENSG00000165899	OTOGL	-0.823479	-0.939499	9.11674	0.00253281	0.164675
ENSG00000095110	NXPE1	-0.890129	-1.17609	9.11662	0.00253298	0.164675
ENSG00000197497	ZNF665	0.951039	-1.44389	9.09785	0.0025591	0.164675
ENSG00000260454	NA	1.70523	-3.01396	9.09367	0.00256496	0.164675
ENSG00000134216	CHIA	1.89093	-3.25208	9.09186	0.00256749	0.164675
ENSG00000270076	NA	1.89093	-3.25208	9.09186	0.00256749	0.164675
ENSG00000240371	RPS4XP13	1.89093	-3.25208	9.09186	0.00256749	0.164675
ENSG00000267134	LINC01924	1.89093	-3.25208	9.09186	0.00256749	0.164675
ENSG00000181995	LINC00301	2.39248	-3.74074	9.07547	0.00259061	0.164867
ENSG00000250982	NA	2.39248	-3.74074	9.07547	0.00259061	0.164867
ENSG00000234394	LOC440896	-1.19175	-2.00306	9.07429	0.00259228	0.164867
ENSG00000179832	MROH1	-0.307505	5.56301	9.06064	0.0026117	0.165639
ENSG00000156222	SLC28A1	1.01661	-1.64866	9.05256	0.00262328	0.16591
ENSG00000226552	LOC646804	0.699648	-0.47807	9.03779	0.00264455	0.16679
ENSG00000234224	TMEM229A	-1.24859	-2.13234	9.02696	0.00266026	0.166882
ENSG00000279510	NA	-0.895938	-1.21139	9.02499	0.00266313	0.166882
ENSG00000140945	CDH13	-1.31954	-2.27436	9.02162	0.00266805	0.166882
ENSG00000235098	ANKRD65	-1.76657	-2.96097	9.01469	0.00267819	0.167056
ENSG00000184276	DEFB108B	-0.727618	-0.565186	9.00935	0.00268603	0.167085
ENSG00000255241	NA	-0.67893	-0.338397	8.98552	0.00272127	0.168815
ENSG00000100095	SEZ6L	-1.03561	-1.63963	8.96323	0.00275467	0.170139
ENSG00000279073	NA	-0.760803	-0.718668	8.96129	0.0027576	0.170139
ENSG00000134595	SOX3	0.999512	-1.6154	8.95631	0.00276513	0.170142
ENSG00000261242	NA	-0.862903	-1.11846	8.91377	0.00283028	0.173622
ENSG00000267827	NA	0.851918	-1.14128	8.90945	0.00283699	0.173622
ENSG00000244345	NA	-0.543868	0.439895	8.82631	0.00296918	0.181224
ENSG00000234975	FTH1P2	-1.65429	-2.84554	8.81696	0.00298444	0.181667
ENSG00000272870	SAP30-DT	0.534057	0.471049	8.80952	0.00299663	0.181921
ENSG00000135318	NT5E	-0.465434	1.09722	8.77662	0.00305115	0.184737
ENSG00000125872	LRRN4	0.491807	0.800675	8.73482	0.00312191	0.188518
ENSG00000150628	SPATA4	0.581691	0.118317	8.72649	0.0031362	0.188879
ENSG00000279791	NA	-1.09849	-1.84599	8.70288	0.00317708	0.190349
ENSG00000226674	TEX41	-0.668956	-0.344485	8.70124	0.00317994	0.190349
ENSG00000148604	RGR	1.60482	-2.92956	8.69546	0.00319004	0.190349
ENSG00000229932	NA	0.573191	0.16677	8.69312	0.00319414	0.190349
ENSG00000141837	CACNA1A	0.879106	-1.27868	8.68571	0.00320714	0.190624
ENSG00000122122	SASH3	-0.57887	0.162035	8.65913	0.00325427	0.19292
ENSG00000278971	NA	1.97862	-3.41734	8.64657	0.00327677	0.193748
ENSG00000268140	NA	1.2056	-2.19999	8.63955	0.00328943	0.193991
ENSG00000244627	NA	-0.731654	-0.659554	8.61139	0.00334068	0.196503
ENSG00000229269	NA	1.43519	-2.66603	8.6055	0.0033515	0.19663
ENSG00000217702	NA	-0.69087	-0.475219	8.59113	0.00337805	0.197677
ENSG00000205879	NA	-1.48847	-2.63919	8.57787	0.00340273	0.198536
ENSG00000122584	NXPH1	-0.366596	2.41311	8.5585	0.00343913	0.198536
ENSG00000271002	NA	-1.16209	-2.0228	8.55054	0.00345419	0.198536
ENSG00000238285	NA	-2.21356	-3.48343	8.54659	0.00346171	0.198536
ENSG00000199786	NA	-2.21356	-3.48343	8.54659	0.00346171	0.198536
ENSG00000239481	RPS3AP41	-2.21356	-3.48343	8.54659	0.00346171	0.198536
ENSG00000234825	XRCC6P2	0.521495	0.504969	8.54351	0.00346756	0.198536
ENSG00000143768	LEFTY2	-1.84851	-3.12929	8.5369	0.00348017	0.198536
ENSG00000078725	BRINP1	-1.84851	-3.12929	8.5369	0.00348017	0.198536
ENSG00000258038	NA	-1.84851	-3.12929	8.5369	0.00348017	0.198536
ENSG00000280247	NA	-1.42532	-2.54612	8.51222	0.00352769	0.200742
ENSG00000267477	NA	-1.0122	-1.65488	8.50334	0.00354495	0.20092
ENSG00000124593	NA	-0.554888	0.286849	8.50151	0.00354851	0.20092
ENSG00000130182	ZSCAN10	-1.21627	-2.15398	8.48102	0.00358871	0.202662
ENSG00000159899	NPR2	-1.37139	-2.4587	8.47214	0.00360627	0.202662
ENSG00000250770	NA	-1.37139	-2.4587	8.47214	0.00360627	0.202662
ENSG00000232458	LINC01450	0.583071	0.0522726	8.46775	0.00361498	0.202662
ENSG00000145040	UCN2	-1.28404	-2.29831	8.44924	0.00365197	0.204231
ENSG00000162753	SLC9C2	-0.617907	-0.124346	8.43504	0.00368059	0.205326
ENSG00000121413	ZSCAN18	0.403421	1.69146	8.40369	0.0037446	0.208385
ENSG00000263011	NA	-0.632544	-0.217806	8.38292	0.00378764	0.210119
ENSG00000268379	NA	0.971005	-1.63323	8.37532	0.00380351	0.210119
ENSG00000184459	BPIFC	0.971005	-1.63323	8.37532	0.00380351	0.210119
ENSG00000124920	MYRF	-0.482688	0.822488	8.36596	0.00382315	0.210691
ENSG00000238212	LINC02096	-2.51224	-3.73286	8.35782	0.00384032	0.211125
ENSG00000259035	LOC107984704	1.51884	-2.84985	8.35255	0.00385147	0.211218
ENSG00000176928	GCNT4	0.888628	-1.37388	8.34823	0.00386062	0.211218
ENSG00000205090	TMEM240	-0.537595	0.369951	8.33282	0.00389353	0.212279
ENSG00000015520	NPC1L1	-0.552827	0.261318	8.33039	0.00389872	0.212279
ENSG00000130707	ASS1	0.295639	5.3924	8.32318	0.00391423	0.212614
ENSG00000260314	MRC1	-0.95642	-1.52998	8.30655	0.00395024	0.214058
ENSG00000237476	LINC01637	0.675944	-0.509644	8.2943	0.00397697	0.214993
ENSG00000225200	RPS8P1	0.501522	0.602912	8.28677	0.0039935	0.215374
ENSG00000170175	CHRNB1	-0.348065	2.68322	8.25179	0.00407118	0.216709
ENSG00000009724	MASP2	-0.59684	-0.0414937	8.24819	0.00407927	0.216709
ENSG00000229848	NA	-0.61665	-0.158398	8.24544	0.00408545	0.216709
ENSG00000234162	NA	2.09958	-3.60369	8.24138	0.00409461	0.216709
ENSG00000236735	RPL31P63	2.09958	-3.60369	8.24138	0.00409461	0.216709
ENSG00000046774	MAGEC2	2.09958	-3.60369	8.24138	0.00409461	0.216709
ENSG00000165478	HEPACAM	2.09958	-3.60369	8.24138	0.00409461	0.216709
ENSG00000186188	FFAR4	2.09958	-3.60369	8.24138	0.00409461	0.216709
ENSG00000254198	NA	0.329012	3.18699	8.22947	0.00412156	0.217628
ENSG00000107796	ACTA2	0.392177	1.79333	8.22233	0.00413781	0.217979
ENSG00000278313	LOC100420930	-1.07159	-1.86365	8.215	0.00415456	0.218328
ENSG00000110448	CD5	-0.532455	0.378172	8.21103	0.00416366	0.218328
ENSG00000186136	TAS2R42	1.11381	-2.05905	8.19385	0.00420326	0.219896
ENSG00000184210	DGAT2L6	0.783229	-1.01775	8.16811	0.00426333	0.222018
ENSG00000229259	NA	1.63522	-3.0604	8.16394	0.00427314	0.222018
ENSG00000183625	CCR3	1.63522	-3.0604	8.16394	0.00427314	0.222018
ENSG00000257167	TMPO-AS1	-0.395014	1.7446	8.11729	0.00438451	0.226891
ENSG00000237412	PRSS56	1.32164	-2.53564	8.11629	0.00438692	0.226891
ENSG00000249868	NA	0.769312	-0.97501	8.09721	0.00443335	0.227727
ENSG00000249174	NA	-1.96231	-3.32015	8.09494	0.00443891	0.227727
ENSG00000276031	RN7SL197P	-1.96231	-3.32015	8.09494	0.00443891	0.227727
ENSG00000204839	MROH6	-0.412545	1.49381	8.09033	0.00445022	0.227727
ENSG00000242575	TUBAP13	1.80899	-3.30677	8.0891	0.00445324	0.227727
ENSG00000116761	CTH	0.295551	4.88652	8.08175	0.00447133	0.228138
ENSG00000226965	NA	0.493148	0.613071	8.05322	0.00454228	0.230988
ENSG00000225647	NA	-0.988409	-1.67029	8.05113	0.00454752	0.230988
ENSG00000143847	PPFIA4	-0.302661	4.25651	8.02566	0.00461191	0.232969
ENSG00000236404	VLDLR-AS1	0.371435	2.05694	8.02007	0.00462617	0.232969
ENSG00000233677	NA	-1.51483	-2.77207	8.01953	0.00462757	0.232969
ENSG00000226580	NA	-1.51483	-2.77207	8.01953	0.00462757	0.232969
ENSG00000028277	POU2F2	-0.371378	2.08668	8.01369	0.00464249	0.233203
ENSG00000271888	NA	0.673215	-0.564741	7.96962	0.00475689	0.238422
ENSG00000245522	LINC02709	-0.614647	-0.211034	7.95743	0.00478905	0.239229
ENSG00000220685	LOC442155	-0.83775	-1.2093	7.95553	0.00479407	0.239229
ENSG00000227308	NA	1.06283	-1.97223	7.94967	0.00480961	0.239478
ENSG00000144452	ABCA12	-0.414969	1.41411	7.94286	0.00482775	0.239856
ENSG00000087245	MMP2	0.395927	1.63523	7.93873	0.00483878	0.239879
ENSG00000275684	NA	0.278623	10.2162	7.9263	0.00487212	0.241006
ENSG00000185527	PDE6G	-0.531868	0.308954	7.91254	0.00490932	0.241229
ENSG00000179097	HTR1F	2.27802	-3.81733	7.90634	0.00492617	0.241229
ENSG00000254164	NA	2.27802	-3.81733	7.90634	0.00492617	0.241229
ENSG00000241678	RPL21P94	2.27802	-3.81733	7.90634	0.00492617	0.241229
ENSG00000231443	NA	-0.668853	-0.510482	7.90503	0.00492976	0.241229
ENSG00000279877	NA	-1.38243	-2.57521	7.90045	0.00494224	0.24132
ENSG00000222724	RNU2-63P	-0.490157	0.628102	7.88154	0.00499419	0.243333
ENSG00000156427	FGF18	-0.37276	2.00476	7.8742	0.0050145	0.243451
ENSG00000280038	NA	-0.59344	-0.106489	7.87292	0.00501805	0.243451
ENSG00000146216	TTBK1	0.469893	0.768333	7.86319	0.00504514	0.244243
ENSG00000279923	NA	-0.88315	-1.38707	7.84608	0.00509312	0.246041
ENSG00000223518	NA	0.864013	-1.38899	7.83073	0.00513654	0.247612
ENSG00000231890	DARS1-AS1	-0.39187	1.67976	7.81323	0.0051865	0.24949
ENSG00000257384	NA	1.53805	-2.97338	7.80659	0.00520559	0.249879
ENSG00000231995	LOC643630	-1.78478	-3.1735	7.79647	0.00523483	0.250221
ENSG00000239480	NA	-0.432897	1.15586	7.79466	0.00524009	0.250221
ENSG00000244153	NA	1.37885	-2.70261	7.7927	0.00524577	0.250221
ENSG00000236491	NA	-0.58027	-0.0513969	7.76524	0.00532613	0.253521
ENSG00000170421	KRT8	0.309928	3.53684	7.73296	0.00542218	0.257554
ENSG00000279758	NA	1.22993	-2.41612	7.72307	0.00545197	0.258428
ENSG00000167614	TTYH1	-0.334517	2.72941	7.7067	0.00550162	0.260054
ENSG00000210082	NA	-0.289416	4.82818	7.70306	0.00551272	0.260054
ENSG00000169933	FRMPD4	-0.668823	-0.555152	7.70047	0.00552063	0.260054
ENSG00000256356	NA	1.10273	-2.12942	7.66478	0.00563092	0.2647
ENSG00000277882	NA	1.67322	-3.20411	7.63587	0.00572187	0.26842
ENSG00000211459	NA	-0.294795	4.26809	7.62399	0.00575968	0.269431
ENSG00000144550	CPNE9	-0.562338	0.0274942	7.62028	0.00577157	0.269431
ENSG00000228232	NA	0.360622	2.07932	7.6122	0.00579747	0.269431
ENSG00000236604	NA	1.88617	-3.47859	7.61015	0.00580407	0.269431
ENSG00000276110	NA	-0.964218	-1.68588	7.60687	0.00581462	0.269431
ENSG00000271086	NAMA	-0.964218	-1.68588	7.60687	0.00581462	0.269431
ENSG00000198113	TOR4A	-0.383165	1.72963	7.603	0.00582712	0.26946
ENSG00000171401	KRT13	-1.65174	-3.04042	7.59596	0.00584991	0.26992
ENSG00000227268	KLLN	0.480415	0.598287	7.5926	0.00586084	0.26992
ENSG00000163885	CFAP100	-0.34066	2.51172	7.58673	0.00587994	0.270251
ENSG00000187840	EIF4EBP1	0.276035	6.71625	7.57424	0.00592085	0.271581
ENSG00000179564	LSMEM2	-0.362993	2.04615	7.56557	0.00594937	0.271848
ENSG00000099203	TMED1	0.333606	2.64091	7.56323	0.00595713	0.271848
ENSG00000187994	RINL	1.32098	-2.6343	7.56158	0.00596257	0.271848
ENSG00000226054	NA	0.51314	0.318547	7.5468	0.00601169	0.2734
ENSG00000153048	CARHSP1	-0.323079	2.95157	7.54313	0.00602392	0.2734
ENSG00000111012	CYP27B1	-0.321361	3	7.53658	0.00604587	0.2734
ENSG00000237647	NA	-0.357439	2.13557	7.53626	0.00604693	0.2734
ENSG00000176571	CNBD1	-0.583777	-0.128442	7.53332	0.00605684	0.2734
ENSG00000182348	ZNF804B	-0.512299	0.355072	7.52447	0.00608665	0.273965
ENSG00000050628	PTGER3	-0.529945	0.223077	7.51883	0.00610574	0.273965
ENSG00000255362	NA	0.406244	1.34853	7.51693	0.00611219	0.273965
ENSG00000214193	SH3D21	-0.319881	3.03228	7.51533	0.00611761	0.273965
ENSG00000131480	AOC2	-0.320158	3.01432	7.50179	0.00616378	0.275111
ENSG00000253785	NA	-0.823913	-1.25699	7.47644	0.00625116	0.275111
ENSG00000277498	NA	-0.746348	-0.95632	7.47325	0.00626224	0.275111
ENSG00000253917	NA	0.960729	-1.77573	7.47218	0.00626595	0.275111
ENSG00000235492	LINC01221	-2.41365	-3.80131	7.46735	0.00628281	0.275111
ENSG00000226164	FGFR3P6	-2.41365	-3.80131	7.46735	0.00628281	0.275111
ENSG00000224137	LINC01857	-2.41365	-3.80131	7.46735	0.00628281	0.275111
ENSG00000009765	IYD	-2.41365	-3.80131	7.46735	0.00628281	0.275111
ENSG00000165509	MAGEC3	-2.41365	-3.80131	7.46735	0.00628281	0.275111
ENSG00000261067	NA	-2.41365	-3.80131	7.46735	0.00628281	0.275111
ENSG00000280229	NA	-2.41365	-3.80131	7.46735	0.00628281	0.275111
ENSG00000249148	NA	-1.54792	-2.9186	7.46222	0.00630071	0.275111
ENSG00000239881	NA	-1.54792	-2.9186	7.46222	0.00630071	0.275111
ENSG00000151376	ME3	-0.912121	-1.55835	7.45694	0.00631923	0.27539
ENSG00000279469	NA	0.779889	-1.15623	7.43397	0.00640039	0.277418
ENSG00000177096	PHETA2	-0.98811	-1.78881	7.43256	0.0064054	0.277418
ENSG00000278771	RN7SL3	0.319222	2.96556	7.43047	0.00641287	0.277418
ENSG00000171433	GLOD5	1.05008	-2.03842	7.42997	0.00641464	0.277418
ENSG00000174804	FZD4	0.460611	0.729492	7.42472	0.00643339	0.2777
ENSG00000129757	CDKN1C	-0.49816	0.434452	7.40915	0.0064893	0.279582
ENSG00000067066	SP100	1.15416	-2.3058	7.40118	0.00651813	0.279762
ENSG00000218208	RPS27AP11	1.15416	-2.3058	7.40118	0.00651813	0.279762
ENSG00000267282	NA	0.943681	-1.73946	7.39447	0.00654247	0.280277
ENSG00000267261	NA	-0.770048	-1.07123	7.38847	0.00656434	0.280684
ENSG00000178522	AMBN	0.849882	-1.43292	7.37413	0.00661688	0.280876
ENSG00000280003	NA	-1.178	-2.27097	7.37374	0.0066183	0.280876
ENSG00000277876	NA	-1.178	-2.27097	7.37374	0.0066183	0.280876
ENSG00000253322	NA	-1.178	-2.27097	7.37374	0.0066183	0.280876
ENSG00000111644	ACRBP	-0.92064	-1.60455	7.36082	0.00666605	0.281421
ENSG00000266289	NA	-0.695593	-0.758897	7.35983	0.0066697	0.281421
ENSG00000132535	DLG4	-0.308926	3.29692	7.35956	0.00667071	0.281421
ENSG00000257950	P2RX5-TAX1BP3	-0.491658	0.472564	7.35686	0.00668073	0.281421
ENSG00000271662	NA	-1.2103	-2.34748	7.33689	0.00675538	0.282962
ENSG00000167083	GNGT2	-1.88884	-3.37091	7.32341	0.00680621	0.282962
ENSG00000279273	NA	-1.88884	-3.37091	7.32341	0.00680621	0.282962
ENSG00000206432	TMEM200C	-1.88884	-3.37091	7.32341	0.00680621	0.282962
ENSG00000231246	LINC02884	0.927544	-1.70408	7.32158	0.00681317	0.282962
ENSG00000271327	NA	0.927544	-1.70408	7.32158	0.00681317	0.282962
ENSG00000187979	NA	0.927544	-1.70408	7.32158	0.00681317	0.282962
ENSG00000272512	NA	-0.347782	2.22002	7.31342	0.00684414	0.282962
ENSG00000130649	CYP2E1	0.441254	0.884908	7.31203	0.00684947	0.282962
ENSG00000224936	NA	-1.24706	-2.42829	7.31072	0.00685445	0.282962
ENSG00000145425	RPS3A	0.268871	7.84223	7.3015	0.0068897	0.282962
ENSG00000213711	PHBP7	-1.33822	-2.60492	7.3011	0.00689122	0.282962
ENSG00000254039	NA	-1.33822	-2.60492	7.3011	0.00689122	0.282962
ENSG00000240254	B4GALT4-AS1	-1.28925	-2.5139	7.29771	0.00690425	0.282962
ENSG00000260918	NA	-1.28925	-2.5139	7.29771	0.00690425	0.282962
ENSG00000182700	IGIP	0.353024	2.07763	7.29208	0.00692593	0.283339
ENSG00000133067	LGR6	0.536192	0.0808734	7.28397	0.00695725	0.284109
ENSG00000130766	SESN2	0.270055	6.83511	7.26675	0.00702427	0.285697
ENSG00000279955	NA	-1.01624	-1.89965	7.2658	0.007028	0.285697
ENSG00000184857	TMEM186	0.655014	-0.631051	7.26429	0.0070339	0.285697
ENSG00000276692	NA	-0.447153	0.841721	7.25803	0.00705848	0.286184
ENSG00000004948	CALCR	0.651189	-0.614569	7.25096	0.0070863	0.2868
ENSG00000231563	NA	-0.47683	0.563665	7.23957	0.00713139	0.286806
ENSG00000197847	SLC22A20P	-0.53385	0.122007	7.23659	0.00714323	0.286806
ENSG00000277755	NA	1.38313	-2.81372	7.23494	0.00714981	0.286806
ENSG00000262420	NA	0.818477	-1.34862	7.23373	0.00715462	0.286806
ENSG00000276924	NA	0.276371	5.27229	7.23145	0.00716372	0.286806
ENSG00000047648	ARHGAP6	-0.372635	1.74422	7.23039	0.00716795	0.286806
ENSG00000232211	NA	0.452141	0.751555	7.22866	0.00717489	0.286806
ENSG00000224481	NA	-0.363318	1.89351	7.22513	0.00718901	0.286866
ENSG00000256802	LOC100130111	0.45665	0.699834	7.19933	0.00729309	0.290508
ENSG00000129170	CSRP3	-0.625884	-0.451157	7.19233	0.00732158	0.29061
ENSG00000214561	RBBP4P4	0.897719	-1.63584	7.18878	0.0073361	0.29061
ENSG00000256673	NA	-0.309571	3.1307	7.17437	0.00739526	0.29061
ENSG00000244998	NA	1.22305	-2.50671	7.17242	0.0074033	0.29061
ENSG00000254337	NA	-0.939614	-1.70165	7.17084	0.00740982	0.29061
ENSG00000212864	RNF208	-0.35633	1.98869	7.16474	0.00743504	0.29061
ENSG00000235078	NA	0.623565	-0.489093	7.16216	0.00744573	0.29061
ENSG00000137745	MMP13	1.99353	-3.67331	7.16156	0.00744824	0.29061
ENSG00000170426	SDR9C7	1.99353	-3.67331	7.16156	0.00744824	0.29061
ENSG00000260823	NA	1.99353	-3.67331	7.16156	0.00744824	0.29061
ENSG00000249996	NA	-0.427305	1.01436	7.15815	0.00746241	0.29061
ENSG00000257156	NA	-0.635221	-0.509055	7.15779	0.00746392	0.29061
ENSG00000138798	EGF	0.389793	1.43544	7.1562	0.00747051	0.29061
ENSG00000146094	DOK3	-0.316706	2.8879	7.15517	0.00747483	0.29061
ENSG00000197841	ZNF181	0.319278	2.78124	7.15209	0.00748767	0.290611
ENSG00000253821	NA	-0.579505	-0.197582	7.14753	0.00750674	0.290854
ENSG00000259052	NA	-0.353603	2.02764	7.14165	0.00753137	0.29097
ENSG00000243629	LINC00880	-0.731104	-0.965728	7.14071	0.00753535	0.29097
ENSG00000228560	NA	1.09044	-2.20335	7.13382	0.00756432	0.291592
ENSG00000243347	NA	1.72211	-3.36351	7.1143	0.00764713	0.292796
ENSG00000242753	NA	1.72211	-3.36351	7.1143	0.00764713	0.292796
ENSG00000188662	NA	1.72211	-3.36351	7.1143	0.00764713	0.292796
ENSG00000267414	SETBP1-DT	1.72211	-3.36351	7.1143	0.00764713	0.292796
ENSG00000233577	NA	0.475447	0.502632	7.10446	0.00768922	0.293912
ENSG00000213199	ASIC3	-0.34817	2.10857	7.0965	0.00772347	0.294725
ENSG00000226010	LOC100419786	-0.950224	-1.75277	7.07731	0.00780662	0.297398
ENSG00000169247	SH3TC2	-1.71809	-3.21918	7.07117	0.00783341	0.297421
ENSG00000259616	NA	-1.71809	-3.21918	7.07117	0.00783341	0.297421
ENSG00000135842	NIBAN1	0.294793	3.59371	7.05568	0.00790142	0.299502
ENSG00000255693	LINC02389	-0.427914	0.972633	7.05029	0.00792522	0.299904
ENSG00000123095	BHLHE41	-0.468571	0.578018	7.043	0.00795758	0.300304
ENSG00000160179	ABCG1	0.311894	2.92703	7.039	0.00797534	0.300304
ENSG00000173662	TAS1R1	-0.697124	-0.839495	7.03897	0.00797549	0.300304
ENSG00000222014	RAB6C	-0.713777	-0.915727	7.03154	0.00800863	0.301053
ENSG00000247381	NA	0.563417	-0.167368	7.02841	0.00802266	0.301082
ENSG00000229644	NAMPTP1	0.506311	0.229208	7.02303	0.00804681	0.30149
ENSG00000258735	LINC00637	0.553869	-0.108518	7.01726	0.00807278	0.30176
ENSG00000225214	NA	0.552053	-0.0970315	7.01553	0.00808059	0.30176
ENSG00000236366	LOC153910	1.1812	-2.44694	7.00741	0.00811729	0.301863
ENSG00000202024	RNU6-934P	1.1812	-2.44694	7.00741	0.00811729	0.301863
ENSG00000254332	NA	1.32022	-2.7401	7.00317	0.00813654	0.301863
ENSG00000256155	NA	1.32022	-2.7401	7.00317	0.00813654	0.301863
ENSG00000126460	PRRG2	-0.521773	0.141448	6.99002	0.00819656	0.303452
ENSG00000221821	C6orf226	-0.47979	0.465658	6.98788	0.00820634	0.303452
ENSG00000259888	NA	-0.961705	-1.80577	6.98502	0.00821947	0.303452
ENSG00000269446	NA	-1.09076	-2.15075	6.96803	0.00829789	0.30413
ENSG00000182533	CAV3	-0.370111	1.67603	6.96786	0.00829866	0.30413
ENSG00000112799	LY86	0.846281	-1.50838	6.96674	0.00830384	0.30413
ENSG00000154736	ADAMTS5	-0.564841	-0.156073	6.95654	0.00835135	0.30413
ENSG00000249500	LINC01179	0.659317	-0.726052	6.95638	0.00835211	0.30413
ENSG00000253619	NA	-0.847986	-1.45441	6.95313	0.00836726	0.30413
ENSG00000235609	NA	-0.406577	1.178	6.94863	0.00838834	0.30413
ENSG00000260796	NA	-0.473913	0.502968	6.94586	0.00840136	0.30413
ENSG00000111981	ULBP1	0.410773	1.09638	6.94434	0.00840848	0.30413
ENSG00000233153	UBE2E2-AS1	1.46804	-3.0185	6.9436	0.00841196	0.30413
ENSG00000224447	NA	1.46804	-3.0185	6.9436	0.00841196	0.30413
ENSG00000271850	LINC02343	1.46804	-3.0185	6.9436	0.00841196	0.30413
ENSG00000213777	VN1R103P	1.46804	-3.0185	6.9436	0.00841196	0.30413
ENSG00000186301	NA	-0.444359	0.767657	6.93225	0.0084655	0.305579
ENSG00000184719	RNLS	-0.558493	-0.127299	6.91318	0.00855625	0.306139
ENSG00000249955	NA	1.03604	-2.10774	6.90914	0.00857563	0.306139
ENSG00000205791	LOH12CR2	1.03604	-2.10774	6.90914	0.00857563	0.306139
ENSG00000244063	NA	-1.5907	-3.08192	6.90846	0.00857888	0.306139
ENSG00000260287	TBC1D3G	-0.468336	0.539338	6.90646	0.00858848	0.306139
ENSG00000273199	NA	-1.11472	-2.22101	6.90465	0.00859716	0.306139
ENSG00000231292	NA	-2.04501	-3.6001	6.90357	0.00860237	0.306139
ENSG00000274054	MIR4727	-2.04501	-3.6001	6.90357	0.00860237	0.306139
ENSG00000226995	LINC00658	-2.04501	-3.6001	6.90357	0.00860237	0.306139
ENSG00000282051	NA	-0.97417	-1.8608	6.89421	0.00864751	0.307264
ENSG00000243725	TTC4	-0.623828	-0.515921	6.88271	0.00870337	0.308765
ENSG00000267277	NA	0.468884	0.490874	6.87184	0.00875645	0.310164
ENSG00000133937	GSC	0.390737	1.31362	6.86271	0.0088013	0.310921
ENSG00000198835	GJC2	-0.32877	2.39449	6.85998	0.00881476	0.310921
ENSG00000240882	LOC442087	-0.668682	-0.749125	6.85914	0.00881891	0.310921
ENSG00000226598	NA	-1.1416	-2.29488	6.84755	0.00887628	0.311975
ENSG00000279536	NA	-1.1416	-2.29488	6.84755	0.00887628	0.311975
ENSG00000256825	NA	-0.905589	-1.66768	6.84286	0.00889965	0.312313
ENSG00000261202	LOC114841040	-0.682674	-0.820624	6.83764	0.00892567	0.312501
ENSG00000244642	NA	0.912049	-1.75886	6.83627	0.00893252	0.312501
ENSG00000106128	GHRHR	0.813485	-1.4197	6.83092	0.0089593	0.312955
ENSG00000255224	NA	0.612556	-0.512521	6.82218	0.00900328	0.313449
ENSG00000253965	NA	-0.531778	0.0238278	6.81708	0.00902899	0.313449
ENSG00000237976	NA	-0.715697	-0.975201	6.81358	0.00904673	0.313449
ENSG00000235552	RPL6P27	0.283811	3.90334	6.81308	0.00904927	0.313449
ENSG00000197361	FBXL22	1.01172	-2.06222	6.81	0.00906488	0.313449
ENSG00000227591	HSD11B1-AS1	-1.49165	-2.95662	6.80626	0.00908389	0.313449
ENSG00000255074	NA	-1.49165	-2.95662	6.80626	0.00908389	0.313449
ENSG00000124444	ZNF576	-1.49165	-2.95662	6.80626	0.00908389	0.313449
ENSG00000183773	AIFM3	0.803468	-1.39131	6.7905	0.00916441	0.315748
ENSG00000102174	PHEX	-0.360973	1.74173	6.78276	0.00920423	0.316331
ENSG00000265728	NA	-0.431395	0.848285	6.7818	0.00920921	0.316331
ENSG00000234322	NA	0.705422	-0.98839	6.77868	0.00922532	0.316406
ENSG00000130303	BST2	0.89659	-1.72302	6.7726	0.0092568	0.317007
ENSG00000167550	RHEBL1	-0.604856	-0.443222	6.76033	0.00932063	0.317776
ENSG00000241527	CA15P1	-0.535512	-0.0176098	6.75903	0.00932744	0.317776
ENSG00000255202	NA	-0.588885	-0.354128	6.75304	0.00935878	0.317776
ENSG00000176678	FOXL1	-0.510039	0.160632	6.75223	0.00936307	0.317776
ENSG00000224850	NA	-1.41225	-2.84136	6.74693	0.00939094	0.317776
ENSG00000203972	GLYATL3	-1.41225	-2.84136	6.74693	0.00939094	0.317776
ENSG00000279579	LOC101930100	-1.41225	-2.84136	6.74693	0.00939094	0.317776
ENSG00000244171	NA	0.559897	-0.223078	6.7316	0.00947198	0.317776
ENSG00000127528	KLF2	-0.555803	-0.161431	6.7206	0.00953053	0.317776
ENSG00000278448	NA	-1.3471	-2.73464	6.71906	0.00953877	0.317776
ENSG00000267342	NA	-0.613232	-0.500802	6.71592	0.00955559	0.317776
ENSG00000278982	NA	-1.29262	-2.63529	6.71496	0.00956073	0.317776
ENSG00000189052	CGB5	-1.29262	-2.63529	6.71496	0.00956073	0.317776
ENSG00000278685	IQCA1L	-0.759981	-1.18296	6.71494	0.00956085	0.317776
ENSG00000232252	NA	-0.759981	-1.18296	6.71494	0.00956085	0.317776
ENSG00000252797	RN7SKP272	1.59128	-3.25696	6.7142	0.0095648	0.317776
ENSG00000239694	RPSAP38	1.59128	-3.25696	6.7142	0.0095648	0.317776
ENSG00000229001	ACTBP14	1.59128	-3.25696	6.7142	0.0095648	0.317776
ENSG00000265273	PGDP1	1.59128	-3.25696	6.7142	0.0095648	0.317776
ENSG00000263853	NA	0.881941	-1.68805	6.71296	0.00957147	0.317776
ENSG00000264149	NA	-0.698848	-0.924871	6.71264	0.00957318	0.317776
ENSG00000274918	NA	0.683643	-0.905828	6.70395	0.00961998	0.318864
ENSG00000187796	CARD9	-0.352498	1.84279	6.69305	0.00967897	0.320351
ENSG00000173200	PARP15	1.38825	-2.93398	6.67368	0.00978471	0.32338
ENSG00000010932	FMO1	-0.520441	0.0595178	6.66066	0.00985645	0.325277
ENSG00000216031	MIR298	0.86804	-1.65392	6.65705	0.00987646	0.325464
ENSG00000236983	NA	0.767265	-1.28306	6.64929	0.00991952	0.326315
ENSG00000172974	NA	0.320305	2.44109	6.64103	0.00996563	0.326315
ENSG00000275104	NA	-0.254737	11.0193	6.6345	0.0100022	0.326315
ENSG00000250765	NA	-1.01893	-2.03973	6.63386	0.0100058	0.326315
ENSG00000233913	RPL10P9	0.323848	2.34781	6.62526	0.0100543	0.326315
ENSG00000026103	FAS	0.325814	2.30206	6.6238	0.0100625	0.326315
ENSG00000268434	NA	-0.554409	-0.178805	6.62367	0.0100632	0.326315
ENSG00000115194	SLC30A3	-0.301632	2.98405	6.6226	0.0100693	0.326315
ENSG00000101280	ANGPT4	1.21516	-2.60329	6.61854	0.0100923	0.326315
ENSG00000267626	NA	1.21516	-2.60329	6.61854	0.0100923	0.326315
ENSG00000273112	NA	-0.434583	0.762039	6.61746	0.0100984	0.326315
ENSG00000177098	SCN4B	0.36691	1.54657	6.60922	0.0101452	0.326315
ENSG00000231957	GNAI2P2	1.78739	-3.54241	6.60434	0.010173	0.326315
ENSG00000264655	NA	1.78739	-3.54241	6.60434	0.010173	0.326315
ENSG00000181085	MAPK15	-0.350619	1.83416	6.60368	0.0101768	0.326315
ENSG00000139344	AMDHD1	0.381005	1.34296	6.60136	0.0101901	0.326315
ENSG00000121350	PYROXD1	0.287676	3.46679	6.59403	0.0102321	0.326315
ENSG00000243775	OSTCP1	-2.30783	-3.87331	6.59301	0.010238	0.326315
ENSG00000176076	KCNE5	-2.30783	-3.87331	6.59301	0.010238	0.326315
ENSG00000253583	NA	-2.30783	-3.87331	6.59301	0.010238	0.326315
ENSG00000229245	NA	-2.30783	-3.87331	6.59301	0.010238	0.326315
ENSG00000101336	HCK	-2.30783	-3.87331	6.59301	0.010238	0.326315
ENSG00000125744	RTN2	-0.364548	1.60288	6.58923	0.0102597	0.326315
ENSG00000183281	PLGLB1	0.436884	0.695504	6.58009	0.0103126	0.326315
ENSG00000205976	NA	-1.81142	-3.4236	6.56848	0.0103801	0.326315
ENSG00000225533	PAWRP1	-1.81142	-3.4236	6.56848	0.0103801	0.326315
ENSG00000213438	NA	-1.81142	-3.4236	6.56848	0.0103801	0.326315
ENSG00000225872	LINC01529	-1.81142	-3.4236	6.56848	0.0103801	0.326315
ENSG00000226983	LINC01692	-1.81142	-3.4236	6.56848	0.0103801	0.326315
ENSG00000248724	NPHP3-AS1	0.475546	0.342325	6.56775	0.0103843	0.326315
ENSG00000162244	RPL29	0.253932	9.18825	6.56747	0.010386	0.326315
ENSG00000137270	GCM1	-0.826656	-1.46779	6.56662	0.0103909	0.326315
ENSG00000224354	MTND2P5	-0.826656	-1.46779	6.56662	0.0103909	0.326315
ENSG00000258565	NA	-0.826656	-1.46779	6.56662	0.0103909	0.326315
ENSG00000078295	ADCY2	0.947993	-1.93372	6.55537	0.0104568	0.327931
ENSG00000260808	NA	-0.586576	-0.394155	6.54995	0.0104887	0.328478
ENSG00000228857	NA	-0.934808	-1.82295	6.5466	0.0105085	0.328643
ENSG00000248027	ARHGAP42-AS1	-0.527251	-0.0224718	6.539	0.0105535	0.329597
ENSG00000076242	MLH1	-0.381342	1.34191	6.53509	0.0105767	0.329779
ENSG00000120899	PTK2B	0.278673	3.85852	6.53313	0.0105884	0.329779
ENSG00000080293	SCTR	-0.631666	-0.647333	6.52697	0.0106251	0.33047
ENSG00000017483	SLC38A5	-0.793263	-1.3574	6.52034	0.0106648	0.33125
ENSG00000232850	PTGES2-AS1	0.830282	-1.55612	6.50897	0.0107332	0.332853
ENSG00000235421	NA	0.490811	0.200634	6.50689	0.0107457	0.332853
ENSG00000187730	GABRD	0.42192	0.818497	6.49378	0.0108252	0.33486
ENSG00000203963	C1orf141	1.04751	-2.22999	6.48959	0.0108508	0.335194
ENSG00000246575	NA	-0.433561	0.728044	6.48463	0.0108811	0.33527
ENSG00000203730	TEDDM1	0.929356	-1.89332	6.48257	0.0108937	0.33527
ENSG00000228903	NA	0.500896	0.114354	6.47778	0.0109231	0.33527
ENSG00000196335	STK31	-0.490881	0.224925	6.47536	0.010938	0.33527
ENSG00000149243	KLHL35	-0.478421	0.323969	6.47527	0.0109386	0.33527
ENSG00000258497	NA	-1.05692	-2.1727	6.47473	0.0109419	0.33527
ENSG00000235065	RPL24P2	0.715734	-1.11125	6.46456	0.0110047	0.33674
ENSG00000186007	LEMD1	0.709353	-1.0883	6.44332	0.011137	0.338151
ENSG00000264515	LOC284395	0.709353	-1.0883	6.44332	0.011137	0.338151
ENSG00000231689	LINC01090	0.571715	-0.375008	6.44197	0.0111455	0.338151
ENSG00000175766	EIF4E1B	1.31932	-2.85415	6.44103	0.0111514	0.338151
ENSG00000241255	NA	1.31932	-2.85415	6.44103	0.0111514	0.338151
ENSG00000182931	WFDC10B	1.31932	-2.85415	6.44103	0.0111514	0.338151
ENSG00000114654	EFCC1	0.377107	1.33216	6.44045	0.011155	0.338151
ENSG00000271758	NA	-0.880986	-1.68325	6.42882	0.0112283	0.339919
ENSG00000257878	NA	-0.508042	0.0798119	6.4216	0.011274	0.340848
ENSG00000260895	NA	-0.432034	0.718693	6.41184	0.0113362	0.341744
ENSG00000278996	NA	0.250219	13.7359	6.40994	0.0113483	0.341744
ENSG00000261722	NA	-0.796944	-1.39753	6.40986	0.0113488	0.341744
ENSG00000258969	NA	0.697209	-1.04347	6.40406	0.011386	0.342409
ENSG00000197308	GATA3-AS1	1.02052	-2.18051	6.38753	0.0114925	0.342533
ENSG00000168481	LGI3	0.79752	-1.46455	6.38579	0.0115038	0.342533
ENSG00000118473	SGIP1	1.4841	-3.15778	6.3847	0.0115108	0.342533
ENSG00000146755	TRIM50	1.4841	-3.15778	6.3847	0.0115108	0.342533
ENSG00000232097	NA	1.4841	-3.15778	6.3847	0.0115108	0.342533
ENSG00000255118	NA	1.4841	-3.15778	6.3847	0.0115108	0.342533
ENSG00000215452	NA	1.4841	-3.15778	6.3847	0.0115108	0.342533
ENSG00000272473	NA	1.4841	-3.15778	6.3847	0.0115108	0.342533
ENSG00000254634	SMG1P6	-0.280522	3.60543	6.37524	0.0115723	0.343894
ENSG00000157322	CLEC18A	-0.720087	-1.10207	6.37032	0.0116044	0.343894
ENSG00000226887	ERVMER34-1	-0.556665	-0.263191	6.36947	0.0116101	0.343894
ENSG00000120738	EGR1	-0.412507	0.905747	6.36839	0.0116171	0.343894
ENSG00000196460	RFX8	-1.64818	-3.26641	6.36247	0.0116559	0.344145
ENSG00000270883	NA	-1.64818	-3.26641	6.36247	0.0116559	0.344145
ENSG00000160808	MYL3	-0.958687	-1.93661	6.35438	0.0117092	0.34522
ENSG00000215162	LINC00269	-0.457416	0.462989	6.35233	0.0117227	0.34522
ENSG00000188511	C22orf34	0.787541	-1.43528	6.34941	0.011742	0.345341
ENSG00000242553	NA	0.413493	0.857061	6.34676	0.0117596	0.34541
ENSG00000281202	LINC01097	-1.10426	-2.31921	6.33326	0.0118495	0.34706
ENSG00000253205	NA	-1.10426	-2.31921	6.33326	0.0118495	0.34706
ENSG00000197734	C14orf178	-0.478464	0.277718	6.3261	0.0118974	0.34706
ENSG00000265692	LINC01970	0.434801	0.631022	6.32467	0.011907	0.34706
ENSG00000143365	RORC	-0.889112	-1.73373	6.32459	0.0119075	0.34706
ENSG00000272081	NA	-0.889112	-1.73373	6.32459	0.0119075	0.34706
ENSG00000227742	NA	0.777983	-1.4066	6.31512	0.0119713	0.347429
ENSG00000229635	LOC100421273	0.777983	-1.4066	6.31512	0.0119713	0.347429
ENSG00000223877	RPS8P10	1.13077	-2.47839	6.31362	0.0119814	0.347429
ENSG00000259255	NA	1.13077	-2.47839	6.31362	0.0119814	0.347429
ENSG00000125046	SSUH2	-0.283609	3.38125	6.2951	0.0121072	0.350541
ENSG00000271522	NA	0.879708	-1.77852	6.29329	0.0121196	0.350541
ENSG00000204389	HSPA1A	-0.249906	7.57628	6.28983	0.0121433	0.35078
ENSG00000244217	RPS4XP10	0.655558	-0.876932	6.28287	0.0121911	0.351714
ENSG00000185615	PDIA2	-0.366584	1.43789	6.27017	0.0122787	0.353396
ENSG00000160396	HIPK4	-0.770198	-1.33052	6.26991	0.0122805	0.353396
ENSG00000105499	PLA2G4C	-0.415955	0.831664	6.26382	0.0123228	0.354165
ENSG00000201451	NA	-0.972323	-1.99699	6.26059	0.0123453	0.354362
ENSG00000255108	NA	-0.743989	-1.22978	6.25743	0.0123673	0.354546
ENSG00000168314	MOBP	-0.568147	-0.36647	6.25237	0.0124027	0.354581
ENSG00000264063	NA	0.24806	8.48286	6.24651	0.0124438	0.354581
ENSG00000272871	NA	-0.843012	-1.60202	6.24099	0.0124827	0.354581
ENSG00000226320	LINC01811	-0.599668	-0.552225	6.23939	0.0124939	0.354581
ENSG00000229356	LRRC3-DT	1.25911	-2.77853	6.23874	0.0124986	0.354581
ENSG00000258016	NA	0.864958	-1.7422	6.23858	0.0124997	0.354581
ENSG00000269855	RNF225	0.864958	-1.7422	6.23858	0.0124997	0.354581
ENSG00000109684	CLNK	-1.52696	-3.12471	6.23724	0.0125091	0.354581
ENSG00000231914	NA	-1.52696	-3.12471	6.23724	0.0125091	0.354581
ENSG00000067064	IDI1	-0.303654	2.64369	6.23238	0.0125435	0.355113
ENSG00000247903	NA	0.332929	1.94389	6.22762	0.0125773	0.355625
ENSG00000161381	PLXDC1	-0.531716	-0.143111	6.22476	0.0125976	0.355756
ENSG00000253771	NA	0.286308	3.17162	6.21798	0.0126459	0.355799
ENSG00000163395	IGFN1	-1.16492	-2.48234	6.21795	0.0126461	0.355799
ENSG00000148482	SLC39A12	-1.16492	-2.48234	6.21795	0.0126461	0.355799
ENSG00000121966	CXCR4	-0.319434	2.22154	6.17933	0.0129251	0.356167
ENSG00000246130	LOC286059	0.608276	-0.658478	6.17845	0.0129315	0.356167
ENSG00000103257	SLC7A5	0.246861	8.14626	6.17226	0.0129769	0.356167
ENSG00000268628	NA	1.62966	-3.42245	6.17089	0.0129869	0.356167
ENSG00000272154	NA	-1.43308	-2.99572	6.16609	0.0130222	0.356167
ENSG00000237257	MTND2P8	-1.43308	-2.99572	6.16609	0.0130222	0.356167
ENSG00000224004	ATP5F1CP1	-1.43308	-2.99572	6.16609	0.0130222	0.356167
ENSG00000180422	LINC00304	-1.43308	-2.99572	6.16609	0.0130222	0.356167
ENSG00000262050	LOC105371592	-1.43308	-2.99572	6.16609	0.0130222	0.356167
ENSG00000202198	RN7SK	-0.245402	13.059	6.16493	0.0130308	0.356167
ENSG00000227838	NA	0.511715	-0.0591855	6.16215	0.0130512	0.356167
ENSG00000240143	NA	-0.702261	-1.07948	6.15626	0.0130948	0.356167
ENSG00000248538	LOC157273	-0.702261	-1.07948	6.15626	0.0130948	0.356167
ENSG00000123131	PRDX4	0.248809	6.66306	6.1488	0.0131501	0.356167
ENSG00000064218	DMRT3	0.519166	-0.116006	6.14868	0.013151	0.356167
ENSG00000260495	NA	0.426183	0.65463	6.14551	0.0131746	0.356167
ENSG00000234618	NA	0.583733	-0.52932	6.14336	0.0131907	0.356167
ENSG00000272691	NA	-1.24553	-2.66634	6.14288	0.0131943	0.356167
ENSG00000234558	NA	0.837737	-1.67221	6.13975	0.0132176	0.356167
ENSG00000167555	ZNF528	0.575613	-0.483724	6.13539	0.0132502	0.356167
ENSG00000267890	NA	-1.35809	-2.87735	6.13295	0.0132685	0.356167
ENSG00000240031	OR9A3P	-1.29672	-2.76798	6.12752	0.0133093	0.356167
ENSG00000275963	NA	-1.29672	-2.76798	6.12752	0.0133093	0.356167
ENSG00000276768	NA	-1.29672	-2.76798	6.12752	0.0133093	0.356167
ENSG00000234928	LINC01659	-1.29672	-2.76798	6.12752	0.0133093	0.356167
ENSG00000135697	BCO1	0.720893	-1.22038	6.12375	0.0133377	0.356167
ENSG00000253326	NA	-0.9074	-1.84033	6.11765	0.0133839	0.356167
ENSG00000254530	NA	-0.9074	-1.84033	6.11765	0.0133839	0.356167
ENSG00000260386	LDC1P	1.87907	-3.74629	6.11524	0.0134021	0.356167
ENSG00000116745	RPE65	1.87907	-3.74629	6.11524	0.0134021	0.356167
ENSG00000242282	NA	1.87907	-3.74629	6.11524	0.0134021	0.356167
ENSG00000214146	LINC02026	1.87907	-3.74629	6.11524	0.0134021	0.356167
ENSG00000250597	NA	1.87907	-3.74629	6.11524	0.0134021	0.356167
ENSG00000109182	CWH43	1.87907	-3.74629	6.11524	0.0134021	0.356167
ENSG00000248673	LINC01331	1.87907	-3.74629	6.11524	0.0134021	0.356167
ENSG00000277795	NA	1.87907	-3.74629	6.11524	0.0134021	0.356167
ENSG00000177324	BEND2	1.87907	-3.74629	6.11524	0.0134021	0.356167
ENSG00000241198	RN7SL191P	1.87907	-3.74629	6.11524	0.0134021	0.356167
ENSG00000236091	LINC02243	1.87907	-3.74629	6.11524	0.0134021	0.356167
ENSG00000227835	NA	1.87907	-3.74629	6.11524	0.0134021	0.356167
ENSG00000213942	RPL31P10	1.87907	-3.74629	6.11524	0.0134021	0.356167
ENSG00000259582	LOC101927310	1.87907	-3.74629	6.11524	0.0134021	0.356167
ENSG00000239821	RN7SL513P	1.87907	-3.74629	6.11524	0.0134021	0.356167
ENSG00000228570	NUTM2E	0.296497	2.73739	6.11018	0.0134406	0.356167
ENSG00000128510	CPA4	1.39446	-3.065	6.10894	0.01345	0.356167
ENSG00000163867	ZMYM6	-1.95273	-3.66233	6.10805	0.0134568	0.356167
ENSG00000270460	NA	-1.95273	-3.66233	6.10805	0.0134568	0.356167
ENSG00000275002	NA	-1.95273	-3.66233	6.10805	0.0134568	0.356167
ENSG00000092621	PHGDH	0.2452	8.61128	6.10802	0.013457	0.356167
ENSG00000229931	NA	-0.362257	1.43042	6.10703	0.0134646	0.356167
ENSG00000271955	NA	0.429006	0.613295	6.10697	0.013465	0.356167
ENSG00000168298	H1-4	0.244795	9.26764	6.10567	0.0134749	0.356167
ENSG00000049768	FOXP3	-0.360818	1.44966	6.1032	0.0134938	0.356251
ENSG00000166143	PPP1R14D	-0.809434	-1.52509	6.07624	0.0137012	0.361308
ENSG00000114378	HYAL1	-0.339312	1.77365	6.06418	0.0137951	0.363362
ENSG00000171840	NINJ2	-0.486138	0.133713	6.05865	0.0138384	0.364079
ENSG00000230102	LINC02028	0.813177	-1.60547	6.05333	0.0138801	0.364755
ENSG00000274224	NA	0.330139	1.90573	6.05053	0.0139022	0.364912
ENSG00000072952	IRAG1	0.694395	-1.12387	6.04457	0.0139491	0.365722
ENSG00000129910	CDH15	-0.723974	-1.20514	6.03137	0.0140538	0.368042
ENSG00000138347	MYPN	-0.855956	-1.699	6.02358	0.014116	0.369243
ENSG00000251567	NA	-0.402027	0.892353	6.01676	0.0141706	0.370246
ENSG00000233154	LINC01762	-0.430631	0.5937	6.00761	0.0142443	0.371743
ENSG00000233276	GPX1	0.245319	6.86721	6.00156	0.0142932	0.372593
ENSG00000123965	NA	0.475672	0.161961	5.99367	0.0143573	0.373833
ENSG00000146007	ZMAT2	0.254496	4.8587	5.98382	0.0144377	0.375496
ENSG00000080709	KCNN2	0.308695	2.31835	5.97365	0.0145212	0.377235
ENSG00000242268	LINC02082	0.440345	0.458511	5.97103	0.0145428	0.377364
ENSG00000277411	NA	1.0311	-2.30931	5.96163	0.0146205	0.378949
ENSG00000179299	NSUN7	0.780526	-1.51084	5.94317	0.0147744	0.382475
ENSG00000267740	NA	-0.640088	-0.846437	5.94128	0.0147903	0.382475
ENSG00000250406	NA	-0.378717	1.13752	5.93811	0.0148169	0.382728
ENSG00000126337	KRT36	-0.461619	0.291286	5.936	0.0148346	0.38275
ENSG00000255644	NA	0.89383	-1.91486	5.92678	0.0149125	0.384322
ENSG00000262362	NA	-0.750337	-1.34278	5.91658	0.0149991	0.385804
ENSG00000258633	NA	-0.929025	-1.95547	5.91379	0.0150228	0.385804
ENSG00000256616	LOC100996333	0.770609	-1.48063	5.91095	0.0150471	0.385804
ENSG00000254261	NA	0.494496	-0.0104295	5.91088	0.0150477	0.385804
ENSG00000272459	NA	-1.04282	-2.26757	5.91003	0.0150549	0.385804
ENSG00000258711	NA	1.15882	-2.63828	5.90522	0.0150961	0.386422
ENSG00000260804	LINC01963	-0.291228	2.76896	5.9017	0.0151263	0.386759
ENSG00000276612	NA	-0.469627	0.212582	5.89769	0.0151608	0.387205
ENSG00000198182	ZNF607	-0.482477	0.105284	5.88067	0.015308	0.390006
ENSG00000257750	NA	1.31824	-2.97785	5.87512	0.0153563	0.390006
ENSG00000261742	LINC00922	1.31824	-2.97785	5.87512	0.0153563	0.390006
ENSG00000105383	CD33	1.31824	-2.97785	5.87512	0.0153563	0.390006
ENSG00000128322	IGLL1	1.31824	-2.97785	5.87512	0.0153563	0.390006
ENSG00000224177	LINC00570	-0.668463	-1.00401	5.86591	0.0154369	0.391613
ENSG00000150540	HNMT	0.522285	-0.231165	5.84001	0.0156658	0.395716
ENSG00000236463	NA	0.598893	-0.702138	5.83914	0.0156735	0.395716
ENSG00000089169	RPH3A	0.595583	-0.684833	5.83517	0.0157089	0.395716
ENSG00000196867	ZFP28	0.525768	-0.256496	5.83456	0.0157143	0.395716
ENSG00000163121	NEURL3	-1.72961	-3.47837	5.83203	0.015737	0.395716
ENSG00000227262	NA	-1.72961	-3.47837	5.83203	0.015737	0.395716
ENSG00000227301	NA	-1.72961	-3.47837	5.83203	0.015737	0.395716
ENSG00000159625	DRC7	-1.06593	-2.34398	5.83147	0.0157419	0.395716
ENSG00000234287	NA	0.743334	-1.39362	5.82573	0.0157934	0.395716
ENSG00000272010	NA	0.743334	-1.39362	5.82573	0.0157934	0.395716
ENSG00000224174	NA	1.5044	-3.31172	5.82414	0.0158077	0.395716
ENSG00000214915	LOC105377213	1.5044	-3.31172	5.82414	0.0158077	0.395716
ENSG00000213930	GALT	0.574519	-0.569195	5.81688	0.0158731	0.396361
ENSG00000253641	LINCR-0001	-0.783027	-1.49495	5.81686	0.0158733	0.396361
ENSG00000231991	NA	0.57178	-0.553408	5.81547	0.0158859	0.396361
ENSG00000258457	LOC107984660	0.459413	0.231457	5.79786	0.0160457	0.39991
ENSG00000224765	NA	0.460247	0.222321	5.79159	0.016103	0.400532
ENSG00000147127	RAB41	-0.48059	0.0908558	5.79127	0.016106	0.400532
ENSG00000230448	LINC00276	-0.653112	-0.952669	5.78868	0.0161297	0.400683
ENSG00000198242	RPL23A	0.240869	6.66864	5.76374	0.0163602	0.405598
ENSG00000223387	LINC02068	-0.585089	-0.605561	5.76341	0.0163632	0.405598
ENSG00000256720	NA	-1.09211	-2.42468	5.75827	0.0164112	0.406343
ENSG00000270240	NA	-0.668433	-1.03533	5.75234	0.0164667	0.407274
ENSG00000257767	NA	0.376679	1.05647	5.74695	0.0165173	0.40764
ENSG00000226329	NA	-0.369598	1.1753	5.74693	0.0165175	0.40764
ENSG00000163106	HPGDS	-0.451844	0.308598	5.74115	0.0165719	0.408541
ENSG00000135074	ADAM19	0.258235	4.04049	5.73237	0.016655	0.409846
ENSG00000070388	FGF22	-0.503258	-0.0968416	5.73174	0.016661	0.409846
ENSG00000272856	NA	0.704719	-1.25938	5.71528	0.0168178	0.412929
ENSG00000163958	ZDHHC19	-0.954994	-2.08061	5.71478	0.0168227	0.412929
ENSG00000241741	RPL7AP30	0.474188	0.0778339	5.70018	0.0169632	0.415466
ENSG00000208018	MIR645	-0.879462	-1.85794	5.69852	0.0169792	0.415466
ENSG00000105467	SYNGR4	0.953842	-2.15805	5.69834	0.016981	0.415466
ENSG00000228478	NA	-1.12203	-2.51018	5.69171	0.0170452	0.415695
ENSG00000272681	FAM223B	-1.12203	-2.51018	5.69171	0.0170452	0.415695
ENSG00000173714	WFIKKN2	-1.12203	-2.51018	5.69171	0.0170452	0.415695
ENSG00000142549	IGLON5	-0.755208	-1.42337	5.68646	0.0170963	0.416098
ENSG00000207205	RNVU1-15	-0.339268	1.58871	5.68475	0.017113	0.416098
ENSG00000092850	TEKT2	-0.474788	0.100822	5.68436	0.0171167	0.416098
ENSG00000247199	LOC102546294	-0.362064	1.24755	5.68097	0.0171499	0.416458
ENSG00000164304	CAGE1	-0.435629	0.429801	5.67605	0.0171981	0.416694
ENSG00000280083	NA	-1.5747	-3.31531	5.67206	0.0172372	0.416694
ENSG00000174156	GSTA3	-1.5747	-3.31531	5.67206	0.0172372	0.416694
ENSG00000280041	NA	-1.5747	-3.31531	5.67206	0.0172372	0.416694
ENSG00000117600	PLPPR4	0.356397	1.29444	5.67062	0.0172514	0.416694
ENSG00000173451	THAP2	0.417421	0.569993	5.66574	0.0172994	0.41741
ENSG00000204305	AGER	-0.326709	1.79397	5.6636	0.0173206	0.417478
ENSG00000281181	NA	-0.24092	5.94041	5.64976	0.0174578	0.420338
ENSG00000198312	BMS1P9	1.07851	-2.51051	5.64315	0.0175237	0.420371
ENSG00000247363	LOC100507250	-0.404816	0.720049	5.64196	0.0175356	0.420371
ENSG00000141338	ABCA8	0.806784	-1.69073	5.63747	0.0175805	0.420371
ENSG00000271367	NA	1.68134	-3.60905	5.63342	0.0176212	0.420371
ENSG00000253308	NA	1.68134	-3.60905	5.63342	0.0176212	0.420371
ENSG00000241661	NA	1.68134	-3.60905	5.63342	0.0176212	0.420371
ENSG00000175164	ABO	1.68134	-3.60905	5.63342	0.0176212	0.420371
ENSG00000279084	NA	1.68134	-3.60905	5.63342	0.0176212	0.420371
ENSG00000106927	AMBP	0.487697	-0.0491802	5.63231	0.0176324	0.420371
ENSG00000255946	NA	-0.369576	1.12612	5.63091	0.0176464	0.420371
ENSG00000272969	NA	-0.830483	-1.71493	5.62745	0.0176813	0.420371
ENSG00000213683	NA	-0.830483	-1.71493	5.62745	0.0176813	0.420371
ENSG00000280163	NA	-0.496442	-0.085501	5.61494	0.017808	0.422939
ENSG00000064787	BCAS1	0.661429	-1.09028	5.6099	0.0178593	0.423716
ENSG00000138185	ENTPD1	-0.638216	-0.932271	5.60528	0.0179064	0.424045
ENSG00000231966	NA	0.421092	0.511198	5.60488	0.0179106	0.424045
ENSG00000101251	SEL1L2	0.794846	-1.65655	5.60038	0.0179565	0.424252
ENSG00000260290	NA	0.346265	1.41115	5.60037	0.0179567	0.424252
ENSG00000228643	NA	-0.320114	1.88033	5.59544	0.0180073	0.424658
ENSG00000177788	LOC105373159	0.260494	3.70195	5.59505	0.0180113	0.424658
ENSG00000143222	UFC1	-0.888676	-1.91508	5.59088	0.0180543	0.424749
ENSG00000213221	DNLZ	-0.790756	-1.58479	5.58759	0.0180882	0.424749
ENSG00000215409	NA	-1.19685	-2.6981	5.58577	0.018107	0.424749
ENSG00000179571	NBPF17P	-1.46028	-3.16886	5.5838	0.0181274	0.424749
ENSG00000261842	NA	-1.46028	-3.16886	5.5838	0.0181274	0.424749
ENSG00000258572	NA	-1.46028	-3.16886	5.5838	0.0181274	0.424749
ENSG00000254912	NA	-0.448017	0.283443	5.57402	0.0182289	0.426687
ENSG00000233963	NA	-0.757872	-1.46542	5.57055	0.018265	0.427093
ENSG00000230870	FBXW11P1	0.783497	-1.62317	5.56584	0.0183142	0.427803
ENSG00000231784	DBIL5P	0.636189	-0.980607	5.56023	0.018373	0.42831
ENSG00000230437	NA	0.911269	-2.06539	5.55843	0.0183919	0.42831
ENSG00000151917	BEND6	0.291698	2.47545	5.55798	0.0183966	0.42831
ENSG00000274210	NA	-0.318477	1.89028	5.55658	0.0184114	0.42831
ENSG00000124762	CDKN1A	0.245108	4.86111	5.55188	0.0184609	0.428937
ENSG00000275106	NA	-0.582183	-0.653353	5.54848	0.0184967	0.428937
ENSG00000164932	CTHRC1	-0.269579	3.23121	5.54673	0.0185153	0.428937
ENSG00000177989	ODF3B	-0.332875	1.62495	5.54534	0.0185299	0.428937
ENSG00000237666	NA	-1.37205	-3.03596	5.54304	0.0185543	0.428937
ENSG00000231404	NA	1.40216	-3.20892	5.5408	0.0185781	0.428937
ENSG00000237343	NA	-1.30181	-2.91431	5.53538	0.0186357	0.428937
ENSG00000267772	LINC01999	-1.30181	-2.91431	5.53538	0.0186357	0.428937
ENSG00000267629	NA	-1.30181	-2.91431	5.53538	0.0186357	0.428937
ENSG00000250859	HNRNPKP1	0.772694	-1.59054	5.53365	0.0186542	0.428937
ENSG00000273261	NA	1.04404	-2.45065	5.53263	0.018665	0.428937
ENSG00000272189	NA	1.04404	-2.45065	5.53263	0.018665	0.428937
ENSG00000232451	NA	0.614535	-0.878698	5.52644	0.0187312	0.42952
ENSG00000205542	TMSB4X	0.263958	3.43276	5.52359	0.0187617	0.42952
ENSG00000197181	PIWIL2	-0.668369	-1.10009	5.52319	0.0187661	0.42952
ENSG00000179057	IGSF22	-0.986768	-2.21769	5.52318	0.0187661	0.42952
ENSG00000231977	NA	0.525979	-0.356316	5.52077	0.0187919	0.429679
ENSG00000100031	GGT1	-0.326599	1.71844	5.51682	0.0188344	0.430217
ENSG00000269469	NA	-0.836777	-1.76657	5.51484	0.0188558	0.430271
ENSG00000125730	C3	-0.452108	0.22677	5.51242	0.0188819	0.430436
ENSG00000224333	NA	1.19529	-2.81797	5.50142	0.019001	0.43185
ENSG00000267032	NA	1.19529	-2.81797	5.50142	0.019001	0.43185
ENSG00000204547	DEFB122	1.19529	-2.81797	5.50142	0.019001	0.43185
ENSG00000245060	LINC00847	-0.52973	-0.351519	5.49859	0.0190318	0.431871
ENSG00000149506	ZP1	-0.399712	0.717148	5.4948	0.0190731	0.431871
ENSG00000165887	ANKRD2	0.576254	-0.677048	5.49249	0.0190983	0.431871
ENSG00000182223	ZAR1	-0.637538	-0.962058	5.49201	0.0191036	0.431871
ENSG00000188828	NA	-0.637538	-0.962058	5.49201	0.0191036	0.431871
ENSG00000198535	C2CD4A	0.570377	-0.643235	5.49086	0.0191161	0.431871
ENSG00000228793	LOC100507336	-0.89874	-1.97458	5.48383	0.0191931	0.43286
ENSG00000224316	GTF2IP5	0.352453	1.2656	5.48339	0.019198	0.43286
ENSG00000119943	PYROXD2	-0.339796	1.47718	5.47419	0.0192993	0.434713
ENSG00000267795	SMIM22	-0.79503	-1.63191	5.47233	0.0193198	0.434744
ENSG00000224950	NA	-0.345132	1.3902	5.46341	0.0194187	0.436537
ENSG00000181798	LINC00471	0.43119	0.361131	5.45789	0.0194802	0.437485
ENSG00000196338	NLGN3	-0.329222	1.64026	5.45463	0.0195165	0.437835
ENSG00000244073	RPS4XP6	0.431784	0.352783	5.45008	0.0195674	0.437835
ENSG00000113721	PDGFRB	0.743186	-1.49687	5.44959	0.0195729	0.437835
ENSG00000235884	NA	0.743186	-1.49687	5.44959	0.0195729	0.437835
ENSG00000004799	PDK4	-0.432426	0.375008	5.44375	0.0196385	0.43887
ENSG00000005471	ABCB4	-0.334346	1.54504	5.43562	0.0197301	0.440407
ENSG00000204175	GPRIN2	-1.00548	-2.29145	5.4313	0.019779	0.440407
ENSG00000223720	NA	-0.47265	0.0316532	5.43096	0.0197828	0.440407
ENSG00000183921	SDR42E2	-0.623781	-0.912154	5.42833	0.0198126	0.440407
ENSG00000124491	F13A1	0.734212	-1.46696	5.42528	0.0198473	0.440407
ENSG00000167779	IGFBP6	0.734212	-1.46696	5.42528	0.0198473	0.440407
ENSG00000259560	NA	0.412416	0.529447	5.42501	0.0198503	0.440407
ENSG00000189045	ANKDD1B	0.295189	2.29168	5.42394	0.0198625	0.440407
ENSG00000250182	NA	0.317806	1.79853	5.41589	0.0199543	0.441695
ENSG00000259087	NA	-0.341391	1.42376	5.41544	0.0199594	0.441695
ENSG00000099625	CBARP	-0.286207	2.54179	5.40568	0.0200714	0.4429
ENSG00000232811	NA	0.375302	0.930037	5.40405	0.0200901	0.4429
ENSG00000175592	FOSL1	0.375302	0.930037	5.40405	0.0200901	0.4429
ENSG00000138835	RGS3	0.366847	1.03521	5.40316	0.0201003	0.4429
ENSG00000230929	NA	-0.843584	-1.82014	5.4022	0.0201114	0.4429
ENSG00000088002	SULT2B1	0.472512	-0.0114996	5.39787	0.0201613	0.443268
ENSG00000237310	GS1-124K5.4	0.34763	1.29398	5.39492	0.0201955	0.443268
ENSG00000197079	KRT35	-0.378457	0.915759	5.39426	0.0202031	0.443268
ENSG00000188263	IL17REL	-0.505718	-0.224171	5.39399	0.0202062	0.443268
ENSG00000271267	NA	0.474711	-0.03322	5.38472	0.0203138	0.445198
ENSG00000167363	FN3K	-0.310097	1.95263	5.37553	0.0204211	0.447117
ENSG00000166780	BMERB1	0.312548	1.87013	5.3627	0.0205718	0.449783
ENSG00000267780	NA	0.709497	-1.38077	5.3618	0.0205825	0.449783
ENSG00000267905	NA	-0.70865	-1.3283	5.35006	0.0207215	0.452336
ENSG00000172748	ZNF596	0.32659	1.60361	5.34844	0.0207408	0.452336
ENSG00000185339	TCN2	0.400026	0.625764	5.345	0.0207817	0.452336
ENSG00000241293	PPATP1	0.983966	-2.33792	5.34388	0.0207952	0.452336
ENSG00000224647	NA	-1.02655	-2.36921	5.34287	0.0208072	0.452336
ENSG00000169548	ZNF280A	0.841627	-1.89626	5.34064	0.0208339	0.452336
ENSG00000263212	NA	-0.470559	0.0164641	5.34023	0.0208387	0.452336
ENSG00000269755	NA	-0.763731	-1.55339	5.33707	0.0208766	0.4524
ENSG00000171388	APLN	0.387341	0.760895	5.33665	0.0208815	0.4524
ENSG00000271849	NA	-1.85415	-3.72748	5.33303	0.020925	0.452477
ENSG00000276508	NA	-1.85415	-3.72748	5.33303	0.020925	0.452477
ENSG00000236682	MAP3K2-DT	-0.374468	0.935122	5.32735	0.0209932	0.453013
ENSG00000139289	PHLDA1	-0.373331	0.948711	5.32689	0.0209988	0.453013
ENSG00000231871	IPO9-AS1	-0.36899	1.00183	5.326	0.0210096	0.453013
ENSG00000270182	NA	-0.622809	-0.941527	5.31508	0.0211416	0.455427
ENSG00000239388	ASB14	-0.258663	3.46674	5.3116	0.0211839	0.455906
ENSG00000250325	NA	1.31692	-3.11298	5.3054	0.0212594	0.456234
ENSG00000204571	KRTAP5-11	1.31692	-3.11298	5.3054	0.0212594	0.456234
ENSG00000226169	NA	1.31692	-3.11298	5.3054	0.0212594	0.456234
ENSG00000158769	F11R	0.267682	3.03601	5.30062	0.0213178	0.457054
ENSG00000127743	IL17B	-0.668299	-1.16791	5.29133	0.0214319	0.458094
ENSG00000280502	NA	-0.401046	0.62241	5.29129	0.0214323	0.458094
ENSG00000138028	CGREF1	-0.391256	0.720726	5.27601	0.0216212	0.458094
ENSG00000226816	NA	-0.921933	-2.10151	5.27233	0.021667	0.458094
ENSG00000260806	NA	-0.921933	-2.10151	5.27233	0.021667	0.458094
ENSG00000162782	TDRD5	0.668188	-1.2225	5.26941	0.0217034	0.458094
ENSG00000136297	MMD2	-0.423566	0.391353	5.26859	0.0217136	0.458094
ENSG00000183598	H3C13	0.228323	7.84788	5.26769	0.0217249	0.458094
ENSG00000186377	CYP4X1	0.501129	-0.270579	5.26378	0.0217737	0.458094
ENSG00000226525	RPS7P10	0.501129	-0.270579	5.26378	0.0217737	0.458094
ENSG00000114757	PEX5L	-0.37756	0.871028	5.26375	0.0217741	0.458094
ENSG00000234415	RPL5P7	1.53088	-3.48377	5.26286	0.0217852	0.458094
ENSG00000182836	PLCXD3	1.53088	-3.48377	5.26286	0.0217852	0.458094
ENSG00000218016	ZNF192P2	1.53088	-3.48377	5.26286	0.0217852	0.458094
ENSG00000112818	MEP1A	1.53088	-3.48377	5.26286	0.0217852	0.458094
ENSG00000180828	BHLHE22	1.53088	-3.48377	5.26286	0.0217852	0.458094
ENSG00000254001	NA	1.53088	-3.48377	5.26286	0.0217852	0.458094
ENSG00000255007	NA	1.53088	-3.48377	5.26286	0.0217852	0.458094
ENSG00000257859	CASC18	1.53088	-3.48377	5.26286	0.0217852	0.458094
ENSG00000281087	LOC102724737	1.53088	-3.48377	5.26286	0.0217852	0.458094
ENSG00000279307	NDUFAF2P1	-1.05046	-2.4514	5.25872	0.021837	0.458094
ENSG00000279311	NA	-1.05046	-2.4514	5.25872	0.021837	0.458094
ENSG00000124232	RBPJL	-1.05046	-2.4514	5.25872	0.021837	0.458094
ENSG00000260647	NA	0.662167	-1.19773	5.25765	0.0218505	0.458094
ENSG00000278099	RNVU1-2A	-0.468423	0.00111305	5.24924	0.0219563	0.459887
ENSG00000270558	NA	-0.414569	0.468836	5.24692	0.0219857	0.460078
ENSG00000250101	NA	-0.280402	2.57225	5.22842	0.0222207	0.463534
ENSG00000280018	NA	0.512817	-0.363838	5.22818	0.0222237	0.463534
ENSG00000229474	PATL2	-0.530567	-0.447021	5.22187	0.0223046	0.463534
ENSG00000250994	NA	-0.766964	-1.59948	5.21952	0.0223347	0.463534
ENSG00000107187	LHX3	-0.766964	-1.59948	5.21952	0.0223347	0.463534
ENSG00000272163	NA	0.64009	-1.10272	5.21901	0.0223412	0.463534
ENSG00000277459	NA	0.64009	-1.10272	5.21901	0.0223412	0.463534
ENSG00000224805	LINC00853	1.10019	-2.6741	5.21794	0.022355	0.463534
ENSG00000224520	KRT8P45	1.10019	-2.6741	5.21794	0.022355	0.463534
ENSG00000141934	PLPP2	1.10019	-2.6741	5.21794	0.022355	0.463534
ENSG00000275897	NA	0.635024	-1.07992	5.21123	0.0224414	0.464341
ENSG00000228791	NA	0.37977	0.794857	5.2106	0.0224496	0.464341
ENSG00000114656	CFAP92	0.520244	-0.41997	5.21016	0.0224552	0.464341
ENSG00000175264	CHST1	-0.428964	0.318049	5.20682	0.0224985	0.464811
ENSG00000279277	NA	0.630122	-1.05747	5.20413	0.0225333	0.465108
ENSG00000267070	NA	-0.621795	-0.971512	5.2012	0.0225713	0.465468
ENSG00000260339	HEXA-AS1	0.530423	-0.493357	5.19057	0.0227098	0.466919
ENSG00000269388	NA	0.530423	-0.493357	5.19057	0.0227098	0.466919
ENSG00000236397	NA	0.933354	-2.23339	5.18971	0.022721	0.466919
ENSG00000093072	ADA2	0.457181	0.0356869	5.18453	0.0227888	0.466919
ENSG00000136535	TBR1	0.787015	-1.74495	5.18304	0.0228083	0.466919
ENSG00000263394	NA	0.787015	-1.74495	5.18304	0.0228083	0.466919
ENSG00000058866	DGKG	0.537073	-0.539252	5.18065	0.0228397	0.466919
ENSG00000110042	DTX4	0.537073	-0.539252	5.18065	0.0228397	0.466919
ENSG00000232187	NA	0.537073	-0.539252	5.18065	0.0228397	0.466919
ENSG00000276936	NA	0.225289	9.56537	5.17723	0.0228848	0.466919
ENSG00000144583	MARCHF4	-0.859014	-1.93366	5.17714	0.022886	0.466919
ENSG00000212907	ND4L	-0.22883	6.47265	5.17677	0.0228908	0.466919
ENSG00000256686	NA	0.603736	-0.929659	5.17384	0.0229295	0.466919
ENSG00000261033	NA	0.603736	-0.929659	5.17384	0.0229295	0.466919
ENSG00000228255	NA	0.54666	-0.602812	5.16995	0.0229808	0.467513
ENSG00000273295	NA	-0.935391	-2.16944	5.16838	0.0230017	0.467513
ENSG00000279511	NA	0.380861	0.763716	5.16696	0.0230205	0.467513
ENSG00000188818	ZDHHC11	-0.252232	3.61468	5.16461	0.0230516	0.467727
ENSG00000236548	RNF217-AS1	-0.274024	2.71213	5.16143	0.0230939	0.468167
ENSG00000153487	ING1	-0.256836	3.36408	5.15169	0.0232237	0.468389
ENSG00000253394	LINC00534	-0.317923	1.67225	5.1466	0.023292	0.468389
ENSG00000235016	SEMA3F-AS1	-0.312449	1.77049	5.14239	0.0233484	0.468389
ENSG00000228010	NA	-0.337674	1.34418	5.13952	0.0233871	0.468389
ENSG00000158553	POM121L2	-0.363129	0.9917	5.13728	0.0234173	0.468389
ENSG00000271780	NA	0.355964	1.05538	5.13198	0.0234889	0.468389
ENSG00000248697	TOX4P1	0.910915	-2.18385	5.12314	0.0236089	0.468389
ENSG00000120160	EQTN	0.910915	-2.18385	5.12314	0.0236089	0.468389
ENSG00000110786	PTPN5	0.431322	0.234623	5.12299	0.0236109	0.468389
ENSG00000177106	EPS8L2	0.763893	-1.67487	5.12098	0.0236383	0.468389
ENSG00000276368	H2AC14	-0.297933	2.05214	5.11937	0.0236602	0.468389
ENSG00000254111	NA	-0.528481	-0.468236	5.11858	0.023671	0.468389
ENSG00000282033	LOC105373553	-1.64288	-3.5354	5.11627	0.0237025	0.468389
ENSG00000272265	NA	-1.64288	-3.5354	5.11627	0.0237025	0.468389
ENSG00000112214	FHL5	-1.64288	-3.5354	5.11627	0.0237025	0.468389
ENSG00000236861	NA	-1.64288	-3.5354	5.11627	0.0237025	0.468389
ENSG00000171478	SPACA5B	-1.64288	-3.5354	5.11627	0.0237025	0.468389
ENSG00000104537	ANXA13	-1.64288	-3.5354	5.11627	0.0237025	0.468389
ENSG00000257587	NA	-1.64288	-3.5354	5.11627	0.0237025	0.468389
ENSG00000159495	TGM7	-1.64288	-3.5354	5.11627	0.0237025	0.468389
ENSG00000259708	NA	-1.64288	-3.5354	5.11627	0.0237025	0.468389
ENSG00000032444	PNPLA6	0.23574	4.79457	5.11243	0.023755	0.468389
ENSG00000122420	PTGFR	-0.225612	7.31161	5.11071	0.0237786	0.468389
ENSG00000228044	LOC101927787	1.75474	-3.82296	5.1079	0.0238171	0.468389
ENSG00000227653	NA	1.75474	-3.82296	5.1079	0.0238171	0.468389
ENSG00000197465	GYPE	1.75474	-3.82296	5.1079	0.0238171	0.468389
ENSG00000243859	RPL5P17	1.75474	-3.82296	5.1079	0.0238171	0.468389
ENSG00000250567	NA	1.75474	-3.82296	5.1079	0.0238171	0.468389
ENSG00000223191	RNU6-293P	1.75474	-3.82296	5.1079	0.0238171	0.468389
ENSG00000231359	RPL31P34	1.75474	-3.82296	5.1079	0.0238171	0.468389
ENSG00000256723	LOC100421622	1.75474	-3.82296	5.1079	0.0238171	0.468389
ENSG00000277718	NA	1.75474	-3.82296	5.1079	0.0238171	0.468389
ENSG00000225127	LINC00237	1.75474	-3.82296	5.1079	0.0238171	0.468389
ENSG00000274044	FAM230J	1.75474	-3.82296	5.1079	0.0238171	0.468389
ENSG00000224626	NA	1.24466	-3.02304	5.10719	0.0238269	0.468389
ENSG00000269179	NA	1.06023	-2.60723	5.10111	0.0239106	0.469627
ENSG00000221983	UBA52	-0.472268	-0.084387	5.09319	0.02402	0.471369
ENSG00000255992	NA	-0.408498	0.465378	5.08759	0.0240977	0.472485
ENSG00000204219	TCEA3	-0.327977	1.46087	5.07174	0.024319	0.476413
ENSG00000275953	YAP1P3	0.743014	-1.60804	5.06785	0.0243736	0.476638
ENSG00000115252	PDE1A	0.271765	2.67887	5.0672	0.0243827	0.476638
ENSG00000276795	NA	-0.950371	-2.24074	5.06606	0.0243987	0.476638
ENSG00000118702	GHRH	-0.867806	-1.99396	5.06495	0.0244144	0.476638
ENSG00000086848	ALG9	0.280178	2.41905	5.05512	0.0245532	0.478139
ENSG00000174145	NWD2	-0.282412	2.37905	5.04959	0.0246318	0.478139
ENSG00000173917	HOXB2	-0.270514	2.72817	5.04896	0.0246407	0.478139
ENSG00000144644	GADL1	-1.14647	-2.7306	5.04466	0.0247019	0.478139
ENSG00000174885	NLRP6	-1.14647	-2.7306	5.04466	0.0247019	0.478139
ENSG00000254580	LINC02719	-1.14647	-2.7306	5.04466	0.0247019	0.478139
ENSG00000258942	NA	-1.14647	-2.7306	5.04466	0.0247019	0.478139
ENSG00000235214	FAM83C-AS1	-1.14647	-2.7306	5.04466	0.0247019	0.478139
ENSG00000161031	PGLYRP2	-1.14647	-2.7306	5.04466	0.0247019	0.478139
ENSG00000273342	NA	-1.14647	-2.7306	5.04466	0.0247019	0.478139
ENSG00000280878	NA	-0.333178	1.36275	5.04079	0.0247572	0.478801
ENSG00000168894	RNF181	0.237552	4.41948	5.03879	0.0247858	0.478946
ENSG00000155265	GOLGA7B	-0.63451	-1.08779	5.03239	0.0248775	0.48031
ENSG00000142102	PGGHG	-0.245863	3.78271	5.02215	0.025025	0.482747
ENSG00000128917	DLL4	0.374025	0.779043	5.01871	0.0250748	0.483297
ENSG00000255319	ENPP7P8	0.262497	2.95071	5.01259	0.0251636	0.484596
ENSG00000268133	NA	0.870754	-2.0896	5.00734	0.02524	0.485657
ENSG00000183324	REC114	-0.249818	3.53008	5.00386	0.0252909	0.48596
ENSG00000199906	NA	-1.49728	-3.366	5.00187	0.02532	0.48596
ENSG00000254236	NA	-1.49728	-3.366	5.00187	0.02532	0.48596
ENSG00000275807	NA	-0.439478	0.145329	4.99725	0.0253876	0.486845
ENSG00000227083	NA	-1.19035	-2.83717	4.99263	0.0254555	0.487325
ENSG00000257542	OR7E47P	-1.19035	-2.83717	4.99263	0.0254555	0.487325
ENSG00000157335	CLEC18C	-0.594699	-0.901311	4.97976	0.0256456	0.49055
ENSG00000181781	ODF3L2	0.443644	0.0712329	4.97681	0.0256893	0.490705
ENSG00000100292	HMOX1	0.23541	4.48384	4.9763	0.0256969	0.490705
ENSG00000231367	LINC02613	-0.350941	1.07121	4.96672	0.0258396	0.492704
ENSG00000229870	RPL21P89	0.69871	-1.45342	4.96636	0.025845	0.492704
ENSG00000226640	NA	0.494691	-0.330482	4.96092	0.0259264	0.493714
ENSG00000224810	NA	0.852708	-2.0447	4.95693	0.0259863	0.493714
ENSG00000258593	NA	-1.24325	-2.95228	4.95551	0.0260077	0.493714
ENSG00000266960	NA	-1.24325	-2.95228	4.95551	0.0260077	0.493714
ENSG00000270761	NA	-0.877456	-2.05691	4.95316	0.026043	0.493714
ENSG00000252562	RNU6-922P	-1.39037	-3.21447	4.9498	0.0260936	0.493714
ENSG00000225499	RPL15P4	-1.39037	-3.21447	4.9498	0.0260936	0.493714
ENSG00000169385	RNASE2	-1.39037	-3.21447	4.9498	0.0260936	0.493714
ENSG00000266439	RN7SL493P	-1.39037	-3.21447	4.9498	0.0260936	0.493714
ENSG00000099399	MAGEB2	0.419533	0.274495	4.94786	0.026123	0.493857
ENSG00000171786	NHLH1	-0.412986	0.363898	4.94367	0.0261864	0.494157
ENSG00000255355	NA	-0.506419	-0.383861	4.9422	0.0262087	0.494157
ENSG00000196924	FLNA	0.220349	8.93608	4.94175	0.0262155	0.494157
ENSG00000253252	NA	-1.30831	-3.0774	4.93857	0.0262637	0.494157
ENSG00000250215	CIR1P2	1.18254	-2.93839	4.93845	0.0262655	0.494157
ENSG00000247095	MIR210HG	-0.363227	0.899902	4.9382	0.0262694	0.494157
ENSG00000224825	NA	0.676436	-1.36804	4.92245	0.02651	0.49826
ENSG00000228144	NA	-0.386535	0.62313	4.92105	0.0265314	0.49826
ENSG00000280424	LOC730668	0.835841	-2.00115	4.91086	0.0266884	0.500794
ENSG00000162551	ALPL	0.269298	2.61923	4.90722	0.0267446	0.501434
ENSG00000091128	LAMB4	-0.494694	-0.317336	4.90212	0.0268238	0.502235
ENSG00000235888	NA	-0.689057	-1.38023	4.90162	0.0268316	0.502235
ENSG00000282961	PRNCR1	-0.336224	1.2445	4.89912	0.0268703	0.502546
ENSG00000107831	FGF8	0.36702	0.806485	4.8935	0.026958	0.503771
ENSG00000165511	ZNF22-AS1	0.517962	-0.516843	4.88509	0.0270896	0.505814
ENSG00000160213	CSTB	-0.22904	4.9926	4.88257	0.0271293	0.506138
ENSG00000169026	SLC49A3	-0.420423	0.267625	4.87761	0.0272073	0.507178
ENSG00000258619	LOC100533787	-0.713573	-1.49254	4.87459	0.0272549	0.507648
ENSG00000275395	FCGBP	0.351751	0.989325	4.87275	0.0272839	0.507771
ENSG00000213261	EEF1B2P6	-0.649679	-1.21426	4.86464	0.0274125	0.508579
ENSG00000179913	B3GNT3	0.639124	-1.21112	4.86277	0.0274422	0.508579
ENSG00000140403	DNAJA4	-0.408616	0.372158	4.86092	0.0274717	0.508579
ENSG00000279235	NA	-0.408616	0.372158	4.86092	0.0274717	0.508579
ENSG00000238260	NA	-0.742773	-1.61433	4.86047	0.0274788	0.508579
ENSG00000265743	NA	-0.742773	-1.61433	4.86047	0.0274788	0.508579
ENSG00000214279	SCART1	-0.236826	4.1301	4.85667	0.0275394	0.508579
ENSG00000279926	NA	0.633676	-1.18655	4.85579	0.0275535	0.508579
ENSG00000165588	OTX2	0.351914	0.978516	4.85464	0.0275718	0.508579
ENSG00000162777	DENND2D	-0.332911	1.27081	4.85454	0.0275734	0.508579
ENSG00000143185	XCL2	-0.561944	-0.762142	4.85201	0.027614	0.508579
ENSG00000237991	RPL35P1	0.535873	-0.644786	4.84902	0.0276618	0.508579
ENSG00000236017	NA	-0.384567	0.61307	4.84844	0.0276711	0.508579
ENSG00000186765	FSCN2	-0.296896	1.89984	4.84807	0.027677	0.508579
ENSG00000247151	CSTF3-DT	-0.334728	1.23797	4.84328	0.027754	0.508579
ENSG00000134240	HMGCS2	-0.888097	-2.12273	4.84196	0.0277753	0.508579
ENSG00000207815	MIR563	-0.888097	-2.12273	4.84196	0.0277753	0.508579
ENSG00000159167	STC1	-0.888097	-2.12273	4.84196	0.0277753	0.508579
ENSG00000127324	TSPAN8	-0.888097	-2.12273	4.84196	0.0277753	0.508579
ENSG00000279094	LINC01670	-0.888097	-2.12273	4.84196	0.0277753	0.508579
ENSG00000204390	HSPA1L	0.618431	-1.11526	4.83903	0.0278226	0.508671
ENSG00000266411	NA	-0.474249	-0.192825	4.83797	0.0278396	0.508671
ENSG00000134548	SPX	0.426725	0.164329	4.83661	0.0278617	0.508671
ENSG00000274559	LOC102724334	0.546177	-0.713285	4.8353	0.0278828	0.508671
ENSG00000241493	NA	0.613685	-1.09226	4.83471	0.0278923	0.508671
ENSG00000108924	HLF	0.255587	3.02816	4.82567	0.0280389	0.509621
ENSG00000180155	LYNX1	0.55757	-0.785204	4.82521	0.0280464	0.509621
ENSG00000264391	RN7SL208P	0.962229	-2.42346	4.82308	0.0280811	0.509621
ENSG00000264235	LOC104968399	0.596173	-1.00377	4.82291	0.0280838	0.509621
ENSG00000123870	NA	0.563731	-0.822556	4.82176	0.0281027	0.509621
ENSG00000236519	NA	-0.283597	2.18153	4.82167	0.0281042	0.509621
ENSG00000174016	TENT5D	-0.581278	-0.881612	4.82081	0.0281182	0.509621
ENSG00000223665	NA	-0.668135	-1.31396	4.8193	0.0281428	0.509621
ENSG00000182103	FAM181B	0.584399	-0.940801	4.81908	0.0281464	0.509621
ENSG00000168070	MAJIN	0.462632	-0.148181	4.80663	0.0283504	0.512497
ENSG00000267006	NA	0.462632	-0.148181	4.80663	0.0283504	0.512497
ENSG00000277501	NA	-0.632772	-1.15503	4.7986	0.0284828	0.514481
ENSG00000266916	ZNF793-AS1	1.12852	-2.85845	4.7935	0.0285674	0.515231
ENSG00000176125	UFSP1	-0.280749	2.23142	4.79335	0.0285697	0.515231
ENSG00000219607	PPP1R3G	-0.324105	1.37331	4.79146	0.0286012	0.515389
ENSG00000258342	NA	-0.543413	-0.676288	4.78388	0.0287274	0.517252
ENSG00000236671	NA	-0.453127	-0.0509089	4.78103	0.028775	0.517289
ENSG00000265100	NA	-0.453127	-0.0509089	4.78103	0.028775	0.517289
ENSG00000088881	EBF4	-0.230133	4.56725	4.7796	0.0287989	0.517309
ENSG00000177954	RPS27	-0.220908	6.09301	4.77506	0.0288749	0.51781
ENSG00000254317	NA	-0.828729	-1.95249	4.77446	0.0288849	0.51781
ENSG00000255663	NA	-0.287076	2.06524	4.77385	0.0288952	0.51781
ENSG00000253356	NA	0.468416	-0.20868	4.76525	0.0290398	0.519991
ENSG00000233290	NA	-0.782472	-1.80021	4.74428	0.0293958	0.523667
ENSG00000196126	HLA-DRB1	0.340232	1.08259	4.74361	0.0294073	0.523667
ENSG00000262185	LINC02861	-0.559911	-0.788591	4.74153	0.0294428	0.523667
ENSG00000268392	NA	-0.745396	-1.66246	4.73992	0.0294705	0.523667
ENSG00000102886	GDPD3	-0.360015	0.846104	4.73736	0.0295144	0.523667
ENSG00000186462	NAP1L2	0.273588	2.35131	4.73569	0.029543	0.523667
ENSG00000278704	NA	-0.3611	0.831507	4.73457	0.0295622	0.523667
ENSG00000269956	MKNK1-AS1	1.31528	-3.26184	4.73183	0.0296093	0.523667
ENSG00000224718	LINC01657	1.31528	-3.26184	4.73183	0.0296093	0.523667
ENSG00000163673	DCLK3	1.31528	-3.26184	4.73183	0.0296093	0.523667
ENSG00000163739	CXCL1	1.31528	-3.26184	4.73183	0.0296093	0.523667
ENSG00000234229	NA	1.31528	-3.26184	4.73183	0.0296093	0.523667
ENSG00000122862	SRGN	1.31528	-3.26184	4.73183	0.0296093	0.523667
ENSG00000273963	ENPP7P14	1.31528	-3.26184	4.73183	0.0296093	0.523667
ENSG00000159618	ADGRG5	1.31528	-3.26184	4.73183	0.0296093	0.523667
ENSG00000254281	NA	-0.899889	-2.19172	4.73155	0.0296141	0.523667
ENSG00000139547	RDH16	-0.526996	-0.595248	4.72657	0.0297	0.524778
ENSG00000165349	SLC7A3	0.284274	2.07005	4.72231	0.0297738	0.525672
ENSG00000260899	NA	-0.418479	0.21949	4.71527	0.0298958	0.527416
ENSG00000014914	MTMR11	-0.346839	1.00296	4.71334	0.0299294	0.527599
ENSG00000228626	NA	1.56688	-3.67876	4.70255	0.030118	0.527869
ENSG00000260265	NA	1.56688	-3.67876	4.70255	0.030118	0.527869
ENSG00000248994	LOC105374618	1.56688	-3.67876	4.70255	0.030118	0.527869
ENSG00000228421	NA	1.56688	-3.67876	4.70255	0.030118	0.527869
ENSG00000231894	NA	1.56688	-3.67876	4.70255	0.030118	0.527869
ENSG00000239490	RPS4XP18	1.56688	-3.67876	4.70255	0.030118	0.527869
ENSG00000275799	NA	1.56688	-3.67876	4.70255	0.030118	0.527869
ENSG00000188672	RHCE	0.3179	1.39953	4.70182	0.0301308	0.527869
ENSG00000171817	ZNF540	-0.2951	1.83711	4.69327	0.0302809	0.530092
ENSG00000127589	TUBBP1	0.302911	1.65583	4.68794	0.030375	0.531191
ENSG00000118094	TREH	-0.484363	-0.32334	4.68706	0.0303905	0.531191
ENSG00000163515	RETNLB	0.91049	-2.31282	4.68306	0.0304615	0.531613
ENSG00000271797	NA	0.91049	-2.31282	4.68306	0.0304615	0.531613
ENSG00000181333	HEPHL1	0.483112	-0.35145	4.67755	0.0305593	0.532911
ENSG00000279921	NA	1.08109	-2.78272	4.66801	0.0307295	0.535467
ENSG00000231557	NA	-0.268059	2.47398	4.66489	0.0307854	0.53603
ENSG00000118997	DNAH7	0.237095	3.7442	4.66224	0.0308329	0.536287
ENSG00000169885	CALML6	-0.690249	-1.46304	4.66087	0.0308575	0.536287
ENSG00000249425	NA	-0.836194	-2.01362	4.65761	0.0309162	0.536287
ENSG00000259397	NA	-0.836194	-2.01362	4.65761	0.0309162	0.536287
ENSG00000274104	NA	0.732261	-1.69341	4.65749	0.0309183	0.536287
ENSG00000148704	VAX1	-0.308751	1.5446	4.63969	0.0312406	0.541464
ENSG00000217930	PAM16	0.722241	-1.65919	4.63654	0.031298	0.541705
ENSG00000175548	ALG10B	0.227828	4.4224	4.63631	0.0313022	0.541705
ENSG00000134954	ETS1	0.383267	0.505499	4.63465	0.0313326	0.541818
ENSG00000203811	H3C14	0.212858	10.4155	4.63067	0.0314053	0.542285
ENSG00000255422	LOC105369519	-0.557799	-0.815536	4.63056	0.0314074	0.542285
ENSG00000213366	GSTM2	-0.350394	0.914425	4.62799	0.0314544	0.542521
ENSG00000188383	NA	0.494211	-0.450265	4.62527	0.0315042	0.542521
ENSG00000197721	CR1L	0.346992	0.931357	4.62472	0.0315143	0.542521
ENSG00000277602	NA	-0.787155	-1.85509	4.62433	0.0315215	0.542521
ENSG00000223602	NA	-0.913031	-2.26418	4.62221	0.0315606	0.542521
ENSG00000267121	LOC339192	-0.524616	-0.618783	4.62025	0.0315966	0.542521
ENSG00000260278	NA	-0.748214	-1.71225	4.61875	0.0316243	0.542521
ENSG00000279117	NA	0.32552	1.23267	4.61853	0.0316283	0.542521
ENSG00000246228	CASC8	0.49593	-0.464951	4.61811	0.0316361	0.542521
ENSG00000231074	HCG18	-0.338737	1.06439	4.61675	0.0316612	0.542542
ENSG00000185453	ZSWIM9	-0.341001	1.02644	4.60337	0.0319092	0.546379
ENSG00000245146	NA	0.32549	1.22355	4.60082	0.0319567	0.546384
ENSG00000246225	NA	0.50131	-0.509929	4.59715	0.0320252	0.546384
ENSG00000080031	PTPRH	-0.577556	-0.939714	4.59417	0.0320808	0.546384
ENSG00000164946	FREM1	-0.290827	1.8605	4.59414	0.0320814	0.546384
ENSG00000126838	PZP	-0.273943	2.25274	4.59223	0.0321172	0.546384
ENSG00000183929	NA	0.447124	-0.107861	4.59192	0.032123	0.546384
ENSG00000069399	BCL3	0.33518	1.07473	4.58906	0.0321767	0.546384
ENSG00000106133	NSUN5P2	-0.226303	4.47221	4.585	0.032253	0.546384
ENSG00000239445	NA	0.448083	-0.119429	4.58252	0.0322997	0.546384
ENSG00000179362	NA	0.448083	-0.119429	4.58252	0.0322997	0.546384
ENSG00000282317	NA	-1.74832	-3.79584	4.58152	0.0323186	0.546384
ENSG00000163424	TEX55	-1.74832	-3.79584	4.58152	0.0323186	0.546384
ENSG00000200462	RNU6-727P	-1.74832	-3.79584	4.58152	0.0323186	0.546384
ENSG00000182450	KCNK4	-1.74832	-3.79584	4.58152	0.0323186	0.546384
ENSG00000274937	NA	-1.74832	-3.79584	4.58152	0.0323186	0.546384
ENSG00000224254	MTCO1P39	-1.74832	-3.79584	4.58152	0.0323186	0.546384
ENSG00000207782	MIR150	-1.74832	-3.79584	4.58152	0.0323186	0.546384
ENSG00000259834	NA	-0.668038	-1.39295	4.57902	0.0323656	0.546661
ENSG00000237594	LOC150051	0.363029	0.708156	4.5781	0.0323831	0.546661
ENSG00000162722	TRIM58	0.399881	0.308544	4.57558	0.0324308	0.54706
ENSG00000256683	ZNF350	0.419744	0.120252	4.57429	0.0324551	0.547063
ENSG00000137948	BRDT	0.866672	-2.21009	4.56955	0.0325452	0.548173
ENSG00000227017	NA	-0.37206	0.623851	4.56458	0.0326397	0.548578
ENSG00000187049	TMEM216	-0.242834	3.30743	4.56354	0.0326595	0.548578
ENSG00000217258	NA	-0.630854	-1.22557	4.56211	0.0326868	0.548578
ENSG00000204121	NA	1.03908	-2.71078	4.55868	0.0327524	0.548578
ENSG00000250891	NA	1.03908	-2.71078	4.55868	0.0327524	0.548578
ENSG00000269833	NA	1.03908	-2.71078	4.55868	0.0327524	0.548578
ENSG00000230054	TEX53	0.513191	-0.604328	4.55806	0.0327641	0.548578
ENSG00000258748	NA	0.678834	-1.49931	4.55606	0.0328024	0.548578
ENSG00000266701	NA	0.678834	-1.49931	4.55606	0.0328024	0.548578
ENSG00000227676	LINC01068	-0.566193	-0.890546	4.55477	0.0328271	0.548578
ENSG00000226268	NA	0.451054	-0.154701	4.55437	0.0328349	0.548578
ENSG00000184492	FOXD4L1	-0.416398	0.169692	4.55017	0.0329154	0.549518
ENSG00000251095	NA	-0.35341	0.834816	4.54363	0.0330415	0.550384
ENSG00000164972	C9orf24	-0.399719	0.323621	4.5419	0.0330749	0.550384
ENSG00000268083	NA	-0.397614	0.34433	4.54187	0.0330753	0.550384
ENSG00000186684	CYP27C1	0.245378	3.13881	4.54186	0.0330756	0.550384
ENSG00000213262	NA	1.23498	-3.16252	4.53619	0.0331854	0.550384
ENSG00000213403	NA	1.23498	-3.16252	4.53619	0.0331854	0.550384
ENSG00000258783	KRT18P6	1.23498	-3.16252	4.53619	0.0331854	0.550384
ENSG00000218052	ADAMTS7P4	1.23498	-3.16252	4.53619	0.0331854	0.550384
ENSG00000263015	NA	1.23498	-3.16252	4.53619	0.0331854	0.550384
ENSG00000257501	PAFAH1B2P2	0.664061	-1.44002	4.5332	0.0332435	0.550943
ENSG00000149090	PAMR1	-0.299478	1.64516	4.52706	0.0333629	0.551884
ENSG00000267454	ZNF582-AS1	0.45418	-0.190858	4.52632	0.0333773	0.551884
ENSG00000137133	HINT2	0.234098	3.71067	4.52494	0.0334043	0.551884
ENSG00000250328	MGC32805	0.847179	-2.16135	4.5209	0.0334832	0.551884
ENSG00000239572	NA	-1.09427	-2.76389	4.52065	0.033488	0.551884
ENSG00000227852	NA	-1.09427	-2.76389	4.52065	0.033488	0.551884
ENSG00000224269	NA	-1.09427	-2.76389	4.52065	0.033488	0.551884
ENSG00000123364	HOXC13	-0.244929	3.15492	4.51924	0.0335158	0.551884
ENSG00000233328	NA	-0.555605	-0.842995	4.51907	0.033519	0.551884
ENSG00000121446	RGSL1	0.650493	-1.38307	4.51464	0.033606	0.552642
ENSG00000279889	NA	-0.92777	-2.34049	4.51425	0.0336137	0.552642
ENSG00000158445	KCNB1	-0.278579	2.07316	4.50752	0.0337461	0.553021
ENSG00000268173	NA	-0.647996	-1.32608	4.5068	0.0337604	0.553021
ENSG00000273319	NA	0.317046	1.3032	4.50592	0.0337778	0.553021
ENSG00000250910	LOC102724776	-0.614656	-1.16587	4.50444	0.0338069	0.553021
ENSG00000235605	RPS15P2	0.537147	-0.77685	4.50434	0.033809	0.553021
ENSG00000237451	NA	-0.792244	-1.91216	4.50399	0.0338159	0.553021
ENSG00000113739	STC2	0.212381	6.92289	4.50391	0.0338175	0.553021
ENSG00000178115	GOLGA8Q	0.424301	0.0497032	4.5032	0.0338316	0.553021
ENSG00000227473	TSSK5P	-0.253452	2.79605	4.50183	0.0338586	0.553064
ENSG00000010610	CD4	-0.336071	1.03688	4.49224	0.0340489	0.555435
ENSG00000158552	ZFAND2B	-0.236857	3.51853	4.49164	0.034061	0.555435
ENSG00000249421	ADAMTS19-AS1	0.458607	-0.240522	4.48917	0.0341103	0.555435
ENSG00000196366	C9orf163	-0.479222	-0.36253	4.48875	0.0341186	0.555435
ENSG00000258199	NA	0.626428	-1.27553	4.48838	0.0341261	0.555435
ENSG00000140319	SRP14	-0.217346	5.32665	4.48199	0.0342538	0.556767
ENSG00000236358	NA	0.403899	0.228687	4.48184	0.0342569	0.556767
ENSG00000274213	NA	-0.575575	-0.969669	4.48002	0.0342934	0.556807
ENSG00000262223	LOC100130370	-0.428376	0.0337293	4.47927	0.0343084	0.556807
ENSG00000128713	HOXD11	-0.220266	4.84045	4.47084	0.0344781	0.558098
ENSG00000272568	LOC100506497	0.596442	-1.12791	4.47025	0.03449	0.558098
ENSG00000163083	INHBB	0.355786	0.743365	4.46961	0.0345029	0.558098
ENSG00000226659	LOC101929574	-0.50731	-0.563473	4.46939	0.0345073	0.558098
ENSG00000073905	NA	0.592026	-1.10471	4.46921	0.0345109	0.558098
ENSG00000198221	NA	-0.411369	0.179134	4.46418	0.0346126	0.558574
ENSG00000161860	SYCE2	-0.468933	-0.296951	4.46412	0.0346139	0.558574
ENSG00000179698	WDR97	-0.39328	0.352701	4.46328	0.0346308	0.558574
ENSG00000150175	NA	1.0016	-2.64227	4.4629	0.0346387	0.558574
ENSG00000149781	FERMT3	-0.287834	1.83311	4.46038	0.0346898	0.559
ENSG00000264535	NA	-0.667986	-1.43413	4.4578	0.0347422	0.559449
ENSG00000232480	TGFB2-AS1	-0.464135	-0.265245	4.45344	0.034831	0.559474
ENSG00000221843	C2orf16	0.287441	1.81215	4.45215	0.0348573	0.559474
ENSG00000110436	SLC1A2	0.42785	-0.00288907	4.45203	0.0348598	0.559474
ENSG00000231806	NA	-1.13408	-2.87311	4.45167	0.034867	0.559474
ENSG00000186509	OR9Q1	-1.13408	-2.87311	4.45167	0.034867	0.559474
ENSG00000100362	PVALB	-0.629818	-1.26218	4.44284	0.0350479	0.561541
ENSG00000111799	COL12A1	-0.344032	0.903663	4.44178	0.0350696	0.561541
ENSG00000276476	LINC00540	0.428593	-0.0136417	4.44176	0.03507	0.561541
ENSG00000212802	RPL15P3	0.226033	4.13724	4.43932	0.0351203	0.561932
ENSG00000133454	MYO18B	0.812193	-2.06856	4.43701	0.0351678	0.561932
ENSG00000010310	GIPR	-0.272103	2.17523	4.43251	0.0352605	0.561932
ENSG00000176383	B3GNT4	-0.294074	1.68815	4.43218	0.0352674	0.561932
ENSG00000234694	NA	-0.33506	1.01649	4.4268	0.0353789	0.561932
ENSG00000260498	NA	0.467169	-0.331776	4.42507	0.0354147	0.561932
ENSG00000224406	LINC02052	-1.5506	-3.59488	4.4238	0.035441	0.561932
ENSG00000204140	CLPSL1	-1.5506	-3.59488	4.4238	0.035441	0.561932
ENSG00000198286	CARD11	-1.5506	-3.59488	4.4238	0.035441	0.561932
ENSG00000236972	NA	-1.5506	-3.59488	4.4238	0.035441	0.561932
ENSG00000258976	NA	-1.5506	-3.59488	4.4238	0.035441	0.561932
ENSG00000260958	LOC105371200	-1.5506	-3.59488	4.4238	0.035441	0.561932
ENSG00000265552	NA	-1.5506	-3.59488	4.4238	0.035441	0.561932
ENSG00000170954	ZNF415	-1.5506	-3.59488	4.4238	0.035441	0.561932
ENSG00000264230	ANXA8L1	0.430112	-0.0353903	4.4212	0.035495	0.562396
ENSG00000187642	PERM1	-0.691599	-1.55092	4.41723	0.0355777	0.562934
ENSG00000160961	ZNF333	0.232769	3.61563	4.41539	0.035616	0.562934
ENSG00000132821	VSTM2L	0.266528	2.28463	4.41467	0.0356311	0.562934
ENSG00000100271	TTLL1	0.274373	2.07711	4.40884	0.0357532	0.562934
ENSG00000245281	LOC101929066	0.469829	-0.358946	4.40705	0.0357908	0.562934
ENSG00000171094	ALK	0.297788	1.57723	4.40678	0.0357963	0.562934
ENSG00000253626	EIF5AL1	0.252271	2.71801	4.40612	0.0358101	0.562934
ENSG00000215217	C5orf49	0.796432	-2.02431	4.40088	0.0359205	0.562934
ENSG00000225329	LHFPL3-AS2	0.796432	-2.02431	4.40088	0.0359205	0.562934
ENSG00000227543	NA	0.796432	-2.02431	4.40088	0.0359205	0.562934
ENSG00000281809	NA	0.431678	-0.057472	4.40061	0.0359261	0.562934
ENSG00000230787	PSAT1P3	1.42484	-3.54768	4.39498	0.0360448	0.562934
ENSG00000169291	SHE	1.42484	-3.54768	4.39498	0.0360448	0.562934
ENSG00000163959	SLC51A	1.42484	-3.54768	4.39498	0.0360448	0.562934
ENSG00000250778	NA	1.42484	-3.54768	4.39498	0.0360448	0.562934
ENSG00000234853	NA	1.42484	-3.54768	4.39498	0.0360448	0.562934
ENSG00000197859	ADAMTSL2	1.42484	-3.54768	4.39498	0.0360448	0.562934
ENSG00000258028	NA	1.42484	-3.54768	4.39498	0.0360448	0.562934
ENSG00000276747	PADI6	-1.18221	-2.99132	4.39476	0.0360496	0.562934
ENSG00000247775	SNCA-AS1	-1.18221	-2.99132	4.39476	0.0360496	0.562934
ENSG00000227115	LINC01630	-1.18221	-2.99132	4.39476	0.0360496	0.562934
ENSG00000198157	HMGN5	-0.231907	3.65493	4.39278	0.0360914	0.563199
ENSG00000198576	ARC	-0.340488	0.923189	4.38906	0.0361702	0.563882
ENSG00000227432	NA	-0.387101	0.381209	4.38782	0.0361966	0.563882
ENSG00000249618	LINC02465	-0.647371	-1.36538	4.3861	0.0362332	0.563882
ENSG00000243694	LINC02027	-0.613255	-1.20097	4.38603	0.0362345	0.563882
ENSG00000103375	AQP8	0.967953	-2.57687	4.3786	0.0363929	0.564377
ENSG00000258673	LINC01397	-0.299594	1.54865	4.3767	0.0364334	0.564377
ENSG00000228021	LOC283038	-0.754533	-1.81734	4.37461	0.0364781	0.564377
ENSG00000237686	LOC101929705	-0.27953	1.95291	4.37351	0.0365018	0.564377
ENSG00000228507	NA	1.16712	-3.06961	4.37285	0.0365159	0.564377
ENSG00000183813	CCR4	1.16712	-3.06961	4.37285	0.0365159	0.564377
ENSG00000236833	NA	1.16712	-3.06961	4.37285	0.0365159	0.564377
ENSG00000218305	CDC14C	1.16712	-3.06961	4.37285	0.0365159	0.564377
ENSG00000187791	FAM205C	1.16712	-3.06961	4.37285	0.0365159	0.564377
ENSG00000180066	NA	1.16712	-3.06961	4.37285	0.0365159	0.564377
ENSG00000273270	NA	0.267883	2.21293	4.37174	0.0365397	0.564377
ENSG00000128272	ATF4	0.207409	8.44969	4.36769	0.0366266	0.565269
ENSG00000205085	FAM71F2	-0.285881	1.8096	4.36633	0.0366559	0.565269
ENSG00000162755	KLHDC9	-0.504667	-0.586493	4.36442	0.0366971	0.565269
ENSG00000271646	NA	-0.504667	-0.586493	4.36442	0.0366971	0.565269
ENSG00000196668	LINC00173	-0.363133	0.627666	4.35813	0.0368328	0.565278
ENSG00000282416	NA	-0.461441	-0.283934	4.35671	0.0368635	0.565278
ENSG00000270302	NA	-1.24163	-3.12013	4.35434	0.0369148	0.565278
ENSG00000269720	CCDC194	-1.24163	-3.12013	4.35434	0.0369148	0.565278
ENSG00000236108	NA	-1.41547	-3.41861	4.35411	0.0369198	0.565278
ENSG00000261272	MUC22	-1.41547	-3.41861	4.35411	0.0369198	0.565278
ENSG00000179131	RPL31P38	-1.41547	-3.41861	4.35411	0.0369198	0.565278
ENSG00000237906	MUPP	-1.41547	-3.41861	4.35411	0.0369198	0.565278
ENSG00000198482	ZNF808	0.478468	-0.443669	4.35402	0.0369217	0.565278
ENSG00000224479	NA	0.274815	2.02174	4.3499	0.037011	0.566264
ENSG00000225614	ZNF469	-0.497812	-0.547843	4.34629	0.0370897	0.567012
ENSG00000248714	NA	0.480013	-0.458287	4.34536	0.0371099	0.567012
ENSG00000166546	BEAN1	0.341968	0.853323	4.34037	0.0372188	0.567046
ENSG00000197753	LHFPL5	-0.452468	-0.221753	4.34005	0.0372259	0.567046
ENSG00000148483	TMEM236	0.39246	0.277563	4.33954	0.037237	0.567046
ENSG00000204348	DXO	-0.235423	3.37638	4.33947	0.0372385	0.567046
ENSG00000260177	NA	0.767836	-1.93971	4.3384	0.037262	0.567046
ENSG00000223553	NA	0.767836	-1.93971	4.3384	0.037262	0.567046
ENSG00000142937	RPS8	0.206275	9.18968	4.3356	0.0373232	0.567256
ENSG00000189043	NDUFA4	0.209226	6.51581	4.33549	0.0373257	0.567256
ENSG00000232445	NA	-0.27354	2.06097	4.33082	0.0374282	0.568433
ENSG00000233830	NA	0.335704	0.930764	4.32847	0.0374799	0.568595
ENSG00000123146	ADGRE5	-0.247386	2.83717	4.32806	0.037489	0.568595
ENSG00000184557	SOCS3	-0.444242	-0.162138	4.32673	0.0375182	0.568658
ENSG00000133398	MED10	0.221719	4.25206	4.32184	0.0376262	0.569617
ENSG00000258017	LOC105369760	-0.231153	3.58612	4.3216	0.0376316	0.569617
ENSG00000269959	SPACA6P-AS	-0.381165	0.409165	4.31532	0.0377708	0.570866
ENSG00000129744	ART1	-0.485174	-0.473512	4.31496	0.0377786	0.570866
ENSG00000157734	SNX22	-0.253979	2.59286	4.31447	0.0377896	0.570866
ENSG00000231200	NA	0.754823	-1.8992	4.31146	0.0378565	0.571118
ENSG00000226425	NA	0.754823	-1.8992	4.31146	0.0378565	0.571118
ENSG00000166930	MS4A5	-0.863491	-2.21436	4.30799	0.0379338	0.571524
ENSG00000156395	SORCS3	-0.863491	-2.21436	4.30799	0.0379338	0.571524
ENSG00000249807	NA	-0.963364	-2.50645	4.30427	0.0380168	0.572395
ENSG00000204352	C9orf129	-0.392637	0.286113	4.30166	0.0380752	0.572894
ENSG00000256206	NA	0.330067	0.99356	4.29993	0.038114	0.573098
ENSG00000258813	NA	-0.692343	-1.59695	4.29431	0.0382401	0.574355
ENSG00000262728	NA	-0.33295	0.974814	4.29395	0.0382482	0.574355
ENSG00000120057	SFRP5	0.441257	-0.185363	4.28701	0.0384046	0.576322
ENSG00000125520	SLC2A4RG	-0.222443	4.12011	4.28125	0.038535	0.57729
ENSG00000267838	NA	-0.308616	1.33334	4.28057	0.0385505	0.57729
ENSG00000230131	NA	-0.225492	3.88179	4.27976	0.0385688	0.57729
ENSG00000185088	RPS27L	0.219398	4.3696	4.27939	0.0385771	0.57729
ENSG00000163803	PLB1	0.493639	-0.58089	4.27855	0.0385962	0.57729
ENSG00000174384	NA	0.320203	1.12136	4.27127	0.0387619	0.578866
ENSG00000100079	LGALS2	0.299094	1.4677	4.27115	0.0387646	0.578866
ENSG00000261451	NA	0.495519	-0.596975	4.27057	0.038778	0.578866
ENSG00000224094	NA	0.731003	-1.82145	4.26493	0.0389069	0.5794
ENSG00000273156	NA	-0.540829	-0.851689	4.26449	0.0389169	0.5794
ENSG00000282860	NA	-0.803874	-2.03356	4.26231	0.0389669	0.5794
ENSG00000232374	GPR79	-0.803874	-2.03356	4.26231	0.0389669	0.5794
ENSG00000246640	PICART1	-0.803874	-2.03356	4.26231	0.0389669	0.5794
ENSG00000270324	NA	-0.803874	-2.03356	4.26231	0.0389669	0.5794
ENSG00000167103	PIP5KL1	-0.309812	1.30191	4.26078	0.0390019	0.579541
ENSG00000271803	NA	-0.501936	-0.609887	4.2591	0.0390407	0.579738
ENSG00000135324	MRAP2	0.259991	2.32951	4.25242	0.0391945	0.581139
ENSG00000064835	POU1F1	-0.75809	-1.87291	4.25167	0.0392118	0.581139
ENSG00000275450	PTGER4P2-CDK2AP2P2	-0.75809	-1.87291	4.25167	0.0392118	0.581139
ENSG00000280191	LINC01669	-0.571346	-1.03152	4.25002	0.0392498	0.581147
ENSG00000085117	CD82	0.268129	2.10802	4.24943	0.0392636	0.581147
ENSG00000273143	NA	0.720074	-1.7841	4.24493	0.0393677	0.582309
ENSG00000224817	NA	-0.495047	-0.570613	4.24205	0.0394346	0.582919
ENSG00000171448	ZBTB26	0.221113	4.11992	4.24052	0.03947	0.583062
ENSG00000258529	NA	0.909972	-2.45436	4.23809	0.0395265	0.583517
ENSG00000267498	LOC105372352	1.10895	-2.98233	4.23496	0.0395995	0.584005
ENSG00000185585	OLFML2A	0.308145	1.28968	4.23447	0.039611	0.584005
ENSG00000164398	ACSL6	0.350011	0.69432	4.22959	0.0397251	0.584521
ENSG00000217130	RPS10P13	0.381165	0.341803	4.2292	0.0397341	0.584521
ENSG00000204072	NA	0.381165	0.341803	4.2292	0.0397341	0.584521
ENSG00000104332	SFRP1	0.304724	1.34309	4.22841	0.0397527	0.584521
ENSG00000237950	NA	-0.356408	0.641406	4.22702	0.0397853	0.584521
ENSG00000146374	RSPO3	0.447285	-0.260217	4.2251	0.0398304	0.584521
ENSG00000279315	NA	-0.430407	-0.093479	4.22123	0.0399211	0.584521
ENSG00000164100	NDST3	-0.23212	3.37958	4.22107	0.0399249	0.584521
ENSG00000104888	SLC17A7	0.369072	0.466552	4.21843	0.0399871	0.584521
ENSG00000184274	NA	-0.303429	1.38241	4.2182	0.0399925	0.584521
ENSG00000276546	NA	-0.59631	-1.17679	4.2174	0.0400114	0.584521
ENSG00000259843	NA	-0.55948	-0.979178	4.21395	0.0400929	0.584521
ENSG00000186281	GPAT2	-0.482362	-0.495129	4.21283	0.0401193	0.584521
ENSG00000213085	CFAP45	-0.414585	0.0394401	4.21198	0.0401396	0.584521
ENSG00000010379	SLC6A13	-0.411757	0.0646163	4.21146	0.0401517	0.584521
ENSG00000213740	NA	0.298497	1.44039	4.21099	0.040163	0.584521
ENSG00000166148	AVPR1A	0.69992	-1.71218	4.21058	0.0401726	0.584521
ENSG00000265359	NA	0.69992	-1.71218	4.21058	0.0401726	0.584521
ENSG00000154269	ENPP3	0.304574	1.33464	4.21043	0.0401761	0.584521
ENSG00000257704	INAFM1	-0.28107	1.7994	4.20709	0.0402554	0.584521
ENSG00000239467	ERICH2	0.290701	1.58042	4.2047	0.0403121	0.584521
ENSG00000204882	GPR20	0.449443	-0.286058	4.20452	0.0403164	0.584521
ENSG00000258479	NA	0.449443	-0.286058	4.20452	0.0403164	0.584521
ENSG00000225218	NA	-0.23101	3.41339	4.20382	0.0403331	0.584521
ENSG00000235185	LOC105378614	-0.985133	-2.59722	4.20348	0.0403411	0.584521
ENSG00000260555	NA	-0.985133	-2.59722	4.20348	0.0403411	0.584521
ENSG00000170222	ADPRM	-0.985133	-2.59722	4.20348	0.0403411	0.584521
ENSG00000178531	CTXN1	-0.222692	3.92768	4.19781	0.0404762	0.585264
ENSG00000277152	NA	-0.304473	1.35205	4.19761	0.0404811	0.585264
ENSG00000172216	CEBPB	0.23554	3.1545	4.19728	0.0404889	0.585264
ENSG00000254206	NPIPB11	-0.215453	4.58691	4.197	0.0404955	0.585264
ENSG00000259002	NA	-0.874699	-2.28803	4.19228	0.0406084	0.58615
ENSG00000259370	LOC105370854	-0.874699	-2.28803	4.19228	0.0406084	0.58615
ENSG00000227347	HNRNPKP2	-0.514245	-0.716973	4.19098	0.0406396	0.586228
ENSG00000154608	NA	-0.237605	3.07139	4.18782	0.0407154	0.586948
ENSG00000258285	NA	-0.288603	1.63066	4.18461	0.0407927	0.587689
ENSG00000142959	BEST4	-0.548475	-0.928664	4.18164	0.0408641	0.587893
ENSG00000264017	RN7SL336P	0.884809	-2.39681	4.17941	0.040918	0.587893
ENSG00000230601	TEX48	0.884809	-2.39681	4.17941	0.040918	0.587893
ENSG00000232767	LOC105378499	0.884809	-2.39681	4.17941	0.040918	0.587893
ENSG00000279583	NA	0.276711	1.85053	4.17865	0.0409363	0.587893
ENSG00000249209	NA	0.283811	1.69489	4.17245	0.0410864	0.588441
ENSG00000228502	NA	0.527256	-0.843334	4.17151	0.041109	0.588441
ENSG00000250049	NA	0.673333	-1.61062	4.17106	0.04112	0.588441
ENSG00000170476	MZB1	-0.693139	-1.64451	4.17065	0.04113	0.588441
ENSG00000280752	LINC00850	-0.693139	-1.64451	4.17065	0.04113	0.588441
ENSG00000255435	LOC101929089	-0.693139	-1.64451	4.17065	0.04113	0.588441
ENSG00000270091	NA	0.420716	-0.0635978	4.16739	0.0412092	0.589204
ENSG00000267426	NA	-0.376462	0.385714	4.16182	0.041345	0.590773
ENSG00000240423	LINC00636	0.665304	-1.5783	4.16063	0.0413741	0.590817
ENSG00000250600	NA	1.31317	-3.42755	4.15438	0.041527	0.591882
ENSG00000185652	NTF3	1.31317	-3.42755	4.15438	0.041527	0.591882
ENSG00000257231	NA	1.31317	-3.42755	4.15438	0.041527	0.591882
ENSG00000144158	NA	0.455203	-0.352761	4.15332	0.0415529	0.591882
ENSG00000255571	MIR9-3HG	0.657644	-1.54668	4.15139	0.0416004	0.592186
ENSG00000138315	OIT3	-0.610227	-1.27387	4.14724	0.0417025	0.593267
ENSG00000275202	NA	-0.442696	-0.227367	4.14437	0.0417733	0.593544
ENSG00000278966	NA	-0.646006	-1.44734	4.14253	0.0418187	0.593544
ENSG00000110934	BIN2	-0.810559	-2.09834	4.14109	0.0418541	0.593544
ENSG00000270917	NA	-0.723843	-1.78053	4.14063	0.0418655	0.593544
ENSG00000039600	SOX30	0.54819	-0.984345	4.13515	0.0420013	0.593544
ENSG00000274735	NA	-0.205444	6.12788	4.13504	0.0420041	0.593544
ENSG00000236349	NA	0.636638	-1.45581	4.13007	0.0421275	0.593544
ENSG00000240771	ARHGEF25	-0.398793	0.147267	4.12948	0.0421424	0.593544
ENSG00000180209	MYLPF	-0.398793	0.147267	4.12948	0.0421424	0.593544
ENSG00000113494	PRLR	-0.761959	-1.93071	4.12816	0.0421751	0.593544
ENSG00000228157	NA	-0.761959	-1.93071	4.12816	0.0421751	0.593544
ENSG00000165623	UCMA	0.555015	-1.0273	4.12712	0.042201	0.593544
ENSG00000253395	NA	0.861764	-2.34147	4.12712	0.042201	0.593544
ENSG00000254966	NA	0.861764	-2.34147	4.12712	0.042201	0.593544
ENSG00000226113	NA	-0.528694	-0.832643	4.12676	0.0422102	0.593544
ENSG00000197261	C6orf141	-0.417839	-0.0279342	4.12566	0.0422374	0.593544
ENSG00000005421	PON1	-0.409092	0.0497688	4.12514	0.0422506	0.593544
ENSG00000163071	SPATA18	0.22638	3.52383	4.1211	0.0423515	0.593544
ENSG00000261693	NA	0.566096	-1.09425	4.11753	0.0424411	0.593544
ENSG00000134042	MRO	0.566096	-1.09425	4.11753	0.0424411	0.593544
ENSG00000236866	LOC100996263	1.05851	-2.90005	4.1175	0.0424418	0.593544
ENSG00000224462	C4BPAP1	1.05851	-2.90005	4.1175	0.0424418	0.593544
ENSG00000165178	NCF1C	1.05851	-2.90005	4.1175	0.0424418	0.593544
ENSG00000232756	NA	1.05851	-2.90005	4.1175	0.0424418	0.593544
ENSG00000254698	NA	1.05851	-2.90005	4.1175	0.0424418	0.593544
ENSG00000258216	NA	1.05851	-2.90005	4.1175	0.0424418	0.593544
ENSG00000141052	MYOCD	1.05851	-2.90005	4.1175	0.0424418	0.593544
ENSG00000169744	LDB2	0.570037	-1.11727	4.11506	0.0425031	0.593544
ENSG00000228350	LINC02585	-0.257348	2.30316	4.11178	0.0425854	0.593544
ENSG00000237605	NA	0.578329	-1.16445	4.11134	0.0425967	0.593544
ENSG00000254031	NA	0.578329	-1.16445	4.11134	0.0425967	0.593544
ENSG00000235587	NA	-0.479463	-0.517076	4.11043	0.0426196	0.593544
ENSG00000233684	NA	0.601813	-1.28964	4.11042	0.0426198	0.593544
ENSG00000198796	ALPK2	0.601813	-1.28964	4.11042	0.0426198	0.593544
ENSG00000259790	ANP32BP1	0.591904	-1.23825	4.1092	0.0426505	0.593544
ENSG00000211448	DIO2	-1.01041	-2.69411	4.10663	0.0427153	0.593544
ENSG00000265975	NA	-1.01041	-2.69411	4.10663	0.0427153	0.593544
ENSG00000243064	ABCC13	-1.01041	-2.69411	4.10663	0.0427153	0.593544
ENSG00000170775	GPR37	-0.367637	0.45226	4.10388	0.0427849	0.594148
ENSG00000255507	UVRAG-DT	-0.667807	-1.56527	4.08969	0.0431456	0.59879
ENSG00000278882	NA	-0.21916	3.9692	4.08608	0.0432378	0.599137
ENSG00000271840	NA	0.319506	1.02486	4.08405	0.0432898	0.599137
ENSG00000277117	LOC102723996	0.267835	1.98141	4.0812	0.0433628	0.599137
ENSG00000224616	NA	-0.286363	1.60357	4.08081	0.0433728	0.599137
ENSG00000249240	NA	-0.306284	1.25045	4.08075	0.0433744	0.599137
ENSG00000260468	LINC01290	0.385408	0.227762	4.08073	0.0433749	0.599137
ENSG00000235274	LOC100420320	0.840576	-2.28818	4.08047	0.0433817	0.599137
ENSG00000227877	MRLN	0.840576	-2.28818	4.08047	0.0433817	0.599137
ENSG00000250961	NA	-0.887286	-2.36567	4.07735	0.0434617	0.599512
ENSG00000170231	FABP6	-0.887286	-2.36567	4.07735	0.0434617	0.599512
ENSG00000070669	ASNS	0.202074	6.79396	4.0681	0.0437003	0.602438
ENSG00000204837	NA	-0.503571	-0.699605	4.06408	0.0438044	0.603507
ENSG00000175773	ZBTB44-DT	0.296948	1.37184	4.06048	0.0438979	0.604428
ENSG00000228470	NA	-0.358258	0.534019	4.0575	0.0439755	0.605129
ENSG00000070526	ST6GALNAC1	-0.389354	0.202942	4.05417	0.0440625	0.605739
ENSG00000260317	NA	0.319387	1.00901	4.05356	0.0440783	0.605739
ENSG00000113389	NPR3	0.468572	-0.496204	4.05274	0.0440998	0.605739
ENSG00000116661	FBXO2	-0.391547	0.180084	4.05117	0.0441408	0.605936
ENSG00000268750	NA	-0.278124	1.74767	4.04877	0.0442036	0.606431
ENSG00000226469	ADAM1B	0.470067	-0.511366	4.04287	0.0443582	0.607817
ENSG00000258708	SLC25A21-AS1	0.470067	-0.511366	4.04287	0.0443582	0.607817
ENSG00000254306	NA	-0.278251	1.73987	4.04173	0.0443883	0.607862
ENSG00000106105	GARS1	0.200273	7.47344	4.03773	0.0444936	0.608777
ENSG00000232412	LOC101928402	-0.412054	-0.017115	4.03716	0.0445087	0.608777
ENSG00000186732	MPPED1	-0.274569	1.81466	4.03612	0.044536	0.608784
ENSG00000206140	TMEM191C	-0.319886	1.01469	4.03474	0.0445726	0.608917
ENSG00000206561	COLQ	-0.213069	4.3843	4.03343	0.0446071	0.609023
ENSG00000183775	KCTD16	-0.249898	2.44745	4.02917	0.0447198	0.610195
ENSG00000197291	RAMP2-AS1	0.302967	1.2473	4.02549	0.0448175	0.610943
ENSG00000226833	LOC100505774	0.373012	0.328661	4.02432	0.0448487	0.610943
ENSG00000163171	CDC42EP3	0.217898	3.91522	4.02407	0.0448554	0.610943
ENSG00000151388	ADAMTS12	0.405507	0.00672584	4.02212	0.0449072	0.61095
ENSG00000233472	NA	-0.56672	-1.09615	4.01781	0.0450221	0.61095
ENSG00000066185	ZMYND12	-0.726042	-1.83468	4.01587	0.0450739	0.61095
ENSG00000187546	AGMO	-0.726042	-1.83468	4.01587	0.0450739	0.61095
ENSG00000176134	NA	-0.726042	-1.83468	4.01587	0.0450739	0.61095
ENSG00000229976	NA	-0.726042	-1.83468	4.01587	0.0450739	0.61095
ENSG00000272076	NA	-1.04011	-2.79801	4.01497	0.0450981	0.61095
ENSG00000226734	SNRPGP12	-1.04011	-2.79801	4.01497	0.0450981	0.61095
ENSG00000236303	NA	-1.04011	-2.79801	4.01497	0.0450981	0.61095
ENSG00000102024	PLS3	0.19848	9.13117	4.01348	0.0451378	0.611124
ENSG00000065911	MTHFD2	0.201765	6.2971	4.01022	0.0452251	0.611941
ENSG00000121577	POPDC2	-0.476473	-0.539363	4.00776	0.0452914	0.61212
ENSG00000215795	LOC100131465	-0.766183	-1.99094	4.00412	0.0453892	0.61212
ENSG00000207148	NA	-0.766183	-1.99094	4.00412	0.0453892	0.61212
ENSG00000259051	NA	0.47639	-0.573658	4.00393	0.0453944	0.61212
ENSG00000139637	MYG1	-0.211912	4.42195	4.00351	0.0454056	0.61212
ENSG00000136997	MYC	0.20063	6.68636	4.00167	0.0454552	0.61212
ENSG00000278083	NA	0.802936	-2.18718	4.00149	0.0454601	0.61212
ENSG00000002745	WNT16	0.373529	0.311537	4.00082	0.0454781	0.61212
ENSG00000257800	NA	0.275697	1.74146	4.00071	0.045481	0.61212
ENSG00000149476	TKFC	0.21686	3.92885	3.99233	0.0457079	0.61481
ENSG00000089847	ANKRD24	0.267667	1.91368	3.99047	0.0457582	0.614904
ENSG00000147166	ITGB1BP2	-0.302291	1.25939	3.98996	0.0457721	0.614904
ENSG00000133246	PRAM1	-0.378707	0.278239	3.98907	0.0457962	0.614904
ENSG00000168306	ACOX2	0.296165	1.33842	3.98743	0.0458409	0.61514
ENSG00000105372	RPS19	0.197652	9.51799	3.98532	0.0458985	0.615257
ENSG00000188877	POTEA	-0.5545	-1.04145	3.98413	0.0459309	0.615257
ENSG00000279602	NA	-0.5545	-1.04145	3.98413	0.0459309	0.615257
ENSG00000267940	NA	-0.459737	-0.429863	3.98044	0.0460315	0.616241
ENSG00000124116	WFDC3	0.48152	-0.62221	3.97533	0.0461713	0.617749
ENSG00000166126	AMN	-0.344384	0.65198	3.96878	0.0463512	0.619791
ENSG00000260907	NA	-0.667739	-1.61178	3.96548	0.0464422	0.620276
ENSG00000167617	CDC42EP5	-0.667739	-1.61178	3.96548	0.0464422	0.620276
ENSG00000231888	NA	-0.901524	-2.44776	3.96351	0.0464967	0.62039
ENSG00000120156	TEK	0.408435	-0.0474822	3.96319	0.0465054	0.62039
ENSG00000177234	LINC01561	1.22283	-3.31667	3.96182	0.0465433	0.620532
ENSG00000248510	NA	-0.543204	-0.988751	3.95425	0.0467531	0.622233
ENSG00000104435	STMN2	-0.543204	-0.988751	3.95425	0.0467531	0.622233
ENSG00000137767	SQOR	-0.543204	-0.988751	3.95425	0.0467531	0.622233
ENSG00000230082	PRRT3-AS1	-0.4254	-0.172926	3.94882	0.0469041	0.623315
ENSG00000180438	TPRXL	-0.4254	-0.172926	3.94882	0.0469041	0.623315
ENSG00000257913	DDN-AS1	0.487024	-0.672454	3.94739	0.0469442	0.623315
ENSG00000160188	RSPH1	0.487024	-0.672454	3.94739	0.0469442	0.623315
ENSG00000111664	GNB3	-0.253776	2.25274	3.94364	0.0470489	0.62427
ENSG00000130988	RGN	0.437626	-0.306385	3.94249	0.0470811	0.62427
ENSG00000250138	LOC728488	0.223066	3.42601	3.94186	0.0470987	0.62427
ENSG00000158113	LRRC43	-0.577728	-1.1878	3.93766	0.0472163	0.625464
ENSG00000275016	NA	-1.07552	-2.91001	3.93019	0.0474265	0.625544
ENSG00000203999	LINC01270	-1.07552	-2.91001	3.93019	0.0474265	0.625544
ENSG00000241593	NA	0.975264	-2.74837	3.92962	0.0474427	0.625544
ENSG00000253603	CERNA3	0.975264	-2.74837	3.92962	0.0474427	0.625544
ENSG00000237585	NA	0.975264	-2.74837	3.92962	0.0474427	0.625544
ENSG00000258740	NA	0.975264	-2.74837	3.92962	0.0474427	0.625544
ENSG00000269289	LOC100505851	0.975264	-2.74837	3.92962	0.0474427	0.625544
ENSG00000244752	CRYBB2	0.975264	-2.74837	3.92962	0.0474427	0.625544
ENSG00000175202	HIGD2B	-0.532731	-0.937902	3.92775	0.0474953	0.625874
ENSG00000277268	LHX1-DT	-0.236508	2.79623	3.92204	0.0476571	0.627642
ENSG00000140932	CMTM2	-0.322349	0.913091	3.91993	0.0477169	0.628065
ENSG00000267059	NA	-0.246635	2.43609	3.91358	0.0478975	0.630077
ENSG00000159374	M1AP	0.495019	-0.742291	3.91134	0.0479612	0.63055
ENSG00000233325	NA	-0.29802	1.27908	3.90924	0.0480214	0.630976
ENSG00000180921	FAM83H	0.209048	4.42283	3.90413	0.0481677	0.63238
ENSG00000074935	TUBE1	0.204773	4.96513	3.90275	0.0482072	0.63238
ENSG00000214369	NA	0.497146	-0.760292	3.90259	0.0482118	0.63238
ENSG00000232650	LINC01780	-0.356232	0.475452	3.89967	0.0482957	0.633114
ENSG00000267731	NA	-0.826152	-2.23738	3.89833	0.0483341	0.633252
ENSG00000261386	NA	-0.269621	1.81195	3.88919	0.0485977	0.635937
ENSG00000262660	NA	-0.213222	4.01295	3.88777	0.048639	0.635937
ENSG00000155897	ADCY8	0.742269	-2.00423	3.88771	0.0486406	0.635937
ENSG00000123572	NRK	0.44289	-0.374052	3.88594	0.048692	0.635937
ENSG00000168148	H3-4	0.501571	-0.796983	3.88542	0.0487071	0.635937
ENSG00000214612	RPS19P1	0.501571	-0.796983	3.88542	0.0487071	0.635937
ENSG00000011332	DPF1	0.220006	3.50061	3.8789	0.0488965	0.636949
ENSG00000280071	GATD3B	-0.231146	2.95727	3.8759	0.0489841	0.636949
ENSG00000166558	SLC38A8	-0.451615	-0.4156	3.87485	0.0490146	0.636949
ENSG00000168542	COL3A1	0.444005	-0.387975	3.87464	0.0490207	0.636949
ENSG00000259678	NA	-0.313226	1.01761	3.87451	0.0490245	0.636949
ENSG00000230207	RPL4P5	0.506237	-0.834632	3.86876	0.0491928	0.636949
ENSG00000251293	NA	-0.590365	-1.28566	3.85947	0.0494659	0.636949
ENSG00000278630	NA	-0.590365	-1.28566	3.85947	0.0494659	0.636949
ENSG00000006468	ETV1	-0.241325	2.55316	3.85935	0.0494694	0.636949
ENSG00000109743	BST1	-0.429829	-0.251279	3.8584	0.0494975	0.636949
ENSG00000280116	NA	-0.412388	-0.103759	3.85797	0.0495103	0.636949
ENSG00000271443	NA	-1.63412	-3.86775	3.85715	0.0495345	0.636949
ENSG00000237281	NA	-1.63412	-3.86775	3.85715	0.0495345	0.636949
ENSG00000232798	NA	-1.63412	-3.86775	3.85715	0.0495345	0.636949
ENSG00000123454	DBH	-1.63412	-3.86775	3.85715	0.0495345	0.636949
ENSG00000260996	NA	-1.63412	-3.86775	3.85715	0.0495345	0.636949
ENSG00000262381	MTATP6P24	-1.63412	-3.86775	3.85715	0.0495345	0.636949
ENSG00000142539	NA	-1.63412	-3.86775	3.85715	0.0495345	0.636949
ENSG00000280095	NA	-1.63412	-3.86775	3.85715	0.0495345	0.636949
ENSG00000237214	RPS9P2	0.294703	1.278	3.85599	0.0495685	0.636949
ENSG00000166123	GPT2	0.197489	6.42817	3.85506	0.0495963	0.636949
ENSG00000188643	S100A16	-1.11848	-3.0315	3.85474	0.0496056	0.636949
ENSG00000186234	NA	-1.11848	-3.0315	3.85474	0.0496056	0.636949
ENSG00000198129	DEFB107A	-1.11848	-3.0315	3.85474	0.0496056	0.636949
ENSG00000167346	MMP26	-1.11848	-3.0315	3.85474	0.0496056	0.636949
ENSG00000278743	NA	-1.11848	-3.0315	3.85474	0.0496056	0.636949
ENSG00000230758	SNAP23P1	-1.11848	-3.0315	3.85474	0.0496056	0.636949
ENSG00000229107	NA	-1.11848	-3.0315	3.85474	0.0496056	0.636949
ENSG00000186564	FOXD2	-0.223502	3.28776	3.8547	0.0496068	0.636949
ENSG00000262352	NA	0.940492	-2.67813	3.85404	0.0496262	0.636949
ENSG00000147160	AWAT2	-0.917762	-2.53482	3.85114	0.0497121	0.637692
ENSG00000256043	CTSO	0.309173	1.03998	3.84935	0.0497653	0.638014
ENSG00000231364	NA	0.717456	-1.9208	3.84745	0.0498216	0.638375
ENSG00000264350	NA	-0.321693	0.876704	3.84183	0.0499891	0.640159
ENSG00000139626	ITGB7	-0.540393	-1.01976	3.83985	0.0500481	0.640553
ENSG00000178358	OR2D3	0.516377	-0.913015	3.83722	0.0501266	0.641197
ENSG00000278635	NA	-0.301161	1.17884	3.83367	0.0502329	0.642195
ENSG00000231840	NA	0.30491	1.09328	3.82897	0.050374	0.64272
ENSG00000222038	POTEJ	1.44255	-3.75182	3.81801	0.0507044	0.64272
ENSG00000134684	YARS1	0.193919	8.40657	3.81739	0.0507232	0.64272
ENSG00000135736	CCDC102A	0.211753	3.95144	3.8168	0.0507412	0.64272
ENSG00000218073	NA	0.695476	-1.84194	3.81568	0.050775	0.64272
ENSG00000224660	SH3BP5-AS1	-0.356528	0.425949	3.81222	0.05088	0.64272
ENSG00000239093	NA	1.1481	-3.21372	3.80499	0.0511002	0.64272
ENSG00000244192	RPL11P2	1.1481	-3.21372	3.80499	0.0511002	0.64272
ENSG00000244623	OR2AE1	1.1481	-3.21372	3.80499	0.0511002	0.64272
ENSG00000236875	NA	1.1481	-3.21372	3.80499	0.0511002	0.64272
ENSG00000227290	LINC01364	-0.262884	1.89886	3.80454	0.0511137	0.64272
ENSG00000235548	NA	0.530824	-1.0174	3.8019	0.0511944	0.64272
ENSG00000269983	NA	-0.223309	3.21586	3.80018	0.0512469	0.64272
ENSG00000110900	TSPAN11	0.233391	2.74979	3.79874	0.0512912	0.64272
ENSG00000168874	ATOH8	0.365133	0.298116	3.79785	0.0513184	0.64272
ENSG00000132874	SLC14A2	-0.29872	1.195	3.7971	0.0513415	0.64272
ENSG00000263818	RDM1P5	0.354221	0.418554	3.79654	0.0513587	0.64272
ENSG00000277661	NA	0.533988	-1.03921	3.7955	0.0513906	0.64272
ENSG00000198643	FAM3D	-0.695904	-1.79743	3.79516	0.0514009	0.64272
ENSG00000231830	NA	-0.695904	-1.79743	3.79516	0.0514009	0.64272
ENSG00000255250	NA	-0.695904	-1.79743	3.79516	0.0514009	0.64272
ENSG00000274808	TBC1D3B	-0.695904	-1.79743	3.79516	0.0514009	0.64272
ENSG00000113520	IL4	-0.464313	-0.546384	3.79353	0.051451	0.64272
ENSG00000100884	CPNE6	-0.464313	-0.546384	3.79353	0.051451	0.64272
ENSG00000272558	NA	0.675869	-1.76717	3.79097	0.0515297	0.64272
ENSG00000219023	RPS15AP19	0.675869	-1.76717	3.79097	0.0515297	0.64272
ENSG00000120471	TP53AIP1	0.675869	-1.76717	3.79097	0.0515297	0.64272
ENSG00000270195	NA	0.345025	0.522279	3.78941	0.0515778	0.64272
ENSG00000240682	ISY1	0.909325	-2.61116	3.78817	0.0516159	0.64272
ENSG00000236166	NA	0.909325	-2.61116	3.78817	0.0516159	0.64272
ENSG00000228224	NACA4P	0.909325	-2.61116	3.78817	0.0516159	0.64272
ENSG00000264622	NA	0.909325	-2.61116	3.78817	0.0516159	0.64272
ENSG00000237689	NA	0.909325	-2.61116	3.78817	0.0516159	0.64272
ENSG00000228404	NA	-0.605022	-1.39065	3.78406	0.0517429	0.64272
ENSG00000261220	NA	0.540624	-1.08386	3.78346	0.0517615	0.64272
ENSG00000272525	NA	0.418766	-0.223519	3.78287	0.0517799	0.64272
ENSG00000163041	H3-3A	0.193542	7.73202	3.78189	0.0518102	0.64272
ENSG00000259673	IQCH-AS1	-0.242566	2.43148	3.78148	0.0518229	0.64272
ENSG00000132854	KANK4	0.666838	-1.73119	3.78091	0.0518405	0.64272
ENSG00000272223	NA	0.666838	-1.73119	3.78091	0.0518405	0.64272
ENSG00000268193	NA	-0.835321	-2.31229	3.77701	0.0519615	0.64272
ENSG00000225506	NA	0.262493	1.863	3.77604	0.0519915	0.64272
ENSG00000158571	PFKFB1	0.245037	2.32762	3.77585	0.0519976	0.64272
ENSG00000260930	LINC01416	-0.510816	-0.869242	3.77287	0.0520902	0.64272
ENSG00000232940	HCG25	-0.443663	-0.401476	3.77206	0.0521153	0.64272
ENSG00000103241	FOXF1	-0.231627	2.80475	3.76935	0.0521999	0.64272
ENSG00000230162	CT45A11P	0.551432	-1.15353	3.76758	0.0522553	0.64272
ENSG00000231160	NA	-0.434794	-0.334132	3.76676	0.0522809	0.64272
ENSG00000272202	NA	0.650126	-1.66182	3.76476	0.0523434	0.64272
ENSG00000272323	TTC23L-AS1	0.650126	-1.66182	3.76476	0.0523434	0.64272
ENSG00000279212	NA	-0.426722	-0.26979	3.76433	0.0523568	0.64272
ENSG00000250003	NA	-0.731025	-1.94951	3.76427	0.0523587	0.64272
ENSG00000112183	RBM24	-0.731025	-1.94951	3.76427	0.0523587	0.64272
ENSG00000248231	NA	-0.731025	-1.94951	3.76427	0.0523587	0.64272
ENSG00000126453	BCL2L12	-0.19783	5.59773	3.76164	0.0524411	0.64272
ENSG00000144290	SLC4A10	0.354631	0.394361	3.76008	0.0524901	0.64272
ENSG00000189152	GRAPL	0.420353	-0.248701	3.75847	0.0525406	0.64272
ENSG00000163833	FBXO40	-1.45201	-3.65703	3.75769	0.052565	0.64272
ENSG00000250333	NA	-1.45201	-3.65703	3.75769	0.052565	0.64272
ENSG00000225912	RPL26P36	-1.45201	-3.65703	3.75769	0.052565	0.64272
ENSG00000124334	IL9R	-1.45201	-3.65703	3.75769	0.052565	0.64272
ENSG00000254084	NA	-1.45201	-3.65703	3.75769	0.052565	0.64272
ENSG00000253633	LOC107986898	-1.45201	-3.65703	3.75769	0.052565	0.64272
ENSG00000206013	IFITM5	-1.45201	-3.65703	3.75769	0.052565	0.64272
ENSG00000137491	SLCO2B1	-1.45201	-3.65703	3.75769	0.052565	0.64272
ENSG00000202337	RNU6-8	-1.45201	-3.65703	3.75769	0.052565	0.64272
ENSG00000100433	KCNK10	-1.45201	-3.65703	3.75769	0.052565	0.64272
ENSG00000259341	NA	-1.45201	-3.65703	3.75769	0.052565	0.64272
ENSG00000262500	MAPK8IP1P1	-1.45201	-3.65703	3.75769	0.052565	0.64272
ENSG00000212469	RNU6-1158P	-1.45201	-3.65703	3.75769	0.052565	0.64272
ENSG00000185332	TMEM105	-1.45201	-3.65703	3.75769	0.052565	0.64272
ENSG00000281379	NA	-1.45201	-3.65703	3.75769	0.052565	0.64272
ENSG00000268555	NA	-1.45201	-3.65703	3.75769	0.052565	0.64272
ENSG00000100253	MIOX	-1.45201	-3.65703	3.75769	0.052565	0.64272
ENSG00000224944	NA	0.45791	-0.550717	3.75127	0.0527674	0.64272
ENSG00000165215	CLDN3	0.45791	-0.550717	3.75127	0.0527674	0.64272
ENSG00000151790	TDO2	0.627965	-1.56366	3.74903	0.0528382	0.64272
ENSG00000196604	POTEF	-1.23947	-3.31046	3.74809	0.0528679	0.64272
ENSG00000241490	LOC107986115	-1.23947	-3.31046	3.74809	0.0528679	0.64272
ENSG00000225940	NA	-1.23947	-3.31046	3.74809	0.0528679	0.64272
ENSG00000270987	NA	-1.23947	-3.31046	3.74809	0.0528679	0.64272
ENSG00000277737	NA	-1.23947	-3.31046	3.74809	0.0528679	0.64272
ENSG00000255027	NA	-1.23947	-3.31046	3.74809	0.0528679	0.64272
ENSG00000135114	OASL	-1.23947	-3.31046	3.74809	0.0528679	0.64272
ENSG00000239223	RPL34P31	-1.23947	-3.31046	3.74809	0.0528679	0.64272
ENSG00000278642	NA	-1.23947	-3.31046	3.74809	0.0528679	0.64272
ENSG00000265533	LOC643542	-1.23947	-3.31046	3.74809	0.0528679	0.64272
ENSG00000264260	LINC01893	-1.23947	-3.31046	3.74809	0.0528679	0.64272
ENSG00000205181	LINC00654	-1.23947	-3.31046	3.74809	0.0528679	0.64272
ENSG00000163380	LMOD3	0.621247	-1.53237	3.74572	0.0529428	0.64272
ENSG00000183145	RIPPLY3	-0.315785	0.902317	3.74527	0.0529573	0.64272
ENSG00000124602	UNC5CL	-0.300929	1.12489	3.74371	0.0530066	0.64272
ENSG00000235475	NA	-0.296999	1.18824	3.74346	0.0530146	0.64272
ENSG00000279688	LOC112267859	0.608683	-1.47176	3.74162	0.0530731	0.64272
ENSG00000277559	NA	0.608683	-1.47176	3.74162	0.0530731	0.64272
ENSG00000267024	NA	0.608683	-1.47176	3.74162	0.0530731	0.64272
ENSG00000106328	FSCN3	-0.936454	-2.62749	3.74076	0.0531002	0.64272
ENSG00000260569	NA	-0.936454	-2.62749	3.74076	0.0531002	0.64272
ENSG00000217325	PRELID1P1	0.597163	-1.4136	3.74047	0.0531095	0.64272
ENSG00000223559	NA	0.597163	-1.4136	3.74047	0.0531095	0.64272
ENSG00000227885	NA	0.300242	1.11044	3.73947	0.0531412	0.64272
ENSG00000187753	C9orf153	-0.242273	2.39719	3.73884	0.0531614	0.64272
ENSG00000261796	ISY1-RAB43	0.421999	-0.274331	3.73401	0.0533154	0.644239
ENSG00000235840	NA	-1.32874	-3.47331	3.73137	0.0533994	0.644537
ENSG00000259587	NA	-1.32874	-3.47331	3.73137	0.0533994	0.644537
ENSG00000265158	NA	0.881223	-2.54717	3.73057	0.0534252	0.644537
ENSG00000170579	DLGAP1	-0.234068	2.66407	3.72892	0.053478	0.644832
ENSG00000197599	CCDC154	-0.537455	-1.05146	3.72498	0.0536042	0.646011
ENSG00000167081	PBX3	-0.191495	8.25631	3.7183	0.0538192	0.648257
ENSG00000178226	PRSS36	-0.479768	-0.690207	3.71634	0.0538824	0.648331
ENSG00000260914	NA	-0.479768	-0.690207	3.71634	0.0538824	0.648331
ENSG00000116748	AMPD1	-0.622227	-1.50389	3.71257	0.0540043	0.648766
ENSG00000229721	RPS8P7	-0.622227	-1.50389	3.71257	0.0540043	0.648766
ENSG00000261839	NA	-0.622227	-1.50389	3.71257	0.0540043	0.648766
ENSG00000110324	IL10RA	0.423706	-0.300425	3.70948	0.0541043	0.649623
ENSG00000230317	LINC01284	0.308048	0.965306	3.70135	0.0543686	0.652452
ENSG00000160219	GAB3	-0.298762	1.12977	3.69783	0.0544831	0.653481
ENSG00000134376	CRB1	0.312647	0.889753	3.68876	0.0547803	0.655718
ENSG00000203943	SAMD13	0.244755	2.24911	3.68731	0.054828	0.655718
ENSG00000205639	MFSD2B	-0.237648	2.49244	3.68707	0.054836	0.655718
ENSG00000189046	ALKBH2	0.203283	4.40779	3.68699	0.0548387	0.655718
ENSG00000164061	BSN	0.195318	5.70675	3.68654	0.0548534	0.655718
ENSG00000105613	MAST1	-0.320274	0.801054	3.68126	0.0550274	0.655718
ENSG00000242190	NA	0.855751	-2.4859	3.68006	0.0550668	0.655718
ENSG00000225536	NA	0.855751	-2.4859	3.68006	0.0550668	0.655718
ENSG00000238266	LINC00707	0.855751	-2.4859	3.68006	0.0550668	0.655718
ENSG00000148734	NPFFR1	0.855751	-2.4859	3.68006	0.0550668	0.655718
ENSG00000232139	LINC00867	0.855751	-2.4859	3.68006	0.0550668	0.655718
ENSG00000225131	PSME2P2	0.855751	-2.4859	3.68006	0.0550668	0.655718
ENSG00000205822	NA	0.400205	-0.11013	3.67887	0.0551062	0.655718
ENSG00000158106	RHPN1	-0.201453	4.61379	3.67803	0.055134	0.655718
ENSG00000273162	NA	0.25545	1.95072	3.67761	0.0551477	0.655718
ENSG00000275405	NA	-0.245452	2.23998	3.677	0.055168	0.655718
ENSG00000101463	SYNDIG1	0.248972	2.11928	3.67665	0.0551795	0.655718
ENSG00000255929	LOC105369438	1.08517	-3.11764	3.67548	0.0552184	0.655718
ENSG00000282943	NA	1.08517	-3.11764	3.67548	0.0552184	0.655718
ENSG00000214456	PLIN5	-0.427455	-0.320776	3.67011	0.0553965	0.65749
ENSG00000187003	ACTL7A	-0.696978	-1.85224	3.66848	0.0554507	0.657621
ENSG00000039068	CDH1	-0.230797	2.7145	3.66804	0.0554655	0.657621
ENSG00000243667	WDR92	0.256449	1.91589	3.66595	0.0555349	0.657969
ENSG00000170782	OR10A4	-0.558903	-1.1989	3.66541	0.0555529	0.657969
ENSG00000281641	NA	0.427317	-0.354072	3.66026	0.055725	0.659328
ENSG00000164296	TIGD6	0.253926	1.97388	3.66024	0.0557257	0.659328
ENSG00000256073	URB1-AS1	0.256303	1.91306	3.65851	0.0557834	0.659614
ENSG00000279207	NA	-0.216977	3.32721	3.65778	0.0558079	0.659614
ENSG00000138326	RPS24	0.189855	8.29399	3.65646	0.055852	0.65966
ENSG00000196979	GPRACR	-0.845634	-2.39133	3.65593	0.0558699	0.65966
ENSG00000225518	NA	-0.249595	2.10052	3.65174	0.0560105	0.660977
ENSG00000131848	ZSCAN5A	-0.204025	4.2447	3.64966	0.0560808	0.661462
ENSG00000248727	LINC01948	-0.498989	-0.849961	3.64606	0.0562021	0.662066
ENSG00000187902	SHISA7	-0.375727	0.134228	3.64564	0.0562162	0.662066
ENSG00000224245	LOC100421692	-0.331164	0.635983	3.64489	0.0562414	0.662066
ENSG00000174599	TRAM1L1	0.33746	0.533017	3.64432	0.0562607	0.662066
ENSG00000078814	MYH7B	-0.230093	2.71214	3.64382	0.0562778	0.662066
ENSG00000159905	ZNF221	0.234337	2.53424	3.64171	0.0563491	0.662473
ENSG00000149927	DOC2A	-0.210773	3.67506	3.64043	0.0563924	0.662473
ENSG00000189108	IL1RAPL2	-0.355701	0.342275	3.63974	0.0564157	0.662473
ENSG00000167476	JSRP1	-0.377795	0.110243	3.63935	0.0564291	0.662473
ENSG00000223711	NA	0.832552	-2.42713	3.6357	0.0565529	0.662591
ENSG00000214534	ZNF705E	0.832552	-2.42713	3.6357	0.0565529	0.662591
ENSG00000233837	EIF3LP2	0.832552	-2.42713	3.6357	0.0565529	0.662591
ENSG00000188833	ENTPD8	-0.546124	-1.14024	3.63561	0.0565559	0.662591
ENSG00000231064	NA	-0.958203	-2.72657	3.63306	0.0566427	0.662924
ENSG00000233005	NA	-0.958203	-2.72657	3.63306	0.0566427	0.662924
ENSG00000170667	RASA4B	0.356263	0.302015	3.62334	0.0569745	0.666464
ENSG00000224106	NA	0.323403	0.699535	3.62135	0.0570425	0.666915
ENSG00000184343	SRPK3	-0.240741	2.32298	3.6196	0.0571027	0.667276
ENSG00000228573	NA	-0.325476	0.692145	3.61557	0.0572412	0.66855
ENSG00000135046	ANXA1	0.33002	0.608199	3.61303	0.0573287	0.669228
ENSG00000226415	NA	0.226223	2.80299	3.61099	0.057399	0.66941
ENSG00000158887	MPZ	0.431218	-0.409792	3.61087	0.0574032	0.66941
ENSG00000243305	NA	-0.31288	0.857154	3.60423	0.0576327	0.67174
ENSG00000206532	NA	0.30726	0.91518	3.60304	0.057674	0.671877
ENSG00000223635	NA	0.403791	-0.181073	3.60204	0.0577086	0.671935
ENSG00000148450	MSRB2	0.204967	4.0067	3.59914	0.0578096	0.672743
ENSG00000151224	MAT1A	0.811334	-2.37067	3.59668	0.0578951	0.672743
ENSG00000125533	BHLHE23	0.811334	-2.37067	3.59668	0.0578951	0.672743
ENSG00000165972	CCDC38	-0.327117	0.659457	3.59653	0.0579003	0.672743
ENSG00000224165	DNAJC27-AS1	0.27295	1.49116	3.58924	0.0581549	0.672743
ENSG00000236432	MFF-DT	-0.403182	-0.15445	3.58854	0.0581793	0.672743
ENSG00000259062	ACTN1-AS1	-0.620672	-1.54844	3.58838	0.0581851	0.672743
ENSG00000111640	GAPDH	0.187254	9.88026	3.58071	0.0584541	0.672743
ENSG00000120645	IQSEC3	-0.446779	-0.515642	3.58041	0.0584648	0.672743
ENSG00000164430	CGAS	-0.570226	-1.29756	3.57975	0.0584881	0.672743
ENSG00000150361	KLHL1	-0.570226	-1.29756	3.57975	0.0584881	0.672743
ENSG00000278727	NA	-0.570226	-1.29756	3.57975	0.0584881	0.672743
ENSG00000165309	ARMC3	0.235284	2.43342	3.57954	0.0584952	0.672743
ENSG00000084110	HAL	-0.259752	1.78395	3.57746	0.0585686	0.672743
ENSG00000257242	LINC01619	-0.190012	6.52202	3.57506	0.0586533	0.672743
ENSG00000075426	FOSL2	-0.227632	2.72261	3.57501	0.0586551	0.672743
ENSG00000128254	C22orf24	-0.428245	-0.373632	3.57453	0.0586719	0.672743
ENSG00000180871	CXCR2	1.31038	-3.61441	3.573	0.0587261	0.672743
ENSG00000054356	PTPRN	1.31038	-3.61441	3.573	0.0587261	0.672743
ENSG00000280270	NA	1.31038	-3.61441	3.573	0.0587261	0.672743
ENSG00000250492	INTS6P1	1.31038	-3.61441	3.573	0.0587261	0.672743
ENSG00000253897	NA	1.31038	-3.61441	3.573	0.0587261	0.672743
ENSG00000271967	NA	1.31038	-3.61441	3.573	0.0587261	0.672743
ENSG00000177409	SAMD9L	1.31038	-3.61441	3.573	0.0587261	0.672743
ENSG00000272508	NA	1.31038	-3.61441	3.573	0.0587261	0.672743
ENSG00000132965	ALOX5AP	1.31038	-3.61441	3.573	0.0587261	0.672743
ENSG00000226377	NA	1.31038	-3.61441	3.573	0.0587261	0.672743
ENSG00000265554	NA	1.31038	-3.61441	3.573	0.0587261	0.672743
ENSG00000267279	NA	1.31038	-3.61441	3.573	0.0587261	0.672743
ENSG00000088882	CPXM1	1.31038	-3.61441	3.573	0.0587261	0.672743
ENSG00000230107	NA	1.31038	-3.61441	3.573	0.0587261	0.672743
ENSG00000182816	KRTAP13-2	1.31038	-3.61441	3.573	0.0587261	0.672743
ENSG00000183662	TAFA1	-0.513525	-0.977327	3.56754	0.0589194	0.673674
ENSG00000119535	CSF3R	1.03142	-3.02757	3.56736	0.0589261	0.673674
ENSG00000176040	TMPRSS7	1.03142	-3.02757	3.56736	0.0589261	0.673674
ENSG00000179342	NA	1.03142	-3.02757	3.56736	0.0589261	0.673674
ENSG00000268981	NA	0.311834	0.824864	3.56529	0.0589996	0.674073
ENSG00000152315	KCNK13	-0.22082	2.99439	3.5647	0.0590204	0.674073
ENSG00000249494	NA	0.405726	-0.217896	3.56323	0.0590728	0.674333
ENSG00000260645	NA	0.435447	-0.467752	3.56137	0.0591389	0.674748
ENSG00000179455	MKRN3	0.337731	0.480361	3.55841	0.0592445	0.675613
ENSG00000196189	SEMA4A	0.311756	0.818818	3.55386	0.0594071	0.677128
ENSG00000092758	COL9A3	0.284738	1.24182	3.54872	0.0595914	0.678596
ENSG00000100024	UPB1	-0.556027	-1.23484	3.54688	0.0596574	0.678596
ENSG00000277449	CEBPB-AS1	0.357248	0.249036	3.54666	0.0596655	0.678596
ENSG00000031698	SARS1	0.18792	7.28291	3.54664	0.0596663	0.678596
ENSG00000236871	LINC00106	-0.224378	2.81558	3.54611	0.0596853	0.678596
ENSG00000249743	NA	-0.698143	-1.90923	3.54103	0.0598682	0.679968
[truncated: 20,707 more rows]
