# Supplementary material for: CRISPR/Cas13 sgRNA‐Mediated RNA–RNA Interaction Mapping in Live Cells with APOBEC RNA Editing
Source: Adv Sci (Weinh). 2024 Oct 11;11(45):2409004. doi: 10.1002/advs.202409004 (PMC11615753; doi:10.1002/advs.202409004)
Supplement: Supplementary file 3 — Supporting Information [file ADVS-11-2409004-s002.xlsx]

## Sheet: Sup_Table_2
Supplementary Table 2. List of differentially expressed genes in cells transfected with NEAT1 sgRNAs and treated with and without Dox. 293T cells stably expressing sgRNAs targeting NEAT1 were cultured with or without Dox for 48 hours. Differentially expressed genes were identified by RNA-seq analysis.
Gene ID	Gene Symbol	logFC	logCPM	LR	P Value	P adj
ENSG00000278047	NA	3.42705	3.20854	501.068	5.5668e-111	1.30324e-106
ENSG00000274804	NA	2.19413	3.61647	268.976	1.89735e-60	2.22094e-56
ENSG00000274030	NA	1.39315	8.22068	144.012	3.53103e-33	2.75549e-29
ENSG00000276031	RN7SL197P	4.56061	-0.718357	128.882	7.19593e-30	4.2116e-26
ENSG00000240606	RN7SL564P	4.4061	-1.1532	95.5179	1.46561e-22	6.86226e-19
ENSG00000274482	NA	-1.64442	0.772725	87.1645	9.98604e-21	3.89639e-17
ENSG00000277644	NA	3.04968	-0.7691	84.9217	3.10421e-20	1.03818e-16
ENSG00000239731	RN7SL825P	3.36617	-0.9927	82.7257	9.42675e-20	2.75862e-16
ENSG00000239710	RN7SL692P	9.26536	-1.88393	77.125	1.60474e-18	4.17429e-15
ENSG00000244642	NA	2.41644	-0.462304	75.076	4.52937e-18	1.06037e-14
ENSG00000273937	NA	1.37895	1.46759	72.3003	1.84818e-17	3.93342e-14
ENSG00000276312	NA	1.20334	2.09388	67.819	1.7921e-16	3.49623e-13
ENSG00000278163	NA	0.933219	9.34885	66.3029	3.86696e-16	6.9638e-13
ENSG00000275104	NA	0.882824	10.6067	59.5766	1.17627e-14	1.96698e-11
ENSG00000239690	RN7SL668P	8.86048	-2.24565	59.2957	1.35672e-14	2.11747e-11
ENSG00000264618	RN7SL732P	4.35264	-2.08772	50.1339	1.43604e-12	2.10119e-09
ENSG00000170345	FOS	-1.06065	0.721568	37.1676	1.08397e-09	1.49276e-06
ENSG00000128965	CHAC1	0.812558	2.43459	34.849	3.56284e-09	4.61839e-06
ENSG00000275337	RN7SL680P	8.05546	-2.94727	34.7503	3.74821e-09	4.61839e-06
ENSG00000263529	RN7SL122P	7.9886	-3.00436	33.2231	8.21699e-09	9.61839e-06
ENSG00000248498	ASNSP1	0.737089	3.1972	33.0217	9.11348e-09	1.01598e-05
ENSG00000120738	EGR1	-0.866861	1.41836	32.0419	1.50881e-08	1.60558e-05
ENSG00000105383	CD33	7.91849	-3.064	31.6911	1.80748e-08	1.83978e-05
ENSG00000274224	NA	0.836849	1.78118	31.3431	2.16228e-08	2.10921e-05
ENSG00000223345	NA	-1.26186	-0.398997	30.9953	2.58657e-08	2.42217e-05
ENSG00000274917	RNA5-8SN5	-0.686218	3.3908	30.2062	3.88462e-08	3.4978e-05
ENSG00000228857	NA	2.23996	-1.78563	29.5663	5.40374e-08	4.68544e-05
ENSG00000239545	RN7SL822P	7.76715	-3.19195	28.6128	8.8394e-08	7.39068e-05
ENSG00000111981	ULBP1	0.877206	1.0804	27.2657	1.77326e-07	0.000143151
ENSG00000276402	NA	0.594603	6.16385	26.4135	2.75608e-07	0.000215075
ENSG00000079337	RAPGEF3	1.10831	-0.00497746	26.2996	2.92355e-07	0.000220785
ENSG00000204709	NA	4.29849	-2.96399	26.0142	3.38915e-07	0.000247948
ENSG00000241625	RN7SL18P	2.87354	-2.4616	25.5598	4.28874e-07	0.000304253
ENSG00000281383	NA	0.566326	6.48842	24.1365	8.97414e-07	0.000617922
ENSG00000274735	NA	0.562574	5.88034	23.5021	1.2478e-06	0.000834634
ENSG00000176046	NUPR1	1.54246	-1.26065	23.1813	1.47424e-06	0.000958709
ENSG00000238042	LINC02257	3.42234	-2.87016	22.8815	1.72305e-06	0.00106154
ENSG00000243365	RN7SL278P	3.42234	-2.87016	22.8815	1.72305e-06	0.00106154
ENSG00000140107	SLC25A47	2.39288	-2.32993	22.2323	2.41572e-06	0.0014004
ENSG00000244194	RN7SL218P	3.3893	-2.89703	22.2033	2.45254e-06	0.0014004
ENSG00000241032	RN7SL709P	3.3893	-2.89703	22.2033	2.45254e-06	0.0014004
ENSG00000163833	FBXO40	-2.54355	-3.01873	21.8825	2.8987e-06	0.00161575
ENSG00000175793	SFN	1.31767	-0.953374	21.3245	3.87753e-06	0.00211109
ENSG00000224988	NA	-2.75692	-3.24078	21.2763	3.97616e-06	0.00211559
ENSG00000267761	MIR4527HG	1.29997	-0.922168	21.2127	4.1104e-06	0.00213841
ENSG00000227161	NA	-3.10115	-3.50189	21.0085	4.5725e-06	0.00232711
ENSG00000226965	NA	0.823763	0.701551	20.8605	4.93975e-06	0.00241115
ENSG00000263563	UBBP4	-1.27253	-1.14772	20.859	4.94362e-06	0.00241115
ENSG00000184999	SLC22A10	-1.34939	-1.36746	20.4971	5.97229e-06	0.00281181
ENSG00000241048	NA	-1.62948	-1.94442	20.4865	6.00532e-06	0.00281181
ENSG00000242854	NA	3.99497	-3.21345	20.2542	6.78032e-06	0.00303594
ENSG00000217950	NA	-1.29698	-1.26074	20.2492	6.79825e-06	0.00303594
ENSG00000257542	OR7E47P	-1.79223	-2.23721	20.2283	6.87304e-06	0.00303594
ENSG00000225940	NA	7.244	-3.62485	20.0469	7.55671e-06	0.00327611
ENSG00000243478	AOX2P	2.63548	-2.65196	19.9949	7.76501e-06	0.00330521
ENSG00000278777	NA	-0.512419	6.7925	19.9293	8.03594e-06	0.00335945
ENSG00000211459	NA	0.551227	3.67317	19.8059	8.5717e-06	0.00343972
ENSG00000274974	NA	0.510505	6.96741	19.7841	8.67012e-06	0.00343972
ENSG00000269179	NA	-1.53288	-1.82169	19.7565	8.79607e-06	0.00343972
ENSG00000231841	NA	1.58283	-1.57981	19.7523	8.81566e-06	0.00343972
ENSG00000273548	NA	0.549623	3.67599	19.6982	9.06849e-06	0.00348037
ENSG00000260440	NA	7.1855	-3.67223	19.2607	1.14031e-05	0.00423744
ENSG00000266720	RN7SL14P	7.1855	-3.67223	19.2607	1.14031e-05	0.00423744
ENSG00000124835	LOC93463	0.82558	0.474389	19.0113	1.29949e-05	0.00475351
ENSG00000124343	XG	1.31453	-1.14532	18.9152	1.36656e-05	0.00492193
ENSG00000237837	NA	7.12453	-3.72137	18.4732	1.7231e-05	0.00611205
ENSG00000253927	NA	-2.2275	-2.95385	18.4203	1.77157e-05	0.00619018
ENSG00000215506	NA	2.79003	-2.88573	18.0334	2.17066e-05	0.00747314
ENSG00000180697	C3orf22	-1.97049	-2.67794	17.9561	2.26064e-05	0.00767011
ENSG00000173769	TOPAZ1	-3.57787	-3.9807	17.8358	2.40815e-05	0.0079428
ENSG00000170324	FRMPD2	0.676612	1.28764	17.8352	2.40886e-05	0.0079428
ENSG00000246740	PLA2G4E-AS1	1.3357	-1.29129	17.7753	2.48589e-05	0.00808049
ENSG00000196517	SLC6A9	0.495244	5.05183	17.7191	2.56049e-05	0.00808049
ENSG00000259685	NA	1.66756	-1.8759	17.6944	2.59388e-05	0.00808049
ENSG00000134612	FOLH1B	7.06087	-3.77239	17.6845	2.60748e-05	0.00808049
ENSG00000174950	CD164L2	-2.93206	-3.63331	17.6482	2.65772e-05	0.00808049
ENSG00000217791	ASS1P9	-2.93206	-3.63331	17.6482	2.65772e-05	0.00808049
ENSG00000124019	FAM124B	-2.35162	-3.16448	17.4506	2.94873e-05	0.00885035
ENSG00000186076	NA	-0.4889	4.82013	17.2072	3.3517e-05	0.00993249
ENSG00000244405	ETV5	-0.726474	0.649068	17.1495	3.45492e-05	0.0101104
ENSG00000186940	NA	-1.13312	-1.12141	16.9482	3.84135e-05	0.0111025
ENSG00000275741	NA	1.26785	-1.22989	16.8525	4.03995e-05	0.011534
ENSG00000243244	STON1	-1.96953	-2.78135	16.7444	4.27686e-05	0.0120633
ENSG00000266439	RN7SL493P	2.29045	-2.64156	16.7151	4.34343e-05	0.0121052
ENSG00000100170	SLC5A1	-1.79262	-2.5344	16.6852	4.41236e-05	0.0121527
ENSG00000231704	NA	-0.853134	-0.152624	16.4115	5.0976e-05	0.0138767
ENSG00000244234	GMCL2	-2.3963	-3.30964	16.2654	5.50613e-05	0.0148166
ENSG00000164385	LINC01600	0.770739	0.413085	16.2323	5.60302e-05	0.0149059
ENSG00000240961	RN7SL415P	6.92445	-3.88076	16.1031	5.99843e-05	0.015264
ENSG00000242315	RN7SL685P	6.92445	-3.88076	16.1031	5.99843e-05	0.015264
ENSG00000240940	RN7SL591P	6.92445	-3.88076	16.1031	5.99843e-05	0.015264
ENSG00000258453	OR11H2	6.92445	-3.88076	16.1031	5.99843e-05	0.015264
ENSG00000239481	RPS3AP41	-2.83946	-3.70308	15.9966	6.34561e-05	0.0159739
ENSG00000233714	NA	3.71636	-3.43725	15.9523	6.49597e-05	0.0161784
ENSG00000254582	NA	-1.24314	-1.53108	15.8942	6.69847e-05	0.0165071
ENSG00000140044	JDP2	0.490034	3.77402	15.861	6.81692e-05	0.016624
ENSG00000196169	KIF19	2.41867	-2.82164	15.765	7.17177e-05	0.0173091
ENSG00000253286	NA	-2.10243	-3.04514	15.6864	7.47587e-05	0.0178589
ENSG00000236671	NA	0.90092	-0.273646	15.6191	7.74686e-05	0.0183194
ENSG00000247381	NA	0.924391	-0.376203	15.5228	8.15158e-05	0.0190547
ENSG00000223511	NA	3.00911	-3.20092	15.4878	8.30388e-05	0.0190547
ENSG00000135744	AGT	-1.77996	-2.6278	15.4874	8.30585e-05	0.0190547
ENSG00000092758	COL9A3	0.62348	1.33601	15.4698	8.38339e-05	0.0190547
ENSG00000241789	RN7SL504P	6.85107	-3.93845	15.3106	9.12052e-05	0.0197864
ENSG00000240521	NA	6.85107	-3.93845	15.3106	9.12052e-05	0.0197864
ENSG00000219487	NA	6.85107	-3.93845	15.3106	9.12052e-05	0.0197864
ENSG00000277062	RN7SL88P	6.85107	-3.93845	15.3106	9.12052e-05	0.0197864
ENSG00000179715	PCED1B	0.583286	1.72043	15.309	9.1279e-05	0.0197864
ENSG00000166482	MFAP4	-0.616082	1.15142	14.9168	0.00011236	0.0240469
ENSG00000248103	NA	0.949224	-0.543153	14.8951	0.000113655	0.0240469
ENSG00000272267	NA	2.60794	-3.02837	14.8892	0.000114015	0.0240469
ENSG00000213285	RPL23AP45	-1.54026	-2.28509	14.8631	0.000115603	0.0241641
ENSG00000137975	CLCA2	2.96494	-3.23555	14.8259	0.000117908	0.0244278
ENSG00000102383	ZDHHC15	0.844155	-0.16017	14.6564	0.000128996	0.0264906
ENSG00000237506	RPSAP15	-0.525432	2.18231	14.5268	0.000138179	0.0274649
ENSG00000236497	LINC01744	6.77376	-3.99877	14.5167	0.000138924	0.0274649
ENSG00000232874	NA	6.77376	-3.99877	14.5167	0.000138924	0.0274649
ENSG00000256723	LOC100421622	6.77376	-3.99877	14.5167	0.000138924	0.0274649
ENSG00000237637	NA	1.02446	-0.838797	14.5074	0.000139606	0.0274649
ENSG00000244230	NA	1.92469	-2.49244	14.4485	0.000144046	0.0281022
ENSG00000227586	NA	-0.90649	-0.631907	14.4256	0.00014581	0.0282112
ENSG00000263874	LINC00672	-1.7655	-2.7273	14.2809	0.000157458	0.0302152
ENSG00000112306	RPS12	0.429882	8.28215	14.2085	0.000163629	0.031144
ENSG00000132702	HAPLN2	0.794538	-0.0012489	14.1548	0.000168365	0.031787
ENSG00000251333	NA	-0.917825	-0.715506	14.1251	0.000171051	0.0320357
ENSG00000128342	LIF	0.55664	1.71919	13.967	0.000186045	0.0344005
ENSG00000253573	NA	0.829445	-0.190221	13.9613	0.000186616	0.0344005
ENSG00000132692	BCAN	1.8973	-2.51298	13.9288	0.00018987	0.034727
ENSG00000261079	NA	-1.07882	-1.29975	13.8829	0.000194561	0.035309
ENSG00000227852	NA	2.00175	-2.63116	13.8673	0.000196184	0.0353297
ENSG00000272468	NA	-0.806955	-0.276653	13.8179	0.000201408	0.0359668
ENSG00000235169	SMIM1	0.699221	0.458079	13.742	0.00020971	0.0359668
ENSG00000258711	NA	-1.51668	-2.36345	13.7251	0.000211607	0.0359668
ENSG00000203645	LINC00501	6.69207	-4.06196	13.7215	0.000212012	0.0359668
ENSG00000248202	LINC02234	6.69207	-4.06196	13.7215	0.000212012	0.0359668
ENSG00000280130	NA	6.69207	-4.06196	13.7215	0.000212012	0.0359668
ENSG00000240577	RN7SL445P	6.69207	-4.06196	13.7215	0.000212012	0.0359668
ENSG00000141469	SLC14A1	6.69207	-4.06196	13.7215	0.000212012	0.0359668
ENSG00000275832	ARHGAP23	0.551552	1.71615	13.7064	0.000213728	0.0359969
ENSG00000224462	C4BPAP1	2.87233	-3.30765	13.5095	0.000237362	0.0394106
ENSG00000105550	FGF21	2.87233	-3.30765	13.5095	0.000237362	0.0394106
ENSG00000121933	TMIGD3	1.86937	-2.53384	13.4124	0.000249961	0.0412101
ENSG00000243802	NA	-1.61169	-2.57966	13.3323	0.000260875	0.0421422
ENSG00000227463	LOC101927575	1.97148	-2.65392	13.3318	0.000260949	0.0421422
ENSG00000255734	NA	-2.91554	-3.99787	13.3313	0.000261015	0.0421422
ENSG00000249096	NA	1.02533	-0.98803	13.3124	0.000263663	0.0422782
ENSG00000176049	JAKMIP2	0.933076	-0.700805	13.2113	0.000278262	0.0443156
ENSG00000275427	LOC286083	-1.96547	-3.14164	13.0465	0.000303845	0.0471444
ENSG00000182021	LOC100996643	1.76107	-2.44261	13.0444	0.000304198	0.0471444
ENSG00000228527	NA	-1.84332	-2.97956	13.0131	0.000309323	0.0471444
ENSG00000265399	NA	0.725074	0.185445	13.0103	0.000309784	0.0471444
ENSG00000277215	SPANXA2-OT1	1.10197	-1.24328	13.0098	0.000309873	0.0471444
ENSG00000261550	NA	0.791165	-0.153994	13.0055	0.000310585	0.0471444
ENSG00000196188	CTSE	6.60548	-4.12832	12.925	0.000324217	0.0471444
ENSG00000178772	CPN2	6.60548	-4.12832	12.925	0.000324217	0.0471444
ENSG00000164621	SMAD5-AS1	6.60548	-4.12832	12.925	0.000324217	0.0471444
ENSG00000248275	TRIM52-AS1	6.60548	-4.12832	12.925	0.000324217	0.0471444
ENSG00000237206	NA	6.60548	-4.12832	12.925	0.000324217	0.0471444
ENSG00000232413	NA	6.60548	-4.12832	12.925	0.000324217	0.0471444
ENSG00000254677	NA	6.60548	-4.12832	12.925	0.000324217	0.0471444
ENSG00000111404	RERGL	6.60548	-4.12832	12.925	0.000324217	0.0471444
ENSG00000184774	MGAT4EP	1.8409	-2.55504	12.8997	0.00032864	0.0474925
ENSG00000124212	PTGIS	0.719113	0.196851	12.8753	0.000332952	0.0478205
ENSG00000187658	C5orf52	1.94056	-2.67708	12.7999	0.000346646	0.0491839
ENSG00000179593	ALOX15B	1.94056	-2.67708	12.7999	0.000346646	0.0491839
ENSG00000181101	NA	-2.63424	-3.85187	12.7661	0.00035295	0.0497766
ENSG00000100311	PDGFB	1.157	-1.41627	12.7514	0.000355751	0.0497942
ENSG00000104783	KCNN4	1.67058	-2.35675	12.7431	0.000357329	0.0497942
ENSG00000253965	NA	-0.707887	0.062834	12.5897	0.000387876	0.0537311
ENSG00000159289	GOLGA6A	1.73419	-2.46244	12.5517	0.000395842	0.0545121
ENSG00000166111	SVOP	-1.18619	-1.77198	12.5291	0.000400664	0.0548535
ENSG00000162444	RBP7	0.640981	0.630545	12.515	0.000403696	0.0549448
ENSG00000256232	LINC02387	1.2062	-1.56371	12.5043	0.000406025	0.0549448
ENSG00000147689	FAM83A	0.975683	-0.944401	12.4681	0.000413953	0.0554454
ENSG00000123095	BHLHE41	-0.590056	0.890724	12.4609	0.000415551	0.0554454
ENSG00000247372	NA	1.33419	-1.84031	12.4552	0.000416829	0.0554454
ENSG00000274658	TBC1D3J	2.44366	-3.15478	12.4241	0.00042383	0.0558184
ENSG00000257443	NA	-0.605378	0.749628	12.4216	0.000424402	0.0558184
ENSG00000280157	NA	0.809977	-0.332639	12.3934	0.000430864	0.0563517
ENSG00000170748	RBMXL2	-1.0617	-1.4417	12.3653	0.000437379	0.05648
ENSG00000138083	SIX3	0.837868	-0.457471	12.3581	0.000439082	0.05648
ENSG00000260498	NA	0.837868	-0.457471	12.3581	0.000439082	0.05648
ENSG00000244091	RN7SL483P	1.90897	-2.70066	12.2718	0.00045986	0.0582635
ENSG00000259687	NA	1.64512	-2.37538	12.2684	0.000460704	0.0582635
ENSG00000227195	MIR663AHG	0.749396	-0.066152	12.2624	0.000462185	0.0582635
ENSG00000271662	NA	-1.26422	-2.00208	12.2595	0.000462903	0.0582635
ENSG00000274150	NA	2.77336	-3.38394	12.2048	0.000476666	0.0594147
ENSG00000137449	CPEB2	0.567349	1.1716	12.1684	0.000486072	0.0594147
ENSG00000234415	RPL5P7	-2.27379	-3.59741	12.1316	0.000495744	0.0594147
ENSG00000223621	NA	-2.27379	-3.59741	12.1316	0.000495744	0.0594147
ENSG00000238184	CD81-AS1	0.4615	2.69508	12.1274	0.000496857	0.0594147
ENSG00000253831	ETV3L	6.51336	-4.19816	12.1272	0.000496904	0.0594147
ENSG00000230598	NA	6.51336	-4.19816	12.1272	0.000496904	0.0594147
ENSG00000273597	LOC100420114	6.51336	-4.19816	12.1272	0.000496904	0.0594147
ENSG00000255537	LOC403312	6.51336	-4.19816	12.1272	0.000496904	0.0594147
ENSG00000138892	TTLL8	-1.00539	-1.29684	12.1211	0.00049855	0.0594147
ENSG00000274443	C8orf89	1.46981	-2.12593	12.1158	0.000499965	0.0594147
ENSG00000196747	H2AC13	-0.402846	5.70026	12.083	0.000508825	0.0599952
ENSG00000236708	NA	0.809502	-0.378989	12.0788	0.000509976	0.0599952
ENSG00000228829	NA	-1.61698	-2.73905	12.0591	0.000515393	0.0603293
ENSG00000133067	LGR6	0.687896	0.221858	11.964	0.000542378	0.0630697
ENSG00000151012	SLC7A11	0.401015	5.77985	11.9578	0.000544192	0.0630697
ENSG00000233685	OR6L1P	-1.1032	-1.62144	11.9461	0.000547608	0.0631529
ENSG00000210082	NA	0.412278	4.46038	11.9139	0.000557171	0.0639409
ENSG00000240489	NA	-0.510564	1.62362	11.8996	0.00056146	0.0641187
ENSG00000202538	RNU4-2	-0.506078	1.68199	11.8867	0.000565377	0.0642526
ENSG00000105427	CNFN	0.574441	1.02448	11.8205	0.000585828	0.0657546
ENSG00000260179	NA	-0.735857	-0.224384	11.819	0.000586279	0.0657546
ENSG00000276064	NA	2.39949	-3.18837	11.8167	0.000587019	0.0657546
ENSG00000279796	NA	-1.29025	-2.1242	11.7936	0.000594334	0.065981
ENSG00000253252	NA	-1.96353	-3.28333	11.7926	0.000594678	0.065981
ENSG00000260992	NA	-0.981244	-1.2643	11.7822	0.000597993	0.0660359
ENSG00000274157	NA	-1.83011	-3.10609	11.7715	0.00060144	0.0661048
ENSG00000223783	NA	1.87667	-2.72467	11.7477	0.000609173	0.0666418
ENSG00000122735	DNAI1	0.57397	1.00006	11.6949	0.000626729	0.0682435
ENSG00000253400	NA	2.16341	-3.01647	11.6728	0.000634218	0.0687393
ENSG00000245156	NA	1.54493	-2.31103	11.5809	0.000666338	0.0716715
ENSG00000184012	TMPRSS2	1.67887	-2.50303	11.5779	0.000667395	0.0716715
ENSG00000231532	LINC01249	2.72121	-3.42381	11.5576	0.000674738	0.0721292
ENSG00000275090	RN7SL296P	1.23534	-1.7516	11.5451	0.00067928	0.0722846
ENSG00000276136	NA	-1.31047	-2.21169	11.4853	0.000701484	0.0743096
ENSG00000198223	CSF2RA	0.919778	-0.908488	11.4148	0.000728608	0.0768353
ENSG00000259334	NA	1.06883	-1.36728	11.3981	0.000735194	0.0771821
ENSG00000180089	TMEM86B	-0.812214	-0.675334	11.3468	0.000755762	0.0789872
ENSG00000217416	NA	-1.32162	-2.25748	11.3322	0.000761735	0.0792577
ENSG00000234311	NA	1.27916	-1.87902	11.2811	0.000783008	0.0811107
ENSG00000198938	COX3	0.381776	9.91255	11.2721	0.000786789	0.0811433
ENSG00000204396	VWA7	-0.856374	-0.883786	11.2254	0.000806854	0.0820914
ENSG00000237252	NA	2.35393	-3.22286	11.2134	0.000812082	0.0820914
ENSG00000227881	ASS1P5	-2.51954	-3.93146	11.1954	0.000820023	0.0820914
ENSG00000255420	CASC23	-2.51954	-3.93146	11.1954	0.000820023	0.0820914
ENSG00000259104	NA	-2.51954	-3.93146	11.1954	0.000820023	0.0820914
ENSG00000179600	GPHB5	-2.51954	-3.93146	11.1954	0.000820023	0.0820914
ENSG00000274979	NA	-1.5051	-2.65048	11.1942	0.000820528	0.0820914
ENSG00000254083	LINC01591	1.2181	-1.7636	11.1739	0.000829572	0.0826431
ENSG00000214062	RPL7P17	-1.03839	-1.54098	11.1516	0.000839605	0.0832881
ENSG00000168918	INPP5D	0.507466	1.56746	11.1419	0.000843987	0.0833695
ENSG00000261655	NA	2.12295	-3.04682	11.1034	0.000861676	0.0844046
ENSG00000229238	PPP1R12BP1	2.12295	-3.04682	11.1034	0.000861676	0.0844046
ENSG00000170075	GPR37L1	-0.631061	0.281896	11.0813	0.000872018	0.0850617
ENSG00000162438	CTRC	-1.34637	-2.35362	11.0291	0.00089692	0.0871278
ENSG00000254008	LINC00051	-0.935592	-1.224	10.9884	0.000916822	0.088693
ENSG00000269547	NA	0.533283	1.22135	10.9721	0.000924947	0.0891108
ENSG00000255326	LOC105369391	-0.787555	-0.63349	10.9206	0.000950997	0.0899392
ENSG00000266728	NA	-0.787555	-0.63349	10.9206	0.000950997	0.0899392
ENSG00000162896	PIGR	2.6671	-3.46493	10.9142	0.000954301	0.0899392
ENSG00000253300	NA	2.6671	-3.46493	10.9142	0.000954301	0.0899392
ENSG00000239392	NA	2.6671	-3.46493	10.9142	0.000954301	0.0899392
ENSG00000176294	OR4N2	-1.2497	-2.15018	10.9091	0.000956953	0.0899392
ENSG00000137747	TMPRSS13	0.732338	-0.211322	10.9023	0.000960437	0.0899392
ENSG00000172116	CD8B	0.899901	-0.921557	10.8764	0.000973998	0.0908457
ENSG00000225791	TRAM2-AS1	0.504911	1.50055	10.8071	0.0010111	0.0939317
ENSG00000253105	NA	-1.62375	-2.91733	10.7683	0.00103253	0.0951677
ENSG00000268721	NA	-1.62375	-2.91733	10.7683	0.00103253	0.0951677
ENSG00000226808	LINC00619	-2.17482	-3.66488	10.7029	0.00106965	0.0963765
ENSG00000119915	ELOVL3	-2.17482	-3.66488	10.7029	0.00106965	0.0963765
ENSG00000176198	OR11H4	-2.17482	-3.66488	10.7029	0.00106965	0.0963765
ENSG00000258854	NA	-2.17482	-3.66488	10.7029	0.00106965	0.0963765
ENSG00000227115	LINC01630	-2.17482	-3.66488	10.7029	0.00106965	0.0963765
ENSG00000184507	NUTM1	0.87709	-0.867066	10.7017	0.00107035	0.0963765
ENSG00000277020	NA	-1.07971	-1.73418	10.6876	0.00107855	0.0967431
ENSG00000144407	PTH2R	0.755314	-0.367534	10.6562	0.00109704	0.0980256
ENSG00000213188	YBX1P4	0.695446	-0.0638625	10.6424	0.00110527	0.098166
ENSG00000159450	TCHH	1.31283	-2.03342	10.6395	0.00110699	0.098166
ENSG00000198021	SPANXA1	1.62134	-2.54492	10.6207	0.0011183	0.098416
ENSG00000078725	BRINP1	-1.70637	-3.07155	10.6126	0.0011232	0.098416
ENSG00000189275	LINC01164	-1.70637	-3.07155	10.6126	0.0011232	0.098416
ENSG00000204882	GPR20	0.818892	-0.656526	10.607	0.00112663	0.098416
ENSG00000207379	NA	-2.05695	-3.54779	10.5879	0.00113831	0.0990667
ENSG00000272163	NA	-0.89542	-1.14121	10.5791	0.00114372	0.0991692
ENSG00000256356	NA	-1.18844	-2.05045	10.5537	0.00115955	0.10017
ENSG00000227440	NA	2.08133	-3.0779	10.5388	0.00116897	0.100245
ENSG00000151834	GABRA2	2.08133	-3.0779	10.5388	0.00116897	0.100245
ENSG00000236972	NA	-1.9611	-3.43936	10.5277	0.00117599	0.100479
ENSG00000166569	CPLX4	-1.81414	-3.24394	10.5204	0.00118067	0.100512
ENSG00000213741	RPS29	0.370182	7.46348	10.4878	0.00120163	0.101925
ENSG00000255090	NA	1.18298	-1.78791	10.4411	0.00123241	0.104159
ENSG00000205111	CDKL4	-0.5644	0.659857	10.4211	0.00124581	0.104912
ENSG00000224631	RPS27AP16	-0.41724	2.85406	10.4136	0.00125091	0.104965
ENSG00000263508	NA	1.68942	-2.6665	10.3957	0.00126309	0.105608
ENSG00000233230	NA	0.546783	0.934196	10.3786	0.00127481	0.106209
ENSG00000188107	EYS	0.453149	2.11215	10.3441	0.00129889	0.107181
ENSG00000124208	PEDS1-UBE2V1	-1.08436	-1.80043	10.3424	0.0013001	0.107181
ENSG00000276216	NA	-0.487234	1.46561	10.3422	0.00130022	0.107181
ENSG00000226976	NA	-0.482621	1.51921	10.3134	0.00132071	0.1084
ENSG00000271597	LOC100421347	3.23433	-3.8106	10.2955	0.00133353	0.1084
ENSG00000253374	NA	3.23433	-3.8106	10.2955	0.00133353	0.1084
ENSG00000279728	NA	3.23433	-3.8106	10.2955	0.00133353	0.1084
ENSG00000272010	NA	-0.98091	-1.49204	10.2763	0.00134753	0.10848
ENSG00000204475	NCR3	2.61088	-3.50738	10.275	0.00134841	0.10848
ENSG00000239702	RN7SL507P	2.61088	-3.50738	10.275	0.00134841	0.10848
ENSG00000238460	NA	0.900615	-1.03197	10.2054	0.00140033	0.111888
ENSG00000267748	NA	0.900615	-1.03197	10.2054	0.00140033	0.111888
ENSG00000277048	NA	0.369802	5.6765	10.1452	0.00144674	0.115203
ENSG00000167077	MEI1	0.573133	0.642195	10.124	0.00146353	0.115984
ENSG00000184260	H2AC20	-0.364069	7.09258	10.1203	0.00146646	0.115984
ENSG00000248795	NA	-1.2992	-2.38377	10.1003	0.00148242	0.116852
ENSG00000232628	LOC101927143	0.678248	-0.0745821	10.0891	0.00149147	0.117171
ENSG00000135905	DOCK10	-0.70157	-0.351199	10.0788	0.00149983	0.117433
ENSG00000134363	FST	0.875966	-0.973241	10.0334	0.00153729	0.119965
ENSG00000240065	PSMB9	1.35645	-2.20661	9.99924	0.00156605	0.121803
ENSG00000168658	VWA3B	2.03848	-3.10973	9.97902	0.00158334	0.12274
ENSG00000227262	NA	1.51061	-2.47272	9.95488	0.00160424	0.12395
ENSG00000280107	NA	0.723432	-0.343061	9.94359	0.0016141	0.124302
ENSG00000273424	NA	-1.01159	-1.64736	9.92831	0.00162756	0.124927
ENSG00000197880	MDS2	1.65712	-2.68998	9.90834	0.00164531	0.125271
ENSG00000165702	GFI1B	1.65712	-2.68998	9.90834	0.00164531	0.125271
ENSG00000263853	NA	-1.14427	-2.0348	9.90524	0.00164809	0.125271
ENSG00000134539	KLRD1	0.643423	0.088209	9.87405	0.00167626	0.12659
ENSG00000161381	PLXDC1	0.643423	0.088209	9.87405	0.00167626	0.12659
ENSG00000272370	NA	1.23457	-1.99631	9.79979	0.00174532	0.131382
ENSG00000243064	ABCC13	-1.32458	-2.48875	9.7816	0.00176267	0.131859
ENSG00000183161	FANCF	-0.953516	-1.48174	9.78133	0.00176293	0.131859
ENSG00000186642	PDE2A	-0.573935	0.423832	9.76259	0.00178099	0.132786
ENSG00000272682	NA	-0.74375	-0.632192	9.75642	0.00178698	0.13281
ENSG00000267413	NA	0.921923	-1.18057	9.74769	0.00179548	0.133019
ENSG00000272823	NA	-0.825724	-1.00832	9.73374	0.00180916	0.133261
ENSG00000261273	NA	0.658726	-0.0340332	9.73275	0.00181014	0.133261
ENSG00000259976	NA	1.14699	-1.81269	9.72189	0.00182086	0.133597
ENSG00000070669	ASNS	0.357628	6.79434	9.7166	0.00182611	0.133597
ENSG00000233906	NA	-0.789389	-0.857704	9.69683	0.00184586	0.133952
ENSG00000105205	CLC	1.73971	-2.82536	9.69654	0.00184615	0.133952
ENSG00000254479	NA	1.56143	-2.58819	9.68162	0.0018612	0.133952
ENSG00000258700	LINC00871	0.537006	0.841806	9.66822	0.00187483	0.133952
ENSG00000168421	RHOH	0.878783	-1.04627	9.66622	0.00187687	0.133952
ENSG00000254023	NA	-1.55689	-2.96073	9.66385	0.00187929	0.133952
ENSG00000183019	MCEMP1	-1.55689	-2.96073	9.66385	0.00187929	0.133952
ENSG00000279245	FAM223A	-2.39492	-4.01497	9.66116	0.00188205	0.133952
ENSG00000139178	C1RL	0.632342	0.112516	9.66076	0.00188246	0.133952
ENSG00000162639	HENMT1	2.55238	-3.55124	9.64056	0.00190327	0.134209
ENSG00000122585	NPY	2.55238	-3.55124	9.64056	0.00190327	0.134209
ENSG00000274341	NA	2.55238	-3.55124	9.64056	0.00190327	0.134209
ENSG00000259124	NA	0.574279	0.512368	9.61864	0.00192613	0.135413
ENSG00000253557	NA	3.16096	-3.86567	9.60033	0.00194542	0.135953
ENSG00000262332	NA	3.16096	-3.86567	9.60033	0.00194542	0.135953
ENSG00000145920	CPLX2	-0.36746	4.49052	9.5629	0.00198549	0.13834
ENSG00000228169	NA	1.84742	-2.97502	9.5274	0.00202427	0.140623
ENSG00000278719	MCM8-AS1	-0.425303	2.17511	9.50673	0.0020472	0.141796
ENSG00000129295	LRRC6	-0.559922	0.469708	9.4775	0.00208007	0.143648
ENSG00000232374	GPR79	-1.09818	-1.98052	9.46521	0.00209405	0.144188
ENSG00000187642	PERM1	-0.796742	-0.936929	9.44546	0.00211673	0.14528
ENSG00000188488	SERPINA5	-2.20915	-3.8684	9.43825	0.00212506	0.14528
ENSG00000204287	HLA-DRA	1.99431	-3.14235	9.4246	0.00214094	0.14528
ENSG00000196990	FAM163B	1.99431	-3.14235	9.4246	0.00214094	0.14528
ENSG00000181885	CLDN7	1.99431	-3.14235	9.4246	0.00214094	0.14528
ENSG00000147206	NXF3	1.0464	-1.61002	9.40272	0.00216664	0.145916
ENSG00000235271	NA	-1.01354	-1.74176	9.40107	0.00216859	0.145916
ENSG00000089847	ANKRD24	0.42346	2.27609	9.40071	0.00216901	0.145916
ENSG00000102349	KLF8	0.928193	-1.26525	9.3731	0.00220192	0.147705
ENSG00000277938	NA	-0.600416	0.126315	9.34565	0.00223516	0.149507
ENSG00000151490	PTPRO	0.418854	2.33514	9.32014	0.00226649	0.15117
ENSG00000214045	NA	-2.06857	-3.73511	9.31207	0.0022765	0.151406
ENSG00000217275	RPS10P1	-1.95799	-3.61291	9.25178	0.00235266	0.156029
ENSG00000236463	NA	0.732166	-0.525027	9.22622	0.00238574	0.156039
ENSG00000223703	LOC100289350	1.53051	-2.61038	9.21946	0.00239456	0.156039
ENSG00000241593	NA	1.53051	-2.61038	9.21946	0.00239456	0.156039
ENSG00000237400	NA	1.53051	-2.61038	9.21946	0.00239456	0.156039
ENSG00000259372	NA	-0.546783	0.51416	9.21065	0.00240611	0.156039
ENSG00000231485	NA	0.622527	0.0753661	9.20758	0.00241015	0.156039
ENSG00000185269	NOTUM	0.641731	-0.0445308	9.20711	0.00241076	0.156039
ENSG00000189152	GRAPL	0.69418	-0.339612	9.20597	0.00241227	0.156039
ENSG00000248197	LINC00290	0.449847	1.7232	9.20556	0.00241281	0.156039
ENSG00000223714	LINC02601	1.70333	-2.85179	9.1963	0.00242505	0.156399
ENSG00000072952	IRAG1	0.89771	-1.1965	9.18794	0.00243615	0.156684
ENSG00000277739	RNA5-8SP10	-0.349389	6.01025	9.16481	0.00246714	0.158242
ENSG00000140323	DISP2	-0.435596	1.79926	9.09437	0.00256397	0.163581
ENSG00000271474	NA	0.736768	-0.573073	9.0941	0.00256436	0.163581
ENSG00000133661	SFTPD	0.622994	0.0438382	9.08124	0.00258245	0.164287
ENSG00000177301	KCNA2	0.546635	0.594721	9.05133	0.00262503	0.166207
ENSG00000224046	LOC101927420	-0.645546	-0.237546	9.05009	0.00262683	0.166207
ENSG00000235269	LINC02331	1.06677	-1.72533	9.03658	0.0026463	0.166964
ENSG00000243696	NA	-0.632128	-0.158446	9.02946	0.00265663	0.166964
ENSG00000230146	NA	-1.26092	-2.46704	9.02702	0.00266018	0.166964
ENSG00000255041	NA	2.49141	-3.59662	9.01121	0.00268329	0.167516
ENSG00000255772	LINC01479	2.49141	-3.59662	9.01121	0.00268329	0.167516
ENSG00000183346	CABCOCO1	0.564615	0.43656	9.00389	0.00269406	0.167741
ENSG00000167779	IGFBP6	0.935322	-1.35525	8.99226	0.00271126	0.168364
ENSG00000237214	RPS9P2	-0.425496	1.9194	8.95238	0.00277108	0.170331
ENSG00000159899	NPR2	1.38786	-2.42323	8.9397	0.00279038	0.170331
ENSG00000256670	NA	1.38786	-2.42323	8.9397	0.00279038	0.170331
ENSG00000234145	NAP1L4P3	1.38786	-2.42323	8.9397	0.00279038	0.170331
ENSG00000182521	TBPL2	1.38786	-2.42323	8.9397	0.00279038	0.170331
ENSG00000119614	VSX2	1.38786	-2.42323	8.9397	0.00279038	0.170331
ENSG00000128218	VPREB3	0.807748	-0.912019	8.93182	0.00280244	0.170331
ENSG00000101213	PTK6	-0.524134	0.641709	8.92322	0.00281567	0.170331
ENSG00000259494	MRPL46	-0.481125	1.09135	8.9173	0.00282483	0.170331
ENSG00000274908	NA	-0.441584	1.62747	8.91262	0.00283207	0.170331
ENSG00000226889	NA	3.08365	-3.92315	8.90911	0.00283752	0.170331
ENSG00000178732	GP5	3.08365	-3.92315	8.90911	0.00283752	0.170331
ENSG00000267719	LINC02078	3.08365	-3.92315	8.90911	0.00283752	0.170331
ENSG00000228971	LINC02607	1.94874	-3.17581	8.87588	0.00288963	0.172135
ENSG00000155511	GRIA1	1.94874	-3.17581	8.87588	0.00288963	0.172135
ENSG00000258394	NA	1.94874	-3.17581	8.87588	0.00288963	0.172135
ENSG00000142224	IL19	-1.43322	-2.85813	8.86884	0.0029008	0.172362
ENSG00000159079	CFAP298	0.441305	1.68993	8.78046	0.00304475	0.180457
ENSG00000224086	NA	-0.550837	0.366998	8.77405	0.00305547	0.180635
ENSG00000135842	NIBAN1	0.366047	3.63953	8.769	0.00306393	0.180679
ENSG00000026103	FAS	0.402274	2.41351	8.74978	0.0030964	0.18172
ENSG00000179066	NA	-1.1123	-2.14245	8.74936	0.0030971	0.18172
ENSG00000110002	VWA5A	0.822789	-1.00778	8.74177	0.00311003	0.182022
ENSG00000230058	NA	0.618159	-0.00820577	8.72098	0.00314569	0.18365
ENSG00000242288	BMS1P4-AGAP5	0.528056	0.656169	8.68168	0.00321424	0.187186
ENSG00000198547	C20orf203	1.14197	-1.97405	8.66424	0.00324516	0.188517
ENSG00000257817	NA	0.775412	-0.834522	8.6482	0.00327385	0.189713
ENSG00000229324	NA	-1.48679	-3.00526	8.59252	0.00337547	0.194932
ENSG00000266411	NA	0.655089	-0.259597	8.58932	0.00338139	0.194932
ENSG00000235605	RPS15P2	-0.666427	-0.462931	8.5853	0.00338888	0.194932
ENSG00000234705	NA	-0.839511	-1.28222	8.57528	0.00340757	0.195526
ENSG00000245680	ZNF585B	0.95558	-1.49684	8.55967	0.00343691	0.196728
ENSG00000174226	SNX31	-0.598989	-0.0521366	8.54456	0.00346557	0.197884
ENSG00000250302	LINC01618	-0.492221	0.847252	8.53423	0.00348528	0.198413
ENSG00000228933	NA	0.573386	0.250422	8.52965	0.00349406	0.198413
ENSG00000231149	NA	0.889431	-1.29075	8.52445	0.00350406	0.198413
ENSG00000261070	LOC338694	0.618754	-0.0586541	8.52202	0.00350874	0.198413
ENSG00000227939	RPL3P2	-0.488014	0.879711	8.49301	0.00356514	0.201117
ENSG00000158887	MPZ	0.762266	-0.811602	8.48358	0.00358365	0.201675
ENSG00000204979	MS4A13	0.982511	-1.59251	8.47579	0.00359903	0.202055
ENSG00000260392	NA	0.465228	1.24155	8.45606	0.00363829	0.203037
ENSG00000274356	NA	-0.516735	0.579642	8.45525	0.00363992	0.203037
ENSG00000259775	NA	-0.768541	-1.00628	8.45394	0.00364254	0.203037
ENSG00000258969	NA	0.787308	-0.925145	8.44519	0.00366011	0.203532
ENSG00000204389	HSPA1A	-0.330714	7.87751	8.40868	0.00373434	0.206652
ENSG00000146276	GABRR1	-0.874323	-1.45133	8.39844	0.00375543	0.206652
ENSG00000159339	PADI4	2.42775	-3.64363	8.38754	0.00377802	0.206652
ENSG00000162747	FCGR3B	2.42775	-3.64363	8.38754	0.00377802	0.206652
ENSG00000214915	LOC105377213	2.42775	-3.64363	8.38754	0.00377802	0.206652
ENSG00000260706	NA	2.42775	-3.64363	8.38754	0.00377802	0.206652
ENSG00000239223	RPL34P31	2.42775	-3.64363	8.38754	0.00377802	0.206652
ENSG00000267952	NA	-1.55504	-3.16878	8.34249	0.00387284	0.209973
ENSG00000234593	KAZN-AS1	0.649126	-0.283561	8.33515	0.00388853	0.209973
ENSG00000252552	RNU6-307P	-1.06429	-2.08406	8.33424	0.00389047	0.209973
ENSG00000233576	NA	1.9017	-3.21015	8.33328	0.00389253	0.209973
ENSG00000266875	RN7SL408P	1.9017	-3.21015	8.33328	0.00389253	0.209973
ENSG00000088827	SIGLEC1	1.9017	-3.21015	8.33328	0.00389253	0.209973
ENSG00000137843	PAK6	-1.01838	-1.95105	8.32149	0.00391787	0.210854
ENSG00000251452	NA	1.46662	-2.65592	8.31112	0.0039403	0.211013
ENSG00000213265	TSGA13	1.46662	-2.65592	8.31112	0.0039403	0.211013
ENSG00000227632	NA	1.14989	-2.05474	8.30764	0.00394787	0.211013
ENSG00000158825	CDA	0.526733	0.561406	8.30233	0.00395943	0.211149
ENSG00000231808	NA	0.773053	-0.900766	8.27513	0.00401919	0.213848
ENSG00000257557	NA	0.556618	0.306984	8.26369	0.00404459	0.214712
ENSG00000213204	NA	-0.834643	-1.3303	8.23853	0.00410102	0.217097
ENSG00000254119	NA	-1.59671	-3.2579	8.23154	0.00411685	0.217097
ENSG00000126803	HSPA2	-0.431795	1.5094	8.23133	0.00411735	0.217097
ENSG00000236502	SIX3-AS1	1.62772	-2.90632	8.21299	0.00415916	0.218809
ENSG00000176571	CNBD1	-0.590922	-0.0828115	8.19324	0.00420467	0.219888
ENSG00000229758	NA	-1.32883	-2.76259	8.19188	0.00420784	0.219888
ENSG00000267783	NA	-1.32883	-2.76259	8.19188	0.00420784	0.219888
ENSG00000263394	NA	1.39317	-2.55617	8.18774	0.00421745	0.219899
ENSG00000223695	NA	0.705867	-0.618723	8.17193	0.00425435	0.220985
ENSG00000179476	C14orf28	0.737324	-0.766806	8.17074	0.00425715	0.220985
ENSG00000188716	DUSP29	-0.722277	-0.849575	8.16672	0.0042666	0.220985
ENSG00000170647	NA	-0.540829	0.283581	8.15123	0.0043032	0.222389
ENSG00000156219	ART3	0.781088	-0.963427	8.13515	0.00434152	0.223612
ENSG00000280836	NA	-1.64505	-3.35275	8.1333	0.00434597	0.223612
ENSG00000265996	MIR3671	0.980938	-1.65394	8.12356	0.00436936	0.223832
ENSG00000123338	NCKAP1L	0.980938	-1.65394	8.12356	0.00436936	0.223832
ENSG00000116183	PAPPA2	0.563179	0.216697	8.1095	0.00440338	0.225082
ENSG00000251402	NA	-0.69596	-0.730212	8.10521	0.00441383	0.225124
ENSG00000228157	NA	0.996666	-1.7065	8.08383	0.00446619	0.2273
ENSG00000277734	TRAC	-0.680675	-0.65582	8.07679	0.00448359	0.227529
ENSG00000067798	NAV3	0.562792	0.202483	8.04514	0.00456259	0.227529
ENSG00000176302	FOXR1	-0.654386	-0.517689	8.04298	0.00456803	0.227529
ENSG00000100593	ISM2	0.41957	1.72888	8.03788	0.00458091	0.227529
ENSG00000241307	RPL7AP24	1.27885	-2.37523	8.03283	0.00459369	0.227529
ENSG00000264484	RN7SL697P	1.27885	-2.37523	8.03283	0.00459369	0.227529
ENSG00000214046	SMIM7	1.27885	-2.37523	8.03283	0.00459369	0.227529
ENSG00000259003	NA	-1.34663	-2.82957	8.0291	0.00460317	0.227529
ENSG00000273403	NA	-2.08453	-3.94824	8.0264	0.00461003	0.227529
ENSG00000261628	NA	-2.08453	-3.94824	8.0264	0.00461003	0.227529
ENSG00000281205	NA	0.661817	-0.426222	8.02298	0.00461875	0.227529
ENSG00000134160	TRPM1	-1.13037	-2.3245	8.02178	0.00462181	0.227529
ENSG00000239265	NA	0.601278	-0.0693432	8.02043	0.00462526	0.227529
ENSG00000272691	NA	1.52016	-2.78835	8.01204	0.00464675	0.227529
ENSG00000261120	NA	1.52016	-2.78835	8.01204	0.00464675	0.227529
ENSG00000233426	EIF3FP3	-0.42667	1.49558	8.0036	0.00466845	0.227529
ENSG00000272715	NA	-1.76953	-3.56303	7.99061	0.00470206	0.227529
ENSG00000259000	DOCK11P1	-1.76953	-3.56303	7.99061	0.00470206	0.227529
ENSG00000198691	ABCA4	1.23342	-2.2926	7.98889	0.00470654	0.227529
ENSG00000275532	NA	1.23342	-2.2926	7.98889	0.00470654	0.227529
ENSG00000130707	ASS1	0.32858	5.52096	7.97718	0.00473708	0.227529
ENSG00000174403	NA	0.862999	-1.30803	7.97285	0.00474842	0.227529
ENSG00000259790	ANP32BP1	0.766574	-0.938401	7.96755	0.00476233	0.227529
ENSG00000279852	NA	-0.891706	-1.60175	7.96754	0.00476236	0.227529
ENSG00000179388	EGR3	-1.06934	-2.16863	7.96607	0.00476623	0.227529
ENSG00000226715	NA	-1.95387	-3.80836	7.96471	0.00476981	0.227529
ENSG00000279631	NA	-1.95387	-3.80836	7.96471	0.00476981	0.227529
ENSG00000258586	LINC02274	-1.95387	-3.80836	7.96471	0.00476981	0.227529
ENSG00000278920	NA	-1.95387	-3.80836	7.96471	0.00476981	0.227529
ENSG00000235209	NA	-1.95387	-3.80836	7.96471	0.00476981	0.227529
ENSG00000154269	ENPP3	0.443947	1.33667	7.96389	0.00477197	0.227529
ENSG00000244627	NA	0.71187	-0.69646	7.95218	0.00480295	0.22854
ENSG00000259205	NA	-0.414031	1.64669	7.87785	0.0050044	0.237643
ENSG00000169442	CD52	1.43358	-2.6793	7.86549	0.00503872	0.238306
ENSG00000176840	MIR7-3HG	1.43358	-2.6793	7.86549	0.00503872	0.238306
ENSG00000236283	NA	0.95015	-1.61403	7.86051	0.00505261	0.238481
ENSG00000156574	NODAL	-0.533526	0.25931	7.84662	0.00509158	0.239837
ENSG00000178464	RPL10P16	-0.35427	3.14853	7.84087	0.00510779	0.239868
ENSG00000272986	NA	-1.13571	-2.37377	7.83821	0.00511532	0.239868
ENSG00000229981	LINC01435	0.835335	-1.23718	7.83481	0.00512494	0.239868
ENSG00000254198	NA	-0.355931	3.0711	7.83017	0.00513813	0.239868
ENSG00000227070	NA	0.425786	1.54094	7.82829	0.00514347	0.239868
ENSG00000233913	RPL10P9	-0.360033	2.90864	7.82141	0.00516308	0.240279
ENSG00000265728	NA	-0.470273	0.856632	7.81801	0.00517282	0.240279
ENSG00000102290	PCDH11X	0.6648	-0.494036	7.80209	0.00521857	0.241339
ENSG00000130876	SLC7A10	-0.604096	-0.271636	7.79309	0.00524465	0.241339
ENSG00000248791	LOC100422687	0.889225	-1.43542	7.7878	0.00526003	0.241339
ENSG00000220848	NA	0.504226	0.611355	7.78662	0.00526347	0.241339
ENSG00000281181	NA	0.322734	5.90968	7.78415	0.00527066	0.241339
ENSG00000237588	NA	-1.07211	-2.21281	7.78065	0.00528088	0.241339
ENSG00000253639	NA	-1.07211	-2.21281	7.78065	0.00528088	0.241339
ENSG00000173610	UGT2A1	2.36115	-3.69238	7.77016	0.00531162	0.241339
ENSG00000227042	NA	2.36115	-3.69238	7.77016	0.00531162	0.241339
ENSG00000187166	H1-7	2.36115	-3.69238	7.77016	0.00531162	0.241339
ENSG00000124391	IL17C	2.36115	-3.69238	7.77016	0.00531162	0.241339
ENSG00000221048	NA	0.979214	-1.71816	7.76754	0.00531934	0.241339
ENSG00000149201	CCDC81	0.439472	1.31567	7.75261	0.00536349	0.242872
ENSG00000237126	NA	-0.420003	1.48632	7.73357	0.00542036	0.244429
ENSG00000158352	SHROOM4	1.58837	-2.93447	7.73062	0.00542921	0.244429
ENSG00000267421	LOC101928982	1.58837	-2.93447	7.73062	0.00542921	0.244429
ENSG00000125731	SH2D3A	0.379658	2.36321	7.72092	0.00545846	0.245274
ENSG00000225614	ZNF469	0.629167	-0.316441	7.7152	0.00547577	0.245581
ENSG00000235044	NA	-1.38838	-2.97342	7.71118	0.00548798	0.245658
ENSG00000118160	SLC8A2	0.512392	0.509051	7.69258	0.00554482	0.247729
ENSG00000225039	LINC01058	-0.808687	-1.34566	7.66838	0.00561969	0.249894
ENSG00000259048	NA	-0.808687	-1.34566	7.66838	0.00561969	0.249894
ENSG00000163617	CCDC191	0.371189	2.54678	7.66571	0.00562802	0.249894
ENSG00000231389	HLA-DPA1	0.440543	1.26605	7.66093	0.00564293	0.249894
ENSG00000260071	LOC101927026	-0.753064	-1.10743	7.65974	0.00564667	0.249894
ENSG00000156475	PPP2R2B	1.03328	-1.88994	7.6539	0.00566496	0.250231
ENSG00000185610	DBX2	-0.623191	-0.43056	7.63989	0.00570914	0.251707
ENSG00000272654	NA	0.460476	1.01169	7.63547	0.00572313	0.25185
ENSG00000279140	NA	1.05495	-1.95207	7.62539	0.00575523	0.252788
ENSG00000272288	ILRUN-AS1	0.621926	-0.300329	7.60889	0.00580813	0.253813
ENSG00000188783	PRELP	-1.23933	-2.67321	7.60782	0.00581157	0.253813
ENSG00000167995	BEST1	0.656987	-0.498889	7.60706	0.00581402	0.253813
ENSG00000067066	SP100	1.2075	-2.3105	7.60144	0.00583218	0.253813
ENSG00000188868	ZNF563	1.10561	-2.08496	7.58778	0.00587654	0.253813
ENSG00000230109	LINC02643	0.707004	-0.756552	7.58685	0.00587955	0.253813
ENSG00000233571	NA	0.559848	0.0988507	7.58251	0.00589374	0.253813
ENSG00000249937	NA	1.13549	-2.1563	7.58121	0.00589797	0.253813
ENSG00000215374	FAM66B	0.436456	1.28902	7.5804	0.00590064	0.253813
ENSG00000196436	NPIPB15	0.436456	1.28902	7.5804	0.00590064	0.253813
ENSG00000241529	NA	0.82253	-1.24547	7.57256	0.00592636	0.253813
ENSG00000203722	RAET1G	0.82253	-1.24547	7.57256	0.00592636	0.253813
ENSG00000230027	NA	0.865725	-1.40097	7.57036	0.00593359	0.253813
ENSG00000162669	HFM1	0.31762	6.07357	7.56996	0.00593492	0.253813
ENSG00000148357	HMCN2	0.508391	0.506675	7.56805	0.0059412	0.253813
ENSG00000223656	HMGB3P10	-1.41311	-3.05098	7.55737	0.00597653	0.254508
ENSG00000227145	IL21-AS1	-0.823844	-1.43146	7.55656	0.00597922	0.254508
ENSG00000238247	RDXP3	2.91537	-4.0462	7.54101	0.00603102	0.256247
ENSG00000116761	CTH	0.322946	4.94732	7.53203	0.00606116	0.257061
ENSG00000144130	NT5DC4	0.540018	0.230328	7.52143	0.00609693	0.258111
ENSG00000250986	NA	-0.65375	-0.644749	7.498	0.00617677	0.261019
ENSG00000224185	NA	0.464641	0.910579	7.48121	0.00623461	0.262351
ENSG00000261575	NA	0.607867	-0.248958	7.47753	0.00624739	0.262351
ENSG00000244264	RN7SL597P	1.67833	-3.09743	7.47692	0.0062495	0.262351
ENSG00000204740	MALRD1	0.568167	0.0104444	7.47587	0.00625312	0.262351
ENSG00000149596	JPH2	-1.14764	-2.47756	7.4693	0.00627599	0.262778
ENSG00000273153	NA	-0.943783	-1.88601	7.4665	0.00628575	0.262778
ENSG00000091137	SLC26A4	0.509416	0.462089	7.45214	0.00633611	0.263416
ENSG00000138964	PARVG	0.639353	-0.440135	7.45213	0.00633613	0.263416
ENSG00000246067	NA	0.450162	1.06588	7.45015	0.00634311	0.263416
ENSG00000259518	LINC01583	-0.78896	-1.31213	7.44932	0.00634603	0.263416
ENSG00000262943	ALOX12P2	0.884102	-1.49041	7.44247	0.00637025	0.263954
ENSG00000171794	UTF1	0.499634	0.545305	7.4379	0.00638644	0.264157
ENSG00000159224	GIP	1.39976	-2.7031	7.42593	0.00642904	0.26545
ENSG00000154920	EME1	-0.504831	0.377939	7.40605	0.00650048	0.267456
ENSG00000148935	GAS2	0.607953	-0.268627	7.40375	0.0065088	0.267456
ENSG00000125995	ROMO1	0.31753	5.33492	7.4029	0.00651189	0.267456
ENSG00000168477	TNXB	0.511285	0.42835	7.39528	0.00653953	0.268121
ENSG00000140057	AK7	0.367212	2.46292	7.3796	0.00659677	0.269572
ENSG00000234340	NA	0.558446	0.0520457	7.37751	0.00660444	0.269572
ENSG00000185839	NA	-0.462537	0.790115	7.37179	0.00662549	0.269572
ENSG00000103642	LACTB	0.490084	0.613283	7.3715	0.00662656	0.269572
ENSG00000145113	MUC4	-0.759388	-1.20199	7.36989	0.0066325	0.269572
ENSG00000254166	PCAT2	-0.802508	-1.39588	7.32894	0.00678529	0.275051
ENSG00000143107	FNDC7	-0.553566	-0.0443566	7.32748	0.00679081	0.275051
ENSG00000181997	NA	1.01343	-1.90327	7.32352	0.00680579	0.275182
ENSG00000169933	FRMPD4	0.684931	-0.713362	7.31745	0.00682883	0.275396
ENSG00000206066	NA	0.80961	-1.25381	7.31323	0.00684489	0.275396
ENSG00000254833	NA	-0.44838	0.932681	7.31284	0.00684637	0.275396
ENSG00000272106	NA	0.448759	1.02773	7.30196	0.00688794	0.276124
ENSG00000179044	EXOC3L1	0.527671	0.263318	7.30079	0.00689244	0.276124
ENSG00000224687	RASAL2-AS1	0.449891	1.01318	7.29886	0.00689986	0.276124
ENSG00000237292	LINC01732	1.03424	-1.96602	7.28811	0.00694126	0.276689
ENSG00000139725	RHOF	0.377263	2.15863	7.28316	0.0069604	0.276689
ENSG00000135902	CHRND	-0.51492	0.248684	7.27418	0.00699527	0.276689
ENSG00000204434	NA	1.80273	-3.28166	7.26836	0.00701798	0.276689
ENSG00000236536	NA	1.80273	-3.28166	7.26836	0.00701798	0.276689
ENSG00000256349	NA	1.80273	-3.28166	7.26836	0.00701798	0.276689
ENSG00000271063	NA	1.80273	-3.28166	7.26836	0.00701798	0.276689
ENSG00000226415	NA	-0.339098	3.23677	7.26808	0.00701907	0.276689
ENSG00000265203	RBP3	-1.47297	-3.21954	7.26473	0.00703216	0.276689
ENSG00000237721	NA	-1.47297	-3.21954	7.26473	0.00703216	0.276689
ENSG00000163357	DCST1	0.403456	1.6441	7.26072	0.00704791	0.276805
ENSG00000280870	MIR325HG	0.484353	0.630266	7.25515	0.0070698	0.276805
ENSG00000228466	NA	1.54791	-2.96324	7.25495	0.00707058	0.276805
ENSG00000267642	NA	1.22353	-2.41355	7.23926	0.00713266	0.278769
ENSG00000202198	RN7SK	0.305337	13.0219	7.23308	0.00715725	0.279264
ENSG00000090238	YPEL3	0.360726	2.53317	7.22427	0.00719245	0.279973
ENSG00000235820	NA	1.11171	-2.1725	7.21952	0.00721149	0.279973
ENSG00000224536	LOC107985246	1.18111	-2.32865	7.21932	0.00721231	0.279973
ENSG00000280871	NA	1.14418	-2.24846	7.21363	0.00723521	0.279973
ENSG00000197919	IFNA1	1.14418	-2.24846	7.21363	0.00723521	0.279973
ENSG00000226133	NA	0.929813	-1.68787	7.20209	0.00728188	0.281068
ENSG00000274213	NA	0.738073	-0.990831	7.19057	0.00732875	0.281068
ENSG00000280330	NA	-0.479971	0.542509	7.18321	0.0073589	0.281068
ENSG00000272840	LOC105374312	0.377938	2.08319	7.17838	0.00737873	0.281068
ENSG00000126337	KRT36	-0.487097	0.468584	7.17049	0.00741127	0.281068
ENSG00000091181	IL5RA	-0.910126	-1.83722	7.16723	0.00742471	0.281068
ENSG00000230849	NA	2.29133	-3.74301	7.15979	0.0074556	0.281068
ENSG00000228067	LINC01740	2.29133	-3.74301	7.15979	0.0074556	0.281068
ENSG00000249396	LINC02212	2.29133	-3.74301	7.15979	0.0074556	0.281068
ENSG00000250378	LOC107986453	2.29133	-3.74301	7.15979	0.0074556	0.281068
ENSG00000174156	GSTA3	2.29133	-3.74301	7.15979	0.0074556	0.281068
ENSG00000238426	NA	2.29133	-3.74301	7.15979	0.0074556	0.281068
ENSG00000266324	MIR4663	2.29133	-3.74301	7.15979	0.0074556	0.281068
ENSG00000229857	NA	2.29133	-3.74301	7.15979	0.0074556	0.281068
ENSG00000236582	PRPF38AP2	2.29133	-3.74301	7.15979	0.0074556	0.281068
ENSG00000213574	NA	2.29133	-3.74301	7.15979	0.0074556	0.281068
ENSG00000203601	LINC00970	0.505405	0.401147	7.14373	0.00752264	0.283139
ENSG00000178082	NA	-0.718942	-1.07146	7.1324	0.00757035	0.284477
ENSG00000235454	NA	-1.50969	-3.31163	7.12868	0.00758606	0.284611
ENSG00000041353	RAB27B	-0.782256	-1.36117	7.11308	0.00765236	0.286639
ENSG00000233296	TMEM18-DT	0.525478	0.221626	7.10351	0.0076933	0.287712
ENSG00000166143	PPP1R14D	0.878549	-1.54761	7.09392	0.00773458	0.288795
ENSG00000198840	ND3	0.309288	5.56648	7.08104	0.00779036	0.289571
ENSG00000168062	BATF2	0.69007	-0.796571	7.08056	0.00779248	0.289571
ENSG00000254631	NA	0.69007	-0.796571	7.08056	0.00779248	0.289571
ENSG00000181444	ZNF467	0.373711	2.11229	7.06996	0.0078387	0.290773
ENSG00000146038	DCDC2	0.353609	2.62376	7.06626	0.00785489	0.290773
ENSG00000136531	SCN2A	0.424388	1.24386	7.06462	0.00786208	0.290773
ENSG00000158473	CD1D	0.796574	-1.2622	7.05688	0.00789615	0.291572
ENSG00000174307	PHLDA3	0.319119	4.24585	7.05042	0.00792465	0.292164
ENSG00000251102	CTBP2P4	-0.979712	-2.09297	7.04408	0.00795278	0.29254
ENSG00000259280	NA	-0.752268	-1.24738	7.04249	0.00795985	0.29254
ENSG00000214369	NA	0.76875	-1.15634	7.0376	0.00798161	0.29288
ENSG00000230156	LINC00443	-1.08523	-2.40414	7.03017	0.00801477	0.293636
ENSG00000231615	LOC646870	0.836918	-1.4197	7.02372	0.00804368	0.294235
ENSG00000197177	ADGRA1	-0.738972	-1.1937	7.01548	0.00808081	0.295132
ENSG00000282961	PRNCR1	0.405161	1.49722	7.0036	0.00813458	0.295966
ENSG00000228596	NA	-1.55244	-3.40985	7.00207	0.00814157	0.295966
ENSG00000262492	NA	-1.55244	-3.40985	7.00207	0.00814157	0.295966
ENSG00000167011	NAT16	0.993296	-1.91674	6.99756	0.00816208	0.296252
ENSG00000127324	TSPAN8	1.36514	-2.72736	6.99278	0.00818391	0.296585
ENSG00000228293	NA	-0.855419	-1.68097	6.98962	0.00819838	0.29665
ENSG00000238004	NA	-0.908304	-1.87224	6.98331	0.00822734	0.296678
ENSG00000175707	KDF1	-0.606359	-0.497742	6.98246	0.00823123	0.296678
ENSG00000267408	NA	1.63276	-3.12992	6.98117	0.00823719	0.296678
ENSG00000216775	LOC730101	0.353231	2.56452	6.97227	0.00827826	0.297699
ENSG00000261094	NA	0.453099	0.853417	6.96565	0.00830893	0.298344
ENSG00000104112	SCG3	0.727116	-0.997771	6.96061	0.00833235	0.298387
ENSG00000132517	SLC52A1	0.486038	0.515525	6.95812	0.00834398	0.298387
ENSG00000174885	NLRP6	1.01323	-1.98012	6.95541	0.0083566	0.298387
ENSG00000211644	IGLV1-51	-0.621691	-0.598538	6.95445	0.0083611	0.298387
ENSG00000232611	NA	0.340244	2.95224	6.92778	0.00848669	0.302124
ENSG00000123572	NRK	0.601166	-0.354487	6.92674	0.00849163	0.302124
ENSG00000276845	NA	-0.501447	0.254443	6.91655	0.00854017	0.30339
ENSG00000273291	NA	-1.29626	-2.94238	6.90471	0.00859689	0.304021
ENSG00000169429	CXCL8	-1.29626	-2.94238	6.90471	0.00859689	0.304021
ENSG00000253111	NA	-1.29626	-2.94238	6.90471	0.00859689	0.304021
ENSG00000256802	LOC100130111	0.456237	0.794108	6.89791	0.00862965	0.304719
ENSG00000278921	EPB41L4A-DT	0.499299	0.373417	6.89057	0.00866516	0.305512
ENSG00000248213	NA	-0.365027	2.09425	6.87385	0.00874661	0.30792
ENSG00000163083	INHBB	0.465352	0.688191	6.8709	0.00876104	0.307965
ENSG00000260898	ADPGK-AS1	1.08753	-2.18891	6.86297	0.00880003	0.30841
ENSG00000140678	ITGAX	1.08753	-2.18891	6.86297	0.00880003	0.30841
ENSG00000232117	NA	-0.979608	-2.13481	6.85528	0.00883799	0.309277
ENSG00000118492	ADGB	-1.08914	-2.45613	6.8404	0.00891189	0.310824
ENSG00000270194	LOC152048	0.482027	0.51316	6.83931	0.00891734	0.310824
ENSG00000116690	PRG4	0.456699	0.767359	6.83837	0.00892204	0.310824
ENSG00000213373	LINC00671	-1.02789	-2.28653	6.82809	0.00897353	0.312153
ENSG00000260231	KDM7A-DT	0.407339	1.38106	6.82151	0.00900665	0.312841
ENSG00000240882	LOC442087	-0.635702	-0.722908	6.79469	0.00914293	0.317104
ENSG00000213076	NA	-1.66328	-3.62837	6.78962	0.00916894	0.31717
ENSG00000213120	NA	1.50629	-2.99265	6.7864	0.00918548	0.31717
ENSG00000259517	NA	1.50629	-2.99265	6.7864	0.00918548	0.31717
ENSG00000119125	GDA	0.656409	-0.703451	6.78277	0.0092042	0.317348
ENSG00000124253	PCK1	-0.775071	-1.4119	6.77452	0.00924681	0.318349
ENSG00000280683	NA	0.822296	-1.42917	6.75544	0.00934625	0.3213
ENSG00000280006	NA	1.75057	-3.31894	6.74712	0.00938992	0.322118
ENSG00000258285	NA	-0.380426	1.69738	6.74566	0.00939759	0.322118
ENSG00000236552	RPL13AP5	-0.303245	5.19087	6.74145	0.00941983	0.322409
ENSG00000273394	NA	-1.3147	-3.01812	6.73219	0.00946883	0.322865
ENSG00000259834	NA	0.955631	-1.86904	6.72858	0.00948803	0.322865
ENSG00000176054	RPL23P2	0.955631	-1.86904	6.72858	0.00948803	0.322865
ENSG00000069018	TRPC7	-0.450297	0.694373	6.7276	0.00949324	0.322865
ENSG00000147434	CHRNA6	-1.17815	-2.71004	6.72593	0.00950213	0.322865
ENSG00000244165	P2RY11	-0.599174	-0.525503	6.71857	0.00954143	0.323731
ENSG00000163982	OTOP1	-1.73703	-3.75107	6.71347	0.00956876	0.324188
ENSG00000274376	ADAMTS7P1	-0.87631	-1.82395	6.70615	0.00960808	0.32484
ENSG00000278175	GLIDR	-0.365291	1.98426	6.70473	0.00961575	0.32484
ENSG00000139304	PTPRQ	0.97288	-1.93035	6.67616	0.00977111	0.326638
ENSG00000238021	NA	0.883165	-1.65817	6.67407	0.00978254	0.326638
ENSG00000260660	LOC105376731	-0.619836	-0.66429	6.67122	0.00979821	0.326638
ENSG00000252896	NA	-1.82925	-3.88487	6.66785	0.00981673	0.326638
ENSG00000205863	C1QTNF9B	-1.82925	-3.88487	6.66785	0.00981673	0.326638
ENSG00000268184	NA	-1.82925	-3.88487	6.66785	0.00981673	0.326638
ENSG00000197575	RPS17P2	-1.94812	-4.032	6.66634	0.0098251	0.326638
ENSG00000267104	TBC1D3P1-DHX40P1	-1.94812	-4.032	6.66634	0.0098251	0.326638
ENSG00000240553	NA	-0.979496	-2.17787	6.66545	0.00982996	0.326638
ENSG00000136267	DGKB	0.427017	1.04506	6.66539	0.00983033	0.326638
ENSG00000124664	SPDEF	-0.625685	-0.701185	6.66176	0.00985035	0.326638
ENSG00000225057	NA	0.670726	-0.808665	6.65969	0.0098618	0.326638
ENSG00000232956	SNHG15	-0.300098	5.41689	6.65591	0.00988276	0.326638
ENSG00000250453	NA	1.40817	-2.86734	6.6542	0.00989221	0.326638
ENSG00000204566	NA	1.40817	-2.86734	6.6542	0.00989221	0.326638
ENSG00000234043	NA	1.40817	-2.86734	6.6542	0.00989221	0.326638
ENSG00000227083	NA	-1.09336	-2.51001	6.6498	0.00991672	0.326986
ENSG00000110786	PTPN5	0.485687	0.413188	6.64489	0.00994405	0.327427
ENSG00000198618	NA	-0.300098	5.34574	6.6399	0.00997198	0.327885
ENSG00000168298	H1-4	-0.292827	9.47456	6.63541	0.00999709	0.328043
ENSG00000260526	NA	0.76533	-1.23979	6.63404	0.0100048	0.328043
ENSG00000260793	NA	-0.428803	0.905229	6.6196	0.0100862	0.33025
ENSG00000232412	LOC101928402	0.601127	-0.441141	6.61391	0.0101185	0.330844
ENSG00000211683	NA	-0.494657	0.20998	6.59587	0.0102215	0.333747
ENSG00000266913	LINC01841	0.552391	-0.133911	6.58887	0.0102618	0.333786
ENSG00000235448	LURAP1L-AS1	1.013	-2.06138	6.58318	0.0102947	0.333786
ENSG00000215067	ALOX12-AS1	0.534242	-0.00999024	6.56741	0.0103863	0.333786
ENSG00000163239	TDRD10	1.32966	-2.75207	6.56637	0.0103924	0.333786
ENSG00000231718	LINC02789	1.32966	-2.75207	6.56637	0.0103924	0.333786
ENSG00000238178	NA	1.32966	-2.75207	6.56637	0.0103924	0.333786
ENSG00000279609	NA	1.32966	-2.75207	6.56637	0.0103924	0.333786
ENSG00000110900	TSPAN11	0.338707	2.68822	6.56547	0.0103976	0.333786
ENSG00000173578	XCR1	-1.33546	-3.09795	6.56186	0.0104187	0.333786
ENSG00000249266	NA	-1.33546	-3.09795	6.56186	0.0104187	0.333786
ENSG00000233041	PHGR1	-1.33546	-3.09795	6.56186	0.0104187	0.333786
ENSG00000225905	NA	2.21796	-3.79567	6.55722	0.010446	0.333786
ENSG00000163286	ALPG	2.21796	-3.79567	6.55722	0.010446	0.333786
ENSG00000272203	NA	2.21796	-3.79567	6.55722	0.010446	0.333786
ENSG00000258780	BMS1P15	2.21796	-3.79567	6.55722	0.010446	0.333786
ENSG00000148704	VAX1	0.381668	1.66991	6.55638	0.0104509	0.333786
ENSG00000241106	HLA-DOB	-0.740694	-1.31822	6.54777	0.0105016	0.333801
ENSG00000255073	NA	-0.464302	0.478408	6.54216	0.0105347	0.333801
ENSG00000229291	NA	0.907214	-1.76583	6.5421	0.0105351	0.333801
ENSG00000162032	SPSB3	-0.518268	-0.00693061	6.5404	0.0105452	0.333801
ENSG00000254670	RASSF10-DT	-1.18763	-2.77437	6.53939	0.0105511	0.333801
ENSG00000206922	RNU6-80P	-1.18763	-2.77437	6.53939	0.0105511	0.333801
ENSG00000258738	LOC112268124	-1.18763	-2.77437	6.53939	0.0105511	0.333801
ENSG00000164398	ACSL6	0.477027	0.45437	6.53246	0.0105924	0.334653
ENSG00000220685	LOC442155	-0.727214	-1.26191	6.52756	0.0106216	0.335124
ENSG00000225329	LHFPL3-AS2	-0.873677	-1.85862	6.52252	0.0106517	0.335261
ENSG00000267228	NA	-0.621785	-0.717088	6.52204	0.0106546	0.335261
ENSG00000128052	KDR	-0.804336	-1.59762	6.51292	0.0107093	0.335708
ENSG00000260995	LOC101927450	-0.804336	-1.59762	6.51292	0.0107093	0.335708
ENSG00000250101	NA	-0.33936	2.53022	6.51251	0.0107118	0.335708
ENSG00000227242	NA	-0.384515	1.49369	6.49537	0.0108156	0.337727
ENSG00000239365	RPS26P49	1.58571	-3.16324	6.49312	0.0108293	0.337727
ENSG00000259176	NA	1.58571	-3.16324	6.49312	0.0108293	0.337727
ENSG00000275198	NA	-0.692489	-1.10514	6.49181	0.0108373	0.337727
ENSG00000234825	XRCC6P2	-0.41963	0.968657	6.48999	0.0108483	0.337727
ENSG00000253656	NA	1.21159	-2.54598	6.48044	0.0109068	0.339096
ENSG00000114248	LRRC31	1.12683	-2.36572	6.47196	0.010959	0.339366
ENSG00000260081	LOC105373383	1.12683	-2.36572	6.47196	0.010959	0.339366
ENSG00000279352	NA	1.12683	-2.36572	6.47196	0.010959	0.339366
ENSG00000272897	NA	-0.784957	-1.52949	6.46939	0.0109748	0.339408
ENSG00000134548	SPX	0.551103	-0.170465	6.43889	0.0111648	0.344828
ENSG00000278558	TMEM191B	-0.44466	0.64714	6.43631	0.011181	0.344874
ENSG00000258871	NA	-0.767353	-1.46445	6.43376	0.0111971	0.344916
ENSG00000229582	NA	0.513628	0.100982	6.41912	0.0112898	0.346798
ENSG00000165588	OTX2	-0.413168	1.02295	6.4169	0.0113039	0.346798
ENSG00000234476	NA	0.649141	-0.763896	6.41663	0.0113056	0.346798
ENSG00000232021	LEF1-AS1	0.412322	1.12983	6.41477	0.0113175	0.346798
ENSG00000272461	NA	-1.35901	-3.18234	6.39439	0.0114482	0.349887
ENSG00000223660	NA	-1.35901	-3.18234	6.39439	0.0114482	0.349887
ENSG00000141338	ABCA8	0.865921	-1.66944	6.38723	0.0114944	0.350843
ENSG00000249846	LINC02021	0.369618	1.78951	6.36552	0.0116359	0.35429
ENSG00000118308	IRAG2	0.95217	-1.9441	6.35945	0.0116758	0.35429
ENSG00000259062	ACTN1-AS1	0.95217	-1.9441	6.35945	0.0116758	0.35429
ENSG00000081138	CDH7	0.95217	-1.9441	6.35945	0.0116758	0.35429
ENSG00000255432	NA	0.454465	0.612725	6.35772	0.0116872	0.35429
ENSG00000109743	BST1	-0.553792	-0.330806	6.35605	0.0116982	0.35429
ENSG00000237828	NA	-1.19809	-2.84164	6.35281	0.0117195	0.354448
ENSG00000230801	NA	-0.710548	-1.23032	6.35067	0.0117337	0.354448
ENSG00000236230	NA	0.473821	0.417907	6.34439	0.0117753	0.355248
ENSG00000254171	NA	-0.870911	-1.89413	6.33804	0.0118175	0.355901
ENSG00000198182	ZNF607	-0.446637	0.587328	6.33656	0.0118274	0.355901
ENSG00000224626	NA	1.46344	-3.02275	6.32543	0.0119018	0.357681
ENSG00000277775	H3C7	-0.291254	5.66296	6.31717	0.0119574	0.358194
ENSG00000241549	GUSBP2	0.326357	2.89198	6.31634	0.011963	0.358194
ENSG00000138347	MYPN	0.87681	-1.72271	6.31608	0.0119648	0.358194
ENSG00000224789	NA	0.41245	1.07323	6.2897	0.0121441	0.361957
ENSG00000254363	LOC101929719	0.384378	1.48533	6.28936	0.0121465	0.361957
ENSG00000198821	CD247	-0.399804	1.15255	6.28879	0.0121504	0.361957
ENSG00000259407	NA	0.693736	-1.01881	6.28628	0.0121676	0.361957
ENSG00000271978	NA	-0.331593	2.58918	6.28626	0.0121678	0.361957
ENSG00000225214	NA	0.593207	-0.491338	6.27477	0.0122469	0.363538
ENSG00000239828	NA	0.458279	0.542382	6.27343	0.0122562	0.363538
ENSG00000233588	NA	-0.602575	-0.674151	6.27179	0.0122675	0.363538
ENSG00000215030	RPL13P12	-0.297589	4.4334	6.25302	0.0123982	0.366518
ENSG00000147852	VLDLR	0.332865	2.60487	6.24558	0.0124504	0.366518
ENSG00000251577	NA	1.69647	-3.35732	6.23417	0.0125309	0.366518
ENSG00000251568	ALG3P1	1.69647	-3.35732	6.23417	0.0125309	0.366518
ENSG00000225676	LOC105372988	1.69647	-3.35732	6.23417	0.0125309	0.366518
ENSG00000181016	LSMEM1	0.365123	1.79987	6.23117	0.0125521	0.366518
ENSG00000186510	CLCNKA	-1.38595	-3.27183	6.23062	0.012556	0.366518
ENSG00000146477	SLC22A3	-1.38595	-3.27183	6.23062	0.012556	0.366518
ENSG00000232987	NA	-1.38595	-3.27183	6.23062	0.012556	0.366518
ENSG00000232268	OR52I1	-1.38595	-3.27183	6.23062	0.012556	0.366518
ENSG00000176343	NA	-1.38595	-3.27183	6.23062	0.012556	0.366518
ENSG00000259267	LINC02622	-1.38595	-3.27183	6.23062	0.012556	0.366518
ENSG00000093072	ADA2	0.494884	0.189704	6.22616	0.0125876	0.366985
ENSG00000183484	GPR132	0.639629	-0.769792	6.21653	0.0126563	0.367768
ENSG00000254507	NA	1.36882	-2.89478	6.21579	0.0126616	0.367768
ENSG00000275645	NA	1.36882	-2.89478	6.21579	0.0126616	0.367768
ENSG00000236886	NA	0.510695	0.0542229	6.20682	0.0127259	0.368884
ENSG00000151360	ALLC	-0.632932	-0.870266	6.20592	0.0127324	0.368884
ENSG00000278934	NA	2.72484	-4.1819	6.19729	0.0127946	0.368884
ENSG00000270492	NA	2.72484	-4.1819	6.19729	0.0127946	0.368884
ENSG00000250307	TUBB8P3	2.72484	-4.1819	6.19729	0.0127946	0.368884
ENSG00000256220	NA	2.72484	-4.1819	6.19729	0.0127946	0.368884
ENSG00000274808	TBC1D3B	-0.706203	-1.25326	6.18916	0.0128535	0.370128
ENSG00000164221	CCDC112	0.304455	3.80289	6.18151	0.0129092	0.370198
ENSG00000237772	NA	0.839023	-1.62902	6.18069	0.0129152	0.370198
ENSG00000121966	CXCR4	-0.339465	2.26709	6.17926	0.0129256	0.370198
ENSG00000237943	PRKCQ-AS1	0.313706	3.27619	6.17855	0.0129308	0.370198
ENSG00000115297	TLX2	0.901532	-1.83555	6.17797	0.012935	0.370198
ENSG00000165973	NELL1	0.377558	1.53933	6.17305	0.0129711	0.370585
ENSG00000228323	NA	0.578437	-0.432834	6.16744	0.0130123	0.370585
ENSG00000247775	SNCA-AS1	-1.20967	-2.91211	6.16635	0.0130203	0.370585
ENSG00000233082	NA	1.03792	-2.22236	6.16604	0.0130226	0.370585
ENSG00000276791	NA	-0.333849	2.41701	6.16534	0.0130277	0.370585
ENSG00000249001	NA	0.652171	-0.850225	6.16259	0.013048	0.370713
ENSG00000271991	NA	-0.796725	-1.65746	6.15978	0.0130688	0.370852
ENSG00000204388	HSPA1B	-0.281757	9.82334	6.14794	0.0131565	0.372175
ENSG00000151577	DRD3	1.29328	-2.77726	6.14706	0.0131631	0.372175
ENSG00000157349	DDX19B	1.29328	-2.77726	6.14706	0.0131631	0.372175
ENSG00000271537	NA	-0.526762	-0.200384	6.14445	0.0131825	0.372274
ENSG00000101670	LIPG	0.398788	1.1899	6.13491	0.0132538	0.373427
ENSG00000279821	NA	-0.414723	0.880728	6.13473	0.0132552	0.373427
ENSG00000249306	LINC01411	-0.299496	3.95865	6.11767	0.0133837	0.376594
ENSG00000126759	CFP	-0.473081	0.238429	6.11142	0.0134311	0.377056
ENSG00000276032	NA	0.393729	1.2518	6.11126	0.0134324	0.377056
ENSG00000249451	NA	1.09891	-2.38466	6.10719	0.0134633	0.377473
ENSG00000196796	NA	0.442862	0.635974	6.10221	0.0135013	0.378084
ENSG00000259774	LOC103171574	0.585266	-0.496185	6.0975	0.0135374	0.378641
ENSG00000260468	LINC01290	0.469282	0.367805	6.08892	0.0136033	0.380031
ENSG00000196408	NOXO1	-0.417576	0.822604	6.08319	0.0136474	0.380811
ENSG00000026950	BTN3A1	0.310143	3.3261	6.07917	0.0136785	0.381223
ENSG00000165566	AMER2	0.806239	-1.541	6.06723	0.0137712	0.383352
ENSG00000258537	FRMD6-AS2	-1.03487	-2.48809	6.05749	0.0138474	0.384557
ENSG00000173714	WFIKKN2	-1.03487	-2.48809	6.05749	0.0138474	0.384557
ENSG00000258777	HIF1A-AS1	-0.89764	-2.06105	6.04978	0.013908	0.385267
ENSG00000235597	LINC01102	0.93116	-1.95799	6.04759	0.0139253	0.385267
ENSG00000150656	CNDP1	0.93116	-1.95799	6.04759	0.0139253	0.385267
ENSG00000109771	LRP2BP	-0.389674	1.18761	6.04588	0.0139388	0.385267
ENSG00000258066	NA	1.8623	-3.58245	6.03689	0.0140099	0.38651
ENSG00000157613	CREB3L1	0.337492	2.301	6.0333	0.0140385	0.38651
ENSG00000249085	NA	0.8587	-1.73453	6.02913	0.0140717	0.38651
ENSG00000226425	NA	0.8587	-1.73453	6.02913	0.0140717	0.38651
ENSG00000250859	HNRNPKP1	-0.701717	-1.27657	6.02732	0.0140861	0.38651
ENSG00000215795	LOC100131465	-0.814925	-1.76459	6.02725	0.0140867	0.38651
ENSG00000234880	LINC00163	-0.660154	-1.06926	6.02566	0.0140993	0.38651
ENSG00000234026	NA	-0.589299	-0.668537	6.01728	0.0141664	0.387895
ENSG00000182162	P2RY8	1.53708	-3.19743	6.01335	0.0141981	0.388308
ENSG00000173227	SYT12	0.41436	0.922078	6.00066	0.0143006	0.389742
ENSG00000227502	MROCKI	-0.594347	-0.705524	5.99812	0.0143211	0.389742
ENSG00000226329	NA	-0.368537	1.5089	5.99363	0.0143576	0.389742
ENSG00000229891	LINC01315	0.387534	1.28578	5.99158	0.0143743	0.389742
ENSG00000225313	NA	-0.449796	0.41867	5.98387	0.0144373	0.389742
ENSG00000215812	NA	0.403046	1.06058	5.98301	0.0144443	0.389742
ENSG00000228317	LOC105376199	0.514944	-0.0540841	5.98231	0.0144501	0.389742
ENSG00000261286	ATP2C2-AS1	-0.394464	1.08627	5.98189	0.0144535	0.389742
ENSG00000249307	LINC01088	0.307558	3.32903	5.98107	0.0144602	0.389742
ENSG00000235547	NDUFB11P1	-1.22258	-2.98611	5.9802	0.0144674	0.389742
ENSG00000133256	PDE6B	0.777518	-1.458	5.97164	0.0145378	0.389742
ENSG00000237445	NA	2.14065	-3.85053	5.96338	0.014606	0.389742
ENSG00000155890	TRIM42	2.14065	-3.85053	5.96338	0.014606	0.389742
ENSG00000246214	LOC101929524	2.14065	-3.85053	5.96338	0.014606	0.389742
ENSG00000233491	LOC100128317	2.14065	-3.85053	5.96338	0.014606	0.389742
ENSG00000230782	LOC340512	2.14065	-3.85053	5.96338	0.014606	0.389742
ENSG00000111704	NANOG	2.14065	-3.85053	5.96338	0.014606	0.389742
ENSG00000006210	CX3CL1	2.14065	-3.85053	5.96338	0.014606	0.389742
ENSG00000054796	SPO11	2.14065	-3.85053	5.96338	0.014606	0.389742
ENSG00000142511	GPR32	2.14065	-3.85053	5.96338	0.014606	0.389742
ENSG00000185264	TEX33	2.14065	-3.85053	5.96338	0.014606	0.389742
ENSG00000273080	NA	-0.60529	-0.782479	5.96208	0.0146168	0.389742
ENSG00000230394	NA	0.601032	-0.631885	5.95857	0.0146459	0.389882
ENSG00000267724	NA	-0.486664	0.0612042	5.95743	0.0146554	0.389882
ENSG00000168077	SCARA3	0.309971	3.17734	5.95277	0.0146941	0.39047
ENSG00000244380	NA	-0.495741	-0.0196474	5.94758	0.0147375	0.390752
ENSG00000227536	NA	-0.466392	0.241331	5.94751	0.0147381	0.390752
ENSG00000213889	PPM1N	0.365695	1.62258	5.94255	0.0147796	0.39141
ENSG00000223685	LINC00571	0.36732	1.58917	5.93559	0.0148381	0.392185
ENSG00000250337	PURPL	0.281684	5.91625	5.93508	0.0148424	0.392185
ENSG00000228271	LINC02048	-1.45348	-3.46891	5.91912	0.0149774	0.394192
ENSG00000236091	LINC02243	-1.45348	-3.46891	5.91912	0.0149774	0.394192
ENSG00000260317	NA	-0.408583	0.864713	5.91819	0.0149854	0.394192
ENSG00000218018	RBM38-AS1	-0.410979	0.831929	5.91341	0.0150261	0.394192
ENSG00000008516	MMP25	0.415773	0.865565	5.91128	0.0150443	0.394192
ENSG00000176896	TCEANC	-0.314565	2.83963	5.90578	0.0150913	0.394192
ENSG00000204314	PRRT1	-0.456576	0.319687	5.90369	0.0151092	0.394192
ENSG00000268912	NA	-0.342936	1.97947	5.9015	0.015128	0.394192
ENSG00000229326	NA	-0.836284	-1.8803	5.89973	0.0151432	0.394192
ENSG00000236939	BAALC-AS2	-0.836284	-1.8803	5.89973	0.0151432	0.394192
ENSG00000227877	MRLN	-0.836284	-1.8803	5.89973	0.0151432	0.394192
ENSG00000183470	FLJ40288	-0.738256	-1.4812	5.89754	0.0151621	0.394192
ENSG00000213104	NA	-0.978972	-2.36393	5.89578	0.0151772	0.394192
ENSG00000230183	NA	-0.978972	-2.36393	5.89578	0.0151772	0.394192
ENSG00000113805	CNTN3	-0.53613	-0.351061	5.89548	0.0151798	0.394192
ENSG00000272384	NA	0.752145	-1.37948	5.89075	0.0152206	0.394192
ENSG00000231185	SPRY4-AS1	0.881948	-1.84839	5.88175	0.0152986	0.394192
ENSG00000236496	GPS2P1	0.881948	-1.84839	5.88175	0.0152986	0.394192
ENSG00000212802	RPL15P3	-0.287843	4.51712	5.88039	0.0153104	0.394192
ENSG00000100341	PNPLA5	-1.11425	-2.74768	5.87953	0.0153179	0.394192
ENSG00000130766	SESN2	0.277623	6.94974	5.87487	0.0153585	0.394192
ENSG00000279667	NA	0.988571	-2.16373	5.87478	0.0153593	0.394192
ENSG00000135218	CD36	0.601018	-0.657611	5.87372	0.0153685	0.394192
ENSG00000165120	SSMEM1	1.41927	-3.05356	5.87254	0.0153788	0.394192
ENSG00000274659	LINC02371	1.41927	-3.05356	5.87254	0.0153788	0.394192
ENSG00000258312	NA	1.41927	-3.05356	5.87254	0.0153788	0.394192
ENSG00000248569	NA	-0.709648	-1.35807	5.8715	0.015388	0.394192
ENSG00000235127	NA	-0.674774	-1.19116	5.86316	0.015461	0.394192
ENSG00000144834	TAGLN3	-0.685494	-1.24467	5.86256	0.0154663	0.394192
ENSG00000225108	NA	-1.03697	-2.54309	5.86232	0.0154684	0.394192
ENSG00000274893	NA	-0.895131	-2.10189	5.86028	0.0154863	0.394192
ENSG00000134538	SLCO1B1	-0.895131	-2.10189	5.86028	0.0154863	0.394192
ENSG00000271002	NA	-0.895131	-2.10189	5.86028	0.0154863	0.394192
ENSG00000162753	SLC9C2	-0.524479	-0.277546	5.85859	0.0155012	0.394192
ENSG00000151023	ENKUR	0.405985	0.964642	5.85785	0.0155077	0.394192
ENSG00000144619	CNTN4	0.501851	0.00249405	5.85011	0.0155761	0.395501
ENSG00000205309	NT5M	0.299094	3.60215	5.8443	0.0156276	0.396379
ENSG00000227359	NA	-0.371472	1.37126	5.83568	0.0157044	0.397895
ENSG00000134323	MYCN	1.01246	-2.23941	5.82608	0.0157903	0.399639
ENSG00000231566	NA	0.36202	1.61077	5.80479	0.0159826	0.4025
ENSG00000159388	BTG2	0.288628	4.32317	5.80468	0.0159836	0.4025
ENSG00000253658	LINC01592	-0.788436	-1.71983	5.80416	0.0159883	0.4025
ENSG00000223356	NA	-0.390694	1.05512	5.80349	0.0159944	0.4025
ENSG00000197140	ADAM32	0.299984	3.47631	5.79555	0.0160668	0.4025
ENSG00000236963	NA	-1.23705	-3.064	5.79462	0.0160752	0.4025
ENSG00000230787	PSAT1P3	-1.23705	-3.064	5.79462	0.0160752	0.4025
ENSG00000134588	USP26	-1.23705	-3.064	5.79462	0.0160752	0.4025
ENSG00000153498	SPACA7	-1.23705	-3.064	5.79462	0.0160752	0.4025
ENSG00000236312	NA	-1.23705	-3.064	5.79462	0.0160752	0.4025
ENSG00000073598	FNDC8	-0.409058	0.800328	5.78722	0.0161431	0.403634
ENSG00000254396	NA	1.32837	-2.9228	5.78517	0.0161619	0.403634
ENSG00000224514	LINC00620	0.64386	-0.917355	5.78394	0.0161732	0.403634
ENSG00000267871	ZNF460-AS1	0.319536	2.6262	5.78217	0.0161895	0.403634
ENSG00000223592	NA	-1.49662	-3.57824	5.77497	0.016256	0.404276
ENSG00000225235	INTS6L-AS1	-1.49662	-3.57824	5.77497	0.016256	0.404276
ENSG00000072163	LIMS2	0.372063	1.41801	5.77377	0.0162671	0.404276
ENSG00000254317	NA	-0.768249	-1.64587	5.77121	0.0162908	0.404436
ENSG00000229422	NA	0.36113	1.60538	5.76737	0.0163265	0.404893
ENSG00000266877	NA	0.672774	-1.0671	5.76142	0.0163819	0.405616
ENSG00000179088	C12orf42	0.434206	0.590768	5.76051	0.0163903	0.405616
ENSG00000150394	CDH8	-0.497338	-0.101598	5.75204	0.0164695	0.407066
ENSG00000217027	NA	1.07043	-2.40388	5.74868	0.016501	0.407066
ENSG00000227160	NA	1.07043	-2.40388	5.74868	0.016501	0.407066
ENSG00000166183	ASPG	-0.750058	-1.57554	5.74608	0.0165255	0.407241
ENSG00000248457	NA	0.909839	-1.97204	5.74074	0.0165758	0.407614
ENSG00000267388	NA	0.909839	-1.97204	5.74074	0.0165758	0.407614
ENSG00000159761	C16orf86	0.544368	-0.347539	5.73702	0.016611	0.407614
ENSG00000248400	NA	1.25597	-2.80295	5.73525	0.0166277	0.407614
ENSG00000139329	LUM	1.25597	-2.80295	5.73525	0.0166277	0.407614
ENSG00000188782	CATSPER4	1.64025	-3.39686	5.7302	0.0166756	0.407933
ENSG00000227578	RPS3AP53	1.64025	-3.39686	5.7302	0.0166756	0.407933
ENSG00000179921	GPBAR1	-0.461443	0.204963	5.7262	0.0167136	0.408241
ENSG00000163794	UCN	0.413971	0.804821	5.7234	0.0167403	0.408241
ENSG00000154133	ROBO4	1.10609	-2.49375	5.72338	0.0167405	0.408241
ENSG00000214248	NA	-0.383902	1.11239	5.71762	0.0167954	0.408747
ENSG00000149090	PAMR1	0.34335	1.93027	5.71298	0.0168399	0.408747
ENSG00000261559	NA	-0.559317	-0.572172	5.71122	0.0168568	0.408747
ENSG00000162511	LAPTM5	1.14769	-2.58961	5.71018	0.0168668	0.408747
ENSG00000187492	CDHR4	1.14769	-2.58961	5.71018	0.0168668	0.408747
ENSG00000253802	SIRLNT	1.14769	-2.58961	5.71018	0.0168668	0.408747
ENSG00000270878	GCATP1	-0.420376	0.628578	5.70845	0.0168835	0.408747
ENSG00000251388	NA	0.298245	3.44229	5.7058	0.016909	0.408942
ENSG00000130950	NUTM2F	-0.434149	0.467125	5.69178	0.0170445	0.411795
ENSG00000279579	LOC101930100	-1.12078	-2.81359	5.68519	0.0171087	0.41282
ENSG00000186470	BTN3A2	0.290252	3.92191	5.6838	0.0171222	0.41282
ENSG00000261338	NA	-0.475865	0.0551456	5.67946	0.0171647	0.413418
ENSG00000273925	NA	0.925985	-2.0381	5.67355	0.0172226	0.413594
ENSG00000247746	USP51	0.340974	1.95585	5.67231	0.0172347	0.413594
ENSG00000113369	ARRDC3	0.305412	3.04482	5.67032	0.0172543	0.413594
ENSG00000258740	NA	-0.892472	-2.1439	5.66986	0.0172588	0.413594
ENSG00000235884	NA	0.850753	-1.80276	5.66793	0.0172778	0.413594
ENSG00000147676	MAL2	-1.03924	-2.60022	5.66612	0.0172956	0.413594
ENSG00000188133	TMEM215	-1.03924	-2.60022	5.66612	0.0172956	0.413594
ENSG00000010671	BTK	-0.567448	-0.642127	5.6605	0.0173512	0.414282
ENSG00000087245	MMP2	0.342625	1.91032	5.65963	0.0173598	0.414282
ENSG00000110324	IL10RA	-0.514709	-0.273339	5.65442	0.0174115	0.415091
ENSG00000260369	NA	0.438481	0.498563	5.64604	0.0174948	0.415459
ENSG00000170374	SP7	-0.60847	-0.899579	5.64241	0.0175311	0.415459
ENSG00000234796	NA	-1.54857	-3.69628	5.64218	0.0175334	0.415459
ENSG00000124839	RAB17	-1.54857	-3.69628	5.64218	0.0175334	0.415459
ENSG00000265670	NA	-1.54857	-3.69628	5.64218	0.0175334	0.415459
ENSG00000278607	NA	-1.54857	-3.69628	5.64218	0.0175334	0.415459
ENSG00000129673	AANAT	0.419742	0.699681	5.63842	0.0175711	0.415932
ENSG00000137331	IER3	-0.347468	1.69769	5.62679	0.0176879	0.418275
ENSG00000230523	LINC01756	-0.51702	-0.301348	5.62444	0.0177117	0.418414
ENSG00000261645	DISC1FP1	0.304892	3.00695	5.61883	0.0177685	0.419332
ENSG00000257506	NA	0.600973	-0.737673	5.61507	0.0178067	0.419811
ENSG00000234810	NA	-1.25339	-3.14622	5.60994	0.0178588	0.420194
ENSG00000260613	NA	-1.25339	-3.14622	5.60994	0.0178588	0.420194
ENSG00000228839	PIK3IP1-DT	0.309525	2.80535	5.60429	0.0179165	0.421129
ENSG00000228126	FALEC	0.393436	1.01083	5.6022	0.0179379	0.421208
ENSG00000233928	NA	0.484231	0.0536717	5.59347	0.0180276	0.422811
ENSG00000230777	NA	0.862094	-1.86135	5.59029	0.0180603	0.422811
ENSG00000216863	LY86-AS1	0.862094	-1.86135	5.59029	0.0180603	0.422811
ENSG00000158008	EXTL1	0.34846	1.7381	5.58456	0.0181194	0.42377
ENSG00000245526	LINC00461	0.327259	2.22153	5.57621	0.0182061	0.424225
ENSG00000180929	GPR62	-0.930481	-2.29624	5.5757	0.0182114	0.424225
ENSG00000237868	NA	-0.930481	-2.29624	5.5757	0.0182114	0.424225
ENSG00000133878	DUSP26	-0.930481	-2.29624	5.5757	0.0182114	0.424225
ENSG00000186897	C1QL4	0.349581	1.70728	5.57129	0.0182573	0.424872
ENSG00000205592	MUC19	0.472015	0.148353	5.5673	0.018299	0.425081
ENSG00000279501	NA	-0.276513	5.01432	5.56613	0.0183112	0.425081
ENSG00000099901	RANBP1	-0.269044	7.74491	5.56409	0.0183325	0.425081
ENSG00000184908	CLCNKB	0.493627	-0.0342236	5.56348	0.0183389	0.425081
ENSG00000105088	OLFM2	0.285102	4.08254	5.56118	0.0183631	0.425221
ENSG00000196090	PTPRT	0.742122	-1.43244	5.55674	0.0184096	0.425877
ENSG00000132518	GUCY2D	0.415172	0.715694	5.55444	0.0184339	0.426017
ENSG00000255776	NA	0.963979	-2.18007	5.54849	0.0184967	0.426626
ENSG00000270469	NA	0.963979	-2.18007	5.54849	0.0184967	0.426626
ENSG00000235077	NA	0.477251	0.0940999	5.54378	0.0185465	0.427355
ENSG00000164796	CSMD3	0.610895	-0.816335	5.54179	0.0185676	0.42742
ENSG00000225886	NA	0.329265	2.13827	5.53627	0.0186262	0.428138
ENSG00000179954	SSC5D	0.463511	0.211959	5.53541	0.0186354	0.428138
ENSG00000136010	ALDH1L2	0.279793	4.53057	5.53157	0.0186764	0.428659
ENSG00000104899	AMH	-0.28397	4.01717	5.52676	0.0187278	0.428818
ENSG00000215262	KCNU1	-1.61241	-3.82454	5.52506	0.018746	0.428818
ENSG00000111775	COX6A1	-1.61241	-3.82454	5.52506	0.018746	0.428818
ENSG00000179938	GOLGA8J	0.417155	0.679284	5.52407	0.0187565	0.428818
ENSG00000261832	CLN3	-0.468258	0.0584551	5.50781	0.0189317	0.432174
ENSG00000166863	TAC3	0.583114	-0.668562	5.50702	0.0189402	0.432174
ENSG00000262098	NA	1.7957	-3.62927	5.50024	0.0190139	0.432993
ENSG00000280041	NA	1.7957	-3.62927	5.50024	0.0190139	0.432993
ENSG00000244932	NA	-0.393839	0.86492	5.49861	0.0190316	0.432993
ENSG00000185432	METTL7A	0.28087	4.31673	5.49542	0.0190664	0.433086
ENSG00000189190	ZNF600	0.719301	-1.35522	5.49484	0.0190727	0.433086
ENSG00000068976	PYGM	-0.407577	0.684873	5.4894	0.0191321	0.434014
ENSG00000143199	ADCY10	0.323693	2.24454	5.48486	0.0191819	0.434721
ENSG00000265750	NA	-0.802469	-1.86662	5.48267	0.0192059	0.434844
ENSG00000219027	NA	-0.889646	-2.18713	5.47851	0.0192517	0.434855
ENSG00000254267	NA	0.39517	0.927008	5.47627	0.0192763	0.434855
ENSG00000259943	NA	-0.344095	1.67019	5.47554	0.0192844	0.434855
ENSG00000253554	LINC01414	0.312694	2.56426	5.4743	0.019298	0.434855
ENSG00000213859	KCTD11	0.499334	-0.113633	5.46943	0.0193519	0.434855
ENSG00000214810	NA	-1.04172	-2.65965	5.46891	0.0193576	0.434855
ENSG00000232004	CAP1P2	-1.04172	-2.65965	5.46891	0.0193576	0.434855
ENSG00000223972	DDX11L2	0.746876	-1.47757	5.46748	0.0193735	0.434855
ENSG00000196565	HBG2	0.746876	-1.47757	5.46748	0.0193735	0.434855
ENSG00000231793	NA	0.464422	0.171721	5.4532	0.0195325	0.437951
ENSG00000214578	NA	0.698937	-1.28189	5.44303	0.0196466	0.437951
ENSG00000256092	NA	0.454331	0.259204	5.44044	0.0196757	0.437951
ENSG00000159904	ZNF890P	0.60094	-0.79364	5.43913	0.0196905	0.437951
ENSG00000038945	MSR1	0.888198	-1.98624	5.43905	0.0196914	0.437951
ENSG00000226608	NA	-0.495471	-0.199622	5.43805	0.0197026	0.437951
ENSG00000129932	DOHH	-0.279037	4.25255	5.43244	0.0197661	0.437951
ENSG00000236856	NA	-1.69284	-3.96496	5.43014	0.0197921	0.437951
ENSG00000145850	TIMD4	-1.69284	-3.96496	5.43014	0.0197921	0.437951
ENSG00000204960	BLACE	-1.69284	-3.96496	5.43014	0.0197921	0.437951
ENSG00000227399	RPL21P82	-1.69284	-3.96496	5.43014	0.0197921	0.437951
ENSG00000260254	NA	-1.69284	-3.96496	5.43014	0.0197921	0.437951
ENSG00000255239	NA	-1.69284	-3.96496	5.43014	0.0197921	0.437951
ENSG00000260251	LOC100421259	-1.69284	-3.96496	5.43014	0.0197921	0.437951
ENSG00000263427	NA	-1.69284	-3.96496	5.43014	0.0197921	0.437951
ENSG00000255038	NA	1.37371	-3.08512	5.42826	0.0198134	0.438009
ENSG00000267211	NA	-1.27199	-3.23328	5.42657	0.0198326	0.43802
ENSG00000265359	NA	-0.75879	-1.7077	5.41898	0.019919	0.438851
ENSG00000258932	LOC728755	0.274064	4.89538	5.41653	0.019947	0.438851
ENSG00000256995	NA	-0.393721	0.826645	5.41551	0.0199587	0.438851
ENSG00000240093	NA	0.574586	-0.648041	5.41397	0.0199763	0.438851
ENSG00000198203	SULT1C2	0.458513	0.209024	5.41184	0.0200006	0.438851
ENSG00000222009	BTBD19	0.566943	-0.602588	5.40998	0.020022	0.438851
ENSG00000273523	LOC101929657	0.723048	-1.39796	5.40412	0.0200893	0.438851
ENSG00000066336	SPI1	0.362964	1.36155	5.3989	0.0201495	0.438851
ENSG00000224209	LINC00466	0.44058	0.374911	5.39811	0.0201586	0.438851
ENSG00000248131	NA	1.04138	-2.42339	5.39672	0.0201746	0.438851
ENSG00000250838	NA	-0.430384	0.384305	5.39663	0.0201757	0.438851
ENSG00000253626	EIF5AL1	-0.295836	3.05298	5.3952	0.0201922	0.438851
ENSG00000187554	TLR5	0.37848	1.11737	5.39485	0.0201962	0.438851
ENSG00000266368	NA	0.415502	0.639769	5.39259	0.0202225	0.438851
ENSG00000158423	RIBC1	0.358484	1.43253	5.3899	0.0202536	0.438851
ENSG00000162490	DRAXIN	0.83143	-1.8153	5.38576	0.0203017	0.438851
ENSG00000231890	DARS1-AS1	-0.332203	1.86728	5.38262	0.0203383	0.438851
ENSG00000267629	NA	-0.92864	-2.3443	5.38109	0.0203561	0.438851
ENSG00000228928	NA	2.05896	-3.90779	5.37936	0.0203763	0.438851
ENSG00000253524	NA	2.05896	-3.90779	5.37936	0.0203763	0.438851
ENSG00000216829	NA	2.05896	-3.90779	5.37936	0.0203763	0.438851
ENSG00000279304	NA	2.05896	-3.90779	5.37936	0.0203763	0.438851
ENSG00000270522	NA	2.05896	-3.90779	5.37936	0.0203763	0.438851
ENSG00000225249	NA	2.05896	-3.90779	5.37936	0.0203763	0.438851
ENSG00000273321	NA	2.05896	-3.90779	5.37936	0.0203763	0.438851
ENSG00000241226	RN7SL836P	2.05896	-3.90779	5.37936	0.0203763	0.438851
ENSG00000223431	MTND6P21	2.05896	-3.90779	5.37936	0.0203763	0.438851
ENSG00000257501	PAFAH1B2P2	-0.694799	-1.43455	5.37607	0.0204148	0.439275
ENSG00000205578	NA	-0.281836	3.84701	5.3652	0.0205424	0.440296
ENSG00000260167	NA	0.307356	2.6383	5.36486	0.0205464	0.440296
ENSG00000230702	RPL31P30	1.28675	-2.95144	5.36283	0.0205703	0.440296
ENSG00000205436	EXOC3L4	1.28675	-2.95144	5.36283	0.0205703	0.440296
ENSG00000265554	NA	1.28675	-2.95144	5.36283	0.0205703	0.440296
ENSG00000228560	NA	1.07517	-2.5146	5.36083	0.0205939	0.440296
ENSG00000253425	HSPA8P13	1.07517	-2.5146	5.36083	0.0205939	0.440296
ENSG00000223635	NA	-0.542845	-0.581439	5.35316	0.0206848	0.441605
ENSG00000228925	NA	0.701862	-1.32249	5.3514	0.0207057	0.441605
ENSG00000275714	H3C1	-0.26421	7.35146	5.34958	0.0207272	0.441605
ENSG00000104848	KCNA7	0.437544	0.384951	5.3493	0.0207306	0.441605
ENSG00000233427	NA	1.11465	-2.61199	5.33569	0.0208931	0.443427
ENSG00000279017	NA	1.11465	-2.61199	5.33569	0.0208931	0.443427
ENSG00000226800	CACTIN-AS1	1.11465	-2.61199	5.33569	0.0208931	0.443427
ENSG00000173988	LRRC63	0.324817	2.09511	5.3338	0.0209158	0.443427
ENSG00000066056	TIE1	1.21767	-2.82916	5.33135	0.0209451	0.443427
ENSG00000279594	NA	1.21767	-2.82916	5.33135	0.0209451	0.443427
ENSG00000130226	DPP6	0.5341	-0.416349	5.33105	0.0209487	0.443427
ENSG00000064300	NGFR	1.1614	-2.71647	5.3244	0.0210288	0.444466
ENSG00000225406	NA	-0.546425	-0.616207	5.32325	0.0210427	0.444466
ENSG00000240929	NA	0.559047	-0.582969	5.32225	0.0210548	0.444466
ENSG00000263412	NA	0.352326	1.499	5.31828	0.0211029	0.444856
ENSG00000124143	ARHGAP40	0.440803	0.339019	5.31724	0.0211154	0.444856
ENSG00000133639	BTG1	-0.273179	4.57414	5.31456	0.021148	0.444856
ENSG00000280010	NA	-0.444785	0.202449	5.31367	0.0211588	0.444856
ENSG00000254972	NA	0.727041	-1.44202	5.31289	0.0211682	0.444856
ENSG00000249230	CDH12P2	0.841963	-1.87445	5.30371	0.02128	0.446312
ENSG00000267649	NA	0.478783	-0.011183	5.30133	0.0213092	0.446312
ENSG00000226789	NA	-0.797896	-1.90226	5.29987	0.0213271	0.446312
ENSG00000237991	RPL35P1	0.463942	0.115214	5.29874	0.0213408	0.446312
ENSG00000144488	ESPNL	0.304918	2.65557	5.29754	0.0213555	0.446312
ENSG00000226969	LOC105378591	-1.13599	-2.95491	5.29473	0.02139	0.446312
ENSG00000205181	LINC00654	-1.13599	-2.95491	5.29473	0.02139	0.446312
ENSG00000226941	RBMY1J	-1.13599	-2.95491	5.29473	0.02139	0.446312
ENSG00000241493	NA	0.757421	-1.57232	5.28796	0.0214734	0.447653
ENSG00000128422	KRT17	-0.886639	-2.23167	5.28623	0.0214947	0.447698
ENSG00000263264	NA	0.381319	1.01879	5.28283	0.0215367	0.448174
ENSG00000271576	NA	0.351325	1.49317	5.27889	0.0215855	0.44879
ENSG00000215529	EFCAB8	0.334487	1.82483	5.27504	0.0216333	0.448915
ENSG00000189223	PAX8-AS1	-1.04443	-2.72155	5.27069	0.0216874	0.448915
ENSG00000251125	NA	-1.04443	-2.72155	5.27069	0.0216874	0.448915
ENSG00000240371	RPS4XP13	-1.04443	-2.72155	5.27069	0.0216874	0.448915
ENSG00000248472	DDX11L16	-1.04443	-2.72155	5.27069	0.0216874	0.448915
ENSG00000280279	NA	0.330053	1.91892	5.26763	0.0217256	0.449218
ENSG00000259856	NA	-0.554146	-0.688368	5.26396	0.0217714	0.449218
ENSG00000166492	NA	0.488274	-0.103257	5.26297	0.0217838	0.449218
ENSG00000162645	GBP2	0.704969	-1.36427	5.25915	0.0218317	0.449218
ENSG00000277287	NA	0.457813	0.153986	5.25838	0.0218413	0.449218
ENSG00000256008	NA	-0.375174	1.0056	5.25646	0.0218655	0.449218
ENSG00000079308	TNS1	0.297011	2.90895	5.25242	0.0219163	0.449218
ENSG00000247228	LOC400541	0.491731	-0.135299	5.25079	0.0219368	0.449218
ENSG00000196735	HLA-DQA1	0.533035	-0.438487	5.24804	0.0219715	0.449218
ENSG00000223663	NDUFB4P8	-1.29334	-3.32576	5.24504	0.0220094	0.449218
ENSG00000249534	LINC01258	-1.29334	-3.32576	5.24504	0.0220094	0.449218
ENSG00000155307	SAMSN1	-1.29334	-3.32576	5.24504	0.0220094	0.449218
ENSG00000234176	HSPA8P1	-0.644947	-1.22766	5.24365	0.0220271	0.449218
ENSG00000181218	H2AW	-0.262765	6.57023	5.24244	0.0220423	0.449218
ENSG00000177788	LOC105373159	0.282871	3.62166	5.24135	0.0220562	0.449218
ENSG00000257239	NA	0.544889	-0.520689	5.23945	0.0220802	0.449218
ENSG00000164112	SMIM43	-0.457377	0.0523865	5.23944	0.0220804	0.449218
ENSG00000255966	NA	0.551377	-0.56361	5.23703	0.022111	0.449218
ENSG00000180869	LINC01555	1.58175	-3.43764	5.236	0.0221241	0.449218
ENSG00000203825	NA	1.58175	-3.43764	5.236	0.0221241	0.449218
ENSG00000272360	NA	1.58175	-3.43764	5.236	0.0221241	0.449218
ENSG00000203436	NA	1.58175	-3.43764	5.236	0.0221241	0.449218
ENSG00000226310	NA	0.499147	-0.201596	5.22758	0.0222315	0.451006
ENSG00000257815	PRANCR	0.288357	3.26518	5.21767	0.0223585	0.452622
ENSG00000233328	NA	0.503132	-0.235921	5.21664	0.0223717	0.452622
ENSG00000157343	ARMC12	-0.718407	-1.59353	5.21539	0.0223878	0.452622
ENSG00000224592	NA	0.290545	3.15199	5.21534	0.0223884	0.452622
ENSG00000253798	NA	-0.850852	-2.12725	5.21345	0.0224128	0.452655
ENSG00000251259	NA	-0.703259	-1.52571	5.21061	0.0224494	0.452655
ENSG00000260704	LINC00543	-0.703259	-1.52571	5.21061	0.0224494	0.452655
ENSG00000174640	SLCO2A1	0.325236	1.98834	5.20838	0.0224783	0.452655
ENSG00000254468	NA	0.50732	-0.271081	5.20623	0.0225061	0.452655
ENSG00000151948	GLT1D1	0.50732	-0.271081	5.20623	0.0225061	0.452655
ENSG00000259516	ANP32AP1	0.319145	2.13596	5.20122	0.022571	0.453571
ENSG00000279926	NA	0.763291	-1.62214	5.19779	0.0226156	0.454077
ENSG00000124467	PSG8	0.802967	-1.77064	5.19512	0.0226504	0.454123
ENSG00000173546	CSPG4	0.285629	3.37803	5.19464	0.0226567	0.454123
ENSG00000261033	NA	-0.600362	-1.00019	5.1876	0.0227487	0.454969
ENSG00000154874	CCDC144B	0.486852	-0.121046	5.18669	0.0227606	0.454969
ENSG00000212864	RNF208	-0.313058	2.20681	5.1857	0.0227734	0.454969
ENSG00000106853	PTGR1	-0.926665	-2.39398	5.18546	0.0227766	0.454969
ENSG00000228566	NA	0.611719	-0.937223	5.18182	0.0228245	0.455536
ENSG00000117480	FAAH	0.323264	2.01293	5.17787	0.0228764	0.456184
ENSG00000113739	STC2	0.260522	6.90316	5.17152	0.0229602	0.457175
ENSG00000234509	NA	0.526453	-0.420946	5.17114	0.0229652	0.457175
ENSG00000127743	IL17B	-0.60715	-1.0469	5.1649	0.0230478	0.45816
ENSG00000103375	AQP8	0.960152	-2.2742	5.16426	0.0230563	0.45816
ENSG00000264049	MIR4737	-0.545637	-0.667187	5.16297	0.0230734	0.45816
ENSG00000249352	NA	-0.819986	-2.02993	5.15802	0.0231392	0.45869
ENSG00000185972	CCIN	-0.819986	-2.02993	5.15802	0.0231392	0.45869
ENSG00000186300	ZNF555	-0.359533	1.19084	5.15116	0.0232308	0.459996
ENSG00000258402	NA	-0.327385	1.81054	5.15014	0.0232444	0.459996
ENSG00000224810	NA	0.866227	-2.0006	5.14269	0.0233445	0.461196
ENSG00000235746	NA	0.866227	-2.0006	5.14269	0.0233445	0.461196
ENSG00000106484	MEST	0.421721	0.455823	5.13423	0.0234585	0.463059
ENSG00000234336	NA	-0.415054	0.433904	5.12776	0.0235461	0.46343
ENSG00000204929	LOC101927533	0.38862	0.841568	5.12758	0.0235485	0.46343
ENSG00000100867	DHRS2	-0.3629	1.12172	5.12487	0.0235854	0.46343
ENSG00000229021	NA	0.637199	-1.08925	5.1243	0.0235931	0.46343
ENSG00000272672	NA	0.68781	-1.33133	5.12129	0.0236341	0.46343
ENSG00000185614	INKA1	0.68781	-1.33133	5.12129	0.0236341	0.46343
ENSG00000257622	NA	0.68781	-1.33133	5.12129	0.0236341	0.46343
ENSG00000250447	LINC02105	-0.577499	-0.886376	5.12117	0.0236357	0.46343
ENSG00000172456	FGGY	0.263899	5.33449	5.11852	0.0236718	0.463749
ENSG00000255026	NA	0.624014	-1.02793	5.10502	0.0238567	0.466723
ENSG00000237976	NA	-0.630563	-1.19685	5.10453	0.0238635	0.466723
ENSG00000154237	LRRK1	0.322145	1.97919	5.09891	0.0239408	0.467486
ENSG00000173198	CYSLTR1	-1.14493	-3.03097	5.0988	0.0239424	0.467486
ENSG00000122711	SPINK4	-0.415255	0.416828	5.09498	0.0239952	0.468126
ENSG00000186825	CDRT15P3	-0.393227	0.676922	5.09277	0.0240258	0.468334
ENSG00000154415	PPP1R3A	-0.769428	-1.85309	5.08609	0.0241185	0.468969
ENSG00000233554	NA	-0.769428	-1.85309	5.08609	0.0241185	0.468969
ENSG00000104903	LYL1	-0.769428	-1.85309	5.08609	0.0241185	0.468969
ENSG00000163431	LMOD1	0.292723	2.88514	5.0831	0.0241601	0.46915
ENSG00000238610	RNU7-26P	1.43459	-3.26863	5.08111	0.0241879	0.46915
ENSG00000255074	NA	1.43459	-3.26863	5.08111	0.0241879	0.46915
ENSG00000229151	NA	0.308953	2.31471	5.07872	0.0242213	0.469278
ENSG00000174473	GALNTL6	0.274963	3.86488	5.07632	0.0242548	0.469278
ENSG00000168070	MAJIN	0.496348	-0.239961	5.06995	0.0243441	0.469278
ENSG00000165899	OTOGL	-0.588926	-0.973891	5.06768	0.024376	0.469278
ENSG00000266835	GAPLINC	-0.588926	-0.973891	5.06768	0.024376	0.469278
ENSG00000228127	LINC01649	-1.31812	-3.42439	5.06608	0.0243986	0.469278
ENSG00000198865	CCDC152	-1.31812	-3.42439	5.06608	0.0243986	0.469278
ENSG00000277718	NA	-1.31812	-3.42439	5.06608	0.0243986	0.469278
ENSG00000264350	NA	-0.388728	0.721378	5.06599	0.0243997	0.469278
ENSG00000242593	NA	0.415139	0.495847	5.06529	0.0244096	0.469278
ENSG00000238260	NA	-0.748459	-1.77223	5.0649	0.0244151	0.469278
ENSG00000226450	CYP2D8P	0.379236	0.933684	5.06259	0.0244476	0.469519
ENSG00000142549	IGLON5	-0.6599	-1.36429	5.06051	0.0244771	0.469699
ENSG00000111218	PRMT8	0.653025	-1.19038	5.05469	0.0245593	0.470273
ENSG00000226552	LOC646804	-0.508103	-0.440677	5.05385	0.0245713	0.470273
ENSG00000161082	CELF5	0.355795	1.28003	5.052	0.0245975	0.470273
ENSG00000215811	BTNL10	-0.729741	-1.69568	5.0513	0.0246074	0.470273
ENSG00000258731	LOC101927620	-0.729741	-1.69568	5.0513	0.0246074	0.470273
ENSG00000224184	MIR3681HG	-0.595205	-1.01973	5.04209	0.0247386	0.472394
ENSG00000215910	C1orf167	0.40696	0.574988	5.03845	0.0247907	0.472564
ENSG00000161405	IKZF3	0.324873	1.86854	5.03784	0.0247994	0.472564
ENSG00000137691	CFAP300	-0.368928	0.979337	5.0342	0.0248516	0.472564
ENSG00000173862	FLJ20712	-0.487509	-0.288549	5.03313	0.024867	0.472564
ENSG00000276071	NA	0.483898	-0.1573	5.03272	0.0248729	0.472564
ENSG00000230415	NA	0.352993	1.31471	5.0317	0.0248875	0.472564
ENSG00000038358	EDC4	-0.257289	6.63875	5.03161	0.0248888	0.472564
ENSG00000225857	NA	-0.478705	-0.218123	5.02902	0.0249261	0.472888
ENSG00000174791	RIN1	-0.84679	-2.16995	5.02314	0.0250108	0.47399
ENSG00000220377	NA	0.821547	-1.88768	5.02218	0.0250246	0.47399
ENSG00000221676	RNU6ATAC	-0.510559	-0.472163	5.01899	0.0250708	0.474267
ENSG00000258957	NA	-0.601912	-1.06707	5.01745	0.0250931	0.474267
ENSG00000258311	NA	0.776469	-1.72729	5.01697	0.0251	0.474267
ENSG00000255418	NA	1.04358	-2.53579	5.00547	0.0252674	0.477044
ENSG00000163219	ARHGAP25	0.472804	-0.0791049	5.00228	0.025314	0.477384
ENSG00000075399	VPS9D1	-0.261763	5.07523	5.00144	0.0253262	0.477384
ENSG00000228826	NA	1.32666	-3.11747	4.99319	0.0254473	0.478128
ENSG00000223495	NA	1.32666	-3.11747	4.99319	0.0254473	0.478128
ENSG00000239559	NA	1.32666	-3.11747	4.99319	0.0254473	0.478128
ENSG00000281167	NA	1.32666	-3.11747	4.99319	0.0254473	0.478128
ENSG00000278709	NKILA	0.671499	-1.29912	4.99002	0.0254939	0.47862
ENSG00000229608	NA	0.895964	-2.1389	4.98785	0.0255258	0.478834
ENSG00000179407	DNAJB8	1.72588	-3.67782	4.9742	0.0257281	0.480008
ENSG00000273107	NA	1.72588	-3.67782	4.9742	0.0257281	0.480008
ENSG00000265556	NA	1.72588	-3.67782	4.9742	0.0257281	0.480008
ENSG00000267134	LINC01924	1.72588	-3.67782	4.9742	0.0257281	0.480008
ENSG00000105246	EBI3	1.72588	-3.67782	4.9742	0.0257281	0.480008
ENSG00000126856	PRDM7	0.580768	-0.834803	4.97414	0.025729	0.480008
ENSG00000273038	NA	-0.6168	-1.16671	4.97161	0.0257667	0.480008
ENSG00000241933	DENND6A-DT	-0.815329	-2.06983	4.97083	0.0257783	0.480008
ENSG00000235056	NA	1.08083	-2.63477	4.96874	0.0258094	0.480008
ENSG00000199036	MIR219A1	1.08083	-2.63477	4.96874	0.0258094	0.480008
ENSG00000255202	NA	-0.452312	-0.0120661	4.96844	0.0258139	0.480008
ENSG00000258168	NA	0.38449	0.813766	4.96644	0.0258438	0.480054
ENSG00000151239	TWF1	-0.259928	5.24965	4.96553	0.0258574	0.480054
ENSG00000227063	NA	0.296606	2.59435	4.9576	0.0259762	0.481877
ENSG00000104432	IL7	0.331202	1.66944	4.95251	0.0260528	0.482915
ENSG00000101938	CHRDL1	0.422555	0.364423	4.95023	0.0260872	0.483051
ENSG00000112077	RHAG	1.24389	-2.98073	4.94929	0.0261014	0.483051
ENSG00000241965	NA	0.746047	-1.63314	4.94344	0.0261898	0.484305
ENSG00000198576	ARC	-0.34737	1.27056	4.93811	0.0262708	0.484354
ENSG00000160111	CPAMD8	0.429984	0.283239	4.93792	0.0262736	0.484354
ENSG00000241002	RPL32P13	0.832189	-1.94998	4.93658	0.0262941	0.484354
ENSG00000275783	NA	0.252733	8.87255	4.93584	0.0263053	0.484354
ENSG00000282246	NA	1.17832	-2.85591	4.93583	0.0263055	0.484354
ENSG00000235481	NA	0.303655	2.34082	4.93509	0.0263166	0.484354
ENSG00000259760	NA	-0.788018	-1.97623	4.93245	0.0263569	0.484714
ENSG00000198113	TOR4A	-0.316508	1.9029	4.93036	0.0263889	0.484922
ENSG00000271904	NA	-0.583715	-0.993071	4.92414	0.0264839	0.485989
ENSG00000260536	NA	-0.261008	4.85442	4.92385	0.0264885	0.485989
ENSG00000270265	NA	0.458683	0.0081163	4.92134	0.0265269	0.486312
ENSG00000253807	NA	-0.335212	1.48252	4.91782	0.026581	0.486688
ENSG00000141337	ARSG	0.257787	5.51865	4.91611	0.0266074	0.486688
ENSG00000204420	MPIG6B	0.9135	-2.21339	4.91383	0.0266424	0.486688
ENSG00000254827	SLC22A18AS	0.9135	-2.21339	4.91383	0.0266424	0.486688
ENSG00000006611	USH1C	0.275687	3.50162	4.91326	0.0266513	0.486688
ENSG00000227906	SNAP25-AS1	-0.978063	-2.6352	4.90971	0.0267061	0.487051
ENSG00000267152	NA	-0.371018	0.881337	4.90928	0.0267128	0.487051
ENSG00000249364	LOC101928858	-0.557512	-0.838183	4.90396	0.0267952	0.488173
ENSG00000213694	S1PR3	-0.283766	2.96723	4.90171	0.0268301	0.488428
ENSG00000135069	PSAT1	0.252595	7.64673	4.89883	0.0268748	0.488863
ENSG00000095585	BLNK	0.497455	-0.315632	4.89615	0.0269166	0.489243
ENSG00000267002	NA	-1.34723	-3.53004	4.89064	0.0270026	0.490425
ENSG00000164344	KLKB1	0.580318	-0.864483	4.88278	0.0271258	0.492281
ENSG00000259026	NA	0.571226	-0.811809	4.88128	0.0271495	0.49233
ENSG00000259410	NA	0.311697	2.06002	4.87346	0.0272728	0.494182
ENSG00000260616	NA	-1.05068	-2.85371	4.87124	0.0273079	0.494436
ENSG00000079101	CLUL1	0.343218	1.37911	4.86168	0.0274595	0.496797
ENSG00000119457	SLC46A2	-0.364265	0.945776	4.8473	0.0276894	0.49984
ENSG00000158955	WNT9B	0.516096	-0.470482	4.84503	0.027726	0.49984
ENSG00000277268	LHX1-DT	0.286927	2.83403	4.84392	0.0277438	0.49984
ENSG00000261403	NA	0.933269	-2.29196	4.84287	0.0277606	0.49984
ENSG00000074660	SCARF1	0.640105	-1.19841	4.84135	0.0277851	0.49984
ENSG00000276410	H2BC3	-0.319413	1.76312	4.84002	0.0278065	0.49984
ENSG00000233421	LINC01783	0.412738	0.416845	4.83825	0.0278352	0.49984
ENSG00000189056	RELN	0.696398	-1.46138	4.83676	0.0278592	0.49984
ENSG00000167711	SERPINF2	0.791992	-1.84076	4.83606	0.0278705	0.49984
ENSG00000260093	NA	-0.543877	-0.774865	4.83467	0.027893	0.49984
ENSG00000249464	LINC01091	0.521462	-0.511931	4.834	0.0279038	0.49984
ENSG00000103056	SMPD3	0.298172	2.41341	4.83321	0.0279165	0.49984
ENSG00000261542	NA	0.425186	0.280448	4.82427	0.0280618	0.49984
ENSG00000225255	NA	0.527163	-0.554603	4.82387	0.0280683	0.49984
ENSG00000104435	STMN2	0.625751	-1.13238	4.82322	0.0280788	0.49984
ENSG00000268089	GABRQ	0.433261	0.194254	4.81029	0.0282903	0.49984
ENSG00000237390	NA	1.97237	-3.96765	4.80643	0.0283537	0.49984
ENSG00000183185	GABRR3	1.97237	-3.96765	4.80643	0.0283537	0.49984
ENSG00000250597	NA	1.97237	-3.96765	4.80643	0.0283537	0.49984
ENSG00000248565	TECRP2	1.97237	-3.96765	4.80643	0.0283537	0.49984
ENSG00000249664	NA	1.97237	-3.96765	4.80643	0.0283537	0.49984
ENSG00000154997	SEPTIN14	1.97237	-3.96765	4.80643	0.0283537	0.49984
ENSG00000232896	NA	1.97237	-3.96765	4.80643	0.0283537	0.49984
ENSG00000270294	NA	1.97237	-3.96765	4.80643	0.0283537	0.49984
ENSG00000123329	ARHGAP9	1.97237	-3.96765	4.80643	0.0283537	0.49984
ENSG00000166006	KCNC2	1.97237	-3.96765	4.80643	0.0283537	0.49984
ENSG00000257345	NA	1.97237	-3.96765	4.80643	0.0283537	0.49984
ENSG00000243904	RPSAP5	1.97237	-3.96765	4.80643	0.0283537	0.49984
ENSG00000261543	NA	1.97237	-3.96765	4.80643	0.0283537	0.49984
ENSG00000261833	NA	1.97237	-3.96765	4.80643	0.0283537	0.49984
ENSG00000266311	NA	1.97237	-3.96765	4.80643	0.0283537	0.49984
ENSG00000188662	NA	1.97237	-3.96765	4.80643	0.0283537	0.49984
ENSG00000279287	NA	1.97237	-3.96765	4.80643	0.0283537	0.49984
ENSG00000280013	NA	1.97237	-3.96765	4.80643	0.0283537	0.49984
ENSG00000225265	TAF1A-AS1	-0.413555	0.302011	4.80424	0.0283898	0.5001
ENSG00000172969	FRG2C	0.546627	-0.690736	4.80013	0.0284576	0.500917
ENSG00000225703	NA	-0.321689	1.67657	4.79329	0.0285708	0.502532
ENSG00000149575	SCN2B	0.562006	-0.78917	4.79151	0.0286004	0.502676
ENSG00000237773	NA	0.723933	-1.59362	4.78916	0.0286393	0.502982
ENSG00000130706	ADRM1	-0.256148	5.06138	4.78658	0.0286824	0.503361
ENSG00000186792	HYAL3	-0.291165	2.51915	4.78294	0.028743	0.50394
ENSG00000088543	C3orf18	0.297709	2.37723	4.78202	0.0287584	0.50394
ENSG00000164082	GRM2	-0.490816	-0.418174	4.77142	0.028936	0.506672
ENSG00000108826	MRPL27	-0.254907	5.21144	4.76884	0.0289794	0.50685
ENSG00000272138	LINC01607	0.856906	-2.08334	4.76824	0.0289895	0.50685
ENSG00000166432	ZMAT1	0.394345	0.58795	4.76186	0.0290971	0.507635
ENSG00000226276	NA	-0.434795	0.0623082	4.75648	0.0291882	0.507635
ENSG00000186453	FAM228A	-0.516895	-0.620333	4.75265	0.0292532	0.507635
ENSG00000008118	CAMK1G	1.52078	-3.47973	4.75242	0.0292572	0.507635
ENSG00000261696	NA	1.52078	-3.47973	4.75242	0.0292572	0.507635
ENSG00000140563	MCTP2	1.52078	-3.47973	4.75242	0.0292572	0.507635
ENSG00000260979	NA	1.52078	-3.47973	4.75242	0.0292572	0.507635
ENSG00000184730	APOBR	1.52078	-3.47973	4.75242	0.0292572	0.507635
ENSG00000221887	HMSD	1.52078	-3.47973	4.75242	0.0292572	0.507635
ENSG00000258210	NA	-0.425666	0.150684	4.75131	0.029276	0.507635
ENSG00000163075	CFAP221	0.313511	1.91356	4.75072	0.029286	0.507635
ENSG00000268655	LOC101059948	-0.417572	0.233947	4.75022	0.0292946	0.507635
ENSG00000241959	RN7SL76P	0.800838	-1.90105	4.74584	0.0293692	0.50835
ENSG00000267723	NA	0.391301	0.61602	4.74525	0.0293792	0.50835
ENSG00000279094	LINC01670	0.699656	-1.50749	4.74058	0.0294591	0.509355
ENSG00000176399	DMRTA1	-0.648381	-1.415	4.73885	0.0294888	0.509493
ENSG00000274049	INO80B-WBP1	0.460534	-0.086339	4.7347	0.02956	0.509798
ENSG00000238755	NA	-0.49285	-0.44916	4.73359	0.0295792	0.509798
ENSG00000102145	GATA1	0.413458	0.359149	4.732	0.0296065	0.509798
ENSG00000165474	GJB2	-0.337896	1.3082	4.72998	0.0296412	0.509798
ENSG00000260281	NA	-0.445953	-0.0554887	4.72911	0.0296562	0.509798
ENSG00000233895	NA	0.258313	4.54911	4.72258	0.0297691	0.509798
ENSG00000249725	NA	-1.38191	-3.64379	4.7201	0.029812	0.509798
ENSG00000273238	TMEM271	-1.38191	-3.64379	4.7201	0.029812	0.509798
ENSG00000253772	NA	-1.38191	-3.64379	4.7201	0.029812	0.509798
ENSG00000220494	YAP1P1	-1.38191	-3.64379	4.7201	0.029812	0.509798
ENSG00000174171	LOC105370792	-1.38191	-3.64379	4.7201	0.029812	0.509798
ENSG00000240338	LOC100506281	-0.519912	-0.656048	4.71599	0.0298834	0.509798
ENSG00000198704	GPX6	0.981471	-2.46331	4.71357	0.0299255	0.509798
ENSG00000257038	LOC100287837	0.981471	-2.46331	4.71357	0.0299255	0.509798
ENSG00000198221	NA	0.420371	0.277652	4.71165	0.0299589	0.509798
ENSG00000275591	XKR5	0.414691	0.335946	4.71042	0.0299803	0.509798
ENSG00000235994	HGC6.3	-0.737127	-1.83971	4.70922	0.0300012	0.509798
ENSG00000250007	LOC101928174	-0.977831	-2.69597	4.70922	0.0300013	0.509798
ENSG00000275383	NA	-0.977831	-2.69597	4.70922	0.0300013	0.509798
ENSG00000184599	TAFA3	-1.16637	-3.19588	4.70613	0.0300553	0.509798
ENSG00000213067	NA	-1.16637	-3.19588	4.70613	0.0300553	0.509798
ENSG00000253833	DSTNP3	-1.16637	-3.19588	4.70613	0.0300553	0.509798
ENSG00000206972	RNU6-17P	-1.16637	-3.19588	4.70613	0.0300553	0.509798
ENSG00000267717	NA	-1.16637	-3.19588	4.70613	0.0300553	0.509798
ENSG00000105695	MAG	-1.16637	-3.19588	4.70613	0.0300553	0.509798
ENSG00000232716	NA	0.553091	-0.766876	4.70467	0.0300807	0.509798
ENSG00000276742	NA	-0.876332	-2.37394	4.70389	0.0300944	0.509798
ENSG00000253693	NA	-0.701266	-1.68377	4.70055	0.030153	0.510225
ENSG00000189195	BTBD8	0.26652	3.71249	4.69996	0.0301633	0.510225
ENSG00000246089	LOC100287015	0.326674	1.57121	4.68172	0.0304852	0.515299
ENSG00000213221	DNLZ	-0.523087	-0.69267	4.67926	0.030529	0.515666
ENSG00000143217	NECTIN4	0.436992	0.0994185	4.67767	0.0305571	0.51577
ENSG00000215304	NA	0.377712	0.748732	4.67318	0.0306371	0.516747
ENSG00000273763	NA	-1.0543	-2.92448	4.67002	0.0306936	0.516874
ENSG00000231741	NA	-1.0543	-2.92448	4.67002	0.0306936	0.516874
ENSG00000238280	NA	-0.460345	-0.210079	4.66905	0.0307108	0.516874
ENSG00000224050	NA	-0.368996	0.778167	4.6671	0.0307459	0.517092
ENSG00000260025	NA	0.764577	-1.79529	4.66274	0.0308239	0.517332
ENSG00000237596	LOC644135	0.764577	-1.79529	4.66274	0.0308239	0.517332
ENSG00000167103	PIP5KL1	-0.325374	1.50357	4.6626	0.0308265	0.517332
ENSG00000278716	NA	-0.476815	-0.353673	4.65624	0.0309408	0.518879
ENSG00000271538	NA	-0.486435	-0.431228	4.65463	0.0309699	0.518996
ENSG00000223725	NA	0.296704	2.28126	4.6527	0.0310048	0.519209
ENSG00000140297	GCNT3	0.524524	-0.603815	4.64986	0.0310561	0.519696
ENSG00000200674	RN7SKP160	0.703145	-1.55512	4.64376	0.0311667	0.520776
ENSG00000163630	SYNPR	-0.837868	-2.25923	4.64017	0.0312318	0.520776
ENSG00000105852	PON3	-0.837868	-2.25923	4.64017	0.0312318	0.520776
ENSG00000254109	RBPMS-AS1	-0.837868	-2.25923	4.64017	0.0312318	0.520776
ENSG00000229256	NA	-0.837868	-2.25923	4.64017	0.0312318	0.520776
ENSG00000232461	NA	0.36181	0.947133	4.63764	0.0312779	0.520821
ENSG00000213080	NA	-0.400967	0.362081	4.63758	0.031279	0.520821
ENSG00000242159	ABCF2P1	1.38048	-3.30576	4.63007	0.0314163	0.522652
ENSG00000266405	CBX3P2	0.537359	-0.696337	4.62912	0.0314337	0.522652
ENSG00000104722	NEFM	0.257179	4.37172	4.62781	0.0314577	0.522679
ENSG00000264968	NA	0.381854	0.668455	4.62162	0.0315714	0.523728
ENSG00000263494	NA	0.479329	-0.287729	4.62102	0.0315824	0.523728
ENSG00000111907	TPD52L1	0.259617	4.09899	4.62073	0.0315879	0.523728
ENSG00000149646	CNBD2	0.358114	0.990682	4.6193	0.0316142	0.523793
ENSG00000237505	PKN2-AS1	0.261274	3.93536	4.61488	0.0316957	0.524773
ENSG00000064201	TSPAN32	0.589319	-1.01577	4.60585	0.0318631	0.527171
ENSG00000226723	NA	0.578846	-0.957392	4.60418	0.0318941	0.527311
ENSG00000177791	MYOZ1	0.733627	-1.69671	4.59746	0.0320193	0.528441
ENSG00000086967	MYBPC2	0.733627	-1.69671	4.59746	0.0320193	0.528441
ENSG00000276502	NA	-0.80517	-2.153	4.59447	0.0320753	0.528441
ENSG00000229227	NA	-0.80517	-2.153	4.59447	0.0320753	0.528441
ENSG00000267058	LOC100505715	-0.80517	-2.153	4.59447	0.0320753	0.528441
ENSG00000203811	H3C14	-0.243285	10.3841	4.58895	0.0321787	0.529524
ENSG00000187510	PLEKHG7	0.511754	-0.540618	4.58855	0.0321863	0.529524
ENSG00000262468	NA	0.291436	2.37656	4.58338	0.0322835	0.53075
ENSG00000105996	HOXA2	0.293106	2.32052	4.58049	0.032338	0.530995
ENSG00000260193	NA	0.429761	0.123592	4.57958	0.0323551	0.530995
ENSG00000223727	NA	0.278977	2.83168	4.57891	0.0323678	0.530995
ENSG00000226887	ERVMER34-1	-0.480182	-0.413518	4.57778	0.0323891	0.530995
ENSG00000232234	NA	0.6611	-1.39181	4.57433	0.0324545	0.531338
ENSG00000243025	NA	1.08771	-2.76616	4.5724	0.032491	0.531338
ENSG00000149633	KIAA1755	1.08771	-2.76616	4.5724	0.032491	0.531338
ENSG00000187840	EIF4EBP1	0.245117	6.76402	4.57027	0.0325314	0.531338
ENSG00000230927	TMBIM7P	1.27802	-3.15064	4.56796	0.0325754	0.531338
ENSG00000276963	NA	1.27802	-3.15064	4.56796	0.0325754	0.531338
ENSG00000236604	NA	1.27802	-3.15064	4.56796	0.0325754	0.531338
ENSG00000145040	UCN2	0.821256	-2.02979	4.56668	0.0325998	0.531338
ENSG00000219392	NA	-0.392279	0.427014	4.56591	0.0326143	0.531338
ENSG00000262769	NA	-0.777025	-2.0541	4.56283	0.032673	0.531347
ENSG00000269388	NA	0.439172	0.0271689	4.56208	0.0326873	0.531347
ENSG00000259343	NA	-0.373706	0.656591	4.56118	0.0327046	0.531347
ENSG00000282097	NA	-1.42395	-3.76697	4.55638	0.0327964	0.531347
ENSG00000221429	NA	-1.42395	-3.76697	4.55638	0.0327964	0.531347
ENSG00000253606	AFG3L2P1	-1.42395	-3.76697	4.55638	0.0327964	0.531347
ENSG00000255179	NA	-1.42395	-3.76697	4.55638	0.0327964	0.531347
ENSG00000278195	SSTR3	-1.42395	-3.76697	4.55638	0.0327964	0.531347
ENSG00000188643	S100A16	1.19972	-3.0107	4.5451	0.0330131	0.534119
ENSG00000099812	MISP	1.19972	-3.0107	4.5451	0.0330131	0.534119
ENSG00000207383	NA	0.536117	-0.723282	4.53928	0.0331255	0.535568
ENSG00000182318	ZSCAN22	-0.253984	4.37269	4.53789	0.0331524	0.535632
ENSG00000168454	TXNDC2	-0.679828	-1.64155	4.53531	0.0332025	0.536072
ENSG00000258955	LINC00519	0.413766	0.261181	4.53312	0.0332449	0.536386
ENSG00000268379	NA	-0.71201	-1.79267	4.52669	0.0333701	0.538035
ENSG00000258677	NA	0.399529	0.409216	4.52345	0.0334333	0.538684
ENSG00000100836	PABPN1	0.249128	5.09636	4.51958	0.0335091	0.539533
ENSG00000266017	MIR4477B	0.578309	-0.989749	4.50977	0.0337018	0.540335
ENSG00000215869	LOC100129138	-1.17938	-3.28576	4.50975	0.0337023	0.540335
ENSG00000216360	NA	-1.17938	-3.28576	4.50975	0.0337023	0.540335
ENSG00000276522	RN7SL462P	-1.17938	-3.28576	4.50975	0.0337023	0.540335
ENSG00000257403	NA	-0.348132	0.99449	4.50652	0.0337658	0.540335
ENSG00000175262	C1orf127	0.683566	-1.51761	4.50648	0.0337666	0.540335
ENSG00000216687	NA	0.683566	-1.51761	4.50648	0.0337666	0.540335
ENSG00000186912	P2RY4	0.683566	-1.51761	4.50648	0.0337666	0.540335
ENSG00000207399	RNU6-1011P	0.683566	-1.51761	4.50648	0.0337666	0.540335
ENSG00000254673	NA	0.510207	-0.56478	4.50186	0.033858	0.541102
ENSG00000263551	NA	0.739075	-1.75117	4.50095	0.033876	0.541102
ENSG00000010310	GIPR	0.2895	2.35297	4.50055	0.0338839	0.541102
ENSG00000119711	ALDH6A1	-0.48385	-0.475955	4.49812	0.0339322	0.541504
ENSG00000143119	CD53	0.437322	0.0109213	4.48892	0.0341153	0.544055
ENSG00000105559	PLEKHA4	0.298931	2.05992	4.48544	0.0341848	0.544793
ENSG00000106648	GALNTL5	0.389308	0.502383	4.47694	0.0343552	0.546764
ENSG00000108375	RNF43	0.389308	0.502383	4.47694	0.0343552	0.546764
ENSG00000130957	FBP2	0.779827	-1.91455	4.47486	0.034397	0.547057
ENSG00000233215	LINC01687	0.246064	5.46465	4.47198	0.0344551	0.547608
ENSG00000228146	CASP16P	0.310594	1.75632	4.46981	0.0344988	0.547931
ENSG00000251141	NA	0.264948	3.3611	4.46336	0.0346294	0.549268
ENSG00000230882	NA	0.528031	-0.701962	4.46046	0.0346881	0.549268
ENSG00000254269	NA	0.528031	-0.701962	4.46046	0.0346881	0.549268
ENSG00000260777	NA	1.6525	-3.72825	4.45992	0.0346992	0.549268
ENSG00000205669	ACOT6	0.475778	-0.328508	4.45871	0.0347237	0.549268
ENSG00000260018	NA	0.475778	-0.328508	4.45871	0.0347237	0.549268
ENSG00000239911	NA	0.298111	2.05598	4.45676	0.0347635	0.549526
ENSG00000251670	NA	0.38319	0.561318	4.45011	0.0348989	0.551295
ENSG00000272079	NA	-0.43991	-0.125042	4.44747	0.0349531	0.551778
ENSG00000185561	TLCD2	0.264432	3.35662	4.44356	0.0350332	0.552489
ENSG00000163701	IL17RE	0.413265	0.222291	4.442	0.035065	0.552489
ENSG00000204386	NEU1	-0.24757	4.90774	4.44132	0.0350791	0.552489
ENSG00000260464	NA	-0.62572	-1.40533	4.43952	0.0351162	0.552489
ENSG00000260944	FOXC2-AS1	-0.62572	-1.40533	4.43952	0.0351162	0.552489
ENSG00000236565	HNRNPA3P5	0.542129	-0.801224	4.43837	0.0351398	0.55249
ENSG00000182752	PAPPA	0.304093	1.88089	4.43378	0.0352344	0.553605
ENSG00000165269	AQP7	0.549998	-0.853531	4.4295	0.0353229	0.554623
ENSG00000102032	RENBP	0.311367	1.70391	4.42598	0.0353958	0.555293
ENSG00000238783	NA	0.613913	-1.21463	4.42478	0.0354206	0.555293
ENSG00000173727	NA	0.40887	0.258345	4.42265	0.035465	0.555293
ENSG00000257083	LOC102724421	0.414621	0.196758	4.41793	0.0355632	0.555293
ENSG00000256533	LOC100422382	0.600697	-1.14784	4.4178	0.0355658	0.555293
ENSG00000226113	NA	0.600697	-1.14784	4.4178	0.0355658	0.555293
ENSG00000166415	WDR72	0.600697	-1.14784	4.4178	0.0355658	0.555293
ENSG00000125520	SLC2A4RG	0.252595	4.22309	4.41745	0.0355731	0.555293
ENSG00000260170	NA	-0.636007	-1.46751	4.41717	0.035579	0.555293
ENSG00000227755	NA	0.588695	-1.084	4.41458	0.035633	0.5554
ENSG00000278937	NA	0.577747	-1.02285	4.41457	0.0356333	0.5554
ENSG00000186790	FOXE3	0.686499	-1.56561	4.40758	0.0357796	0.555427
ENSG00000233359	NA	-0.799614	-2.19641	4.40536	0.0358263	0.555427
ENSG00000270917	NA	-0.799614	-2.19641	4.40536	0.0358263	0.555427
ENSG00000166323	C11orf65	0.266848	3.15518	4.40515	0.0358305	0.555427
ENSG00000164176	EDIL3	0.251474	4.30138	4.40365	0.0358621	0.555427
ENSG00000279357	NA	-1.476	-3.90129	4.40234	0.0358896	0.555427
ENSG00000261175	LINC02188	-1.476	-3.90129	4.40234	0.0358896	0.555427
ENSG00000207782	MIR150	-1.476	-3.90129	4.40234	0.0358896	0.555427
ENSG00000268723	NA	-1.476	-3.90129	4.40234	0.0358896	0.555427
ENSG00000228253	ATP8	-0.265484	3.14716	4.40204	0.0358959	0.555427
ENSG00000245281	LOC101929066	0.487599	-0.444169	4.39961	0.0359472	0.555427
ENSG00000171873	ADRA1D	-0.647269	-1.53249	4.39719	0.0359983	0.555427
ENSG00000133466	C1QTNF6	0.250441	4.39136	4.39505	0.0360433	0.555427
ENSG00000270049	LOC101927837	0.254254	3.99478	4.39396	0.0360665	0.555427
ENSG00000268643	NA	0.416027	0.170765	4.39365	0.036073	0.555427
ENSG00000199906	NA	-0.917093	-2.61123	4.39263	0.0360947	0.555427
ENSG00000185985	SLITRK2	-0.917093	-2.61123	4.39263	0.0360947	0.555427
ENSG00000229001	ACTBP14	-0.917093	-2.61123	4.39263	0.0360947	0.555427
ENSG00000277511	NA	-0.917093	-2.61123	4.39263	0.0360947	0.555427
ENSG00000091704	CPA1	0.846353	-2.17125	4.39067	0.0361361	0.555427
ENSG00000205882	DEFB134	0.846353	-2.17125	4.39067	0.0361361	0.555427
ENSG00000132768	DPH2	-0.243407	5.47865	4.3893	0.0361652	0.555427
ENSG00000228615	NA	-0.556025	-1.02491	4.38711	0.0362117	0.555427
ENSG00000149656	NA	-0.516177	-0.762821	4.38361	0.0362861	0.555427
ENSG00000182866	LCK	0.950555	-2.48374	4.38299	0.0362993	0.555427
ENSG00000271882	NA	0.950555	-2.48374	4.38299	0.0362993	0.555427
ENSG00000258393	NA	0.950555	-2.48374	4.38299	0.0362993	0.555427
ENSG00000167798	C3P1	0.950555	-2.48374	4.38299	0.0362993	0.555427
ENSG00000276110	NA	0.788577	-1.97812	4.38101	0.0363415	0.55571
ENSG00000183960	KCNH8	0.448745	-0.14353	4.37351	0.0365018	0.557796
ENSG00000231233	NA	-0.673341	-1.67198	4.36617	0.0366593	0.559838
ENSG00000230074	NA	0.261612	3.38421	4.36468	0.0366914	0.559962
ENSG00000101842	VSIG1	-0.746299	-1.99957	4.36031	0.0367855	0.561033
ENSG00000157211	CDCP2	-0.688545	-1.74715	4.35635	0.0368713	0.561545
ENSG00000172757	CFL1	-0.688545	-1.74715	4.35635	0.0368713	0.561545
ENSG00000188177	ZC3H6	0.251937	4.10812	4.35543	0.036891	0.561545
ENSG00000021461	CYP3A43	0.646175	-1.40112	4.35374	0.0369278	0.561573
ENSG00000151640	DPYSL4	-0.249385	4.29753	4.35314	0.0369409	0.561573
ENSG00000261168	NA	-0.561407	-1.07239	4.35157	0.0369749	0.561726
ENSG00000138166	DUSP5	-0.295172	1.95895	4.34818	0.0370486	0.562309
ENSG00000168556	ING2	0.298197	1.95465	4.34759	0.0370613	0.562309
ENSG00000224312	NA	0.465126	-0.296131	4.33857	0.0372582	0.56493
ENSG00000221886	ZBED8	-0.25801	3.48592	4.33559	0.0373235	0.565554
ENSG00000185668	POU3F1	0.3737	0.615742	4.33369	0.0373652	0.565819
ENSG00000229413	NA	0.340018	1.09555	4.33239	0.0373937	0.565884
ENSG00000247151	CSTF3-DT	0.344493	1.01994	4.32536	0.0375484	0.567858
ENSG00000154721	JAM2	0.269978	2.87655	4.32181	0.037627	0.56868
ENSG00000253642	NA	0.577157	-1.05674	4.31857	0.0376985	0.568979
ENSG00000270104	NA	0.978239	-2.57924	4.31762	0.0377197	0.568979
ENSG00000232301	LNCPRESS1	0.978239	-2.57924	4.31762	0.0377197	0.568979
ENSG00000260163	NA	-1.19438	-3.38141	4.31367	0.0378073	0.5692
ENSG00000215464	NA	-1.19438	-3.38141	4.31367	0.0378073	0.5692
ENSG00000273899	NOL12	-1.19438	-3.38141	4.31367	0.0378073	0.5692
ENSG00000251173	UCHL1-AS1	0.751445	-1.86673	4.30685	0.0379592	0.56997
ENSG00000231705	NA	0.751445	-1.86673	4.30685	0.0379592	0.56997
ENSG00000253730	NA	0.751445	-1.86673	4.30685	0.0379592	0.56997
ENSG00000230176	LINC01433	0.751445	-1.86673	4.30685	0.0379592	0.56997
ENSG00000282988	NA	-0.472809	-0.471101	4.30591	0.0379801	0.56997
ENSG00000170458	CD14	-0.523013	-0.842867	4.30422	0.0380178	0.57006
ENSG00000260804	LINC01963	-0.271936	2.68999	4.30346	0.0380348	0.57006
ENSG00000229117	RPL41	0.235804	8.89548	4.29784	0.0381607	0.571514
ENSG00000259336	NA	0.274794	2.64125	4.29696	0.0381807	0.571514
ENSG00000176515	NA	0.472016	-0.370479	4.29444	0.0382373	0.571789
ENSG00000131831	RAI2	0.287399	2.20567	4.29397	0.0382479	0.571789
ENSG00000179172	HNRNPCL1	0.798233	-2.04464	4.2874	0.0383959	0.571973
ENSG00000253868	FER1L6-AS2	0.798233	-2.04464	4.2874	0.0383959	0.571973
ENSG00000234168	NA	0.798233	-2.04464	4.2874	0.0383959	0.571973
ENSG00000251521	NA	-0.431406	-0.121277	4.28484	0.0384536	0.571973
ENSG00000187715	KBTBD12	0.380973	0.497601	4.28143	0.0385308	0.571973
ENSG00000272769	NA	1.45712	-3.52324	4.28044	0.0385534	0.571973
ENSG00000237281	NA	1.45712	-3.52324	4.28044	0.0385534	0.571973
ENSG00000228189	LINC02843	1.45712	-3.52324	4.28044	0.0385534	0.571973
ENSG00000110243	APOA5	1.45712	-3.52324	4.28044	0.0385534	0.571973
ENSG00000203585	LINC02408	1.45712	-3.52324	4.28044	0.0385534	0.571973
ENSG00000266389	NA	1.45712	-3.52324	4.28044	0.0385534	0.571973
ENSG00000099998	GGT5	1.45712	-3.52324	4.28044	0.0385534	0.571973
ENSG00000243323	PTPRVP	0.525122	-0.756593	4.27935	0.0385781	0.571977
ENSG00000162367	TAL1	-0.416957	0.0148788	4.27587	0.0386571	0.5725
ENSG00000105327	BBC3	0.254623	3.67722	4.27565	0.0386623	0.5725
ENSG00000070031	SCT	0.449374	-0.19524	4.27214	0.038742	0.573118
ENSG00000144035	NAT8	-1.06286	-3.07702	4.26467	0.0389129	0.573118
ENSG00000198092	TMPRSS11F	-1.06286	-3.07702	4.26467	0.0389129	0.573118
ENSG00000257219	LNCOG	-1.06286	-3.07702	4.26467	0.0389129	0.573118
ENSG00000228944	NA	-1.54217	-4.04895	4.26245	0.0389637	0.573118
ENSG00000260357	NA	-1.54217	-4.04895	4.26245	0.0389637	0.573118
ENSG00000260836	NA	-1.54217	-4.04895	4.26245	0.0389637	0.573118
ENSG00000258947	TUBB3	-1.54217	-4.04895	4.26245	0.0389637	0.573118
ENSG00000279583	NA	0.295095	1.95293	4.25646	0.0391012	0.573118
ENSG00000167994	RAB3IL1	0.275518	2.55846	4.25255	0.0391915	0.573118
ENSG00000236654	NA	0.720008	-1.76327	4.25033	0.0392427	0.573118
ENSG00000174837	ADGRE1	0.720008	-1.76327	4.25033	0.0392427	0.573118
ENSG00000267607	NA	0.720008	-1.76327	4.25033	0.0392427	0.573118
ENSG00000268746	NA	0.720008	-1.76327	4.25033	0.0392427	0.573118
ENSG00000013364	MVP	0.364567	0.686661	4.25002	0.0392498	0.573118
ENSG00000228613	NA	-0.550176	-1.04477	4.24638	0.0393341	0.573118
ENSG00000243284	VSIG8	1.88025	-4.03037	4.2461	0.0393405	0.573118
ENSG00000270335	NA	1.88025	-4.03037	4.2461	0.0393405	0.573118
ENSG00000218300	NA	1.88025	-4.03037	4.2461	0.0393405	0.573118
ENSG00000244328	RN7SL845P	1.88025	-4.03037	4.2461	0.0393405	0.573118
ENSG00000226971	NA	1.88025	-4.03037	4.2461	0.0393405	0.573118
ENSG00000223678	NA	1.88025	-4.03037	4.2461	0.0393405	0.573118
ENSG00000273940	RN7SL722P	1.88025	-4.03037	4.2461	0.0393405	0.573118
ENSG00000270689	NA	1.88025	-4.03037	4.2461	0.0393405	0.573118
ENSG00000225155	NA	1.88025	-4.03037	4.2461	0.0393405	0.573118
ENSG00000181626	ANKRD62	1.88025	-4.03037	4.2461	0.0393405	0.573118
ENSG00000172460	PRSS30P	0.288743	2.11239	4.24055	0.0394694	0.574388
ENSG00000254473	LOC105376114	-0.348426	0.827294	4.24023	0.0394768	0.574388
ENSG00000167680	SEMA6B	0.266318	2.92269	4.23748	0.0395408	0.574963
ENSG00000142534	RPS11	0.234326	8.40058	4.23597	0.0395761	0.575118
ENSG00000250889	NA	-0.640638	-1.5607	4.23378	0.0396271	0.575298
ENSG00000260381	NA	0.556507	-0.97101	4.23333	0.0396376	0.575298
ENSG00000197627	UBE2Q2P12	0.301932	1.76013	4.23059	0.0397016	0.57587
ENSG00000147117	ZNF157	0.291387	2.02401	4.22608	0.0398072	0.577045
ENSG00000266032	NA	-0.530692	-0.927619	4.22471	0.0398395	0.577155
ENSG00000142959	BEST4	0.600636	-1.22282	4.2217	0.0399102	0.5776
ENSG00000229544	NKX1-2	0.320215	1.36619	4.22057	0.0399368	0.5776
ENSG00000108846	ABCC3	0.588004	-1.15564	4.22005	0.0399489	0.5776
ENSG00000183242	WT1-AS	0.427547	-0.0256061	4.21843	0.0399872	0.5776
ENSG00000280114	NA	-0.29154	1.93603	4.21742	0.0400109	0.5776
ENSG00000169252	ADRB2	0.386198	0.401544	4.21711	0.0400182	0.5776
ENSG00000254402	LRRC24	0.470049	-0.391934	4.21156	0.0401494	0.578582
ENSG00000198049	AVPR1B	1.04941	-2.79174	4.20943	0.0401999	0.578582
ENSG00000165140	FBP1	1.04941	-2.79174	4.20943	0.0401999	0.578582
ENSG00000248515	NA	0.758506	-1.9282	4.20941	0.0402004	0.578582
ENSG00000261239	NA	-0.555433	-1.09291	4.20901	0.0402099	0.578582
ENSG00000228526	MIR34AHG	0.235356	6.63049	4.2057	0.0402883	0.579354
ENSG00000237437	ASS1P12	0.33862	1.03115	4.19815	0.0404682	0.58103
ENSG00000235698	NA	-0.666571	-1.70306	4.19701	0.0404953	0.58103
ENSG00000198736	MSRB1	-0.240448	4.92891	4.19367	0.0405752	0.58103
ENSG00000149489	ROM1	0.429479	-0.0559738	4.19269	0.0405987	0.58103
ENSG00000170516	COX7B2	-0.914171	-2.67091	4.19183	0.0406191	0.58103
ENSG00000223807	BOLA3P4	-0.914171	-2.67091	4.19183	0.0406191	0.58103
ENSG00000213438	NA	-0.914171	-2.67091	4.19183	0.0406191	0.58103
ENSG00000231473	RB1-DT	0.437906	-0.132934	4.19145	0.0406283	0.58103
ENSG00000137265	IRF4	-0.764717	-2.13628	4.19127	0.0406325	0.58103
ENSG00000278080	NA	1.32427	-3.34397	4.19016	0.0406592	0.58103
ENSG00000019549	SNAI2	0.252686	3.62843	4.18939	0.0406778	0.58103
ENSG00000137959	IFI44L	-0.534897	-0.971939	4.185	0.0407831	0.581824
ENSG00000273061	CDC37L1-DT	-0.534897	-0.971939	4.185	0.0407831	0.581824
ENSG00000236992	RPL12P12	-0.594968	-1.33656	4.1833	0.0408241	0.582054
ENSG00000258016	NA	-0.739711	-2.03857	4.17794	0.0409535	0.582095
ENSG00000234130	AP2B1P1	-0.698739	-1.86105	4.17588	0.0410033	0.582095
ENSG00000135697	BCO1	0.669657	-1.57618	4.17583	0.0410044	0.582095
ENSG00000271020	NA	0.530632	-0.836426	4.17305	0.0410719	0.582095
ENSG00000235016	SEMA3F-AS1	-0.28798	1.99233	4.17287	0.0410762	0.582095
ENSG00000143867	OSR1	-0.561066	-1.14272	4.17203	0.0410966	0.582095
ENSG00000227603	NA	-0.561066	-1.14272	4.17203	0.0410966	0.582095
ENSG00000263422	NA	-0.561066	-1.14272	4.17203	0.0410966	0.582095
ENSG00000230525	LINC01799	1.09624	-2.91113	4.17187	0.0411004	0.582095
ENSG00000256733	NA	1.09624	-2.91113	4.17187	0.0411004	0.582095
ENSG00000198844	ARHGEF15	1.09624	-2.91113	4.17187	0.0411004	0.582095
ENSG00000186628	FSD2	0.264318	2.914	4.16862	0.0411792	0.582424
ENSG00000091128	LAMB4	0.498079	-0.619664	4.16843	0.041184	0.582424
ENSG00000256249	NA	-0.422531	-0.0928624	4.16784	0.0411984	0.582424
ENSG00000213478	NA	1.22769	-3.18469	4.15329	0.0415538	0.585212
ENSG00000230628	NA	1.22769	-3.18469	4.15329	0.0415538	0.585212
ENSG00000249934	NA	1.22769	-3.18469	4.15329	0.0415538	0.585212
ENSG00000224709	OR11M1P	1.22769	-3.18469	4.15329	0.0415538	0.585212
ENSG00000274559	LOC102724334	-0.417892	-0.0548518	4.153	0.0415608	0.585212
ENSG00000131097	HIGD1B	-0.288068	1.96825	4.15069	0.0416175	0.585212
ENSG00000228793	LOC100507336	0.725139	-1.8204	4.15057	0.0416205	0.585212
ENSG00000262539	NA	0.725139	-1.8204	4.15057	0.0416205	0.585212
ENSG00000266904	NA	0.725139	-1.8204	4.15057	0.0416205	0.585212
ENSG00000136732	GYPC	0.249622	3.77175	4.14952	0.0416464	0.585224
ENSG00000250565	ATP6V1E2	0.256403	3.29507	4.14622	0.0417277	0.586015
ENSG00000122728	TAF1L	0.897033	-2.41364	4.13871	0.0419132	0.588267
ENSG00000171509	RXFP1	-0.521085	-0.902635	4.13106	0.0421029	0.590475
ENSG00000261203	NA	0.509192	-0.713283	4.13034	0.0421209	0.590475
ENSG00000223804	NA	0.265367	2.8079	4.12878	0.0421599	0.590621
ENSG00000169174	PCSK9	0.615008	-1.33426	4.1273	0.0421966	0.590621
ENSG00000261211	NA	-0.40931	0.018283	4.12688	0.042207	0.590621
ENSG00000255197	NA	0.455902	-0.320781	4.11884	0.0424082	0.592789
ENSG00000225728	NA	-1.21187	-3.48364	4.11826	0.0424227	0.592789
ENSG00000277573	NA	-0.374729	0.400277	4.11765	0.042438	0.592789
ENSG00000278231	NA	-0.86356	-2.53133	4.11348	0.0425427	0.593775
ENSG00000273113	NA	0.766267	-1.99242	4.11182	0.0425846	0.593775
ENSG00000259888	NA	0.766267	-1.99242	4.11182	0.0425846	0.593775
ENSG00000128694	OSGEPL1	0.338614	0.972139	4.1074	0.042696	0.594917
ENSG00000240457	RN7SL472P	0.696711	-1.72007	4.10655	0.0427173	0.594917
ENSG00000278828	H3C10	-0.230299	9.06332	4.10274	0.0428139	0.595666
ENSG00000013588	GPRC5A	-0.265725	2.67983	4.10167	0.0428408	0.595666
ENSG00000162843	WDR64	0.284933	2.08323	4.10141	0.0428474	0.595666
ENSG00000121905	HPCA	-0.413742	-0.0412181	4.0978	0.042939	0.596572
ENSG00000010932	FMO1	0.421577	-0.0290846	4.09674	0.0429659	0.596572
ENSG00000223393	NA	-0.397935	0.121455	4.09521	0.0430048	0.596572
ENSG00000228878	NA	0.331571	1.07689	4.09474	0.0430168	0.596572
ENSG00000165409	TSHR	0.309839	1.47515	4.09383	0.04304	0.596572
ENSG00000182348	ZNF804B	0.382415	0.376404	4.09034	0.0431291	0.597452
ENSG00000250159	NA	0.261398	2.9105	4.07519	0.0435175	0.6018
ENSG00000279138	NA	0.672197	-1.62623	4.07421	0.0435426	0.6018
ENSG00000224976	PARP4P2	0.672197	-1.62623	4.07421	0.0435426	0.6018
ENSG00000263934	NA	0.233245	5.91359	4.0721	0.043597	0.6018
ENSG00000188856	RPSAP47	0.27687	2.29989	4.07203	0.0435987	0.6018
ENSG00000273249	NA	-0.549285	-1.11371	4.06677	0.0437349	0.6018
ENSG00000198785	GRIN3A	-0.305025	1.47931	4.06661	0.0437389	0.6018
ENSG00000116014	KISS1R	0.536833	-0.92094	4.06527	0.0437738	0.6018
ENSG00000232187	NA	0.450783	-0.304585	4.06309	0.0438301	0.6018
ENSG00000185345	PRKN	0.230867	6.90397	4.06271	0.04384	0.6018
ENSG00000183729	NA	-1.06796	-3.15959	4.06058	0.0438954	0.6018
ENSG00000235332	NA	-1.06796	-3.15959	4.06058	0.0438954	0.6018
ENSG00000158125	XDH	0.918961	-2.5045	4.06019	0.0439056	0.6018
ENSG00000224019	RPL21P32	0.918961	-2.5045	4.06019	0.0439056	0.6018
ENSG00000239718	HLTF-AS1	0.918961	-2.5045	4.06019	0.0439056	0.6018
ENSG00000226641	NA	0.918961	-2.5045	4.06019	0.0439056	0.6018
ENSG00000256582	NA	0.918961	-2.5045	4.06019	0.0439056	0.6018
ENSG00000159261	CLDN14	0.918961	-2.5045	4.06019	0.0439056	0.6018
ENSG00000261490	NA	-0.359142	0.564584	4.05566	0.0440235	0.603063
ENSG00000057657	PRDM1	0.545206	-0.977872	4.05233	0.0441105	0.603609
ENSG00000221300	NA	0.730735	-1.8799	4.05032	0.0441629	0.603609
ENSG00000144852	NR1I2	0.730735	-1.8799	4.05032	0.0441629	0.603609
ENSG00000221983	UBA52	0.417739	-0.0158241	4.05019	0.0441665	0.603609
ENSG00000270175	NA	-0.336151	0.890687	4.04254	0.0443671	0.605997
ENSG00000206531	CD200R1L	0.277276	2.25248	4.04136	0.0443979	0.606064
ENSG00000237531	NA	0.632059	-1.45503	4.03571	0.0445468	0.60689
ENSG00000265055	NA	0.632059	-1.45503	4.03571	0.0445468	0.60689
ENSG00000259112	NDUFC2-KCTD14	0.309183	1.44292	4.03563	0.044549	0.60689
ENSG00000150636	CCDC102B	0.260805	2.87739	4.03513	0.0445621	0.60689
ENSG00000280047	NA	-0.58832	-1.36118	4.03037	0.0446883	0.607609
ENSG00000230291	RPL26P32	-0.58832	-1.36118	4.03037	0.0446883	0.607609
ENSG00000236144	TMEM147-AS1	-0.435282	-0.279246	4.03019	0.0446928	0.607609
ENSG00000115363	EVA1A	-0.296496	1.63943	4.02813	0.0447475	0.607758
ENSG00000185664	PMEL	0.347206	0.792537	4.02782	0.0447556	0.607758
ENSG00000254781	GVINP2	-0.787391	-2.28723	4.02545	0.0448187	0.608262
ENSG00000273025	NA	0.600569	-1.30193	4.02217	0.0449059	0.609091
ENSG00000231686	NA	0.355448	0.672174	4.01909	0.044988	0.609852
ENSG00000153823	PID1	0.774837	-2.05966	4.0142	0.0451187	0.610761
ENSG00000235570	LINC00533	0.774837	-2.05966	4.0142	0.0451187	0.610761
ENSG00000266931	NA	-0.429634	-0.23606	4.01301	0.0451505	0.610761
ENSG00000227293	NA	-0.674617	-1.81336	4.01183	0.0451822	0.610761
ENSG00000270299	NA	0.456922	-0.379397	4.01147	0.0451917	0.610761
ENSG00000234871	NA	-0.33813	0.838478	4.01001	0.045231	0.610761
ENSG00000225302	NA	0.246751	3.66171	4.00976	0.0452377	0.610761
ENSG00000261662	NA	-0.442173	-0.352754	4.00515	0.0453614	0.611493
ENSG00000277690	NA	-0.757994	-2.17915	4.00488	0.0453686	0.611493
ENSG00000258791	LINC00520	0.700686	-1.77549	4.00482	0.0453703	0.611493
ENSG00000278198	NA	0.305063	1.49852	3.99871	0.0455352	0.613363
ENSG00000227438	NA	-0.732745	-2.07862	3.99529	0.0456275	0.6139
ENSG00000278573	NA	-0.732745	-2.07862	3.99529	0.0456275	0.6139
ENSG00000179950	PUF60	-0.228482	7.0964	3.99179	0.0457224	0.614767
ENSG00000243926	NA	-0.910978	-2.73308	3.99001	0.0457707	0.614767
ENSG00000247416	LOC101928847	-0.910978	-2.73308	3.99001	0.0457707	0.614767
ENSG00000149925	ALDOA	-0.226902	9.44701	3.98647	0.0458671	0.61522
ENSG00000250421	NA	0.944424	-2.60152	3.98587	0.0458833	0.61522
ENSG00000227531	NA	0.944424	-2.60152	3.98587	0.0458833	0.61522
ENSG00000124249	KCNK15	-0.358281	0.53325	3.98366	0.0459437	0.615639
ENSG00000258952	NA	-0.267125	2.46454	3.9828	0.0459672	0.615639
ENSG00000134376	CRB1	0.329852	1.02621	3.97887	0.0460745	0.616428
ENSG00000235217	TSPY26P	-0.335067	0.865747	3.97871	0.0460787	0.616428
ENSG00000155026	RSPH10B	0.316278	1.25778	3.97301	0.0462352	0.618167
ENSG00000234352	LOC349160	0.300623	1.56653	3.96564	0.0464379	0.620524
ENSG00000248210	LINC02355	0.335471	0.924473	3.96075	0.046573	0.621391
ENSG00000231863	NA	1.5752	-3.78069	3.9587	0.0466298	0.621391
ENSG00000250778	NA	1.5752	-3.78069	3.9587	0.0466298	0.621391
ENSG00000238041	NA	1.5752	-3.78069	3.9587	0.0466298	0.621391
ENSG00000198384	NA	-0.324674	1.02248	3.95849	0.0466355	0.621391
ENSG00000178947	SMIM10L2A	0.261731	2.72147	3.95733	0.0466678	0.62146
ENSG00000204789	NA	0.249611	3.34433	3.95524	0.0467255	0.62146
ENSG00000131668	BARX1	-0.274557	2.16971	3.9543	0.0467517	0.62146
ENSG00000256616	LOC100996333	-0.567062	-1.27097	3.95148	0.0468303	0.62146
ENSG00000260267	NA	0.266848	2.50391	3.94843	0.0469151	0.62146
ENSG00000132749	TESMIN	0.254955	3.02412	3.94691	0.0469574	0.62146
ENSG00000277047	NA	-0.436784	-0.335992	3.94185	0.0470988	0.62146
ENSG00000253736	NA	0.425034	-0.140456	3.93862	0.0471894	0.62146
ENSG00000166819	PLIN1	0.335435	0.908825	3.93642	0.0472511	0.62146
ENSG00000167617	CDC42EP5	-0.615619	-1.54995	3.93548	0.0472777	0.62146
ENSG00000198331	HYLS1	-0.28103	1.95315	3.93523	0.0472847	0.62146
ENSG00000166823	MESP1	-0.258141	2.77537	3.93446	0.0473065	0.62146
ENSG00000165349	SLC7A3	0.275319	2.19272	3.93131	0.0473951	0.62146
ENSG00000196511	TPK1	0.236783	4.39209	3.93016	0.0474275	0.62146
ENSG00000135447	PPP1R1A	0.324554	1.07991	3.92947	0.047447	0.62146
ENSG00000089472	HEPH	0.574475	-1.20091	3.9264	0.0475335	0.62146
ENSG00000139626	ITGB7	-0.542957	-1.13482	3.92489	0.0475763	0.62146
ENSG00000144837	PLA1A	-1.23252	-3.59341	3.92401	0.0476011	0.62146
ENSG00000242440	NA	-1.23252	-3.59341	3.92401	0.0476011	0.62146
ENSG00000250325	NA	-1.23252	-3.59341	3.92401	0.0476011	0.62146
ENSG00000271071	NA	-1.23252	-3.59341	3.92401	0.0476011	0.62146
ENSG00000213397	HAUS7	-1.23252	-3.59341	3.92401	0.0476011	0.62146
ENSG00000176907	TCIM	-1.23252	-3.59341	3.92401	0.0476011	0.62146
ENSG00000233086	LNCARSR	-1.23252	-3.59341	3.92401	0.0476011	0.62146
ENSG00000197506	SLC28A3	-1.23252	-3.59341	3.92401	0.0476011	0.62146
ENSG00000255823	MTRNR2L8	-1.23252	-3.59341	3.92401	0.0476011	0.62146
ENSG00000259708	NA	-1.23252	-3.59341	3.92401	0.0476011	0.62146
ENSG00000280022	NA	-1.23252	-3.59341	3.92401	0.0476011	0.62146
ENSG00000204652	NA	-1.23252	-3.59341	3.92401	0.0476011	0.62146
ENSG00000269516	NA	-1.23252	-3.59341	3.92401	0.0476011	0.62146
ENSG00000198521	ZNF43	-1.23252	-3.59341	3.92401	0.0476011	0.62146
ENSG00000269800	NA	-1.23252	-3.59341	3.92401	0.0476011	0.62146
ENSG00000177398	UMODL1	-1.23252	-3.59341	3.92401	0.0476011	0.62146
ENSG00000265349	NA	0.600532	-1.34319	3.9211	0.0476837	0.62146
ENSG00000266526	NA	0.849475	-2.34672	3.91993	0.0477168	0.62146
ENSG00000148482	SLC39A12	0.849475	-2.34672	3.91993	0.0477168	0.62146
ENSG00000161132	NA	-0.296879	1.53699	3.91953	0.0477282	0.62146
ENSG00000157873	TNFRSF14	0.974356	-2.70559	3.91712	0.0477967	0.62146
ENSG00000042304	C2orf83	0.974356	-2.70559	3.91712	0.0477967	0.62146
ENSG00000198286	CARD11	0.974356	-2.70559	3.91712	0.0477967	0.62146
ENSG00000188937	NYX	0.974356	-2.70559	3.91712	0.0477967	0.62146
ENSG00000151650	VENTX	0.974356	-2.70559	3.91712	0.0477967	0.62146
ENSG00000154493	C10orf90	0.784352	-2.13022	3.9167	0.0478087	0.62146
ENSG00000260784	NA	0.784352	-2.13022	3.9167	0.0478087	0.62146
ENSG00000225398	NA	-0.491529	-0.790007	3.9149	0.0478599	0.621668
ENSG00000166825	ANPEP	-0.573957	-1.32744	3.9142	0.0478799	0.621668
ENSG00000184258	NA	-0.361488	0.449313	3.91334	0.0479043	0.621668
ENSG00000188064	WNT7B	0.333873	0.915779	3.91063	0.0479817	0.622244
ENSG00000229311	LOC101927827	0.518558	-0.872526	3.909	0.0480281	0.622244
ENSG00000174951	FUT1	0.471469	-0.541756	3.90899	0.0480285	0.622244
ENSG00000280587	NA	-0.626552	-1.6188	3.90737	0.0480748	0.6225
ENSG00000205791	LOH12CR2	0.705008	-1.83315	3.90243	0.0482164	0.623988
ENSG00000171159	C9orf16	0.237539	4.19643	3.9001	0.0482833	0.624509
ENSG00000136931	NR5A1	-0.437581	-0.365224	3.89701	0.0483721	0.625312
ENSG00000118137	APOA1	-0.976651	-2.96744	3.89601	0.0484009	0.625339
ENSG00000196975	ANXA4	0.230939	5.14495	3.89298	0.0484882	0.626121
ENSG00000230479	NA	0.525876	-0.927559	3.89102	0.0485451	0.62651
ENSG00000234050	NA	-0.297664	1.49109	3.88626	0.0486827	0.627747
ENSG00000072274	TFRC	-0.224975	7.52729	3.88585	0.0486946	0.627747
ENSG00000149735	GPHA2	-0.638646	-1.6911	3.88165	0.0488165	0.628911
ENSG00000161664	ASB16	0.271909	2.24346	3.87961	0.0488759	0.628911
ENSG00000135845	PIGC	-0.581439	-1.38622	3.87774	0.0489304	0.628911
ENSG00000177238	TRIM72	-0.581439	-1.38622	3.87774	0.0489304	0.628911
ENSG00000253669	NA	0.392918	0.143801	3.87772	0.0489311	0.628911
ENSG00000228573	NA	-0.363241	0.405438	3.8772	0.0489461	0.628911
ENSG00000196867	ZFP28	0.438629	-0.292765	3.87533	0.0490006	0.629117
ENSG00000275202	NA	0.449316	-0.383878	3.87283	0.0490737	0.629117
ENSG00000182050	MGAT4C	0.403093	0.0360409	3.8728	0.0490747	0.629117
ENSG00000172987	HPSE2	-0.35124	0.560277	3.87181	0.0491034	0.629117
ENSG00000236307	NA	0.677893	-1.73191	3.86858	0.0491982	0.629117
ENSG00000254266	PKIA-AS1	0.677893	-1.73191	3.86858	0.0491982	0.629117
ENSG00000234840	LINC01239	0.677893	-1.73191	3.86858	0.0491982	0.629117
ENSG00000254667	NA	0.285171	1.84646	3.86772	0.0492234	0.629117
ENSG00000146910	CNPY1	0.242246	3.66376	3.86603	0.0492729	0.629117
ENSG00000260192	LINC02240	-0.815991	-2.45572	3.86546	0.0492896	0.629117
ENSG00000258763	NA	-0.509345	-0.93934	3.86542	0.0492908	0.629117
ENSG00000260339	HEXA-AS1	0.542461	-1.04434	3.85921	0.0494737	0.629117
ENSG00000170476	MZB1	-0.652097	-1.76723	3.85885	0.0494842	0.629117
ENSG00000236792	NA	1.01006	-2.81784	3.85579	0.0495747	0.629117
ENSG00000243004	NA	1.01006	-2.81784	3.85579	0.0495747	0.629117
ENSG00000239719	NA	1.01006	-2.81784	3.85579	0.0495747	0.629117
ENSG00000258410	NA	1.01006	-2.81784	3.85579	0.0495747	0.629117
ENSG00000275142	NA	1.01006	-2.81784	3.85579	0.0495747	0.629117
ENSG00000100385	IL2RB	1.01006	-2.81784	3.85579	0.0495747	0.629117
ENSG00000187033	SAMD7	-1.07376	-3.247	3.8556	0.0495801	0.629117
ENSG00000248747	NA	-1.07376	-3.247	3.8556	0.0495801	0.629117
ENSG00000206177	HBM	-1.07376	-3.247	3.8556	0.0495801	0.629117
ENSG00000280243	NA	-1.07376	-3.247	3.8556	0.0495801	0.629117
ENSG00000236404	VLDLR-AS1	0.274569	2.13113	3.85437	0.0496165	0.629237
ENSG00000124116	WFDC3	0.55191	-1.10646	3.84591	0.0498674	0.631341
ENSG00000249335	NA	0.654531	-1.63729	3.84522	0.0498881	0.631341
ENSG00000253682	LOC105375638	0.654531	-1.63729	3.84522	0.0498881	0.631341
ENSG00000103832	NA	-0.335331	0.772922	3.84487	0.0498983	0.631341
ENSG00000261427	NA	0.41675	-0.111965	3.8441	0.0499213	0.631341
ENSG00000139190	VAMP1	-0.336664	0.751654	3.84333	0.0499442	0.631341
ENSG00000251018	NA	-0.589588	-1.4475	3.84229	0.0499753	0.631393
ENSG00000143882	ATP6V1C2	-0.245233	3.32065	3.84124	0.0500065	0.631446
ENSG00000011590	ZBTB32	-0.28977	1.63105	3.83791	0.050106	0.632236
ENSG00000158055	GRHL3	0.296849	1.53965	3.83628	0.0501548	0.632236
ENSG00000228824	MIR4500HG	0.239944	3.76858	3.83385	0.0502273	0.632236
ENSG00000182004	SNRPE	-0.224624	6.59873	3.83379	0.0502293	0.632236
ENSG00000174365	SNHG11	-0.245458	3.29015	3.83371	0.0502318	0.632236
ENSG00000227591	HSD11B1-AS1	0.866766	-2.43337	3.83151	0.0502975	0.632236
ENSG00000164794	KCNV1	0.866766	-2.43337	3.83151	0.0502975	0.632236
ENSG00000224934	NA	0.26528	2.40886	3.82805	0.0504015	0.632236
ENSG00000248434	NA	-0.684097	-1.93275	3.82471	0.0505022	0.632236
ENSG00000170214	ADRA1B	0.350221	0.621784	3.82298	0.0505541	0.632236
ENSG00000133101	CCNA1	0.61632	-1.46478	3.82193	0.0505859	0.632236
ENSG00000227815	NA	1.39052	-3.56825	3.82116	0.0506091	0.632236
ENSG00000196620	UGT2B15	1.39052	-3.56825	3.82116	0.0506091	0.632236
ENSG00000220412	NA	1.39052	-3.56825	3.82116	0.0506091	0.632236
ENSG00000229081	NA	1.39052	-3.56825	3.82116	0.0506091	0.632236
ENSG00000260776	NA	1.39052	-3.56825	3.82116	0.0506091	0.632236
ENSG00000282995	NA	1.39052	-3.56825	3.82116	0.0506091	0.632236
ENSG00000217442	SYCE3	1.39052	-3.56825	3.82116	0.0506091	0.632236
ENSG00000276289	KCNE1B	1.39052	-3.56825	3.82116	0.0506091	0.632236
ENSG00000274248	NA	1.39052	-3.56825	3.82116	0.0506091	0.632236
ENSG00000255690	TRIL	0.794975	-2.20443	3.8195	0.0506594	0.632486
ENSG00000171570	NA	-0.750843	-2.22329	3.81815	0.0507001	0.632486
ENSG00000184678	H2BC21	-0.222772	7.80141	3.81782	0.0507102	0.632486
ENSG00000117394	SLC2A1	-0.225473	5.89307	3.81053	0.0509314	0.634145
ENSG00000237971	NA	-0.336076	0.737977	3.80928	0.0509694	0.634145
ENSG00000186907	RTN4RL2	0.240145	3.68712	3.80875	0.0509855	0.634145
ENSG00000250646	NA	1.05339	-2.93965	3.80453	0.0511141	0.634145
ENSG00000251555	NA	1.05339	-2.93965	3.80453	0.0511141	0.634145
ENSG00000101890	GUCY2F	1.05339	-2.93965	3.80453	0.0511141	0.634145
ENSG00000278001	NA	1.05339	-2.93965	3.80453	0.0511141	0.634145
ENSG00000175544	CABP4	1.05339	-2.93965	3.80453	0.0511141	0.634145
ENSG00000278743	NA	1.05339	-2.93965	3.80453	0.0511141	0.634145
ENSG00000264164	NA	1.05339	-2.93965	3.80453	0.0511141	0.634145
ENSG00000182308	DCAF4L1	-0.313218	1.11176	3.80222	0.0511847	0.634685
ENSG00000183308	NA	0.261896	2.49866	3.80015	0.0512481	0.634896
ENSG00000215481	NA	-0.346692	0.578017	3.79989	0.051256	0.634896
ENSG00000243620	NA	0.446986	-0.405543	3.78995	0.0515613	0.63834
ENSG00000272462	NA	0.298721	1.45841	3.78809	0.0516185	0.638711
ENSG00000221843	C2orf16	-0.276653	1.92412	3.78568	0.0516928	0.638872
ENSG00000255741	NA	-0.410914	-0.175204	3.78406	0.0517429	0.638872
ENSG00000169962	TAS1R3	-0.304396	1.26561	3.78373	0.0517532	0.638872
ENSG00000111452	ADGRD1	0.407278	-0.0530568	3.78373	0.0517532	0.638872
ENSG00000198520	ARMH1	0.252991	2.85348	3.78325	0.051768	0.638872
ENSG00000121898	CPXM2	-0.332837	0.767195	3.77927	0.0518912	0.639065
ENSG00000182230	FAM153B	-0.516688	-1.03011	3.77641	0.05198	0.639065
ENSG00000234663	NA	-0.426947	-0.331609	3.77445	0.0520411	0.639065
ENSG00000231857	NA	0.429108	-0.261154	3.7736	0.0520673	0.639065
ENSG00000109705	NKX3-2	0.263421	2.40514	3.77202	0.0521166	0.639065
ENSG00000115841	RMDN2	0.277914	1.94343	3.76959	0.0521925	0.639065
ENSG00000223602	NA	1.10711	-3.0728	3.76726	0.0522653	0.639065
ENSG00000258679	NA	1.10711	-3.0728	3.76726	0.0522653	0.639065
ENSG00000265394	NA	1.10711	-3.0728	3.76726	0.0522653	0.639065
ENSG00000266002	NA	1.10711	-3.0728	3.76726	0.0522653	0.639065
ENSG00000267337	LINC01478	1.10711	-3.0728	3.76726	0.0522653	0.639065
ENSG00000138653	NDST4	0.249686	2.99105	3.76719	0.0522675	0.639065
ENSG00000250748	LOC105369187	0.501535	-0.825663	3.76335	0.0523874	0.639065
ENSG00000223382	LINC01778	1.26577	-3.38334	3.76231	0.0524201	0.639065
ENSG00000146938	NLGN4X	1.26577	-3.38334	3.76231	0.0524201	0.639065
ENSG00000274044	FAM230J	1.26577	-3.38334	3.76231	0.0524201	0.639065
ENSG00000139547	RDH16	0.450092	-0.445181	3.76134	0.0524505	0.639065
ENSG00000161681	SHANK1	0.295041	1.51343	3.75987	0.0524968	0.639065
ENSG00000214708	LOC105371730	-0.440183	-0.456647	3.75972	0.0525013	0.639065
ENSG00000129993	CBFA2T3	0.281841	1.82436	3.75618	0.0526125	0.639065
ENSG00000072818	ACAP1	0.270741	2.13558	3.75231	0.0527345	0.639065
ENSG00000182310	SPACA6	0.242743	3.36705	3.7521	0.0527413	0.639065
ENSG00000254587	NA	1.17553	-3.21965	3.74995	0.0528091	0.639065
ENSG00000258488	NA	1.17553	-3.21965	3.74995	0.0528091	0.639065
ENSG00000271980	NA	0.751056	-2.07486	3.74729	0.0528932	0.639065
ENSG00000229625	NA	0.550611	-1.14243	3.74707	0.0529002	0.639065
ENSG00000266865	NA	0.224205	5.74781	3.74657	0.052916	0.639065
ENSG00000253653	NA	0.88666	-2.5256	3.74552	0.0529493	0.639065
ENSG00000227206	NA	0.88666	-2.5256	3.74552	0.0529493	0.639065
ENSG00000250148	KRT8P31	-0.619064	-1.64872	3.74449	0.0529818	0.639065
ENSG00000197769	MAP1LC3C	0.656595	-1.68958	3.74093	0.0530949	0.639065
ENSG00000281566	NA	0.656595	-1.68958	3.74093	0.0530949	0.639065
ENSG00000277151	NA	0.324663	0.941517	3.73656	0.053234	0.639065
ENSG00000163263	C1orf189	0.453381	-0.485939	3.7327	0.053357	0.639065
ENSG00000170893	TRH	0.453381	-0.485939	3.7327	0.053357	0.639065
ENSG00000206341	NA	-0.302544	1.26154	3.73268	0.0533579	0.639065
ENSG00000236679	RPL23AP24	-1.25729	-3.71192	3.73163	0.0533914	0.639065
ENSG00000226813	LINC01941	-0.342256	0.595539	3.72998	0.0534441	0.639065
ENSG00000005108	THSD7A	0.249615	2.92864	3.72856	0.0534896	0.639065
ENSG00000116903	EXOC8	-0.223977	5.57118	3.72756	0.0535216	0.639065
ENSG00000173193	PARP14	0.635374	-1.59758	3.7261	0.0535682	0.639065
ENSG00000272142	LYRM4-AS1	0.635374	-1.59758	3.7261	0.0535682	0.639065
ENSG00000183246	RIMBP3C	-0.371499	0.215232	3.72603	0.0535706	0.639065
ENSG00000212663	NA	0.806912	-2.2827	3.72282	0.0536735	0.639065
ENSG00000279022	NA	0.58591	-1.35218	3.71885	0.0538013	0.639065
ENSG00000278570	NR2E3	-0.275502	1.88651	3.71832	0.0538185	0.639065
ENSG00000150275	PCDH15	0.242009	3.33879	3.7163	0.0538836	0.639065
ENSG00000188124	OR2AG2	-0.63102	-1.72256	3.71587	0.0538977	0.639065
ENSG00000231437	LINC01750	-0.853201	-2.64634	3.7156	0.0539062	0.639065
ENSG00000181378	CFAP65	-0.853201	-2.64634	3.7156	0.0539062	0.639065
ENSG00000239572	NA	-0.853201	-2.64634	3.7156	0.0539062	0.639065
ENSG00000250929	NA	-0.853201	-2.64634	3.7156	0.0539062	0.639065
ENSG00000137077	CCL21	-0.853201	-2.64634	3.7156	0.0539062	0.639065
ENSG00000266869	NA	-0.853201	-2.64634	3.7156	0.0539062	0.639065
ENSG00000178125	PPP1R42	0.284574	1.7157	3.71531	0.0539156	0.639065
ENSG00000163449	TMEM169	0.321907	0.970243	3.71393	0.0539603	0.639065
ENSG00000146070	PLA2G7	0.301242	1.34417	3.7131	0.0539872	0.639065
ENSG00000131650	KREMEN2	0.276007	1.93486	3.71022	0.0540803	0.639065
ENSG00000234965	SHISA8	0.249134	2.92086	3.70966	0.0540983	0.639065
ENSG00000261796	ISY1-RAB43	0.404939	-0.0702488	3.70953	0.0541027	0.639065
ENSG00000121577	POPDC2	0.47114	-0.635703	3.70753	0.0541673	0.639065
ENSG00000149131	SERPING1	0.47114	-0.635703	3.70753	0.0541673	0.639065
ENSG00000162779	AXDND1	-0.288684	1.53255	3.70082	0.0543858	0.639065
ENSG00000000938	FGR	1.78184	-4.09623	3.70016	0.0544071	0.639065
ENSG00000081277	PKP1	1.78184	-4.09623	3.70016	0.0544071	0.639065
ENSG00000229727	LOC100506274	1.78184	-4.09623	3.70016	0.0544071	0.639065
ENSG00000202000	RNU1-36P	1.78184	-4.09623	3.70016	0.0544071	0.639065
ENSG00000248693	NA	1.78184	-4.09623	3.70016	0.0544071	0.639065
ENSG00000251616	NA	1.78184	-4.09623	3.70016	0.0544071	0.639065
ENSG00000204694	OR11A1	1.78184	-4.09623	3.70016	0.0544071	0.639065
ENSG00000189325	BNIP5	1.78184	-4.09623	3.70016	0.0544071	0.639065
ENSG00000164393	ADGRF2	1.78184	-4.09623	3.70016	0.0544071	0.639065
ENSG00000273069	NA	1.78184	-4.09623	3.70016	0.0544071	0.639065
ENSG00000211751	TRBC1	1.78184	-4.09623	3.70016	0.0544071	0.639065
ENSG00000271079	CTAGE15	1.78184	-4.09623	3.70016	0.0544071	0.639065
ENSG00000102021	LUZP4	1.78184	-4.09623	3.70016	0.0544071	0.639065
ENSG00000228819	AGKP2	1.78184	-4.09623	3.70016	0.0544071	0.639065
ENSG00000229015	LOC100506790	1.78184	-4.09623	3.70016	0.0544071	0.639065
ENSG00000214268	NA	1.78184	-4.09623	3.70016	0.0544071	0.639065
ENSG00000237215	NA	1.78184	-4.09623	3.70016	0.0544071	0.639065
ENSG00000261026	NA	1.78184	-4.09623	3.70016	0.0544071	0.639065
ENSG00000160886	LY6K	1.78184	-4.09623	3.70016	0.0544071	0.639065
ENSG00000231967	NA	1.78184	-4.09623	3.70016	0.0544071	0.639065
ENSG00000230335	NA	1.78184	-4.09623	3.70016	0.0544071	0.639065
ENSG00000282863	NA	1.78184	-4.09623	3.70016	0.0544071	0.639065
ENSG00000215480	NA	1.78184	-4.09623	3.70016	0.0544071	0.639065
ENSG00000266699	NA	1.78184	-4.09623	3.70016	0.0544071	0.639065
ENSG00000279286	NA	1.78184	-4.09623	3.70016	0.0544071	0.639065
ENSG00000260053	ABCB10P4	1.78184	-4.09623	3.70016	0.0544071	0.639065
ENSG00000197253	TPSB2	1.78184	-4.09623	3.70016	0.0544071	0.639065
ENSG00000242985	RN7SL50P	1.78184	-4.09623	3.70016	0.0544071	0.639065
ENSG00000225978	NA	1.78184	-4.09623	3.70016	0.0544071	0.639065
ENSG00000274162	NA	1.78184	-4.09623	3.70016	0.0544071	0.639065
ENSG00000206142	FAM230H	1.78184	-4.09623	3.70016	0.0544071	0.639065
ENSG00000280081	LINC01667	1.78184	-4.09623	3.70016	0.0544071	0.639065
ENSG00000250264	NA	0.31474	1.08134	3.69984	0.0544176	0.639065
ENSG00000235911	NA	0.522336	-0.991703	3.69942	0.0544315	0.639065
ENSG00000110107	PRPF19	-0.219352	7.59616	3.69619	0.0545369	0.639476
ENSG00000197045	GMFB	-0.223602	5.40961	3.69611	0.0545395	0.639476
ENSG00000163793	DNAJC5G	-0.49108	-0.889424	3.69584	0.0545484	0.639476
ENSG00000123407	HOXC12	0.381391	0.164228	3.69257	0.0546555	0.64041
[truncated: 21,413 more rows]
