# Supplementary material for: CRISPR/Cas13 sgRNA‐Mediated RNA–RNA Interaction Mapping in Live Cells with APOBEC RNA Editing
Source: Adv Sci (Weinh). 2024 Oct 11;11(45):2409004. doi: 10.1002/advs.202409004 (PMC11615753; doi:10.1002/advs.202409004)
Supplement: Supplementary file 4 — Supporting Information [file ADVS-11-2409004-s012.xlsx]

## Sheet: Sup_Table_3
Supplementary Table 3. C-to-U editing sites identified in cells transfected with nontargeting control sgRNAs. 293T cells stably expressing nontargeting control sgRNAs were cultured with or without Dox for 48 hours, and C-to-U editing sites in the transcriptome were identified.
Gene ID	Gene Symbol	Strand	Cluster ID	Cluster Site Count	Chrom	Start	End	Max Beta Score	Editing Rate	Editing Reads, Total Reads	Editing Position
ENSG00000101457	DNTTIP1	+	123	2	20	45797107	45797156	0.999845	0.25|0.25	3,12|3,12	45797108|45797156
ENSG00000113569	NUP155	-	368	2	5	37291735	37291753	0.999247	0.0675676|0.0694444	5,74|5,72	37291736|37291753
ENSG00000119878	CRIPT	+	108	2	2	46624727	46624747	0.999763	0.0606061|0.0689655	6,99|6,87	46624728|46624747
ENSG00000169299	PGM2	+	150	2	4	37862697	37862700	0.999665	0.1875|0.2	3,16|3,15	37862698|37862700
ENSG00000005022	SLC25A5	+	205	1	X	119471325	119471326	1	0.357143	5,14	119471326
ENSG00000005893	LAMP2	-	429	1	X	120427660	120427661	0.999492	0.176471	3,17	120427661
ENSG00000008952	SEC62	+	146	1	3	169994889	169994890	0.999675	0.117647	4,34	169994890
ENSG00000008988	RPS20	-	406	1	8	56068257	56068258	0.999713	0.121212	4,33	56068258
ENSG00000009335	UBE3C	+	177	1	7	157264453	157264454	1	0.375	6,16	157264454
ENSG00000013374	NUB1	+	176	1	7	151377908	151377909	0.999146	0.0675676	5,74	151377909
ENSG00000013573	DDX11	+	34	1	12	31080025	31080026	0.999999	0.25	5,20	31080026
ENSG00000020426	MNAT1	+	53	1	14	60968637	60968638	0.999713	0.121212	4,33	60968638
ENSG00000023228	NDUFS1	-	331	1	2	206123521	206123522	0.999566	0.078125	5,64	206123522
ENSG00000023318	ERP44	-	419	1	9	99981713	99981714	0.999141	0.15	3,20	99981714
ENSG00000024526	DEPDC1	-	212	1	1	68475509	68475510	0.999544	0.108108	4,37	68475510
ENSG00000036549	ZZZ3	-	215	1	1	77642323	77642324	0.999388	0.166667	3,18	77642324
ENSG00000037474	NSUN2	-	366	1	5	6599300	6599301	0.999493	0.105263	4,38	6599301
ENSG00000040341	STAU2	-	407	1	8	73549733	73549734	0.999388	0.166667	3,18	73549734
ENSG00000047410	TPR	-	220	1	1	186312612	186312613	0.999388	0.166667	3,18	186312613
ENSG00000048740	CELF2	+	17	1	10	11331125	11331126	0.999141	0.15	3,20	11331126
ENSG00000050555	LAMC3	+	197	1	9	131087542	131087543	0.999999	0.25	5,20	131087543
ENSG00000051620	HEBP2	+	169	1	6	138413245	138413246	0.999146	0.0675676	5,74	138413246
ENSG00000054118	THRAP3	+	3	1	1	36249094	36249095	1	0.333333	6,18	36249095
ENSG00000054793	ATP9A	-	338	1	20	51597084	51597085	0.999626	0.0806452	5,62	51597085
ENSG00000054967	RELT	+	28	1	11	73397115	73397116	0.999492	0.176471	3,17	73397116
ENSG00000055147	FAM114A2	-	381	1	5	153991147	153991148	0.999845	0.25	3,12	153991148
ENSG00000055332	EIF2AK2	-	312	1	2	37099708	37099709	0.999989	0.0761905	8105	37099709
ENSG00000057608	GDI2	-	231	1	10	5811135	5811136	0.999794	0.230769	3,13	5811136
ENSG00000059728	MXD1	+	110	1	2	69911530	69911531	0.999174	0.0930233	4,43	69911531
ENSG00000060982	BCAT1	-	254	1	12	24856921	24856922	0.999998	0.363636	4,11	24856922
ENSG00000061676	NCKAP1	-	329	1	2	182937366	182937367	0.999492	0.176471	3,17	182937367
ENSG00000064313	TAF2	-	415	1	8	119731129	119731130	0.999584	0.1875	3,16	119731130
ENSG00000066455	GOLGA5	+	57	1	14	92839654	92839655	0.999981	0.107143	6,56	92839655
ENSG00000067900	ROCK1	-	301	1	18	20949918	20949919	0.999983	0.235294	4,17	20949919
ENSG00000067992	PDK3	+	200	1	X	24549325	24549326	0.999747	0.0681818	6,88	24549326
ENSG00000068654	POLR1A	-	320	1	2	86040283	86040284	0.999997	0.333333	4,12	86040284
ENSG00000069869	NEDD4	-	281	1	15	55828973	55828974	0.999997	0.333333	4,12	55828974
ENSG00000070182	SPTB	-	276	1	14	64782503	64782504	0.999746	0.125	4,32	64782504
ENSG00000071054	MAP4K4	+	113	1	2	101830892	101830893	0.999735	0.214286	3,14	101830893
ENSG00000071994	PDCD2	-	393	1	6	170576464	170576465	0.999675	0.117647	4,34	170576465
ENSG00000074621	SLC24A1	+	66	1	15	65654706	65654707	0.999886	0.272727	3,11	65654707
ENSG00000075142	SRI	-	395	1	7	88205271	88205272	0.99979	0.0909091	5,55	88205272
ENSG00000075142	SRI	-	396	1	7	88205649	88205650	0.999388	0.166667	3,18	88205650
ENSG00000075142	SRI	-	397	1	7	88205870	88205871	0.999777	0.129032	4,31	88205871
ENSG00000075415	SLC25A3	+	37	1	12	98602970	98602971	0.999437	0.102564	4,39	98602971
ENSG00000075643	MOCOS	+	99	1	18	36190416	36190417	0.999794	0.230769	3,13	36190417
ENSG00000076554	TPD52	-	408	1	8	80035622	80035623	0.999886	0.272727	3,11	80035623
ENSG00000077147	TM9SF3	-	234	1	10	96518872	96518873	0.999271	0.157895	3,19	96518873
ENSG00000078070	MCCC1	-	359	1	3	183082732	183082733	0.999998	0.363636	4,11	183082733
ENSG00000079819	EPB41L2	-	390	1	6	130839457	130839458	0.999714	0.0666667	6,90	130839458
ENSG00000079950	STX7	-	391	1	6	132459858	132459859	0.999533	0.0769231	5,65	132459859
ENSG00000079950	STX7	-	392	1	6	132491392	132491393	0.999388	0.166667	3,18	132491393
ENSG00000080503	SMARCA2	+	186	1	9	2136311	2136312	0.999886	0.272727	3,11	2136312
ENSG00000083520	DIS3	-	269	1	13	72756080	72756081	0.999937	0.116279	5,43	72756081
ENSG00000083799	CYLD	+	73	1	16	50781520	50781521	1	0.416667	5,12	50781521
ENSG00000084112	SSH1	-	262	1	12	108783407	108783408	0.999728	0.0862069	5,58	108783408
ENSG00000084652	TXLNA	+	2	1	1	32195970	32195971	0.999794	0.230769	3,13	32195971
ENSG00000085224	ATRX	-	425	1	X	77506576	77506577	0.999034	0.0657895	5,76	77506577
ENSG00000086758	HUWE1	-	423	1	X	53555813	53555814	0.999492	0.176471	3,17	53555814
ENSG00000086758	HUWE1	-	424	1	X	53579406	53579407	0.999665	0.2	3,15	53579407
ENSG00000087253	LPCAT2	+	74	1	16	55585959	55585960	0.999271	0.157895	3,19	55585960
ENSG00000088766	CRLS1	+	120	1	20	6006810	6006811	0.999492	0.176471	3,17	6006811
ENSG00000088833	NSFL1C	-	335	1	20	1443482	1443483	0.999141	0.15	3,20	1443483
ENSG00000091409	ITGA6	+	117	1	2	172500809	172500810	0.999886	0.272727	3,11	172500810
ENSG00000093167	LRRFIP2	-	349	1	3	37170438	37170439	0.999713	0.121212	4,33	37170439
ENSG00000095209	TMEM38B	+	194	1	9	105775624	105775625	0.999909	0.16	4,25	105775625
ENSG00000099940	SNAP29	+	129	1	22	20889853	20889854	0.999998	0.0963855	8,83	20889854
ENSG00000100354	TNRC6B	+	132	1	22	40335585	40335586	0.999271	0.157895	3,19	40335586
ENSG00000100504	PYGL	-	273	1	14	50923863	50923864	0.999909	0.0666667	7105	50923864
ENSG00000100578	KIAA0586	+	51	1	14	58444513	58444514	0.999998	0.363636	4,11	58444514
ENSG00000100614	PPM1A	+	52	1	14	60297743	60297744	0.999777	0.129032	4,31	60297744
ENSG00000100811	YY1	+	58	1	14	100278198	100278199	0.999998	0.070922	10141	100278199
ENSG00000100852	ARHGAP5	+	46	1	14	32144590	32144591	0.999998	0.363636	4,11	32144591
ENSG00000100852	ARHGAP5	+	47	1	14	32156077	32156078	0.999746	0.125	4,32	32156078
ENSG00000101003	GINS1	+	121	1	20	25448442	25448443	0.999493	0.06	6100	25448443
ENSG00000101413	RPRD1B	+	122	1	20	38091067	38091068	0.999406	0.0582524	6103	38091068
ENSG00000101846	STS	+	198	1	X	7352787	7352788	0.999886	0.272727	3,11	7352788
ENSG00000103021	CCDC113	+	75	1	16	58280970	58280971	0.999141	0.15	3,20	58280971
ENSG00000103160	HSDL1	-	296	1	16	84124106	84124107	0.999423	0.0735294	5,68	84124107
ENSG00000103494	RPGRIP1L	-	294	1	16	53601689	53601690	1	0.26087	6,23	53601690
ENSG00000103742	IGDCC4	-	283	1	15	65382145	65382146	0.999886	0.272727	3,11	65382146
ENSG00000104177	MYEF2	-	279	1	15	48141890	48141891	0.999924	0.166667	4,24	48141891
ENSG00000104231	ZFAND1	-	410	1	8	81702623	81702624	0.999314	0.097561	4,41	81702624
ENSG00000104660	LEPROTL1	+	180	1	8	30106767	30106768	0.999247	0.0694444	5,72	30106768
ENSG00000104814	MAP4K1	-	307	1	19	38596382	38596383	0.999794	0.230769	3,13	38596383
ENSG00000106537	TSPAN13	+	172	1	7	16783829	16783830	1	0.0925926	10108	16783830
ENSG00000106537	TSPAN13	+	173	1	7	16784345	16784346	0.999675	0.117647	4,34	16784346
ENSG00000106868	SUSD1	-	420	1	9	112040922	112040923	0.999854	0.142857	4,28	112040923
ENSG00000107077	KDM4C	+	188	1	9	6994398	6994399	1	0.454545	5,11	6994399
ENSG00000107164	FUBP3	+	196	1	9	130637860	130637861	0.99977	0.0892857	5,56	130637861
ENSG00000107341	UBE2R2	+	190	1	9	33920310	33920311	1	0.153846	10,65	33920311
ENSG00000107521	HPS1	-	235	1	10	98442211	98442212	0.999991	0.0945946	7,74	98442212
ENSG00000107731	UNC5B	+	19	1	10	71249630	71249631	0.999957	0.190476	4,21	71249631
ENSG00000107929	LARP4B	-	230	1	10	811378	811379	0.999915	0.0505618	9178	811379
ENSG00000108443	RPS6KB1	+	89	1	17	59948062	59948063	0.999951	0.121951	5,41	59948063
ENSG00000108848	LUC7L3	+	86	1	17	50755030	50755031	0.999493	0.105263	4,38	50755031
ENSG00000108946	PRKAR1A	+	91	1	17	68530963	68530964	0.999117	0.0540541	6111	68530964
ENSG00000108946	PRKAR1A	+	92	1	17	68532718	68532719	0.999593	0.0625	6,96	68532719
ENSG00000109466	KLHL2	+	156	1	4	165322806	165322807	0.999584	0.1875	3,16	165322807
ENSG00000109654	TRIM2	+	155	1	4	153337317	153337318	0.999854	0.142857	4,28	153337318
ENSG00000109685	NSD2	+	148	1	4	1943038	1943039	0.999981	0.107143	6,56	1943039
ENSG00000110092	CCND1	+	26	1	11	69652122	69652123	0.999962	0.0952381	6,63	69652123
ENSG00000110237	ARHGEF17	+	27	1	11	73363416	73363417	0.999854	0.142857	4,28	73363417
ENSG00000111052	LIN7A	-	259	1	12	80797043	80797044	0.999141	0.15	3,20	80797044
ENSG00000111142	METAP2	+	36	1	12	95514972	95514973	0.999247	0.0694444	5,72	95514973
ENSG00000111224	PARP11	-	252	1	12	3809127	3809128	0.999388	0.166667	3,18	3809128
ENSG00000111412	SPRING1	-	263	1	12	116710743	116710744	0.999998	0.363636	4,11	116710744
ENSG00000111752	PHC1	+	32	1	12	8940399	8940400	0.999492	0.176471	3,17	8940400
ENSG00000111817	DSE	+	167	1	6	116437317	116437318	0.999677	0.0652174	6,92	116437318
ENSG00000111860	CEP85L	-	389	1	6	118501556	118501557	0.999141	0.15	3,20	118501557
ENSG00000112276	BVES	-	388	1	6	105100804	105100805	0.999665	0.2	3,15	105100805
ENSG00000112312	GMNN	+	164	1	6	24786050	24786051	0.999096	0.0909091	4,44	24786051
ENSG00000113558	SKP1	-	378	1	5	134156900	134156901	0.999665	0.2	3,15	134156901
ENSG00000113657	DPYSL3	-	379	1	5	147393818	147393819	0.999584	0.1875	3,16	147393819
ENSG00000114054	PCCB	+	143	1	3	136330699	136330700	0.999492	0.176471	3,17	136330700
ENSG00000114646	CSPG5	-	350	1	3	47578686	47578687	0.999271	0.157895	3,19	47578687
ENSG00000114904	NEK4	-	351	1	3	52709399	52709400	0.999591	0.111111	4,36	52709400
ENSG00000115239	ASB3	-	315	1	2	53718202	53718203	0.999845	0.25	3,12	53718203
ENSG00000115364	MRPL19	+	111	1	2	75667541	75667542	0.999635	0.114286	4,35	75667542
ENSG00000115365	LANCL1	-	332	1	2	210434134	210434135	0.999091	0.0666667	5,75	210434135
ENSG00000115365	LANCL1	-	333	1	2	210463774	210463775	1	0.416667	5,12	210463775
ENSG00000115808	STRN	-	311	1	2	36839027	36839028	0.999665	0.2	3,15	36839028
ENSG00000115839	RAB3GAP1	+	115	1	2	135129173	135129174	1	0.454545	5,11	135129174
ENSG00000116117	PARD3B	+	118	1	2	204734550	204734551	0.999998	0.363636	4,11	204734551
ENSG00000116120	FARSB	-	334	1	2	222569128	222569129	0.999141	0.15	3,20	222569129
ENSG00000116128	BCL9	+	12	1	1	147625370	147625371	0.999382	0.0724638	5,69	147625371
ENSG00000116991	SIPA1L2	-	228	1	1	232568461	232568462	0.999997	0.333333	4,12	232568462
ENSG00000117020	AKT3	-	229	1	1	243826148	243826149	0.999388	0.166667	3,18	243826149
ENSG00000117114	ADGRL2	+	9	1	1	81962869	81962870	0.999794	0.230769	3,13	81962870
ENSG00000117139	KDM5B	-	222	1	1	202802690	202802691	0.999794	0.230769	3,13	202802691
ENSG00000117481	NSUN4	+	5	1	1	46350163	46350164	0.999735	0.214286	3,14	46350164
ENSG00000117868	ESYT2	-	403	1	7	158732546	158732547	0.999696	0.0659341	6,91	158732547
ENSG00000118007	STAG1	-	357	1	3	136379565	136379566	0.999995	0.307692	4,13	136379566
ENSG00000118873	RAB3GAP2	-	225	1	1	220149214	220149215	0.999198	0.0684932	5,73	220149215
ENSG00000119396	RAB14	-	421	1	9	121179365	121179366	0.999465	0.0594059	6101	121179366
ENSG00000119414	PPP6C	-	422	1	9	125148844	125148845	0.999735	0.214286	3,14	125148845
ENSG00000119547	ONECUT2	+	100	1	18	57471323	57471324	0.999997	0.333333	4,12	57471324
ENSG00000121005	CRISPLD1	+	183	1	8	75033049	75033050	0.999246	0.0952381	4,42	75033050
ENSG00000121440	PDZRN3	-	354	1	3	73583179	73583180	0.999845	0.25	3,12	73583180
ENSG00000122490	SLC66A2	-	306	1	18	79916304	79916305	0.999988	0.25	4,16	79916305
ENSG00000122966	CIT	-	264	1	12	119724540	119724541	0.999997	0.333333	4,12	119724541
ENSG00000123213	NLN	+	157	1	5	65823294	65823295	0.999675	0.117647	4,34	65823295
ENSG00000123684	LPGAT1	-	223	1	1	211745497	211745498	0.999677	0.0652174	6,92	211745498
ENSG00000124788	ATXN1	-	384	1	6	16470734	16470735	0.999665	0.2	3,15	16470735
ENSG00000125827	TMX4	-	336	1	20	7977745	7977746	0.99995	0.0909091	6,66	7977746
ENSG00000127616	SMARCA4	+	101	1	19	11064504	11064505	0.999271	0.157895	3,19	11064505
ENSG00000127980	PEX1	-	398	1	7	92487280	92487281	0.999735	0.214286	3,14	92487281
ENSG00000128923	MINDY2	+	65	1	15	58857102	58857103	0.999271	0.157895	3,19	58857103
ENSG00000129625	REEP5	-	373	1	5	112876885	112876886	0.999675	0.117647	4,34	112876886
ENSG00000131374	TBC1D5	-	347	1	3	17158309	17158310	0.999665	0.2	3,15	17158310
ENSG00000131791	PRKAB2	-	217	1	1	147155161	147155162	0.999805	0.0714286	6,84	147155162
ENSG00000131844	MCCC2	+	159	1	5	71657026	71657027	1	0.0613208	13212	71657027
ENSG00000131931	THAP1	-	405	1	8	42836824	42836825	0.999845	0.25	3,12	42836825
ENSG00000131979	GCH1	-	275	1	14	54842170	54842171	0.999903	0.106383	5,47	54842171
ENSG00000132383	RPA1	+	79	1	17	1840990	1840991	0.999845	0.25	3,12	1840991
ENSG00000132478	UNK	+	93	1	17	75793906	75793907	0.999986	0.0886076	7,79	75793907
ENSG00000132824	SERINC3	-	337	1	20	44500047	44500048	0.999728	0.056	7125	44500048
ENSG00000132963	POMP	+	40	1	13	28678334	28678335	0.999997	0.142857	6,42	28678335
ENSG00000133114	GPALPP1	+	42	1	13	45031249	45031250	0.999893	0.153846	4,26	45031250
ENSG00000133731	IMPA1	-	409	1	8	81658779	81658780	0.999806	0.133333	4,30	81658780
ENSG00000133818	RRAS2	-	238	1	11	14318678	14318679	0.999735	0.214286	3,14	14318679
ENSG00000134308	YWHAQ	-	309	1	2	9627299	9627300	0.999991	0.266667	4,15	9627300
ENSG00000134440	NARS1	-	305	1	18	57620774	57620775	0.999997	0.333333	4,12	57620775
ENSG00000134759	ELP2	+	98	1	18	36175310	36175311	0.999271	0.157895	3,19	36175311
ENSG00000135241	PNPLA8	-	400	1	7	108472049	108472050	0.999746	0.125	4,32	108472050
ENSG00000135316	SYNCRIP	-	386	1	6	85611181	85611182	0.999791	0.0705882	6,85	85611182
ENSG00000135387	CAPRIN1	+	23	1	11	34097980	34097981	0.999937	0.173913	4,23	34097981
ENSG00000135801	TAF5L	-	227	1	1	229598121	229598122	0.999999	0.263158	5,19	229598122
ENSG00000135862	LAMC1	+	14	1	1	183053244	183053245	0.999845	0.25	3,12	183053245
ENSG00000135976	ANKRD36	+	112	1	2	97207777	97207778	0.999845	0.25	3,12	97207778
ENSG00000136010	ALDH1L2	-	260	1	12	105021825	105021826	0.999888	0.0789474	6,76	105021826
ENSG00000136044	APPL2	-	261	1	12	105222518	105222519	0.999997	0.333333	4,12	105222519
ENSG00000136100	VPS36	-	268	1	13	52412881	52412882	0.999566	0.078125	5,64	52412882
ENSG00000136111	TBC1D4	-	270	1	13	75293373	75293374	0.999886	0.272727	3,11	75293374
ENSG00000136295	TTYH3	+	171	1	7	2664669	2664670	0.999198	0.0684932	5,73	2664670
ENSG00000136436	CALCOCO2	+	85	1	17	48864540	48864541	0.999713	0.121212	4,33	48864541
ENSG00000136492	BRIP1	-	299	1	17	61682188	61682189	0.999988	0.25	4,16	61682189
ENSG00000136824	SMC2	+	193	1	9	104139639	104139640	0.999892	0.104167	5,48	104139640
ENSG00000137145	DENND4C	+	189	1	9	19241964	19241965	1	0.4	6,15	19241965
ENSG00000137692	DCUN1D5	-	245	1	11	103059883	103059884	0.999388	0.166667	3,18	103059884
ENSG00000137713	PPP2R1B	-	248	1	11	111756777	111756778	0.999997	0.333333	4,12	111756778
ENSG00000137714	FDX1	+	29	1	11	110462560	110462561	0.999995	0.102941	7,68	110462561
ENSG00000137812	KNL1	+	61	1	15	40662529	40662530	0.999158	0.0545455	6110	40662530
ENSG00000137968	SLC44A5	-	213	1	1	75205207	75205208	0.999378	0.1	4,40	75205208
ENSG00000137968	SLC44A5	-	214	1	1	75214747	75214748	0.999998	0.363636	4,11	75214748
ENSG00000138035	PNPT1	-	316	1	2	55634904	55634905	0.999271	0.157895	3,19	55634905
ENSG00000138081	FBXO11	-	314	1	2	47903799	47903800	1	0.333333	5,15	47903800
ENSG00000138101	DTNB	-	310	1	2	25479063	25479064	1	0.384615	5,13	25479064
ENSG00000138246	DNAJC13	+	141	1	3	132538756	132538757	0.999824	0.0943396	5,53	132538757
ENSG00000138336	TET1	+	18	1	10	68693624	68693625	0.999989	0.117647	6,51	68693625
ENSG00000138468	SENP7	-	355	1	3	101419339	101419340	0.999995	0.307692	4,13	101419340
ENSG00000138758	SEPTIN11	+	152	1	4	77038370	77038371	0.999637	0.0638298	6,94	77038371
ENSG00000138759	FRAS1	+	153	1	4	78543727	78543728	0.999978	0.142857	5,35	78543728
ENSG00000138814	PPP3CA	-	363	1	4	101025002	101025003	0.999957	0.190476	4,21	101025003
ENSG00000138829	FBN2	-	375	1	5	128258343	128258344	0.999146	0.0675676	5,74	128258344
ENSG00000138829	FBN2	-	376	1	5	128259242	128259243	0.999544	0.108108	4,37	128259243
ENSG00000139116	KIF21A	-	256	1	12	39293418	39293419	0.999544	0.108108	4,37	39293419
ENSG00000139168	ZCRB1	-	258	1	12	42312963	42312964	0.999597	0.0793651	5,63	42312964
ENSG00000139737	SLAIN1	+	43	1	13	77758436	77758437	0.999492	0.176471	3,17	77758437
ENSG00000139946	PELI2	+	50	1	14	56229123	56229124	0.999988	0.25	4,16	56229124
ENSG00000140386	SCAPER	-	284	1	15	76574221	76574222	0.999246	0.0952381	4,42	76574222
ENSG00000140450	ARRDC4	+	71	1	15	97961808	97961809	1	0.416667	5,12	97961809
ENSG00000141127	PRPSAP2	+	82	1	17	18931109	18931110	0.999436	0.0588235	6102	18931110
ENSG00000141337	ARSG	+	90	1	17	68318934	68318935	0.999794	0.230769	3,13	68318935
ENSG00000141404	GNAL	+	96	1	18	11882059	11882060	0.999875	0.148148	4,27	11882060
ENSG00000141425	RPRD1A	-	303	1	18	35992256	35992257	0.999891	0.0648148	7108	35992257
ENSG00000141503	MINK1	+	80	1	17	4850888	4850889	0.999794	0.230769	3,13	4850889
ENSG00000141556	TBCD	+	95	1	17	82943961	82943962	0.999997	0.333333	4,12	82943962
ENSG00000142207	URB1	-	342	1	21	32314078	32314079	0.999806	0.133333	4,30	32314079
ENSG00000142409	ZNF787	-	308	1	19	56114515	56114516	0.999794	0.230769	3,13	56114516
ENSG00000143344	RGL1	+	15	1	1	183658959	183658960	0.999997	0.333333	4,12	183658960
ENSG00000143862	ARL8A	-	221	1	1	202144069	202144070	0.999998	0.363636	4,11	202144070
ENSG00000144036	EXOC6B	-	319	1	2	72622589	72622590	0.999997	0.333333	4,12	72622590
ENSG00000144278	GALNT13	+	116	1	2	154453745	154453746	0.999999	0.263158	5,19	154453746
ENSG00000144560	VGLL4	-	344	1	3	11599782	11599783	0.999988	0.25	4,16	11599783
ENSG00000144560	VGLL4	-	345	1	3	11611058	11611059	0.999845	0.25	3,12	11611059
ENSG00000145014	TMEM44	-	360	1	3	194624114	194624115	0.999886	0.272727	3,11	194624115
ENSG00000145014	TMEM44	-	361	1	3	194630349	194630350	0.999141	0.15	3,20	194630350
ENSG00000145354	CISD2	+	154	1	4	102887615	102887616	0.999937	0.116279	5,43	102887616
ENSG00000145743	FBXL17	-	372	1	5	107861522	107861523	0.999584	0.1875	3,16	107861523
ENSG00000146072	TNFRSF21	-	385	1	6	47285747	47285748	0.999584	0.1875	3,16	47285748
ENSG00000146263	MMS22L	-	387	1	6	97258692	97258693	0.999675	0.117647	4,34	97258693
ENSG00000147202	DIAPH2	+	202	1	X	97600164	97600165	0.999794	0.230769	3,13	97600165
ENSG00000147231	RADX	+	204	1	X	106678523	106678524	0.999891	0.0648148	7108	106678524
ENSG00000147536	GINS4	+	181	1	8	41544615	41544616	0.999967	0.056962	9158	41544616
ENSG00000147669	POLR2K	+	184	1	8	100153834	100153835	0.999626	0.0806452	5,62	100153835
ENSG00000147852	VLDLR	+	187	1	9	2635483	2635484	0.999806	0.133333	4,30	2635484
ENSG00000148468	FAM171A1	-	232	1	10	15262537	15262538	0.999665	0.2	3,15	15262538
ENSG00000148943	LIN7C	-	239	1	11	27496017	27496018	0.999493	0.06	6100	27496018
ENSG00000149308	NPAT	-	247	1	11	108181261	108181262	0.999492	0.176471	3,17	108181262
ENSG00000150093	ITGB1	-	233	1	10	32900453	32900454	0.999423	0.0735294	5,68	32900454
ENSG00000150456	EEF1AKMT1	-	265	1	13	20739142	20739143	1	0.384615	5,13	20739143
ENSG00000150768	DLAT	+	30	1	11	112060787	112060788	0.999665	0.2	3,15	112060788
ENSG00000151148	UBE3B	+	39	1	12	109536559	109536560	0.999875	0.148148	4,27	109536560
ENSG00000151229	SLC2A13	-	257	1	12	39812097	39812098	0.999998	0.363636	4,11	39812098
ENSG00000151743	AMN1	-	255	1	12	31672125	31672126	0.999794	0.230769	3,13	31672126
ENSG00000151835	SACS	-	266	1	13	23328973	23328974	0.999735	0.214286	3,14	23328974
ENSG00000152104	PTPN14	-	224	1	1	214357661	214357662	0.999851	0.075	6,80	214357662
ENSG00000152404	CWF19L2	-	246	1	11	107362166	107362167	0.999886	0.272727	3,11	107362167
ENSG00000153044	CENPH	+	158	1	5	69207016	69207017	0.999665	0.2	3,15	69207017
ENSG00000153046	CDYL	+	162	1	6	4834606	4834607	1	0.24	6,25	4834607
ENSG00000153066	TXNDC11	-	291	1	16	11733686	11733687	0.999886	0.272727	3,11	11733687
ENSG00000153107	ANAPC1	-	325	1	2	111841636	111841637	0.999584	0.1875	3,16	111841637
ENSG00000153310	CYRIB	-	416	1	8	129841648	129841649	0.999146	0.0675676	5,74	129841649
ENSG00000153395	LPCAT1	-	365	1	5	1475775	1475776	0.999735	0.214286	3,14	1475776
ENSG00000153944	MSI2	+	87	1	17	57424392	57424393	0.999999	0.25	5,20	57424393
ENSG00000153944	MSI2	+	88	1	17	57679907	57679908	0.999174	0.0930233	4,43	57679908
ENSG00000155744	FAM126B	-	330	1	2	201035416	201035417	0.999988	0.25	4,16	201035417
ENSG00000156110	ADK	+	20	1	10	74708665	74708666	0.999584	0.1875	3,16	74708666
ENSG00000156467	UQCRB	-	412	1	8	96227263	96227264	0.999735	0.214286	3,14	96227264
ENSG00000157060	SHCBP1L	-	219	1	1	182942055	182942056	0.999994	0.130435	6,46	182942056
ENSG00000159023	EPB41	+	1	1	1	29093945	29093946	0.999584	0.1875	3,16	29093946
ENSG00000159658	EFCAB14	-	210	1	1	46675353	46675354	0.99988	0.102041	5,49	46675354
ENSG00000160299	PCNT	+	128	1	21	46432866	46432867	1	0.454545	5,11	46432867
ENSG00000162129	CLPB	-	241	1	11	72290517	72290518	0.999146	0.0675676	5,74	72290518
ENSG00000162368	CMPK1	+	6	1	1	47378234	47378235	0.999868	0.1	5,50	47378235
ENSG00000162408	NOL9	-	209	1	1	6534332	6534333	0.999584	0.1875	3,16	6534333
ENSG00000162409	PRKAA2	+	7	1	1	56659170	56659171	0.999665	0.2	3,15	56659171
ENSG00000162642	C1orf52	-	216	1	1	85252426	85252427	0.999955	0.054878	9164	85252427
ENSG00000162664	ZNF326	+	11	1	1	90032272	90032273	0.999892	0.104167	5,48	90032273
ENSG00000162980	ARL5A	-	326	1	2	151798126	151798127	0.999992	0.125	6,48	151798127
ENSG00000162980	ARL5A	-	327	1	2	151802368	151802369	0.999342	0.0571429	6105	151802369
ENSG00000163071	SPATA18	+	151	1	4	52095855	52095856	0.999794	0.230769	3,13	52095856
ENSG00000163162	RNF149	-	322	1	2	101272589	101272590	0.999993	0.285714	4,14	101272590
ENSG00000163412	EIF4E3	-	353	1	3	71682615	71682616	0.999584	0.1875	3,16	71682616
ENSG00000163904	SENP2	+	147	1	3	185633399	185633400	0.999735	0.214286	3,14	185633400
ENSG00000164109	MAD2L1	-	364	1	4	120055867	120055868	0.999946	0.0895522	6,67	120055868
ENSG00000164237	CMBL	-	367	1	5	10279331	10279332	0.999544	0.108108	4,37	10279332
ENSG00000164402	SEPTIN8	-	377	1	5	132758286	132758287	1	0.0687831	13189	132758287
ENSG00000164548	TRA2A	-	394	1	7	23517866	23517867	0.999584	0.1875	3,16	23517867
ENSG00000164576	SAP30L	+	161	1	5	154460868	154460869	0.999388	0.166667	3,18	154460869
ENSG00000164609	SLU7	-	382	1	5	160402645	160402646	0.999013	0.0888889	4,45	160402646
ENSG00000164924	YWHAZ	-	414	1	8	100931090	100931091	0.999584	0.1875	3,16	100931091
ENSG00000165288	BRWD3	-	426	1	X	80675663	80675664	0.999954	0.0923077	6,65	80675664
ENSG00000165548	TMEM63C	+	55	1	14	77242460	77242461	1	0.454545	5,11	77242461
ENSG00000165806	CASP7	+	21	1	10	113730822	113730823	0.999271	0.157895	3,19	113730823
ENSG00000165914	TTC7B	-	277	1	14	90672145	90672146	1	0.333333	5,15	90672146
ENSG00000165934	CPSF2	+	56	1	14	92165658	92165659	0.999948	0.181818	4,22	92165659
ENSG00000166411	IDH3A	+	68	1	15	78169294	78169295	0.999843	0.0526316	8152	78169295
ENSG00000166450	PRTG	-	280	1	15	55617658	55617659	0.999713	0.121212	4,33	55617659
ENSG00000166503	HDGFL3	-	287	1	15	83135250	83135251	0.999893	0.153846	4,26	83135251
ENSG00000166503	HDGFL3	-	288	1	15	83137627	83137628	0.999909	0.16	4,25	83137628
ENSG00000166579	NDEL1	+	81	1	17	8473635	8473636	0.999665	0.2	3,15	8473636
ENSG00000166710	B2M	+	63	1	15	44718100	44718101	0.999831	0.137931	4,29	44718101
ENSG00000166803	PCLAF	-	282	1	15	64364524	64364525	0.999794	0.230769	3,13	64364525
ENSG00000167004	PDIA3	+	62	1	15	43771512	43771513	0.99984	0.0961538	5,52	43771513
ENSG00000167291	TBC1D16	-	300	1	17	79936871	79936872	0.999597	0.0793651	5,63	79936872
ENSG00000168175	MAPK1IP1L	+	49	1	14	55069408	55069409	0.999546	0.0612245	6,98	55069409
ENSG00000168234	TTC39C	+	97	1	18	24080929	24080930	0.999635	0.114286	4,35	24080930
ENSG00000168566	SNRNP48	+	163	1	6	7610623	7610624	0.999566	0.078125	5,64	7610624
ENSG00000168807	SNTB2	+	76	1	16	69304356	69304357	0.999875	0.148148	4,27	69304357
ENSG00000168904	LRRC28	+	72	1	15	99388369	99388370	0.999141	0.15	3,20	99388370
ENSG00000168916	ZNF608	-	374	1	5	124736484	124736485	1	0.4	6,15	124736485
ENSG00000169122	FAM110B	+	182	1	8	58081703	58081704	1	0.461538	6,13	58081704
ENSG00000169299	PGM2	+	149	1	4	37861826	37861827	0.999146	0.0675676	5,74	37861827
ENSG00000170264	FAM161A	-	317	1	2	61827781	61827782	0.999141	0.15	3,20	61827782
ENSG00000170802	FOXN2	+	109	1	2	48367455	48367456	0.999886	0.272727	3,11	48367456
ENSG00000171132	PRKCE	+	107	1	2	45697343	45697344	1	0.384615	5,13	45697344
ENSG00000171703	TCEA2	+	125	1	20	64064670	64064671	0.999998	0.363636	4,11	64064671
ENSG00000172171	TEFM	-	298	1	17	30901639	30901640	0.999492	0.176471	3,17	30901640
ENSG00000172469	MANEA	+	165	1	6	95607310	95607311	0.999665	0.2	3,15	95607311
ENSG00000172985	SH3RF3	+	114	1	2	109375679	109375680	0.999995	0.307692	4,13	109375680
ENSG00000173120	KDM2A	+	25	1	11	67174976	67174977	1	0.454545	5,11	67174977
ENSG00000173137	ADCK5	+	185	1	8	144390453	144390454	0.999845	0.25	3,12	144390454
ENSG00000173258	ZNF483	+	195	1	9	111545028	111545029	0.999246	0.0952381	4,42	111545029
ENSG00000174442	ZWILCH	+	67	1	15	66548880	66548881	0.999838	0.0608696	7115	66548881
ENSG00000174748	RPL15	+	136	1	3	23923656	23923657	0.999735	0.214286	3,14	23923657
ENSG00000174891	RSRC1	+	145	1	3	158544373	158544374	0.999566	0.078125	5,64	158544374
ENSG00000175216	CKAP5	-	240	1	11	46830183	46830184	0.999584	0.1875	3,16	46830184
ENSG00000176624	MEX3C	-	304	1	18	51174821	51174822	0.999013	0.0888889	4,45	51174822
ENSG00000176896	TCEANC	+	199	1	X	13663518	13663519	0.999271	0.157895	3,19	13663519
ENSG00000177030	DEAF1	-	237	1	11	652145	652146	0.999141	0.15	3,20	652146
ENSG00000177707	NECTIN3	+	140	1	3	111201308	111201309	1	0.3125	5,16	111201309
ENSG00000178445	GLDC	-	417	1	9	6532907	6532908	0.999493	0.06	6100	6532908
ENSG00000180008	SOCS4	+	48	1	14	55048747	55048748	0.999498	0.0757576	5,66	55048748
ENSG00000180398	MCFD2	-	313	1	2	46902052	46902053	0.999977	0.0823529	7,85	46902053
ENSG00000182093	GET1	+	127	1	21	39397658	39397659	0.999388	0.166667	3,18	39397659
ENSG00000182185	RAD51B	+	54	1	14	67867101	67867102	1	0.384615	5,13	67867102
ENSG00000182247	UBE2E2	+	133	1	3	23561683	23561684	1	0.333333	5,15	23561684
ENSG00000182247	UBE2E2	+	134	1	3	23590255	23590256	0.999034	0.0657895	5,76	23590256
ENSG00000182504	CEP97	+	139	1	3	101765744	101765745	0.999845	0.25	3,12	101765745
ENSG00000182568	SATB1	-	348	1	3	18386438	18386439	0.99999	0.0933333	7,75	18386439
ENSG00000182985	CADM1	-	249	1	11	115173950	115173951	0.999992	0.0972222	7,72	115173951
ENSG00000183077	AFMID	+	94	1	17	78202376	78202377	0.999735	0.214286	3,14	78202377
ENSG00000183098	GPC6	+	44	1	13	94406233	94406234	0.999984	0.151515	5,33	94406234
ENSG00000183098	GPC6	+	45	1	13	94407305	94407306	0.999978	0.142857	5,35	94407306
ENSG00000183722	LHFPL6	-	267	1	13	39531536	39531537	0.999998	0.363636	4,11	39531537
ENSG00000183762	KREMEN1	+	130	1	22	29146682	29146683	0.999591	0.111111	4,36	29146683
ENSG00000184349	EFNA5	-	371	1	5	107379994	107379995	0.999626	0.0806452	5,62	107379995
ENSG00000185305	ARL15	-	369	1	5	54226214	54226215	0.999997	0.333333	4,12	54226215
ENSG00000185418	TARS3	-	290	1	15	101654107	101654108	0.999437	0.102564	4,39	101654108
ENSG00000185483	ROR1	+	8	1	1	64091967	64091968	1	0.454545	5,11	64091968
ENSG00000186106	ANKRD46	-	413	1	8	100522381	100522382	0.999976	0.0683761	8117	100522382
ENSG00000186153	WWOX	+	77	1	16	78519912	78519913	0.999141	0.15	3,20	78519913
ENSG00000186153	WWOX	+	78	1	16	78732454	78732455	0.999141	0.15	3,20	78732455
ENSG00000186522	SEPTIN10	-	324	1	2	109543497	109543498	0.999388	0.166667	3,18	109543498
ENSG00000187164	SHTN1	-	236	1	10	116885413	116885414	0.999952	0.0736842	7,95	116885414
ENSG00000187498	COL4A1	-	272	1	13	110149157	110149158	0.999246	0.0952381	4,42	110149158
ENSG00000187676	B3GLCT	+	41	1	13	31330654	31330655	0.999794	0.230769	3,13	31330655
ENSG00000188419	CHM	-	428	1	X	85861350	85861351	0.999492	0.176471	3,17	85861351
ENSG00000189283	FHIT	-	352	1	3	60791848	60791849	0.999665	0.2	3,15	60791849
ENSG00000196187	TMEM63A	-	226	1	1	225870115	225870116	0.999997	0.333333	4,12	225870116
ENSG00000196391	ZNF774	+	70	1	15	90353726	90353727	0.999998	0.363636	4,11	90353727
ENSG00000196588	MRTFA	-	343	1	22	40434654	40434655	0.999492	0.176471	3,17	40434655
ENSG00000196712	NF1	+	83	1	17	31197955	31197956	1	0.294118	5,17	31197956
ENSG00000196914	ARHGEF12	+	31	1	11	120488762	120488763	0.999851	0.075	6,80	120488763
ENSG00000197045	GMFB	-	274	1	14	54477796	54477797	0.999937	0.0707071	7,99	54477797
ENSG00000197172	MAGEA6	-	431	1	X	152766348	152766349	0.999271	0.157895	3,19	152766349
ENSG00000197594	ENPP1	+	168	1	6	131892834	131892835	0.999314	0.097561	4,41	131892835
ENSG00000198015	MRPL42	+	35	1	12	93504603	93504604	0.999924	0.084507	6,71	93504604
ENSG00000198156	NPIPB6	-	293	1	16	28362764	28362765	0.999141	0.15	3,20	28362765
ENSG00000198157	HMGN5	-	427	1	X	81114209	81114210	0.999979	0.222222	4,18	81114210
ENSG00000198380	GFPT1	-	318	1	2	69325759	69325760	0.999997	0.0782609	9115	69325760
ENSG00000198586	TLK1	-	328	1	2	171036159	171036160	0.999584	0.1875	3,16	171036160
ENSG00000198729	PPP1R14C	+	170	1	6	150250241	150250242	0.999994	0.101449	7,69	150250242
ENSG00000198742	SMURF1	-	399	1	7	99045752	99045753	0.999616	0.0631579	6,95	99045753
ENSG00000198843	SELENOT	+	144	1	3	150629878	150629879	0.999962	0.128205	5,39	150629879
ENSG00000198862	LTN1	-	341	1	21	28930238	28930239	0.999831	0.137931	4,29	28930239
ENSG00000198887	SMC5	+	192	1	9	70343329	70343330	0.999141	0.15	3,20	70343330
ENSG00000203943	SAMD13	+	10	1	1	84298934	84298935	1	0.416667	5,12	84298935
ENSG00000204634	TBC1D8	-	321	1	2	101123246	101123247	1	0.416667	5,12	101123247
ENSG00000205302	SNX2	+	160	1	5	122830066	122830067	0.999995	0.133333	6,45	122830067
ENSG00000205981	DNAJC19	-	358	1	3	180984533	180984534	0.999854	0.142857	4,28	180984534
ENSG00000206560	ANKRD28	-	346	1	3	15700285	15700286	0.999886	0.272727	3,11	15700286
ENSG00000213639	PPP1CB	+	105	1	2	28799729	28799730	1	0.0562249	14249	28799730
ENSG00000213639	PPP1CB	+	106	1	2	28800992	28800993	0.999546	0.0612245	6,98	28800993
ENSG00000214113	LYRM4	-	383	1	6	5189339	5189340	1	0.259259	7,27	5189340
ENSG00000226210	WASH8P	-	250	1	12	18669	18670	0.999735	0.214286	3,14	18670
ENSG00000226210	WASH8P	-	251	1	12	19353	19354	0.999979	0.222222	4,18	19354
ENSG00000228889	UBAC2-AS1	-	271	1	13	99197773	99197774	0.999994	0.130435	6,46	99197774
ENSG00000229212	AC044860.1	-	289	1	15	85224773	85224774	0.999981	0.147059	5,34	85224774
ENSG00000233608	TWIST2	+	119	1	2	238848690	238848691	0.999746	0.125	4,32	238848691
ENSG00000233639	PANTR1	-	323	1	2	104823658	104823659	0.999998	0.363636	4,11	104823659
ENSG00000234456	MAGI2-AS3	+	175	1	7	79462771	79462772	0.999808	0.0925926	5,54	79462772
ENSG00000237550	AC243919.1	-	286	1	15	82372415	82372416	0.99977	0.0892857	5,56	82372416
ENSG00000241860	AL627309.5	-	208	1	1	169088	169089	0.999973	0.210526	4,19	169089
ENSG00000244701	AC004918.1	-	402	1	7	141656387	141656388	0.999966	0.2	4,20	141656388
ENSG00000255529	POLR2M	+	64	1	15	57715980	57715981	0.999462	0.0746269	5,67	57715981
ENSG00000257103	LSM14A	+	102	1	19	34228481	34228482	0.999621	0.0530303	7132	34228482
ENSG00000259692	AC104041.1	-	285	1	15	81763805	81763806	0.999735	0.214286	3,14	81763806
ENSG00000273156	AC124016.1	-	362	1	4	82346163	82346164	0.999957	0.125	5,40	82346164
ENSG00000275023	MLLT6	+	84	1	17	38727279	38727280	0.999831	0.137931	4,29	38727280
ENSG00000276256	AC011043.1	-	433	1	GL000195.1	44187	44188	0.999845	0.25	3,12	44188
ENSG00000277443	MARCKS	+	166	1	6	113863328	113863329	0.999141	0.15	3,20	113863329
ENSG00000278932	CR381653.1	+	126	1	21	9334553	9334554	0.999909	0.16	4,25	9334554
ENSG00000283674	AC068587.4	-	404	1	8	12550948	12550949	1	0.230769	6,26	12550949
