# Supplementary material for: CRISPR/Cas13 sgRNA‐Mediated RNA–RNA Interaction Mapping in Live Cells with APOBEC RNA Editing
Source: Adv Sci (Weinh). 2024 Oct 11;11(45):2409004. doi: 10.1002/advs.202409004 (PMC11615753; doi:10.1002/advs.202409004)
Supplement: Supplementary file 5 — Supporting Information [file ADVS-11-2409004-s007.xlsx]

## Sheet: Sup_Table_4
Supplementary Table 4. C-to-U editing sites identified in cells transfected with NEAT1 sgRNAs. 293T cells stably expressing sgRNAs targeting NEAT1 were cultured with or without Dox for 48 hours. C-to-U editing sites in the transcriptome were identified. Sites that were found to overlap with the Non-targeting group have been distinctly highlighted in red and annotated with the label 'Also in Non-t…
Gene ID	Gene Symbol	Strand	Cluster ID	Cluster Site Count	Chrom	Start	End	Max Beta Score	Editing Rate	Editing Reads, Total Reads	Editing Position	Detected By Genome-wide RNA-RNA mapping
ENSG00000065150	IPO5	+	368	2	13	98022783	98022815	0.999696	0.0594059|0.0659341	6,101|6,91	98022784|98022815
ENSG00000095209	TMEM38B	+	1317	2	9	105774458	105774486	1	0.147059|0.241379	5,34|7,29	105774459|105774486
ENSG00000103275	UBE2I	+	471	2	16	1326693	1326697	0.99995	0.0909091|0.0909091	6,66|6,66	1326694|1326697
ENSG00000111788	AC009533.1	+	259	2	12	9304142	9304156	1	0.0652174|0.0718954	9,138|11,153	9304143|9304156
ENSG00000123124	WWP1	+	1241	2	8	86467531	86467536	0.99968	0.0819672|0.0833333	5,61|5,60	86467532|86467536
ENSG00000123983	ACSL3	+	801	2	2	222928752	222928762	0.999794	0.230769|0.230769	3,13|3,13	222928753|222928762
ENSG00000130699	TAF4	-	2139	2	20	61997857	61997877	0.999962	0.128205|0.0930233	5,39|4,43	61997858|61997877
ENSG00000131711	MAP1B	+	1077	2	5	72178446	72178460	1	0.454545|0.454545	5,11|5,11	72178447|72178460
ENSG00000137177	KIF13A	-	2417	2	6	17951046	17951050	0.999886	0.272727|0.25	3,11|3,12	17951047|17951050
ENSG00000139154	AEBP2	+	266	2	12	19493639	19493663	0.999983	0.214286|0.235294	3,14|4,17	19493640|19493663
ENSG00000140299	BNIP2	-	1772	2	15	59662997	59663003	0.999999	0.0620155|0.0746269	8,129|10,134	59662998|59663003
ENSG00000143476	DTL	+	151	2	1	212104035	212104040	0.999945	0.0610687|0.056	8,131|7,125	212104036|212104040
ENSG00000145476	CYP4V2	+	1045	2	4	186213035	186213040	1	0.137931|0.206897	4,29|6,29	186213036|186213040
ENSG00000145495	MARCHF6	+	1050	2	5	10437079	10437085	0.999996	0.0580645|0.0653595	9,155|10,153	10437080|10437085
ENSG00000153904	DDAH1	-	1443	2	1	85321084	85321089	0.999591	0.111111|0.1	4,36|4,40	85321085|85321089
ENSG00000153993	SEMA3D	-	2451	2	7	84998664	84998699	0.999735	0.157895|0.214286	3,19|3,14	84998665|84998699
ENSG00000154229	PRKCA	+	580	2	17	66809445	66809469	0.999957	0.125|0.117647	5,40|4,34	66809446|66809469
ENSG00000156052	GNAQ	-	2624	2	9	77803009	77803011	0.999991	0.266667|0.266667	4,15|4,15	77803010|77803011
ENSG00000157985	AGAP1	+	804	2	2	235771837	235771872	0.999845	0.230769|0.25	3,13|3,12	235771838|235771872
ENSG00000164751	PEX2	-	2525	2	8	76982147	76982180	0.999995	0.307692|0.176471	4,13|3,17	76982148|76982180
ENSG00000165240	ATP7A	+	1365	2	X	78047238	78047246	0.999937	0.116279|0.0930233	5,43|4,43	78047239|78047246
ENSG00000169057	MECP2	-	2691	2	X	154087936	154087943	1	0.0956522|0.0803571	11,115|9,112	154087937|154087943
ENSG00000169252	ADRB2	+	1118	2	5	148826784	148826812	0.999998	0.217391|0.181818	5,23|4,22	148826785|148826812
ENSG00000170266	GLB1	-	2199	2	3	33042609	33042614	0.999973	0.210526|0.210526	4,19|4,19	33042610|33042614
ENSG00000185024	BRF1	-	1763	2	14	105265668	105265706	0.999966	0.2|0.1875	4,20|3,16	105265669|105265706
ENSG00000188026	RILPL1	-	1674	2	12	123528617	123528629	1	0.357143|0.333333	5,14|5,15	123528618|123528629
ENSG00000196208	GREB1	+	677	2	2	11641023	11641036	0.999985	0.0925926|0.111111	5,54|6,54	11641024|11641036
ENSG00000205981	DNAJC19	-	2310	2	3	180984061	180984093	0.999705	0.0847458|0.0833333	5,59|5,60	180984062|180984093
ENSG00000253893	FAM85B	-	2482	2	8	8200952	8200965	0.999988	0.222222|0.25	4,18|4,16	8200953|8200965
ENSG00000260528	FAM157C	+	533	2	16	90170014	90170043	0.999997	0.333333|0.210526	4,12|4,19	90170015|90170043
ENSG00000263731	AC145207.5	-	1950	2	17	81878678	81878723	1	0.194444|0.116279	7,36|5,43	81878679|81878723
ENSG00000263956	NBPF11	-	1470	2	1	148127592	148127610	0.999997	0.285714|0.333333	4,14|4,12	148127593|148127610
ENSG00000000457	SCYL3	-	1487	1	1	169883193	169883194	1	0.461538	6,13	169883194
ENSG00000000460	C1orf112	+	102	1	1	169830948	169830949	1	0.416667	5,12	169830949
ENSG00000000460	C1orf112	+	103	1	1	169845391	169845392	0.999993	0.285714	4,14	169845392
ENSG00000001461	NIPAL3	+	26	1	1	24432113	24432114	0.999997	0.333333	4,12	24432114
ENSG00000002919	SNX11	+	573	1	17	48112889	48112890	0.999794	0.230769	3,13	48112890
ENSG00000003393	ALS2	-	2095	1	2	201720468	201720469	0.999995	0.307692	4,13	201720469
ENSG00000003987	MTMR7	-	2499	1	8	17360870	17360871	1	0.454545	5,11	17360871
ENSG00000003989	SLC7A2	+	1217	1	8	17524961	17524962	1	0.416667	5,12	17524962
ENSG00000004139	SARM1	+	559	1	17	28383327	28383328	1	0.333333	5,15	28383328
ENSG00000004534	RBM6	+	918	1	3	49950041	49950042	0.999794	0.230769	3,13	49950042
ENSG00000004700	RECQL	-	1618	1	12	21469871	21469872	0.999713	0.121212	4,33	21469872
ENSG00000004700	RECQL	-	1619	1	12	21470101	21470102	0.999975	0.138889	5,36	21470102
ENSG00000004866	ST7	+	1180	1	7	117134980	117134981	0.999388	0.166667	3,18	117134981
ENSG00000004897	CDC27	-	1914	1	17	47139971	47139972	1	0.384615	5,13	47139972
ENSG00000005020	SKAP2	-	2439	1	7	26668269	26668270	0.999851	0.075	6,80	26668270
ENSG00000005059	MCUB	+	1030	1	4	109687748	109687749	0.999924	0.166667	4,24	109687749
ENSG00000005189	REXO5	+	494	1	16	20843647	20843648	0.999993	0.285714	4,14	20843648
ENSG00000005249	PRKAR2B	+	1177	1	7	107160894	107160895	0.999658	0.0645161	6,93	107160895
ENSG00000005436	GCFC2	-	2038	1	2	75687003	75687004	1	0.4	6,15	75687004
ENSG00000005893	LAMP2	-	2680	1	X	120437052	120437053	0.999998	0.079646	9113	120437053
ENSG00000005893	LAMP2	-	2681	1	X	120438183	120438184	0.999903	0.056338	8142	120438184
ENSG00000006062	MAP3K14	-	1907	1	17	45276309	45276310	0.999794	0.230769	3,13	45276310
ENSG00000006062	MAP3K14	-	1908	1	17	45282689	45282690	1	0.375	6,16	45282690
ENSG00000006125	AP2B1	+	563	1	17	35619162	35619163	0.999998	0.363636	4,11	35619163
ENSG00000006125	AP2B1	+	564	1	17	35676860	35676861	0.999997	0.333333	4,12	35676861
ENSG00000006125	AP2B1	+	565	1	17	35706870	35706871	0.999665	0.2	3,15	35706871
ENSG00000006432	MAP3K9	-	1733	1	14	70753498	70753499	0.999794	0.230769	3,13	70753499
ENSG00000006695	COX10	+	550	1	17	14101429	14101430	1	0.461538	6,13	14101430
ENSG00000006695	COX10	+	551	1	17	14113192	14113193	0.999909	0.16	4,25	14113193
ENSG00000006695	COX10	+	552	1	17	14152440	14152441	0.999845	0.25	3,12	14152441
ENSG00000006740	ARHGAP44	+	549	1	17	12860527	12860528	0.999993	0.285714	4,14	12860528
ENSG00000006831	ADIPOR2	+	255	1	12	1759559	1759560	0.999997	0.333333	4,12	1759560
ENSG00000007168	PAFAH1B1	+	537	1	17	2657303	2657304	0.999141	0.15	3,20	2657304
ENSG00000007341	ST7L	-	1457	1	1	112560896	112560897	0.999845	0.25	3,12	112560897
ENSG00000007923	DNAJC11	-	1396	1	1	6659618	6659619	0.999994	0.185185	5,27	6659619
ENSG00000008294	SPAG9	-	1920	1	17	50973868	50973869	0.999845	0.25	3,12	50973869
ENSG00000008952	SEC62	+	992	1	3	169995441	169995442	0.999378	0.1	4,40	169995442
ENSG00000008952	SEC62	+	993	1	3	169998241	169998242	0.999983	0.235294	4,17	169998242
ENSG00000008988	RPS20	-	2514	1	8	56069175	56069176	0.999096	0.0909091	4,44	56069176
ENSG00000009694	TENM1	-	2683	1	X	124379725	124379726	0.999937	0.173913	4,23	124379726
ENSG00000009844	VTA1	+	1157	1	6	142219531	142219532	0.999998	0.0566038	12212	142219532
ENSG00000009844	VTA1	+	1158	1	6	142220105	142220106	0.999696	0.0659341	6,91	142220106
ENSG00000010278	CD9	+	257	1	12	6238046	6238047	0.999892	0.104167	5,48	6238047	YES
ENSG00000010803	SCMH1	-	1417	1	1	41208825	41208826	0.999997	0.333333	4,12	41208826
ENSG00000011028	MRC2	+	579	1	17	62641459	62641460	0.999845	0.25	3,12	62641460
ENSG00000011105	TSPAN9	+	256	1	12	3138042	3138043	0.999998	0.363636	4,11	3138043
ENSG00000011304	PTBP1	+	660	1	19	797980	797981	0.999886	0.272727	3,11	797981
ENSG00000011376	LARS2	+	914	1	3	45410130	45410131	1	0.333333	5,15	45410131
ENSG00000011454	RABGAP1	+	1328	1	9	123022695	123022696	0.999886	0.272727	3,11	123022696
ENSG00000012048	BRCA1	-	1902	1	17	43080465	43080466	0.999886	0.272727	3,11	43080466
ENSG00000012174	MBTPS2	+	1354	1	X	21855031	21855032	0.999271	0.157895	3,19	21855032
ENSG00000012983	MAP4K5	-	1726	1	14	50424660	50424661	0.999735	0.214286	3,14	50424661
ENSG00000013016	EHD3	+	691	1	2	31236877	31236878	1	0.357143	5,14	31236878
ENSG00000013016	EHD3	+	692	1	2	31257033	31257034	0.999997	0.333333	4,12	31257034
ENSG00000013374	NUB1	+	1188	1	7	151377908	151377909	0.999158	0.0545455	6110	151377909		Also in Non-targeting
ENSG00000013561	RNF14	+	1116	1	5	141988280	141988281	0.999626	0.0806452	5,62	141988281
ENSG00000013573	DDX11	+	279	1	12	31076493	31076494	0.999988	0.16129	5,31	31076494
ENSG00000014164	ZC3H3	-	2567	1	8	143447722	143447723	1	0.352941	6,17	143447723
ENSG00000018408	WWTR1	-	2292	1	3	149519130	149519131	0.999893	0.153846	4,26	149519131
ENSG00000018699	TTC27	+	695	1	2	32747167	32747168	1	0.454545	5,11	32747168
ENSG00000019485	PRDM11	+	224	1	11	45206278	45206279	0.999995	0.307692	4,13	45206279
ENSG00000020922	MRE11	-	1596	1	11	94419591	94419592	0.999492	0.176471	3,17	94419592
ENSG00000020922	MRE11	-	1597	1	11	94448525	94448526	1	0.384615	5,13	94448526
ENSG00000021574	SPAST	+	693	1	2	32074372	32074373	0.999997	0.333333	4,12	32074373
ENSG00000021645	NRXN3	+	414	1	14	79429693	79429694	0.999845	0.25	3,12	79429694
ENSG00000021645	NRXN3	+	415	1	14	79627223	79627224	0.999735	0.214286	3,14	79627224
ENSG00000021762	OSBPL5	-	1544	1	11	3134491	3134492	0.999845	0.25	3,12	3134492
ENSG00000021762	OSBPL5	-	1545	1	11	3144181	3144182	1	0.315789	6,19	3144182
ENSG00000021776	AQR	-	1769	1	15	34856695	34856696	0.99952	0.0606061	6,99	34856696
ENSG00000021826	CPS1	+	796	1	2	210536616	210536617	1	0.3	6,20	210536617
ENSG00000022567	SLC45A4	-	2563	1	8	141249729	141249730	0.999886	0.272727	3,11	141249730
ENSG00000022567	SLC45A4	-	2564	1	8	141269312	141269313	0.999995	0.307692	4,13	141269313
ENSG00000023287	RB1CC1	-	2511	1	8	52666993	52666994	0.999988	0.25	4,16	52666994
ENSG00000023909	GCLM	-	1450	1	1	93888711	93888712	0.999493	0.105263	4,38	93888712
ENSG00000027001	MIPEP	-	1681	1	13	23856735	23856736	1	0.461538	6,13	23856736
ENSG00000028203	VEZT	+	305	1	12	95302709	95302710	0.999845	0.25	3,12	95302710
ENSG00000029153	ARNTL2	+	269	1	12	27349076	27349077	1	0.333333	6,18	27349077
ENSG00000032389	EIPR1	-	1991	1	2	3212518	3212519	0.999998	0.363636	4,11	3212519
ENSG00000032389	EIPR1	-	1992	1	2	3274022	3274023	1	0.461538	6,13	3274023
ENSG00000032389	EIPR1	-	1993	1	2	3287291	3287292	0.999998	0.363636	4,11	3287292
ENSG00000033011	ALG1	+	476	1	16	5080308	5080309	0.999991	0.266667	4,15	5080309
ENSG00000039560	RAI14	+	1053	1	5	34689727	34689728	0.999492	0.176471	3,17	34689728
ENSG00000039560	RAI14	+	1054	1	5	34736464	34736465	0.999886	0.272727	3,11	34736465
ENSG00000039560	RAI14	+	1055	1	5	34795735	34795736	1	0.294118	5,17	34795736
ENSG00000040531	CTNS	+	538	1	17	3653602	3653603	0.999845	0.25	3,12	3653603
ENSG00000044115	CTNNA1	+	1114	1	5	138894938	138894939	0.999886	0.272727	3,11	138894939
ENSG00000044459	CNTLN	+	1264	1	9	17365277	17365278	1	0.454545	5,11	17365278
ENSG00000044524	EPHA3	+	953	1	3	89479882	89479883	0.999971	0.135135	5,37	89479883
ENSG00000046653	GPM6B	-	2663	1	X	13771113	13771114	0.999912	0.108696	5,46	13771114
ENSG00000046653	GPM6B	-	2664	1	X	13771228	13771229	0.999705	0.0847458	5,59	13771229
ENSG00000047849	MAP4	-	2209	1	3	47957130	47957131	0.999584	0.1875	3,16	47957131	YES
ENSG00000047849	MAP4	-	2210	1	3	48056968	48056969	1	0.285714	6,21	48056969	YES
ENSG00000048471	SNX29	+	482	1	16	12292689	12292690	0.999735	0.214286	3,14	12292690
ENSG00000048991	R3HDM1	+	751	1	2	135666333	135666334	0.999983	0.235294	4,17	135666334
ENSG00000049323	LTBP1	+	696	1	2	33070563	33070564	0.999886	0.272727	3,11	33070564
ENSG00000049759	NEDD4L	+	649	1	18	58065111	58065112	0.999845	0.25	3,12	58065112	YES
ENSG00000049759	NEDD4L	+	650	1	18	58397558	58397559	0.999584	0.1875	3,16	58397559	YES
ENSG00000051341	POLQ	-	2271	1	3	121479548	121479549	1	0.416667	5,12	121479549
ENSG00000051341	POLQ	-	2272	1	3	121513653	121513654	1	0.416667	5,12	121513654
ENSG00000053254	FOXN3	-	1749	1	14	89389615	89389616	1	0.461538	6,13	89389616
ENSG00000053747	LAMA3	+	626	1	18	23769006	23769007	1	0.3125	5,16	23769007
ENSG00000053747	LAMA3	+	627	1	18	23862656	23862657	0.999794	0.230769	3,13	23862657
ENSG00000053770	AP5M1	+	392	1	14	57276300	57276301	0.999492	0.176471	3,17	57276301
ENSG00000054118	THRAP3	+	38	1	1	36233259	36233260	1	0.454545	5,11	36233260
ENSG00000054523	KIF1B	+	11	1	1	10288618	10288619	0.999999	0.277778	5,18	10288619
ENSG00000054654	SYNE2	+	396	1	14	63856076	63856077	0.999998	0.363636	4,11	63856077
ENSG00000054654	SYNE2	+	397	1	14	63875801	63875802	0.999988	0.25	4,16	63875802
ENSG00000054793	ATP9A	-	2132	1	20	51620801	51620802	1	0.416667	5,12	51620802
ENSG00000054793	ATP9A	-	2133	1	20	51628015	51628016	1	0.428571	6,14	51628016
ENSG00000054793	ATP9A	-	2134	1	20	51750319	51750320	0.999845	0.25	3,12	51750320
ENSG00000055147	FAM114A2	-	2410	1	5	153992043	153992044	0.999544	0.108108	4,37	153992044
ENSG00000056586	RC3H2	-	2648	1	9	122854972	122854973	0.999845	0.25	3,12	122854973
ENSG00000057252	SOAT1	+	116	1	1	179306240	179306241	1	0.461538	6,13	179306241
ENSG00000057252	SOAT1	+	117	1	1	179336322	179336323	1	0.454545	5,11	179336323
ENSG00000057252	SOAT1	+	118	1	1	179358117	179358118	0.999998	0.114754	7,61	179358118
ENSG00000057935	MTA3	+	700	1	2	42534240	42534241	0.999998	0.363636	4,11	42534241
ENSG00000058063	ATP11B	+	1001	1	3	182839371	182839372	1	0.416667	5,12	182839372
ENSG00000058063	ATP11B	+	1002	1	3	182915273	182915274	1	0.28	7,25	182915274
ENSG00000058063	ATP11B	+	1003	1	3	182916221	182916222	0.999998	0.217391	5,23	182916222
ENSG00000058091	CDK14	+	1171	1	7	91209632	91209633	0.999013	0.0888889	4,45	91209633
ENSG00000058272	PPP1R12A	-	1649	1	12	79787249	79787250	1	0.3125	5,16	79787250
ENSG00000058453	CROCC	+	18	1	1	16939064	16939065	1	0.149254	10,67	16939065
ENSG00000058453	CROCC	+	19	1	1	16950131	16950132	0.999997	0.333333	4,12	16950132
ENSG00000058453	CROCC	+	20	1	1	16970793	16970794	0.999997	0.333333	4,12	16970794
ENSG00000059122	FLYWCH1	+	473	1	16	2920681	2920682	0.999886	0.272727	3,11	2920682
ENSG00000059122	FLYWCH1	+	474	1	16	2937612	2937613	0.999995	0.307692	4,13	2937613
ENSG00000059122	FLYWCH1	+	475	1	16	2939630	2939631	0.999845	0.25	3,12	2939631
ENSG00000059588	TARBP1	-	1518	1	1	234421237	234421238	1	0.454545	5,11	234421238
ENSG00000059728	MXD1	+	718	1	2	69911820	69911821	0.999462	0.0746269	5,67	69911821
ENSG00000060982	BCAT1	-	1620	1	12	24812549	24812550	1	0.0722892	12166	24812550
ENSG00000060982	BCAT1	-	1621	1	12	24813131	24813132	0.999949	0.0729167	7,96	24813132
ENSG00000060982	BCAT1	-	1622	1	12	24817700	24817701	0.999091	0.0666667	5,75	24817701
ENSG00000061987	MON2	+	293	1	12	62567518	62567519	1	0.384615	5,13	62567519
ENSG00000061987	MON2	+	294	1	12	62581526	62581527	0.999886	0.272727	3,11	62581527
ENSG00000063660	GPC1	+	812	1	2	240444316	240444317	0.999492	0.176471	3,17	240444317
ENSG00000064115	TM7SF3	-	1626	1	12	27002116	27002117	0.999991	0.266667	4,15	27002117
ENSG00000064300	NGFR	+	574	1	17	49514260	49514261	1	0.416667	5,12	49514261
ENSG00000064313	TAF2	-	2545	1	8	119826898	119826899	0.999886	0.272727	3,11	119826899
ENSG00000064763	FAR2	+	276	1	12	29162350	29162351	0.999988	0.25	4,16	29162351
ENSG00000064763	FAR2	+	277	1	12	29192579	29192580	0.999993	0.285714	4,14	29192580
ENSG00000064763	FAR2	+	278	1	12	29309810	29309811	0.999998	0.363636	4,11	29309811
ENSG00000065054	SLC9A3R2	+	472	1	16	2031966	2031967	0.999997	0.333333	4,12	2031967
ENSG00000065243	PKN2	+	61	1	1	88770591	88770592	0.999735	0.214286	3,14	88770592
ENSG00000065320	NTN1	+	544	1	17	9189993	9189994	0.999794	0.230769	3,13	9189994
ENSG00000065320	NTN1	+	545	1	17	9234744	9234745	1	0.454545	5,11	9234745
ENSG00000065328	MCM10	+	177	1	10	13191032	13191033	0.999995	0.307692	4,13	13191033
ENSG00000065485	PDIA5	+	962	1	3	123141917	123141918	1	0.3125	5,16	123141918
ENSG00000065559	MAP2K4	+	548	1	17	12120185	12120186	0.999794	0.230769	3,13	12120186
ENSG00000065613	SLK	+	192	1	10	104027300	104027301	0.999919	0.0679612	7103	104027301
ENSG00000066084	DIP2B	+	285	1	12	50536691	50536692	1	0.416667	5,12	50536692
ENSG00000066084	DIP2B	+	286	1	12	50566696	50566697	1	0.454545	5,11	50566697
ENSG00000066084	DIP2B	+	287	1	12	50660871	50660872	1	0.384615	5,13	50660872
ENSG00000066084	DIP2B	+	288	1	12	50666566	50666567	0.999886	0.272727	3,11	50666567
ENSG00000066084	DIP2B	+	289	1	12	50726418	50726419	0.999998	0.363636	4,11	50726419
ENSG00000066427	ATXN3	-	1753	1	14	92063208	92063209	0.999141	0.15	3,20	92063209
ENSG00000066651	TRMT11	+	1153	1	6	126147347	126147348	0.999584	0.1875	3,16	126147348
ENSG00000066739	ATG2B	-	1756	1	14	96333889	96333890	0.999492	0.176471	3,17	96333890
ENSG00000066855	MTFR1	+	1232	1	8	65709420	65709421	0.99999	0.0776699	8103	65709421
ENSG00000066855	MTFR1	+	1233	1	8	65709937	65709938	0.999091	0.0666667	5,75	65709938
ENSG00000066926	FECH	-	1974	1	18	57550501	57550502	0.999961	0.064	8125	57550502
ENSG00000066933	MYO9A	-	1777	1	15	71949251	71949252	0.999492	0.176471	3,17	71949252
ENSG00000066933	MYO9A	-	1778	1	15	71989141	71989142	0.999993	0.285714	4,14	71989142
ENSG00000066933	MYO9A	-	1779	1	15	72106596	72106597	0.999886	0.272727	3,11	72106597
ENSG00000067167	TRAM1	-	2520	1	8	70574007	70574008	0.999937	0.173913	4,23	70574008	YES
ENSG00000067208	EVI5	-	1448	1	1	92591863	92591864	0.999998	0.363636	4,11	92591864
ENSG00000067606	PRKCZ	+	4	1	1	2129292	2129293	0.999973	0.210526	4,19	2129293
ENSG00000067992	PDK3	+	1355	1	X	24547766	24547767	0.999999	0.171429	6,35	24547767
ENSG00000068024	HDAC4	-	2104	1	2	239144036	239144037	0.999886	0.272727	3,11	239144037
ENSG00000068024	HDAC4	-	2105	1	2	239212746	239212747	1	0.352941	6,17	239212747
ENSG00000068024	HDAC4	-	2106	1	2	239277875	239277876	0.999997	0.333333	4,12	239277876
ENSG00000068489	PRR11	+	576	1	17	59202705	59202706	0.999482	0.0503597	7139	59202706
ENSG00000068615	REEP1	-	2041	1	2	86214819	86214820	0.999746	0.125	4,32	86214820
ENSG00000068654	POLR1A	-	2040	1	2	86040283	86040284	0.999794	0.230769	3,13	86040284		Also in Non-targeting
ENSG00000068784	SRBD1	-	2021	1	2	45514863	45514864	0.999845	0.25	3,12	45514864
ENSG00000069020	MAST4	+	1063	1	5	66617747	66617748	0.999983	0.235294	4,17	66617748
ENSG00000069020	MAST4	+	1064	1	5	66622650	66622651	0.999845	0.25	3,12	66622651
ENSG00000069188	SDK2	-	1935	1	17	73394662	73394663	0.999845	0.25	3,12	73394663
ENSG00000069188	SDK2	-	1936	1	17	73450097	73450098	1	0.3125	5,16	73450098
ENSG00000069188	SDK2	-	1937	1	17	73458397	73458398	1	0.384615	5,13	73458398
ENSG00000069188	SDK2	-	1938	1	17	73462655	73462656	1	0.333333	5,15	73462656
ENSG00000069188	SDK2	-	1939	1	17	73494108	73494109	0.999886	0.272727	3,11	73494109
ENSG00000069188	SDK2	-	1940	1	17	73635046	73635047	0.999665	0.2	3,15	73635047
ENSG00000069248	NUP133	-	1514	1	1	229453056	229453057	0.999271	0.157895	3,19	229453057
ENSG00000069424	KCNAB2	+	10	1	1	6042358	6042359	0.999993	0.285714	4,14	6042359
ENSG00000069849	ATP1B3	+	976	1	3	141899281	141899282	0.999665	0.2	3,15	141899282
ENSG00000069849	ATP1B3	+	977	1	3	141925349	141925350	1	0.352941	6,17	141925350
ENSG00000070214	SLC44A1	+	1315	1	9	105389266	105389267	0.999999	0.134615	7,52	105389267
ENSG00000070366	SMG6	-	1873	1	17	2221677	2221678	1	0.315789	6,19	2221678
ENSG00000070366	SMG6	-	1874	1	17	2230930	2230931	0.999886	0.272727	3,11	2230931
ENSG00000070540	WIPI1	-	1928	1	17	68425917	68425918	0.999665	0.2	3,15	68425918
ENSG00000070770	CSNK2A2	-	1833	1	16	58165051	58165052	0.999388	0.166667	3,18	58165052
ENSG00000070785	EIF2B3	-	1421	1	1	44873400	44873401	1	0.454545	5,11	44873401
ENSG00000070882	OSBPL3	-	2437	1	7	24799258	24799259	0.999294	0.0704225	5,71	24799259
ENSG00000070882	OSBPL3	-	2438	1	7	24800091	24800092	0.999198	0.0550459	6109	24800092
ENSG00000070950	RAD18	-	2183	1	3	8813327	8813328	0.999794	0.230769	3,13	8813328
ENSG00000070961	ATP2B1	-	1650	1	12	89694990	89694991	0.999973	0.210526	4,19	89694991
ENSG00000071051	NCK2	+	733	1	2	105771532	105771533	0.999794	0.230769	3,13	105771533
ENSG00000071051	NCK2	+	734	1	2	105780477	105780478	0.999845	0.25	3,12	105780478
ENSG00000071054	MAP4K4	+	730	1	2	101894531	101894532	0.999986	0.15625	5,32	101894532
ENSG00000071537	SEL1L	-	1748	1	14	81474038	81474039	0.999493	0.105263	4,38	81474039
ENSG00000071564	TCF3	-	1984	1	19	1611180	1611181	0.999813	0.0512821	8156	1611181
ENSG00000071894	CPSF1	-	2568	1	8	144404831	144404832	0.999999	0.277778	5,18	144404832
ENSG00000072274	TFRC	-	2322	1	3	196068567	196068568	0.999997	0.333333	4,12	196068568
ENSG00000072401	UBE2D1	+	181	1	10	58369171	58369172	0.999957	0.125	5,40	58369172
ENSG00000072401	UBE2D1	+	182	1	10	58369757	58369758	0.999845	0.25	3,12	58369758
ENSG00000072756	TRNT1	+	882	1	3	3142757	3142758	0.999997	0.333333	4,12	3142758
ENSG00000072786	STK10	-	2411	1	5	172059899	172059900	0.999997	0.333333	4,12	172059900
ENSG00000072786	STK10	-	2412	1	5	172103594	172103595	0.999995	0.307692	4,13	172103595
ENSG00000072864	NDE1	+	486	1	16	15691786	15691787	1	0.454545	5,11	15691787
ENSG00000073417	PDE8A	+	456	1	15	85059247	85059248	1	0.454545	5,11	85059248
ENSG00000073614	KDM5A	-	1609	1	12	323476	323477	0.999665	0.2	3,15	323477
ENSG00000073614	KDM5A	-	1610	1	12	345248	345249	1	0.454545	5,11	345249
ENSG00000073803	MAP3K13	+	1004	1	3	185483870	185483871	1	0.428571	6,14	185483871
ENSG00000073849	ST6GAL1	+	1008	1	3	186973816	186973817	0.999998	0.363636	4,11	186973817
ENSG00000073921	PICALM	-	1593	1	11	85958520	85958521	0.999967	0.0655738	8122	85958521
ENSG00000074054	CLASP1	-	2061	1	2	121433096	121433097	0.999584	0.1875	3,16	121433097
ENSG00000074054	CLASP1	-	2062	1	2	121521974	121521975	0.999794	0.230769	3,13	121521975
ENSG00000074590	NUAK1	-	1661	1	12	106100566	106100567	1	0.454545	5,11	106100567
ENSG00000074755	ZZEF1	-	1876	1	17	4082010	4082011	0.999999	0.263158	5,19	4082011
ENSG00000074755	ZZEF1	-	1877	1	17	4082132	4082133	1	0.333333	5,15	4082133
ENSG00000074755	ZZEF1	-	1878	1	17	4121345	4121346	1	0.25	6,24	4121346
ENSG00000075043	KCNQ2	-	2143	1	20	63445875	63445876	0.999584	0.1875	3,16	63445876
ENSG00000075142	SRI	-	2454	1	7	88205647	88205648	0.999174	0.0930233	4,43	88205648
ENSG00000075151	EIF4G3	-	1406	1	1	21054417	21054418	0.999997	0.333333	4,12	21054418
ENSG00000075303	SLC25A40	-	2453	1	7	87834834	87834835	0.999388	0.166667	3,18	87834835
ENSG00000075391	RASAL2	+	113	1	1	178262451	178262452	0.999845	0.25	3,12	178262452
ENSG00000075391	RASAL2	+	114	1	1	178363402	178363403	1	0.416667	5,12	178363403
ENSG00000075413	MARK3	+	423	1	14	103445857	103445858	0.999998	0.157895	6,38	103445858
ENSG00000075415	SLC25A3	+	308	1	12	98601998	98601999	0.999831	0.137931	4,29	98601999
ENSG00000075415	SLC25A3	+	309	1	12	98603268	98603269	0.999982	0.0853659	7,82	98603269
ENSG00000075420	FNDC3B	+	995	1	3	172106469	172106470	0.999997	0.333333	4,12	172106470	YES
ENSG00000075420	FNDC3B	+	996	1	3	172196930	172196931	0.999997	0.333333	4,12	172196931	YES
ENSG00000075420	FNDC3B	+	997	1	3	172327468	172327469	0.999998	0.363636	4,11	172327469	YES
ENSG00000075651	PLD1	-	2307	1	3	171774039	171774040	1	0.454545	5,11	171774040
ENSG00000075711	DLG1	-	2323	1	3	197214401	197214402	1	0.454545	5,11	197214402
ENSG00000075785	RAB7A	+	965	1	3	128806101	128806102	1	0.3	6,20	128806102
ENSG00000075856	SART3	-	1662	1	12	108528414	108528415	0.999997	0.333333	4,12	108528415
ENSG00000075856	SART3	-	1663	1	12	108559494	108559495	0.999988	0.25	4,16	108559495
ENSG00000075945	KIFAP3	-	1488	1	1	169928842	169928843	1	0.416667	5,12	169928843
ENSG00000076003	MCM6	-	2067	1	2	135840376	135840377	0.999141	0.15	3,20	135840377
ENSG00000076641	PAG1	-	2528	1	8	81073483	81073484	0.999998	0.363636	4,11	81073484
ENSG00000076716	GPC4	-	2686	1	X	133301192	133301193	0.999236	0.0555556	6108	133301193
ENSG00000077044	DGKD	+	803	1	2	233406846	233406847	0.999735	0.214286	3,14	233406847
ENSG00000077092	RARB	+	899	1	3	25487788	25487789	0.999845	0.25	3,12	25487789
ENSG00000077092	RARB	+	900	1	3	25501783	25501784	0.999998	0.227273	5,22	25501784
ENSG00000077092	RARB	+	901	1	3	25531517	25531518	0.999991	0.266667	4,15	25531518
ENSG00000077232	DNAJC10	+	780	1	2	182778149	182778150	0.999854	0.0980392	5,51	182778150
ENSG00000077232	DNAJC10	+	781	1	2	182779651	182779652	0.999388	0.166667	3,18	182779652
ENSG00000078140	UBE2K	+	1022	1	4	39766414	39766415	0.999271	0.157895	3,19	39766415
ENSG00000078140	UBE2K	+	1023	1	4	39779749	39779750	0.999999	0.127273	7,55	39779750
ENSG00000078304	PPP2R5C	+	422	1	14	101849121	101849122	0.999995	0.307692	4,13	101849122
ENSG00000078747	ITCH	+	834	1	20	34400871	34400872	0.999983	0.235294	4,17	34400872
ENSG00000078900	TP73	+	9	1	1	3713313	3713314	0.999995	0.307692	4,13	3713314
ENSG00000079150	FKBP7	-	2086	1	2	178465731	178465732	0.999713	0.121212	4,33	178465732
ENSG00000079156	OSBPL6	+	774	1	2	178214554	178214555	0.999973	0.210526	4,19	178214555
ENSG00000079156	OSBPL6	+	775	1	2	178232892	178232893	1	0.26087	6,23	178232893
ENSG00000079156	OSBPL6	+	776	1	2	178238412	178238413	1	0.291667	7,24	178238413
ENSG00000079156	OSBPL6	+	777	1	2	178327342	178327343	0.999997	0.333333	4,12	178327343
ENSG00000079387	SENP1	-	1634	1	12	48043826	48043827	0.999566	0.078125	5,64	48043827
ENSG00000079459	FDFT1	+	1205	1	8	11808742	11808743	0.999665	0.2	3,15	11808743
ENSG00000079482	OPHN1	-	2672	1	X	68392893	68392894	1	0.461538	6,13	68392894
ENSG00000079819	EPB41L2	-	2427	1	6	130840049	130840050	0.99999	0.0528846	11208	130840050
ENSG00000079931	MOXD1	-	2428	1	6	132296799	132296800	0.999979	0.222222	4,18	132296800
ENSG00000080345	RIF1	+	756	1	2	151437105	151437106	0.999998	0.363636	4,11	151437106
ENSG00000080345	RIF1	+	757	1	2	151479328	151479329	0.999728	0.0862069	5,58	151479329
ENSG00000080371	RAB21	+	300	1	12	71786578	71786579	0.999912	0.0571429	8140	71786579
ENSG00000080503	SMARCA2	+	1257	1	9	2052013	2052014	1	0.384615	5,13	2052014
ENSG00000080561	MID2	+	1369	1	X	107887299	107887300	0.999993	0.285714	4,14	107887300
ENSG00000080802	CNOT4	-	2463	1	7	135364446	135364447	0.999584	0.1875	3,16	135364447
ENSG00000080802	CNOT4	-	2464	1	7	135407768	135407769	0.999991	0.266667	4,15	135407769
ENSG00000080802	CNOT4	-	2465	1	7	135412184	135412185	0.999997	0.333333	4,12	135412185
ENSG00000080819	CPOX	-	2258	1	3	98579928	98579929	0.999966	0.0507614	10197	98579929
ENSG00000081026	MAGI3	+	74	1	1	113639325	113639326	1	0.416667	5,12	113639326
ENSG00000081189	MEF2C	-	2379	1	5	88867953	88867954	0.999983	0.235294	4,17	88867954
ENSG00000081377	CDC14B	-	2637	1	9	96503309	96503310	0.999804	0.0509554	8157	96503310	YES
ENSG00000081913	PHLPP1	+	656	1	18	62877793	62877794	1	0.428571	6,14	62877794
ENSG00000082014	SMARCD3	-	2471	1	7	151264801	151264802	1	0.375	6,16	151264802
ENSG00000082068	WDR70	+	1059	1	5	37389312	37389313	1	0.428571	6,14	37389313
ENSG00000082068	WDR70	+	1060	1	5	37679582	37679583	1	0.416667	5,12	37679583
ENSG00000082212	ME2	+	644	1	18	50949669	50949670	0.999909	0.16	4,25	50949670
ENSG00000082212	ME2	+	645	1	18	50950153	50950154	0.999141	0.15	3,20	50950154
ENSG00000082397	EPB41L3	-	1957	1	18	5468295	5468296	1	0.416667	5,12	5468296
ENSG00000082805	ERC1	+	253	1	12	1040664	1040665	0.999665	0.2	3,15	1040665
ENSG00000082898	XPO1	-	2027	1	2	61477669	61477670	0.999271	0.157895	3,19	61477670
ENSG00000083223	TUT7	-	2631	1	9	86315242	86315243	1	0.454545	5,11	86315243
ENSG00000083312	TNPO1	+	1079	1	5	72840127	72840128	1	0.428571	6,14	72840128
ENSG00000083444	PLOD1	+	13	1	1	11960476	11960477	1	0.461538	6,13	11960477
ENSG00000083535	PIBF1	+	356	1	13	72831513	72831514	0.999978	0.142857	5,35	72831514
ENSG00000083535	PIBF1	+	357	1	13	72966633	72966634	0.999746	0.125	4,32	72966634
ENSG00000083535	PIBF1	+	358	1	13	72999924	72999925	0.999794	0.230769	3,13	72999925
ENSG00000083535	PIBF1	+	359	1	13	73004852	73004853	1	0.206897	6,29	73004853
ENSG00000083544	TDRD3	+	354	1	13	60507850	60507851	0.999886	0.272727	3,11	60507851
ENSG00000083544	TDRD3	+	355	1	13	60514764	60514765	0.999998	0.363636	4,11	60514765
ENSG00000083635	NUFIP1	-	1695	1	13	44950490	44950491	0.999995	0.307692	4,13	44950491
ENSG00000084073	ZMPSTE24	+	40	1	1	40293572	40293573	0.999963	0.05625	9160	40293573
ENSG00000084731	KIF3C	-	2011	1	2	25968620	25968621	1	0.333333	5,15	25968621
ENSG00000084754	HADHA	-	2012	1	2	26217705	26217706	0.999886	0.272727	3,11	26217706
ENSG00000085276	MECOM	-	2301	1	3	169336467	169336468	0.999991	0.266667	4,15	169336468
ENSG00000085276	MECOM	-	2302	1	3	169406596	169406597	0.999997	0.333333	4,12	169406597
ENSG00000085276	MECOM	-	2303	1	3	169447540	169447541	1	0.333333	5,15	169447541
ENSG00000085365	SCAMP1	+	1083	1	5	78396994	78396995	1	0.384615	5,13	78396995
ENSG00000085365	SCAMP1	+	1084	1	5	78445959	78445960	1	0.454545	5,11	78445960
ENSG00000085415	SEH1L	+	619	1	18	12985672	12985673	1	0.145833	7,48	12985673
ENSG00000085563	ABCB1	-	2452	1	7	87503951	87503952	0.999886	0.272727	3,11	87503952
ENSG00000085788	DDHD2	+	1226	1	8	38262164	38262165	0.999954	0.0923077	6,65	38262165
ENSG00000085832	EPS15	-	1424	1	1	51355367	51355368	0.99967	0.0542636	7129	51355368
ENSG00000086062	B4GALT1	-	2591	1	9	33128077	33128078	1	0.454545	5,11	33128078
ENSG00000086102	NFX1	+	1266	1	9	33297118	33297119	1	0.454545	5,11	33297119
ENSG00000086300	SNX10	+	1165	1	7	26373138	26373139	0.999437	0.102564	4,39	26373139
ENSG00000087301	TXNDC16	-	1728	1	14	52522509	52522510	0.999735	0.214286	3,14	52522510
ENSG00000087460	GNAS	+	845	1	20	58899695	58899696	1	0.194444	7,36	58899696
ENSG00000088035	ALG6	+	51	1	1	63438457	63438458	0.999994	0.185185	5,27	63438458
ENSG00000088179	PTPN4	+	743	1	2	119782382	119782383	1	0.384615	5,13	119782383
ENSG00000088179	PTPN4	+	744	1	2	119840058	119840059	0.999271	0.157895	3,19	119840059
ENSG00000088325	TPX2	+	832	1	20	31760691	31760692	0.999584	0.1875	3,16	31760692
ENSG00000088538	DOCK3	+	920	1	3	50725981	50725982	0.999999	0.277778	5,18	50725982
ENSG00000088538	DOCK3	+	921	1	3	50743548	50743549	0.999845	0.25	3,12	50743549
ENSG00000088538	DOCK3	+	922	1	3	50768133	50768134	0.999735	0.214286	3,14	50768134
ENSG00000088538	DOCK3	+	923	1	3	50900402	50900403	0.999388	0.166667	3,18	50900403
ENSG00000088538	DOCK3	+	924	1	3	51126810	51126811	1	0.461538	6,13	51126811
ENSG00000088538	DOCK3	+	925	1	3	51164437	51164438	0.999141	0.15	3,20	51164438
ENSG00000088538	DOCK3	+	926	1	3	51190006	51190007	0.999979	0.222222	4,18	51190007
ENSG00000088538	DOCK3	+	927	1	3	51281409	51281410	0.999998	0.363636	4,11	51281410
ENSG00000088538	DOCK3	+	928	1	3	51325534	51325535	1	0.3125	5,16	51325535
ENSG00000088538	DOCK3	+	929	1	3	51371059	51371060	0.999999	0.1875	6,32	51371060
ENSG00000088756	ARHGAP28	+	614	1	18	6912317	6912318	0.999886	0.272727	3,11	6912318
ENSG00000089048	ESF1	-	2118	1	20	13728759	13728760	0.999845	0.25	3,12	13728760
ENSG00000089048	ESF1	-	2119	1	20	13774070	13774071	1	0.428571	6,14	13774071
ENSG00000089057	SLC23A2	-	2115	1	20	4996592	4996593	1	0.352941	6,17	4996593
ENSG00000089063	TMEM230	-	2116	1	20	5097730	5097731	1	0.3	6,20	5097731
ENSG00000089177	KIF16B	-	2120	1	20	16389510	16389511	0.999966	0.2	4,20	16389511
ENSG00000089177	KIF16B	-	2121	1	20	16558818	16558819	1	0.357143	5,14	16558819
ENSG00000089597	GANAB	-	1582	1	11	62624849	62624850	0.99988	0.102041	5,49	62624850
ENSG00000089737	DDX24	-	1755	1	14	94065808	94065809	0.999886	0.272727	3,11	94065809
ENSG00000090520	DNAJB11	+	1007	1	3	186575537	186575538	1	0.428571	6,14	186575538
ENSG00000090686	USP48	-	1408	1	1	21744546	21744547	0.999988	0.25	4,16	21744547
ENSG00000091262	ABCC6	-	1821	1	16	16221318	16221319	1	0.193548	6,31	16221319
ENSG00000091317	CMTM6	-	2198	1	3	32481620	32481621	0.999971	0.0580645	9155	32481621
ENSG00000091409	ITGA6	+	772	1	2	172454659	172454660	0.999886	0.272727	3,11	172454660
ENSG00000091622	PITPNM3	-	1882	1	17	6464218	6464219	0.999991	0.266667	4,15	6464219
ENSG00000091656	ZFHX4	+	1238	1	8	76754378	76754379	0.999845	0.25	3,12	76754379
ENSG00000092421	SEMA6A	-	2389	1	5	116489656	116489657	1	0.416667	5,12	116489657
ENSG00000092871	RFFL	-	1895	1	17	35069504	35069505	0.999271	0.157895	3,19	35069505
ENSG00000092978	GPATCH2	-	1503	1	1	217580470	217580471	0.999999	0.238095	5,21	217580471
ENSG00000094880	CDC23	-	2407	1	5	138199443	138199444	0.999886	0.272727	3,11	138199444
ENSG00000095139	ARCN1	+	248	1	11	118575582	118575583	0.999845	0.25	3,12	118575583
ENSG00000096070	BRPF3	+	1138	1	6	36232626	36232627	0.999031	0.0530973	6113	36232627
ENSG00000099256	PRTFDC1	-	1528	1	10	24849470	24849471	0.999437	0.102564	4,39	24849471
ENSG00000099385	BCL7C	-	1829	1	16	30868073	30868074	1	0.416667	5,12	30868074
ENSG00000099814	CEP170B	+	425	1	14	104878423	104878424	1	0.357143	5,14	104878424
ENSG00000099968	BCL2L13	+	877	1	22	17647902	17647903	1	0.384615	5,13	17647903
ENSG00000100154	TTC28	-	2179	1	22	28427371	28427372	0.999271	0.157895	3,19	28427372	YES
ENSG00000100280	AP1B1	-	2180	1	22	29348670	29348671	0.999957	0.190476	4,21	29348671
ENSG00000100483	VCPKMT	-	1724	1	14	50109102	50109103	0.999999	0.263158	5,19	50109103
ENSG00000100485	SOS2	-	1725	1	14	50129545	50129546	1	0.461538	6,13	50129546
ENSG00000100568	VTI1B	-	1731	1	14	67648730	67648731	0.99957	0.0618557	6,97	67648731
ENSG00000100568	VTI1B	-	1732	1	14	67649506	67649507	0.999989	0.0761905	8105	67649507
ENSG00000100578	KIAA0586	+	395	1	14	58537867	58537868	0.999845	0.25	3,12	58537868	YES
ENSG00000100580	TMED8	-	1742	1	14	77339736	77339737	0.999986	0.0506912	11217	77339737
ENSG00000100580	TMED8	-	1743	1	14	77369769	77369770	0.999924	0.166667	4,24	77369770
ENSG00000100596	SPTLC2	-	1744	1	14	77533987	77533988	0.999794	0.230769	3,13	77533988
ENSG00000100596	SPTLC2	-	1745	1	14	77554653	77554654	0.999998	0.363636	4,11	77554654
ENSG00000100599	RIN3	+	419	1	14	92558968	92558969	0.999997	0.333333	4,12	92558969
ENSG00000100605	ITPK1	-	1754	1	14	93093805	93093806	1	0.3	6,20	93093806
ENSG00000100626	GALNT16	+	404	1	14	69283223	69283224	0.999995	0.307692	4,13	69283224
ENSG00000100629	CEP128	-	1746	1	14	80851244	80851245	0.999794	0.230769	3,13	80851245
ENSG00000100722	ZC3H14	+	416	1	14	88573211	88573212	0.999735	0.214286	3,14	88573212
ENSG00000100731	PCNX1	+	405	1	14	71056887	71056888	1	0.357143	5,14	71056888
ENSG00000100731	PCNX1	+	406	1	14	71058369	71058370	1	0.416667	5,12	71058370
ENSG00000100811	YY1	+	420	1	14	100258003	100258004	1	0.285714	6,21	100258004
ENSG00000100852	ARHGAP5	+	379	1	14	32144590	32144591	0.999845	0.25	3,12	32144591		Also in Non-targeting
ENSG00000100865	CINP	-	1759	1	14	102346670	102346671	0.999845	0.25	3,12	102346671
ENSG00000100888	CHD8	-	1708	1	14	21433927	21433928	1	0.375	6,16	21433928
ENSG00000101132	PFDN4	+	842	1	20	54219241	54219242	0.999962	0.128205	5,39	54219242
ENSG00000101144	BMP7	-	2137	1	20	57257694	57257695	0.999998	0.363636	4,11	57257695
ENSG00000101152	DNAJC5	+	847	1	20	63917272	63917273	0.999995	0.307692	4,13	63917273
ENSG00000101190	TCFL5	-	2142	1	20	62858779	62858780	0.999845	0.25	3,12	62858780
ENSG00000101199	ARFGAP1	+	846	1	20	63285026	63285027	0.999997	0.333333	4,12	63285027
ENSG00000101216	GMEB2	-	2144	1	20	63626399	63626400	0.999886	0.272727	3,11	63626400
ENSG00000101311	FERMT1	-	2117	1	20	6075708	6075709	1	0.384615	5,13	6075709
ENSG00000101333	PLCB4	+	821	1	20	9076322	9076323	1	0.454545	5,11	9076323
ENSG00000101333	PLCB4	+	822	1	20	9088524	9088525	1	0.384615	5,13	9088525
ENSG00000101347	SAMHD1	-	2128	1	20	36901349	36901350	1	0.384615	5,13	36901350
ENSG00000101391	CDK5RAP1	-	2125	1	20	33366728	33366729	1	0.294118	5,17	33366729
ENSG00000101391	CDK5RAP1	-	2126	1	20	33387283	33387284	0.999991	0.266667	4,15	33387284
ENSG00000101493	ZNF516	-	1980	1	18	76367794	76367795	0.999998	0.363636	4,11	76367795
ENSG00000101493	ZNF516	-	1981	1	18	76396388	76396389	0.999584	0.1875	3,16	76396389
ENSG00000101608	MYL12A	+	613	1	18	3248265	3248266	0.999794	0.230769	3,13	3248266
ENSG00000101639	CEP192	+	620	1	18	13019872	13019873	0.999845	0.25	3,12	13019873
ENSG00000101639	CEP192	+	621	1	18	13110271	13110272	0.999998	0.363636	4,11	13110272
ENSG00000101751	POLI	+	646	1	18	54290023	54290024	1	0.428571	6,14	54290024
ENSG00000101752	MIB1	+	623	1	18	21866857	21866858	0.999884	0.0642202	7109	21866858
ENSG00000101752	MIB1	+	624	1	18	21867077	21867078	0.999989	0.0578035	10173	21867078
ENSG00000101782	RIOK3	+	625	1	18	23478117	23478118	0.999998	0.363636	4,11	23478118
ENSG00000101871	MID1	-	2662	1	X	10543668	10543669	0.999141	0.15	3,20	10543669
ENSG00000101882	NKAP	-	2679	1	X	119920809	119920810	0.999975	0.138889	5,36	119920810
ENSG00000101935	AMMECR1	-	2675	1	X	110194529	110194530	0.999829	0.0519481	8154	110194530	YES
ENSG00000101935	AMMECR1	-	2676	1	X	110197984	110197985	0.999525	0.0510949	7137	110197985	YES
ENSG00000101955	SRPX	-	2669	1	X	38149571	38149572	0.999794	0.230769	3,13	38149572
ENSG00000101974	ATP11C	-	2688	1	X	139727642	139727643	0.999996	0.139535	6,43	139727643
ENSG00000101974	ATP11C	-	2689	1	X	139728225	139728226	0.99999	0.0933333	7,75	139728226
ENSG00000102221	JADE3	+	1359	1	X	47060005	47060006	0.999096	0.0909091	4,44	47060006
ENSG00000102531	FNDC3A	+	348	1	13	49021052	49021053	0.999845	0.25	3,12	49021053
ENSG00000102738	MRPS31	-	1693	1	13	40770067	40770068	0.999794	0.230769	3,13	40770068
ENSG00000102760	RGCC	+	339	1	13	41463798	41463799	1	0.384615	5,13	41463799
ENSG00000102780	DGKH	+	340	1	13	42045783	42045784	0.999979	0.222222	4,18	42045784
ENSG00000102780	DGKH	+	341	1	13	42047710	42047711	0.999924	0.166667	4,24	42047711
ENSG00000102780	DGKH	+	342	1	13	42091742	42091743	0.999998	0.363636	4,11	42091743
ENSG00000102780	DGKH	+	343	1	13	42104220	42104221	1	0.428571	6,14	42104221
ENSG00000102984	ZNF821	-	1843	1	16	71880203	71880204	0.999998	0.363636	4,11	71880204
ENSG00000103091	WDR59	-	1848	1	16	74972504	74972505	1	0.315789	6,19	74972505
ENSG00000103121	CMC2	-	1849	1	16	80992409	80992410	1	0.375	6,16	80992410
ENSG00000103126	AXIN1	-	1806	1	16	336422	336423	0.999584	0.1875	3,16	336423
ENSG00000103148	NPRL3	-	1805	1	16	120044	120045	1	0.357143	5,14	120045	YES
ENSG00000103187	COTL1	-	1857	1	16	84610086	84610087	0.999492	0.176471	3,17	84610087	YES
ENSG00000103226	NOMO3	+	487	1	16	16292535	16292536	0.999999	0.166667	6,36	16292536
ENSG00000103274	NUBP1	+	480	1	16	10762507	10762508	0.999991	0.266667	4,15	10762508
ENSG00000103335	PIEZO1	-	1862	1	16	88750485	88750486	1	0.454545	5,11	88750486	YES
ENSG00000103479	RBL2	+	503	1	16	53474594	53474595	1	0.461538	6,13	53474595
ENSG00000103544	VPS35L	+	492	1	16	19682406	19682407	1	0.454545	5,11	19682407
ENSG00000103544	VPS35L	+	493	1	16	19682668	19682669	0.999794	0.230769	3,13	19682669
ENSG00000104164	BLOC1S6	+	432	1	15	45606938	45606939	0.999034	0.0657895	5,76	45606939
ENSG00000104218	CSPP1	+	1234	1	8	67069039	67069040	1	0.416667	5,12	67069040
ENSG00000104218	CSPP1	+	1235	1	8	67129429	67129430	0.999794	0.230769	3,13	67129430
ENSG00000104231	ZFAND1	-	2529	1	8	81702155	81702156	0.999973	0.0520833	10192	81702156
ENSG00000104231	ZFAND1	-	2530	1	8	81702509	81702510	0.999995	0.104478	7,67	81702510
ENSG00000104267	CA2	+	1240	1	8	85481324	85481325	0.999829	0.0603448	7116	85481325
ENSG00000104320	NBN	-	2531	1	8	89933673	89933674	0.999994	0.185185	5,27	89933674
ENSG00000104320	NBN	-	2532	1	8	89934246	89934247	0.999992	0.0595238	10168	89934247
ENSG00000104331	BPNT2	-	2515	1	8	56961269	56961270	0.999198	0.0550459	6109	56961270
ENSG00000104341	LAPTM4B	+	1246	1	8	97842479	97842480	1	0.461538	6,13	97842480
ENSG00000104341	LAPTM4B	+	1247	1	8	97848793	97848794	0.999998	0.363636	4,11	97848794
ENSG00000104369	JPH1	-	2523	1	8	74286547	74286548	0.999735	0.214286	3,14	74286548
ENSG00000104375	STK3	-	2537	1	8	98739144	98739145	1	0.285714	6,21	98739145	YES
ENSG00000104388	RAB2A	+	1231	1	8	60573010	60573011	0.999998	0.363636	4,11	60573011
ENSG00000104427	ZC2HC1A	+	1239	1	8	78696443	78696444	1	0.428571	6,14	78696444
ENSG00000104626	ERI1	+	1202	1	8	9014199	9014200	1	0.461538	6,13	9014200
ENSG00000104687	GSR	-	2506	1	8	30678106	30678107	0.99952	0.0606061	6,99	30678107
ENSG00000104687	GSR	-	2507	1	8	30678312	30678313	0.999591	0.111111	4,36	30678313
ENSG00000104687	GSR	-	2508	1	8	30726441	30726442	0.999271	0.157895	3,19	30726442
ENSG00000105875	WDR91	-	2462	1	7	135207706	135207707	0.999584	0.1875	3,16	135207707
ENSG00000105976	MET	+	1179	1	7	116797035	116797036	0.999998	0.0952381	8,84	116797036
ENSG00000105983	LMBR1	-	2475	1	7	156680171	156680172	0.999388	0.166667	3,18	156680172
ENSG00000106261	ZKSCAN1	+	1172	1	7	100039973	100039974	0.999924	0.166667	4,24	100039974
ENSG00000106554	CHCHD3	-	2460	1	7	132906726	132906727	0.999924	0.166667	4,24	132906727
ENSG00000106617	PRKAG2	-	2472	1	7	151617075	151617076	1	0.416667	5,12	151617076
ENSG00000106617	PRKAG2	-	2473	1	7	151627761	151627762	0.999735	0.214286	3,14	151627762
ENSG00000106686	SPATA6L	-	2573	1	9	4599541	4599542	0.999998	0.363636	4,11	4599542
ENSG00000106686	SPATA6L	-	2574	1	9	4600018	4600019	0.999886	0.272727	3,11	4600019
ENSG00000106688	SLC1A1	+	1258	1	9	4514787	4514788	1	0.454545	5,11	4514788
ENSG00000106701	FSD1L	+	1316	1	9	105534649	105534650	1	0.333333	5,15	105534650
ENSG00000106714	CNTNAP3	-	2598	1	9	39227082	39227083	1	0.454545	5,11	39227083
ENSG00000106780	MEGF9	-	2643	1	9	120601260	120601261	0.999339	0.0714286	5,70	120601261
ENSG00000107021	TBC1D13	+	1333	1	9	128804436	128804437	0.999997	0.333333	4,12	128804437
ENSG00000107036	RIC1	+	1260	1	9	5701185	5701186	1	0.428571	6,14	5701186
ENSG00000107104	KANK1	+	1256	1	9	577055	577056	1	0.375	6,16	577056
ENSG00000107130	NCS1	+	1338	1	9	130178453	130178454	1	0.272727	6,22	130178454
ENSG00000107130	NCS1	+	1339	1	9	130204140	130204141	0.999886	0.272727	3,11	130204141
ENSG00000107130	NCS1	+	1340	1	9	130208799	130208800	0.999845	0.25	3,12	130208800
ENSG00000107263	RAPGEF1	-	2654	1	9	131596837	131596838	1	0.416667	5,12	131596838
ENSG00000107341	UBE2R2	+	1267	1	9	33894946	33894947	1	0.416667	5,12	33894947
ENSG00000107341	UBE2R2	+	1268	1	9	33912716	33912717	0.999998	0.363636	4,11	33912717
ENSG00000107362	ABHD17B	-	2622	1	9	71886306	71886307	0.999998	0.227273	5,22	71886307
ENSG00000107798	LIPA	-	1536	1	10	89213584	89213585	0.999423	0.0735294	5,68	89213585
ENSG00000107798	LIPA	-	1537	1	10	89214568	89214569	0.999948	0.0615385	8130	89214569
ENSG00000107798	LIPA	-	1538	1	10	89243070	89243071	0.999998	0.363636	4,11	89243071
ENSG00000108306	FBXL20	-	1898	1	17	39259061	39259062	0.999909	0.16	4,25	39259062
ENSG00000108448	TRIM16L	+	553	1	17	18721045	18721046	1	0.416667	5,12	18721046
ENSG00000108468	CBX1	-	1915	1	17	48093184	48093185	0.999794	0.230769	3,13	48093185
ENSG00000108506	INTS2	-	1923	1	17	61915194	61915195	1	0.357143	5,14	61915195
ENSG00000108669	CYTH1	-	1943	1	17	78689570	78689571	0.999271	0.157895	3,19	78689571
ENSG00000108669	CYTH1	-	1944	1	17	78689910	78689911	0.999886	0.272727	3,11	78689911
ENSG00000108669	CYTH1	-	1945	1	17	78717840	78717841	1	0.375	6,16	78717841
ENSG00000108669	CYTH1	-	1946	1	17	78722765	78722766	1	0.4	6,15	78722766
ENSG00000108669	CYTH1	-	1947	1	17	78751262	78751263	0.999584	0.1875	3,16	78751263
ENSG00000108669	CYTH1	-	1948	1	17	78764858	78764859	0.999998	0.217391	5,23	78764859
ENSG00000108840	HDAC5	-	1904	1	17	44092920	44092921	0.999584	0.1875	3,16	44092921
ENSG00000108840	HDAC5	-	1905	1	17	44099222	44099223	1	0.352941	6,17	44099223
ENSG00000108946	PRKAR1A	+	585	1	17	68533494	68533495	0.999794	0.230769	3,13	68533495
ENSG00000108984	MAP2K6	+	586	1	17	69421044	69421045	1	0.416667	5,12	69421045
ENSG00000108984	MAP2K6	+	587	1	17	69542088	69542089	0.999271	0.157895	3,19	69542089
ENSG00000108984	MAP2K6	+	588	1	17	69544754	69544755	0.999013	0.0888889	4,45	69544755
ENSG00000109046	WSB1	+	558	1	17	27297596	27297597	1	0.25	6,24	27297597
ENSG00000109063	MYH3	-	1886	1	17	10639391	10639392	0.999991	0.266667	4,15	10639392
ENSG00000109436	TBC1D9	-	2339	1	4	140636112	140636113	0.999993	0.285714	4,14	140636113
ENSG00000109466	KLHL2	+	1040	1	4	165322632	165322633	0.999845	0.25	3,12	165322633
ENSG00000109472	CPE	+	1041	1	4	165497906	165497907	0.999013	0.0888889	4,45	165497907
ENSG00000109572	CLCN3	+	1042	1	4	169719053	169719054	0.999735	0.214286	3,14	169719054
ENSG00000109586	GALNT7	+	1043	1	4	173322906	173322907	0.999948	0.181818	4,22	173322907
ENSG00000109814	UGDH	-	2327	1	4	39499638	39499639	0.99988	0.102041	5,49	39499639
ENSG00000109861	CTSC	-	1594	1	11	88333568	88333569	1	0.357143	5,14	88333569
ENSG00000110328	GALNT18	-	1567	1	11	11307962	11307963	0.999886	0.272727	3,11	11307963
ENSG00000110328	GALNT18	-	1568	1	11	11390231	11390232	0.999794	0.230769	3,13	11390232
ENSG00000110435	PDHX	+	216	1	11	34995368	34995369	0.999999	0.0763359	10131	34995369
ENSG00000110435	PDHX	+	217	1	11	34995534	34995535	0.999546	0.0612245	6,98	34995535
ENSG00000110693	SOX6	-	1571	1	11	16546658	16546659	0.999998	0.363636	4,11	16546659	YES
ENSG00000110713	NUP98	-	1546	1	11	3690123	3690124	0.999665	0.2	3,15	3690124
ENSG00000110721	CHKA	-	1585	1	11	68096880	68096881	0.99977	0.0892857	5,56	68096881	YES
ENSG00000110723	EXPH5	-	1603	1	11	108569618	108569619	0.999845	0.25	3,12	108569619
ENSG00000110723	EXPH5	-	1604	1	11	108570742	108570743	0.999997	0.333333	4,12	108570743
ENSG00000110723	EXPH5	-	1605	1	11	108577871	108577872	0.999845	0.25	3,12	108577872
ENSG00000110841	PPFIBP1	+	270	1	12	27602112	27602113	0.999886	0.272727	3,11	27602113
ENSG00000110880	CORO1C	-	1664	1	12	108656113	108656114	0.999845	0.25	3,12	108656114
ENSG00000110880	CORO1C	-	1665	1	12	108704265	108704266	0.999998	0.363636	4,11	108704266
ENSG00000110888	CAPRIN2	-	1628	1	12	30749101	30749102	1	0.454545	5,11	30749102
ENSG00000111110	PPM1H	-	1638	1	12	62912954	62912955	1	0.384615	5,13	62912955
ENSG00000111186	WNT5B	+	254	1	12	1532294	1532295	1	0.333333	5,15	1532295
ENSG00000111328	CDK2AP1	-	1671	1	12	123266791	123266792	1	0.352941	6,17	123266792	YES
ENSG00000111358	GTF2H3	+	328	1	12	123640145	123640146	0.999983	0.235294	4,17	123640146
ENSG00000111412	SPRING1	-	1668	1	12	116713674	116713675	0.999897	0.0654206	7107	116713675
ENSG00000111450	STX2	-	1677	1	12	130790514	130790515	0.999273	0.0560748	6107	130790515
ENSG00000111615	KRR1	-	1643	1	12	75498506	75498507	0.999591	0.111111	4,36	75498507
ENSG00000111647	UHRF1BP1L	-	1654	1	12	100037366	100037367	0.999174	0.0930233	4,43	100037367
ENSG00000111666	CHPT1	+	312	1	12	101707975	101707976	0.999794	0.230769	3,13	101707976
ENSG00000111666	CHPT1	+	313	1	12	101724489	101724490	1	0.416667	5,12	101724490
ENSG00000111670	GNPTAB	-	1657	1	12	101746711	101746712	0.999462	0.0746269	5,67	101746712	YES
ENSG00000111670	GNPTAB	-	1658	1	12	101830329	101830330	0.999997	0.333333	4,12	101830330	YES
ENSG00000111707	SUDS3	+	324	1	12	118411703	118411704	0.999993	0.285714	4,14	118411704
ENSG00000111707	SUDS3	+	325	1	12	118414119	118414120	0.999735	0.214286	3,14	118414120
ENSG00000111752	PHC1	+	258	1	12	8915047	8915048	0.999998	0.363636	4,11	8915048
ENSG00000111785	RIC8B	+	321	1	12	106854744	106854745	0.999845	0.25	3,12	106854745
ENSG00000111906	HDDC2	-	2426	1	6	125275525	125275526	0.999584	0.1875	3,16	125275526
ENSG00000111961	SASH1	+	1159	1	6	148456038	148456039	0.999998	0.363636	4,11	148456039
ENSG00000112039	FANCE	+	1137	1	6	35455405	35455406	0.999979	0.222222	4,18	35455406
ENSG00000112159	MDN1	-	2422	1	6	89751420	89751421	0.999584	0.1875	3,16	89751421
ENSG00000112294	ALDH5A1	+	1135	1	6	24536175	24536176	0.99984	0.0740741	6,81	24536176
ENSG00000112306	RPS12	+	1155	1	6	132816880	132816881	0.999533	0.0769231	5,65	132816881
ENSG00000112394	SLC16A10	+	1147	1	6	111226078	111226079	0.999591	0.111111	4,36	111226079
ENSG00000112406	HECA	+	1156	1	6	139177148	139177149	0.999493	0.06	6100	139177149
ENSG00000112584	FAM120B	+	1163	1	6	170399350	170399351	0.99988	0.0779221	6,77	170399351
ENSG00000112787	FBRSL1	+	331	1	12	132533175	132533176	0.999845	0.25	3,12	132533176
ENSG00000112877	CEP72	+	1048	1	5	642126	642127	0.999995	0.307692	4,13	642127
ENSG00000112893	MAN2A1	+	1101	1	5	109848574	109848575	1	0.454545	5,11	109848575
ENSG00000113368	LMNB1	+	1104	1	5	126807022	126807023	0.999096	0.0909091	4,44	126807023
ENSG00000113384	GOLPH3	-	2352	1	5	32125708	32125709	0.999236	0.0555556	6108	32125709
ENSG00000113387	SUB1	+	1052	1	5	32601663	32601664	0.999939	0.0601504	8133	32601664
ENSG00000113391	FAM172A	-	2380	1	5	93618380	93618381	0.999806	0.133333	4,30	93618381
ENSG00000113391	FAM172A	-	2381	1	5	94055665	94055666	0.999735	0.214286	3,14	94055666
ENSG00000113441	LNPEP	+	1094	1	5	96988494	96988495	0.999993	0.285714	4,14	96988495
ENSG00000113441	LNPEP	+	1095	1	5	97017979	97017980	0.999979	0.222222	4,18	97017980
ENSG00000113448	PDE4D	-	2362	1	5	59161044	59161045	0.999665	0.2	3,15	59161045
ENSG00000113448	PDE4D	-	2363	1	5	59652162	59652163	1	0.3125	5,16	59652163
ENSG00000113504	SLC12A7	-	2347	1	5	1054323	1054324	1	0.4	6,15	1054324
ENSG00000113532	ST8SIA4	-	2382	1	5	100882927	100882928	0.999997	0.333333	4,12	100882928
ENSG00000113558	SKP1	-	2402	1	5	134176770	134176771	0.999988	0.25	4,16	134176771
ENSG00000113583	C5orf15	-	2401	1	5	133956626	133956627	0.999482	0.0503597	7139	133956627
ENSG00000113658	SMAD5	+	1113	1	5	136180337	136180338	0.999969	0.0661157	8121	136180338
ENSG00000113719	ERGIC1	+	1123	1	5	172894495	172894496	1	0.357143	5,14	172894496
ENSG00000113732	ATP6V0E1	+	1124	1	5	173011973	173011974	1	0.357143	5,14	173011974
ENSG00000113812	ACTR8	-	2217	1	3	53867416	53867417	0.999117	0.0540541	6111	53867417
ENSG00000113812	ACTR8	-	2218	1	3	53877512	53877513	1	0.285714	6,21	53877513
ENSG00000113966	ARL6	+	954	1	3	97798303	97798304	1	0.193548	6,31	97798304
ENSG00000114054	PCCB	+	970	1	3	136286082	136286083	0.999886	0.272727	3,11	136286083
ENSG00000114054	PCCB	+	971	1	3	136330613	136330614	0.999378	0.1	4,40	136330614
ENSG00000114107	CEP70	-	2284	1	3	138537581	138537582	0.999886	0.272727	3,11	138537582
ENSG00000114107	CEP70	-	2285	1	3	138551312	138551313	0.999998	0.227273	5,22	138551313
ENSG00000114127	XRN1	-	2290	1	3	142307944	142307945	0.999806	0.133333	4,30	142307945
ENSG00000114166	KAT2B	+	892	1	3	20046451	20046452	0.999886	0.272727	3,11	20046452
ENSG00000114302	PRKAR2A	-	2212	1	3	48756121	48756122	0.999794	0.230769	3,13	48756122
ENSG00000114346	ECT2	+	998	1	3	172772761	172772762	0.999983	0.235294	4,17	172772762
ENSG00000114439	BBX	+	958	1	3	107538511	107538512	0.999845	0.25	3,12	107538512
ENSG00000114450	GNB4	-	2309	1	3	179396209	179396210	0.99981	0.059322	7118	179396210
ENSG00000114520	SNX4	-	2279	1	3	125502606	125502607	1	0.384615	5,13	125502607
ENSG00000114573	ATP6V1A	+	960	1	3	113753131	113753132	0.999271	0.157895	3,19	113753132
ENSG00000114648	KLHL18	+	916	1	3	47289645	47289646	0.99999	0.166667	5,30	47289646
ENSG00000114650	SCAP	-	2207	1	3	47452812	47452813	1	0.3	6,20	47452813
ENSG00000114850	SSR3	-	2298	1	3	156540653	156540654	0.999294	0.0704225	5,71	156540654
ENSG00000114857	NKTR	+	911	1	3	42631986	42631987	0.999735	0.214286	3,14	42631987
ENSG00000114904	NEK4	-	2216	1	3	52711468	52711469	0.999983	0.0864198	7,81	52711469
ENSG00000114948	ADAM23	+	792	1	2	206467884	206467885	0.999997	0.333333	4,12	206467885
ENSG00000114948	ADAM23	+	793	1	2	206539320	206539321	1	0.384615	5,13	206539321
ENSG00000115041	KCNIP3	+	727	1	2	95382439	95382440	0.999997	0.333333	4,12	95382440
ENSG00000115084	SLC35F5	-	2059	1	2	113717404	113717405	0.999492	0.176471	3,17	113717405
ENSG00000115091	ACTR3	+	742	1	2	113933364	113933365	0.999886	0.272727	3,11	113933365
ENSG00000115109	EPB41L5	+	745	1	2	120052178	120052179	0.999991	0.266667	4,15	120052179
ENSG00000115159	GPD2	+	762	1	2	156586032	156586033	0.999948	0.0615385	8130	156586033
ENSG00000115170	ACVR1	-	2075	1	2	157866697	157866698	0.999997	0.333333	4,12	157866698
ENSG00000115183	TANC1	+	764	1	2	159148747	159148748	1	0.3125	5,16	159148748	YES
ENSG00000115233	PSMD14	+	765	1	2	161382559	161382560	0.999271	0.157895	3,19	161382560
ENSG00000115239	ASB3	-	2023	1	2	53719293	53719294	1	0.461538	6,13	53719294
ENSG00000115271	GCA	+	766	1	2	162360956	162360957	0.999388	0.166667	3,18	162360957
ENSG00000115271	GCA	+	767	1	2	162361280	162361281	1	0.416667	5,12	162361281
ENSG00000115306	SPTBN1	+	712	1	2	54477869	54477870	1	0.428571	6,14	54477870	YES
ENSG00000115364	MRPL19	+	722	1	2	75664330	75664331	0.999533	0.0769231	5,65	75664331
ENSG00000115425	PECR	-	2100	1	2	216037951	216037952	0.999665	0.2	3,15	216037952
ENSG00000115464	USP34	-	2026	1	2	61337751	61337752	1	0.315789	6,19	61337752
ENSG00000115484	CCT4	-	2028	1	2	61868167	61868168	0.999968	0.0983607	6,61	61868168
ENSG00000115526	CHST10	-	2046	1	2	100407172	100407173	0.999993	0.285714	4,14	100407173
ENSG00000115641	FHL2	-	2049	1	2	105380058	105380059	1	0.315789	6,19	105380059
ENSG00000115750	TAF1B	+	673	1	2	9917987	9917988	0.999388	0.166667	3,18	9917988
ENSG00000115750	TAF1B	+	674	1	2	9921462	9921463	0.999845	0.25	3,12	9921463
ENSG00000115756	HPCAL1	+	675	1	2	10379058	10379059	0.999886	0.272727	3,11	10379059
ENSG00000115760	BIRC6	+	694	1	2	32414080	32414081	0.999845	0.25	3,12	32414081	YES
ENSG00000115816	CEBPZ	-	2014	1	2	37202319	37202320	1	0.352941	6,17	37202320
ENSG00000115839	RAB3GAP1	+	750	1	2	135110742	135110743	0.999584	0.1875	3,16	135110743
ENSG00000115884	SDC1	-	2004	1	2	20210412	20210413	0.999794	0.230769	3,13	20210413
ENSG00000115935	WIPF1	-	2084	1	2	174561082	174561083	0.999983	0.0864198	7,81	174561083
ENSG00000115942	ORC2	-	2092	1	2	200909118	200909119	0.999975	0.138889	5,36	200909119
ENSG00000115942	ORC2	-	2093	1	2	200947527	200947528	0.999988	0.25	4,16	200947528
ENSG00000115946	PNO1	+	717	1	2	68175100	68175101	0.999091	0.0666667	5,75	68175101
ENSG00000115970	THADA	-	2018	1	2	43402620	43402621	0.999995	0.307692	4,13	43402621
ENSG00000116106	EPHA4	-	2102	1	2	221525250	221525251	0.999492	0.176471	3,17	221525251
ENSG00000116117	PARD3B	+	790	1	2	204726451	204726452	0.999957	0.190476	4,21	204726452
ENSG00000116117	PARD3B	+	791	1	2	204876926	204876927	1	0.375	6,16	204876927
ENSG00000116127	ALMS1	+	721	1	2	73604230	73604231	1	0.384615	5,13	73604231
ENSG00000116133	DHCR24	-	1427	1	1	54867926	54867927	1	0.216216	8,37	54867927
ENSG00000116213	WRAP73	-	1395	1	1	3631777	3631778	1	0.4	6,15	3631778
ENSG00000116459	ATP5PB	+	71	1	1	111462526	111462527	0.999979	0.222222	4,18	111462527
ENSG00000116473	RAP1A	+	72	1	1	111626873	111626874	1	0.304348	7,23	111626874
ENSG00000116514	RNF19B	-	1413	1	1	32948438	32948439	1	0.454545	5,11	32948439
ENSG00000116667	C1orf21	+	131	1	1	184541663	184541664	1	0.428571	6,14	184541664
ENSG00000116667	C1orf21	+	132	1	1	184564861	184564862	1	0.375	6,16	184564862
ENSG00000116675	DNAJC6	+	54	1	1	65321601	65321602	1	0.294118	5,17	65321602
ENSG00000116711	PLA2G4A	+	133	1	1	186988680	186988681	0.999314	0.097561	4,41	186988681
ENSG00000116711	PLA2G4A	+	134	1	1	186988745	186988746	0.999713	0.121212	4,33	186988746
ENSG00000116729	WLS	-	1434	1	1	68201040	68201041	1	0.454545	5,11	68201041
ENSG00000116729	WLS	-	1435	1	1	68220631	68220632	1	0.333333	5,15	68220632
ENSG00000116747	RO60	+	135	1	1	193087302	193087303	0.999146	0.0675676	5,74	193087303
ENSG00000116874	WARS2	-	1462	1	1	119074029	119074030	0.999993	0.285714	4,14	119074030
ENSG00000116906	GNPAT	+	168	1	1	231256675	231256676	1	0.428571	6,14	231256676
ENSG00000116984	MTR	+	174	1	1	236900583	236900584	1	0.0866667	13150	236900584	YES
ENSG00000116991	SIPA1L2	-	1516	1	1	232547856	232547857	1	0.454545	5,11	232547857
ENSG00000117114	ADGRL2	+	57	1	1	81802462	81802463	0.999988	0.16129	5,31	81802463	YES
ENSG00000117118	SDHB	-	1404	1	1	17023647	17023648	1	0.384615	5,13	17023648
ENSG00000117118	SDHB	-	1405	1	1	17043456	17043457	0.999584	0.1875	3,16	17043457
ENSG00000117155	SSX2IP	-	1438	1	1	84652632	84652633	0.999141	0.15	3,20	84652633
ENSG00000117155	SSX2IP	-	1439	1	1	84659426	84659427	1	0.461538	6,13	84659427
ENSG00000117222	RBBP5	-	1500	1	1	205110074	205110075	1	0.4	6,15	205110075
ENSG00000117481	NSUN4	+	48	1	1	46359760	46359761	0.999973	0.210526	4,19	46359761
ENSG00000117528	ABCD3	+	69	1	1	94466877	94466878	1	0.416667	5,12	94466878
ENSG00000117533	VAMP4	-	1490	1	1	171703948	171703949	0.999975	0.138889	5,36	171703949
ENSG00000117868	ESYT2	-	2476	1	7	158792958	158792959	1	0.454545	5,11	158792959
ENSG00000118193	KIF14	-	1499	1	1	200578918	200578919	0.999998	0.363636	4,11	200578919
ENSG00000118200	CAMSAP2	+	139	1	1	200824926	200824927	0.999998	0.363636	4,11	200824927
ENSG00000118200	CAMSAP2	+	140	1	1	200835042	200835043	1	0.428571	6,14	200835043
ENSG00000118260	CREB1	+	794	1	2	207548052	207548053	0.999999	0.277778	5,18	207548053
ENSG00000118263	KLF7	-	2096	1	2	207110304	207110305	0.999845	0.25	3,12	207110305	YES
ENSG00000118507	AKAP7	+	1154	1	6	131283062	131283063	0.999831	0.137931	4,29	131283063
ENSG00000118564	FBXL5	-	2326	1	4	15660490	15660491	1	0.315789	6,19	15660491
ENSG00000118579	MED28	+	1020	1	4	17624086	17624087	0.999995	0.0564103	11195	17624087
ENSG00000118579	MED28	+	1021	1	4	17634000	17634001	0.999922	0.111111	5,45	17634001
ENSG00000118705	RPN2	+	835	1	20	37239833	37239834	0.999492	0.176471	3,17	37239834
ENSG00000118960	HS1BP3	-	2005	1	2	20637531	20637532	0.999999	0.277778	5,18	20637532
ENSG00000118961	LDAH	-	2006	1	2	20690625	20690626	1	0.375	6,16	20690626
ENSG00000119041	GTF3C3	-	2089	1	2	196764230	196764231	0.999888	0.0789474	6,76	196764231
ENSG00000119185	ITGB1BP1	-	1996	1	2	9406190	9406191	0.99968	0.0833333	5,60	9406191
ENSG00000119314	PTBP3	-	2640	1	9	112219616	112219617	0.999843	0.0526316	8152	112219617
ENSG00000119314	PTBP3	-	2641	1	9	112220823	112220824	0.999987	0.0747664	8107	112220824
ENSG00000119383	PTPA	+	1335	1	9	129115194	129115195	0.999794	0.230769	3,13	129115195
ENSG00000119509	INVS	+	1313	1	9	100253967	100253968	0.999735	0.214286	3,14	100253968
ENSG00000119638	NEK9	-	1740	1	14	75099505	75099506	1	0.352941	6,17	75099506
ENSG00000119715	ESRRB	+	413	1	14	76420084	76420085	0.999998	0.363636	4,11	76420085
ENSG00000119729	RHOQ	+	709	1	2	46577491	46577492	1	0.454545	5,11	46577492
ENSG00000119771	KLHL29	+	678	1	2	23498474	23498475	0.999584	0.1875	3,16	23498475
ENSG00000119771	KLHL29	+	679	1	2	23675446	23675447	0.999993	0.285714	4,14	23675447
ENSG00000119772	DNMT3A	-	2009	1	2	25308480	25308481	1	0.416667	5,12	25308481
ENSG00000119844	AFTPH	+	714	1	2	64558479	64558480	0.999886	0.272727	3,11	64558480
ENSG00000119865	CNRIP1	-	2034	1	2	68305010	68305011	0.999886	0.272727	3,11	68305011
ENSG00000119900	OGFRL1	+	1142	1	6	71308849	71308850	0.999979	0.222222	4,18	71308850
ENSG00000119912	IDE	-	1539	1	10	92453253	92453254	0.999544	0.108108	4,37	92453254
ENSG00000119969	HELLS	+	189	1	10	94613554	94613555	0.999174	0.0930233	4,43	94613555
ENSG00000120063	GNA13	-	1927	1	17	65042464	65042465	0.999995	0.307692	4,13	65042465
ENSG00000120158	RCL1	+	1259	1	9	4808798	4808799	0.999995	0.307692	4,13	4808799
ENSG00000120162	MOB3B	-	2586	1	9	27520693	27520694	0.999997	0.333333	4,12	27520694
ENSG00000120656	TAF12	-	1410	1	1	28603254	28603255	0.999951	0.0542169	9166	28603255
ENSG00000120686	UFM1	+	336	1	13	38356755	38356756	0.999886	0.272727	3,11	38356756
ENSG00000120690	ELF1	-	1694	1	13	41003767	41003768	1	0.375	6,16	41003768
ENSG00000120693	SMAD9	-	1691	1	13	36847426	36847427	0.99999	0.12	6,50	36847427
ENSG00000120694	HSPH1	-	1686	1	13	31157194	31157195	0.999998	0.363636	4,11	31157195
ENSG00000120697	ALG5	-	1692	1	13	36992142	36992143	0.999665	0.2	3,15	36992143
ENSG00000120742	SERP1	-	2293	1	3	150598925	150598926	1	0.384615	5,13	150598926
ENSG00000120742	SERP1	-	2294	1	3	150602501	150602502	0.999735	0.214286	3,14	150602502
ENSG00000120756	PLS1	+	978	1	3	142713067	142713068	0.999971	0.1	6,60	142713068
ENSG00000120798	NR2C1	-	1653	1	12	95062239	95062240	1	0.384615	5,13	95062240
ENSG00000120992	LYPLA1	-	2512	1	8	54046518	54046519	0.999946	0.0895522	6,67	54046519
ENSG00000120992	LYPLA1	-	2513	1	8	54046882	54046883	1	0.121951	10,82	54046883
ENSG00000121067	SPOP	-	1919	1	17	49629098	49629099	1	0.272727	6,22	49629099
ENSG00000121274	TENT4B	+	501	1	16	50180171	50180172	0.999998	0.363636	4,11	50180172
ENSG00000121274	TENT4B	+	502	1	16	50192099	50192100	0.999997	0.333333	4,12	50192100
ENSG00000121390	PSPC1	-	1679	1	13	19779913	19779914	1	0.416667	5,12	19779914
ENSG00000121578	B4GALT4	-	2266	1	3	119222250	119222251	0.999665	0.2	3,15	119222251
ENSG00000121644	DESI2	+	176	1	1	244688074	244688075	1	0.375	6,16	244688075
ENSG00000121988	ZRANB3	-	2066	1	2	135407504	135407505	1	0.454545	5,11	135407505
ENSG00000122033	MTIF3	-	1683	1	13	27437825	27437826	1	0.285714	6,21	27437826
ENSG00000122299	ZC3H7A	-	1815	1	16	11750716	11750717	0.999794	0.230769	3,13	11750717
ENSG00000122417	ODF2L	-	1444	1	1	86380863	86380864	0.999886	0.272727	3,11	86380864
ENSG00000122483	CCDC18	+	66	1	1	93227277	93227278	0.999794	0.230769	3,13	93227278
ENSG00000122483	CCDC18	+	67	1	1	93265747	93265748	1	0.461538	6,13	93265748
ENSG00000122692	SMU1	-	2590	1	9	33046548	33046549	0.999075	0.0535714	6112	33046549
ENSG00000122783	CYREN	-	2461	1	7	135160010	135160011	0.999777	0.129032	4,31	135160011
ENSG00000122882	ECD	-	1533	1	10	73133828	73133829	0.999141	0.15	3,20	73133829
ENSG00000122965	RBM19	-	1666	1	12	113934320	113934321	1	0.333333	5,15	113934321
ENSG00000123066	MED13L	-	1667	1	12	116262503	116262504	0.999997	0.333333	4,12	116262504
ENSG00000123096	SSPN	+	268	1	12	26231621	26231622	1	0.454545	5,11	26231622
ENSG00000123104	ITPR2	-	1624	1	12	26543748	26543749	0.999845	0.25	3,12	26543749
ENSG00000123106	CCDC91	+	271	1	12	28198435	28198436	1	0.4	6,15	28198436
ENSG00000123106	CCDC91	+	272	1	12	28201698	28201699	0.999794	0.230769	3,13	28201699
ENSG00000123106	CCDC91	+	273	1	12	28242488	28242489	0.999665	0.2	3,15	28242489
ENSG00000123106	CCDC91	+	274	1	12	28366348	28366349	0.999388	0.166667	3,18	28366349
ENSG00000123106	CCDC91	+	275	1	12	28549234	28549235	0.999957	0.125	5,40	28549235
ENSG00000123268	ATF1	+	290	1	12	50810511	50810512	0.999995	0.307692	4,13	50810512
ENSG00000123411	IKZF4	+	292	1	12	56009792	56009793	0.999845	0.25	3,12	56009793
ENSG00000123607	TTC21B	-	2079	1	2	165879421	165879422	0.999845	0.25	3,12	165879422
ENSG00000123636	BAZ2B	-	2077	1	2	159584003	159584004	1	0.454545	5,11	159584004
ENSG00000123737	EXOSC9	+	1033	1	4	121806739	121806740	0.999794	0.230769	3,13	121806740
ENSG00000123836	PFKFB2	+	149	1	1	207060860	207060861	1	0.461538	6,13	207060861
ENSG00000123908	AGO2	-	2561	1	8	140583683	140583684	0.999735	0.214286	3,14	140583684
ENSG00000124006	OBSL1	-	2101	1	2	219560758	219560759	1	0.384615	5,13	219560759
ENSG00000124164	VAPB	+	844	1	20	58414456	58414457	0.999845	0.25	3,12	58414457	YES
ENSG00000124177	CHD6	-	2129	1	20	41466662	41466663	0.999141	0.15	3,20	41466663
ENSG00000124198	ARFGEF2	+	836	1	20	48960056	48960057	0.999584	0.1875	3,16	48960057
ENSG00000124198	ARFGEF2	+	837	1	20	48978302	48978303	0.999999	0.263158	5,19	48978303
ENSG00000124198	ARFGEF2	+	838	1	20	48983152	48983153	1	0.352941	6,17	48983153
ENSG00000124214	STAU1	-	2130	1	20	49113489	49113490	0.999375	0.0576923	6104	49113490
ENSG00000124214	STAU1	-	2131	1	20	49113930	49113931	0.999988	0.115385	6,52	49113931
ENSG00000124422	USP22	-	1891	1	17	21030383	21030384	0.999973	0.210526	4,19	21030384
ENSG00000124795	DEK	-	2418	1	6	18258656	18258657	0.999665	0.2	3,15	18258657
ENSG00000125166	GOT2	-	1835	1	16	58720983	58720984	0.999995	0.307692	4,13	58720984
ENSG00000125166	GOT2	-	1836	1	16	58723426	58723427	0.999997	0.333333	4,12	58723427
ENSG00000125247	TMTC4	-	1704	1	13	100604028	100604029	0.999437	0.102564	4,39	100604029
ENSG00000125257	ABCC4	-	1703	1	13	95054349	95054350	1	0.352941	6,17	95054350
ENSG00000125304	TM9SF2	+	370	1	13	99563282	99563283	0.999997	0.0545455	12220	99563283
ENSG00000125351	UPF3B	-	2678	1	X	119844136	119844137	0.999492	0.176471	3,17	119844137
ENSG00000125484	GTF3C4	+	1342	1	9	132681403	132681404	1	0.352941	6,17	132681404
ENSG00000125633	CCDC93	-	2060	1	2	118013445	118013446	0.999735	0.214286	3,14	118013446
ENSG00000125686	MED1	-	1899	1	17	39415673	39415674	0.999794	0.230769	3,13	39415674
ENSG00000125686	MED1	-	1900	1	17	39417916	39417917	1	0.428571	6,14	39417917
ENSG00000125740	FOSB	+	663	1	19	45470792	45470793	0.999492	0.176471	3,17	45470793
ENSG00000125812	GZF1	+	829	1	20	23366915	23366916	1	0.333333	5,15	23366916
ENSG00000125814	NAPB	-	2124	1	20	23393239	23393240	0.999995	0.307692	4,13	23393240
ENSG00000125871	MGME1	+	828	1	20	17987266	17987267	1	0.193548	6,31	17987267
ENSG00000125970	RALY	+	833	1	20	34020625	34020626	0.999141	0.15	3,20	34020626
ENSG00000126067	PSMB2	-	1414	1	1	35601712	35601713	0.9998	0.0588235	7119	35601713
ENSG00000126070	AGO3	+	37	1	1	35987448	35987449	0.999995	0.307692	4,13	35987449
ENSG00000126524	SBDS	-	2443	1	7	66987785	66987786	0.999995	0.0632911	10158	66987786
ENSG00000126775	ATG14	-	1730	1	14	55373667	55373668	0.999886	0.272727	3,11	55373668
ENSG00000126777	KTN1	+	382	1	14	55620850	55620851	0.999995	0.307692	4,13	55620851
ENSG00000126777	KTN1	+	383	1	14	55627771	55627772	1	0.384615	5,13	55627772
ENSG00000126822	PLEKHG3	+	398	1	14	64707120	64707121	0.999991	0.266667	4,15	64707121
ENSG00000127124	HIVEP3	-	1418	1	1	41958922	41958923	1	0.416667	5,12	41958923
ENSG00000127585	FBXL16	-	1807	1	16	692612	692613	0.999665	0.2	3,15	692613
ENSG00000127720	METTL25	+	301	1	12	82438784	82438785	0.999597	0.0793651	5,63	82438785
ENSG00000128050	PAICS	+	1026	1	4	56461348	56461349	1	0.0717489	16223	56461349
ENSG00000128059	PPAT	-	2329	1	4	56434140	56434141	0.999492	0.176471	3,17	56434141
ENSG00000128923	MINDY2	+	437	1	15	58856780	58856781	0.999806	0.133333	4,30	58856781
ENSG00000129084	PSMA1	-	1569	1	11	14576868	14576869	1	0.357143	5,14	14576869
ENSG00000129084	PSMA1	-	1570	1	11	14583922	14583923	0.999735	0.214286	3,14	14583923
ENSG00000129250	KIF1C	+	542	1	17	5008531	5008532	0.999999	0.25	5,20	5008532
ENSG00000129292	PHF20L1	+	1254	1	8	132786672	132786673	0.999999	0.263158	5,19	132786673
ENSG00000129493	HEATR5A	-	1711	1	14	31292244	31292245	0.999713	0.121212	4,33	31292245
ENSG00000129534	MIS18BP1	-	1717	1	14	45240611	45240612	0.999845	0.25	3,12	45240612
ENSG00000129625	REEP5	-	2387	1	5	112878467	112878468	0.999754	0.0569106	7123	112878468
ENSG00000129636	ITFG1	-	1831	1	16	47449983	47449984	0.999271	0.157895	3,19	47449984
ENSG00000129657	SEC14L1	+	590	1	17	77208465	77208466	0.999886	0.272727	3,11	77208466
ENSG00000130038	CRACR2A	-	1614	1	12	3741882	3741883	0.999998	0.363636	4,11	3741883
ENSG00000130038	CRACR2A	-	1615	1	12	3749083	3749084	1	0.384615	5,13	3749084
ENSG00000130119	GNL3L	+	1361	1	X	54572682	54572683	0.999544	0.108108	4,37	54572683
ENSG00000130150	MOSPD2	+	1352	1	X	14920446	14920447	0.999986	0.113208	6,53	14920447
ENSG00000130396	AFDN	+	1162	1	6	167934703	167934704	0.999492	0.176471	3,17	167934704	YES
ENSG00000130413	STK33	-	1551	1	11	8403042	8403043	1	0.416667	5,12	8403043
ENSG00000130413	STK33	-	1552	1	11	8467443	8467444	0.999584	0.1875	3,16	8467444
ENSG00000130413	STK33	-	1553	1	11	8498405	8498406	1	0.375	6,16	8498406
ENSG00000130413	STK33	-	1554	1	11	8513066	8513067	1	0.272727	6,22	8513067
ENSG00000130413	STK33	-	1555	1	11	8530043	8530044	1	0.25	6,24	8530044
ENSG00000130413	STK33	-	1556	1	11	8537304	8537305	0.999886	0.272727	3,11	8537305
ENSG00000130413	STK33	-	1557	1	11	8538603	8538604	0.999998	0.217391	5,23	8538604
ENSG00000130414	NDUFA10	-	2107	1	2	239932965	239932966	0.999991	0.266667	4,15	239932966
ENSG00000130414	NDUFA10	-	2108	1	2	240025141	240025142	0.999997	0.333333	4,12	240025142
ENSG00000130584	ZBTB46	-	2146	1	20	63771274	63771275	1	0.3125	5,16	63771275
ENSG00000130635	COL5A1	+	1347	1	9	134842965	134842966	0.999893	0.153846	4,26	134842966
ENSG00000130699	TAF4	-	2138	1	20	61988567	61988568	1	0.416667	5,12	61988568
ENSG00000130699	TAF4	-	2140	1	20	62024064	62024065	1	0.375	6,16	62024065
ENSG00000130707	ASS1	+	1341	1	9	130458783	130458784	0.999845	0.25	3,12	130458784
ENSG00000130768	SMPDL3B	+	28	1	1	27938697	27938698	1	0.357143	5,14	27938698
ENSG00000131149	GSE1	+	520	1	16	85186023	85186024	0.999999	0.277778	5,18	85186024
ENSG00000131149	GSE1	+	521	1	16	85383244	85383245	1	0.304348	7,23	85383245
ENSG00000131149	GSE1	+	522	1	16	85527746	85527747	0.999388	0.166667	3,18	85527747
ENSG00000131152	AC010531.1	-	1860	1	16	87323437	87323438	1	0.294118	5,17	87323438
ENSG00000131153	GINS2	-	1858	1	16	85687348	85687349	1	0.352941	6,17	85687349
ENSG00000131171	SH3BGRL	+	1366	1	X	81297769	81297770	0.999887	0.0551724	8145	81297770
ENSG00000131171	SH3BGRL	+	1367	1	X	81298135	81298136	1	0.0722222	13180	81298136
ENSG00000131242	RAB11FIP4	+	561	1	17	31396559	31396560	1	0.333333	5,15	31396560
ENSG00000131370	SH3BP5	-	2189	1	3	15254941	15254942	0.999911	0.0821918	6,73	15254942
ENSG00000131389	SLC6A6	+	886	1	3	14448418	14448419	0.999979	0.222222	4,18	14448419
ENSG00000131437	KIF3A	-	2398	1	5	132713562	132713563	1	0.384615	5,13	132713563
ENSG00000131437	KIF3A	-	2399	1	5	132719434	132719435	0.999886	0.272727	3,11	132719435
ENSG00000131711	MAP1B	+	1078	1	5	72206593	72206594	0.999989	0.0656934	9137	72206594
ENSG00000131724	IL13RA1	+	1371	1	X	118791951	118791952	0.999926	0.0514286	9175	118791952
ENSG00000131732	ZCCHC9	+	1087	1	5	81310994	81310995	0.999794	0.230769	3,13	81310995
ENSG00000131873	CHSY1	-	1801	1	15	101202161	101202162	0.999995	0.307692	4,13	101202162
ENSG00000131966	ACTR10	+	394	1	14	58210781	58210782	1	0.461538	6,13	58210782
ENSG00000131979	GCH1	-	1729	1	14	54842104	54842105	0.999845	0.25	3,12	54842105
ENSG00000132323	ILKAP	-	2103	1	2	238197638	238197639	0.999999	0.25	5,20	238197639
ENSG00000132383	RPA1	+	535	1	17	1856486	1856487	1	0.428571	6,14	1856487
ENSG00000132388	UBE2G1	-	1881	1	17	4353581	4353582	0.999735	0.214286	3,14	4353582
ENSG00000132394	EEFSEC	+	963	1	3	128190914	128190915	1	0.416667	5,12	128190915
ENSG00000132394	EEFSEC	+	964	1	3	128254583	128254584	0.999584	0.1875	3,16	128254584
ENSG00000132406	TMEM128	-	2325	1	4	4235732	4235733	0.999968	0.0983607	6,61	4235733
ENSG00000132570	PCBD2	+	1112	1	5	134914521	134914522	0.999794	0.230769	3,13	134914522
ENSG00000132640	BTBD3	+	826	1	20	11911075	11911076	0.999886	0.272727	3,11	11911076
ENSG00000132740	IGHMBP2	+	230	1	11	68939290	68939291	0.999998	0.363636	4,11	68939291
ENSG00000132849	PATJ	+	50	1	1	61747236	61747237	0.999998	0.363636	4,11	61747237
ENSG00000132953	XPO4	-	1680	1	13	20864731	20864732	0.999886	0.272727	3,11	20864732
ENSG00000133069	TMCC2	+	147	1	1	205256764	205256765	1	0.416667	5,12	205256765
ENSG00000133103	COG6	+	337	1	13	39678462	39678463	0.999995	0.307692	4,13	39678463
ENSG00000133103	COG6	+	338	1	13	39684116	39684117	0.999993	0.285714	4,14	39684117
ENSG00000133104	SPART	-	1688	1	13	36309485	36309486	1	0.272727	6,22	36309486
ENSG00000133104	SPART	-	1689	1	13	36319001	36319002	0.999991	0.266667	4,15	36319002
ENSG00000133104	SPART	-	1690	1	13	36321513	36321514	1	0.416667	5,12	36321514
ENSG00000133195	SLC39A11	-	1929	1	17	72912090	72912091	0.999973	0.210526	4,19	72912091
ENSG00000133195	SLC39A11	-	1930	1	17	72914846	72914847	0.999997	0.333333	4,12	72914847
ENSG00000133195	SLC39A11	-	1931	1	17	73068403	73068404	0.999271	0.157895	3,19	73068404
ENSG00000133302	SLF1	+	1091	1	5	94703400	94703401	1	0.384615	5,13	94703401
ENSG00000133393	CEP20	-	1820	1	16	15865823	15865824	0.999946	0.0535714	9168	15865824
ENSG00000133422	MORC2	-	2181	1	22	30958719	30958720	0.999314	0.097561	4,41	30958720
ENSG00000133612	AGAP3	+	1187	1	7	151128479	151128480	0.999735	0.214286	3,14	151128480
ENSG00000133627	ACTR3B	+	1189	1	7	152798198	152798199	0.999997	0.333333	4,12	152798199
ENSG00000133627	ACTR3B	+	1190	1	7	152846970	152846971	1	0.175	7,40	152846971
ENSG00000133657	ATP13A3	-	2315	1	3	194429561	194429562	0.999584	0.1875	3,16	194429562
ENSG00000133687	TMTC1	-	1627	1	12	29726466	29726467	1	0.3125	5,16	29726467
ENSG00000133703	KRAS	-	1623	1	12	25216299	25216300	1	0.4	6,15	25216300
ENSG00000133706	LARS1	-	2409	1	5	146171249	146171250	0.999993	0.285714	4,14	146171250
ENSG00000133812	SBF2	-	1562	1	11	9894704	9894705	0.999141	0.15	3,20	9894705
ENSG00000133812	SBF2	-	1563	1	11	9928377	9928378	1	0.454545	5,11	9928378
ENSG00000133812	SBF2	-	1564	1	11	10161752	10161753	0.999997	0.333333	4,12	10161753
ENSG00000133812	SBF2	-	1565	1	11	10271473	10271474	0.999992	0.0681818	9132	10271474
ENSG00000133872	SARAF	-	2505	1	8	30066215	30066216	1	0.4	6,15	30066216
ENSG00000134030	CTIF	+	639	1	18	48594885	48594886	1	0.333333	5,15	48594886
ENSG00000134030	CTIF	+	640	1	18	48637442	48637443	0.999991	0.266667	4,15	48637443
ENSG00000134030	CTIF	+	641	1	18	48724150	48724151	0.999995	0.307692	4,13	48724151
ENSG00000134278	SPIRE1	-	1959	1	18	12477993	12477994	1	0.416667	5,12	12477994
ENSG00000134313	KIDINS220	-	1995	1	2	8835600	8835601	0.999997	0.333333	4,12	8835601
ENSG00000134318	ROCK2	-	1998	1	2	11216063	11216064	0.999886	0.272727	3,11	11216064
ENSG00000134318	ROCK2	-	1999	1	2	11335318	11335319	0.999886	0.272727	3,11	11335319
ENSG00000134369	NAV1	+	141	1	1	201676325	201676326	1	0.357143	5,14	201676326
ENSG00000134369	NAV1	+	142	1	1	201730956	201730957	1	0.461538	6,13	201730957
ENSG00000134369	NAV1	+	143	1	1	201737983	201737984	1	0.384615	5,13	201737984
ENSG00000134444	RELCH	+	652	1	18	62280065	62280066	0.999997	0.333333	4,12	62280066
ENSG00000134444	RELCH	+	653	1	18	62285159	62285160	0.999388	0.166667	3,18	62285160
ENSG00000134480	CCNH	-	2378	1	5	87322483	87322484	0.999271	0.157895	3,19	87322484
ENSG00000134769	DTNA	+	631	1	18	34629729	34629730	0.999997	0.208333	5,24	34629730
ENSG00000134769	DTNA	+	632	1	18	34648246	34648247	0.999886	0.272727	3,11	34648247
ENSG00000134769	DTNA	+	633	1	18	34799392	34799393	1	0.259259	7,27	34799393
ENSG00000134769	DTNA	+	634	1	18	34891610	34891611	0.999886	0.272727	3,11	34891611
ENSG00000134775	FHOD3	+	636	1	18	36403395	36403396	0.999388	0.166667	3,18	36403396
ENSG00000134970	TMED7	-	2388	1	5	115615117	115615118	0.99995	0.0909091	6,66	115615118
ENSG00000135002	RFK	-	2623	1	9	76387304	76387305	0.999482	0.0503597	7139	76387305
ENSG00000135018	UBQLN1	-	2629	1	9	83704774	83704775	1	0.25	7,28	83704775
ENSG00000135116	HRK	-	1669	1	12	116868252	116868253	0.999845	0.25	3,12	116868253
ENSG00000135241	PNPLA8	-	2459	1	7	108472062	108472063	1	0.230769	6,26	108472063
ENSG00000135333	EPHA7	-	2423	1	6	93242639	93242640	0.999746	0.125	4,32	93242640
ENSG00000135333	EPHA7	-	2424	1	6	93267430	93267431	0.999492	0.176471	3,17	93267431
ENSG00000135387	CAPRIN1	+	215	1	11	34098404	34098405	0.999198	0.0684932	5,73	34098405
ENSG00000135476	ESPL1	+	291	1	12	53287170	53287171	0.999993	0.285714	4,14	53287171
ENSG00000135643	KCNMB4	+	299	1	12	70432857	70432858	0.999845	0.25	3,12	70432858
ENSG00000135698	MPHOSPH6	-	1853	1	16	82152156	82152157	0.999994	0.185185	5,27	82152157
ENSG00000135749	PCNX2	-	1517	1	1	233117359	233117360	1	0.3	6,20	233117360
ENSG00000135775	COG2	+	166	1	1	230678336	230678337	1	0.454545	5,11	230678337
ENSG00000135775	COG2	+	167	1	1	230680522	230680523	1	0.428571	6,14	230680523
ENSG00000135862	LAMC1	+	120	1	1	183027106	183027107	0.999979	0.222222	4,18	183027107
ENSG00000135862	LAMC1	+	121	1	1	183034300	183034301	1	0.241379	7,29	183034301
ENSG00000135862	LAMC1	+	122	1	1	183062120	183062121	0.999998	0.363636	4,11	183062121
ENSG00000135862	LAMC1	+	123	1	1	183101888	183101889	1	0.4	6,15	183101889
ENSG00000135862	LAMC1	+	124	1	1	183112931	183112932	1	0.384615	5,13	183112932
ENSG00000135862	LAMC1	+	125	1	1	183120921	183120922	1	0.333333	5,15	183120922
ENSG00000135862	LAMC1	+	126	1	1	183136188	183136189	1	0.375	6,16	183136189
ENSG00000135862	LAMC1	+	127	1	1	183144345	183144346	0.999995	0.0512821	12234	183144346
ENSG00000135862	LAMC1	+	128	1	1	183145459	183145460	0.999992	0.0681818	9132	183145460
ENSG00000135912	TTLL4	+	800	1	2	218724440	218724441	0.999794	0.230769	3,13	218724441
ENSG00000135972	MRPS9	+	731	1	2	105057579	105057580	1	0.384615	5,13	105057580
ENSG00000135974	C2orf49	+	732	1	2	105340186	105340187	0.999845	0.25	3,12	105340187
ENSG00000135976	ANKRD36	+	728	1	2	97172173	97172174	0.999492	0.176471	3,17	97172174
ENSG00000135976	ANKRD36	+	729	1	2	97176786	97176787	0.999999	0.25	5,20	97176787
ENSG00000136021	SCYL2	+	310	1	12	100341180	100341181	0.999271	0.157895	3,19	100341181
ENSG00000136044	APPL2	-	1659	1	12	105183607	105183608	0.999999	0.277778	5,18	105183608
ENSG00000136044	APPL2	-	1660	1	12	105185084	105185085	1	0.4	6,15	105185085
ENSG00000136104	RNASEH2B	+	353	1	13	50937365	50937366	0.999983	0.235294	4,17	50937366
ENSG00000136111	TBC1D4	-	1698	1	13	75286259	75286260	0.999955	0.054878	9164	75286260
ENSG00000136111	TBC1D4	-	1699	1	13	75286486	75286487	0.99987	0.0540541	8148	75286487
ENSG00000136111	TBC1D4	-	1700	1	13	75306530	75306531	0.999957	0.190476	4,21	75306531
ENSG00000136152	COG3	+	344	1	13	45485803	45485804	1	0.230769	6,26	45485804
ENSG00000136156	ITM2B	+	345	1	13	48236271	48236272	0.999735	0.214286	3,14	48236272
ENSG00000136156	ITM2B	+	346	1	13	48261813	48261814	0.999993	0.12766	6,47	48261814
ENSG00000136371	MTHFS	-	1788	1	15	79839286	79839287	0.999993	0.285714	4,14	79839287
ENSG00000136379	ABHD17C	+	449	1	15	80726201	80726202	0.999794	0.230769	3,13	80726202
ENSG00000136379	ABHD17C	+	450	1	15	80745976	80745977	0.999991	0.266667	4,15	80745977
ENSG00000136404	TM6SF1	+	453	1	15	83112845	83112846	1	0.384615	5,13	83112846
ENSG00000136404	TM6SF1	+	454	1	15	83121934	83121935	0.999998	0.363636	4,11	83121935
ENSG00000136448	NMT1	+	571	1	17	45064265	45064266	0.999584	0.1875	3,16	45064266
ENSG00000136448	NMT1	+	572	1	17	45083984	45083985	0.999998	0.363636	4,11	45083985
ENSG00000136478	TEX2	-	1925	1	17	64170456	64170457	0.999995	0.307692	4,13	64170457
ENSG00000136628	EPRS1	-	1504	1	1	219974310	219974311	1	0.428571	6,14	219974311
ENSG00000136643	RPS6KC1	+	152	1	1	213067227	213067228	0.999995	0.307692	4,13	213067228
ENSG00000136682	CBWD2	+	739	1	2	113452384	113452385	0.999831	0.137931	4,29	113452385
ENSG00000136709	WDR33	-	2064	1	2	127704365	127704366	0.999981	0.147059	5,34	127704366
ENSG00000136720	HS6ST1	-	2065	1	2	128286690	128286691	0.999979	0.222222	4,18	128286691
ENSG00000136738	STAM	+	178	1	10	17685224	17685225	1	0.193548	6,31	17685225
ENSG00000136738	STAM	+	179	1	10	17685277	17685278	0.999868	0.1	5,50	17685278
ENSG00000136861	CDK5RAP2	-	2642	1	9	120495581	120495582	0.999995	0.307692	4,13	120495582
ENSG00000136874	STX17	+	1312	1	9	99960556	99960557	0.999845	0.25	3,12	99960557
ENSG00000136878	USP20	+	1336	1	9	129865044	129865045	0.999991	0.266667	4,15	129865045
ENSG00000136888	ATP6V1G1	+	1326	1	9	114598516	114598517	1	0.272727	6,22	114598517
ENSG00000136895	GARNL3	+	1332	1	9	127266127	127266128	1	0.333333	6,18	127266128
ENSG00000136982	DSCC1	-	2546	1	8	119846176	119846177	1	0.294118	5,17	119846177
ENSG00000137073	UBAP2	-	2592	1	9	34027091	34027092	0.999845	0.25	3,12	34027092
ENSG00000137074	APTX	-	2588	1	9	32943223	32943224	0.999735	0.214286	3,14	32943224
ENSG00000137074	APTX	-	2589	1	9	33024918	33024919	1	0.189189	7,37	33024919
ENSG00000137285	TUBB2B	-	2416	1	6	3224588	3224589	1	0.15873	10,63	3224589
ENSG00000137710	RDX	-	1606	1	11	110291332	110291333	0.999997	0.333333	4,12	110291333
ENSG00000137714	FDX1	+	244	1	11	110462705	110462706	0.999746	0.125	4,32	110462706
ENSG00000137714	FDX1	+	245	1	11	110463088	110463089	0.999746	0.125	4,32	110463089
ENSG00000137871	ZNF280D	-	1771	1	15	56699813	56699814	0.999388	0.166667	3,18	56699814
ENSG00000137941	TTLL7	-	1437	1	1	83961815	83961816	0.999997	0.333333	4,12	83961816
ENSG00000137942	FNBP1L	+	68	1	1	93456963	93456964	1	0.384615	5,13	93456964
ENSG00000137944	KYAT3	-	1447	1	1	88946688	88946689	1	0.428571	6,14	88946689
ENSG00000137947	GTF2B	-	1446	1	1	88870215	88870216	0.999993	0.285714	4,14	88870216
ENSG00000138018	SELENOI	+	681	1	2	26371641	26371642	0.999777	0.129032	4,31	26371642
ENSG00000138031	ADCY3	-	2008	1	2	24878222	24878223	1	0.384615	5,13	24878223
ENSG00000138071	ACTR2	+	715	1	2	65247443	65247444	1	0.454545	5,11	65247444
ENSG00000138078	PREPL	-	2020	1	2	44322089	44322090	1	0.3125	5,16	44322090
ENSG00000138081	FBXO11	-	2022	1	2	47834081	47834082	0.999988	0.25	4,16	47834082
ENSG00000138095	LRPPRC	-	2019	1	2	43886469	43886470	0.999998	0.15	6,40	43886470
ENSG00000138101	DTNB	-	2010	1	2	25652101	25652102	0.999794	0.230769	3,13	25652102
ENSG00000138375	SMARCAL1	+	798	1	2	216454800	216454801	0.999735	0.214286	3,14	216454801
ENSG00000138386	NAB1	+	784	1	2	190691051	190691052	0.999888	0.0789474	6,76	190691052
ENSG00000138399	FASTKD1	-	2081	1	2	169553870	169553871	1	0.454545	5,11	169553871
ENSG00000138439	FAM117B	+	789	1	2	202766723	202766724	0.999924	0.166667	4,24	202766724
ENSG00000138468	SENP7	-	2259	1	3	101447273	101447274	1	0.454545	5,11	101447274
ENSG00000138468	SENP7	-	2260	1	3	101484009	101484010	1	0.454545	5,11	101484010
ENSG00000138614	INTS14	-	1773	1	15	65586467	65586468	1	0.4	6,15	65586468
ENSG00000138660	AP1AR	+	1031	1	4	112268981	112268982	0.999493	0.105263	4,38	112268982
ENSG00000138760	SCARB2	-	2330	1	4	76160892	76160893	0.999956	0.0629921	8127	76160893	YES
ENSG00000138768	USO1	+	1027	1	4	75814020	75814021	0.999965	0.0505051	10198	75814021
ENSG00000138768	USO1	+	1028	1	4	75814115	75814116	0.99975	0.0877193	5,57	75814116
ENSG00000138777	PPA2	-	2333	1	4	105419666	105419667	0.999794	0.230769	3,13	105419667
ENSG00000138795	LEF1	-	2335	1	4	108048194	108048195	0.999974	0.101695	6,59	108048195
ENSG00000138801	PAPSS1	-	2334	1	4	107614079	107614080	0.99985	0.0529801	8151	107614080
ENSG00000138829	FBN2	-	2395	1	5	128520780	128520781	1	0.384615	5,13	128520781
ENSG00000139044	B4GALNT3	+	252	1	12	469663	469664	1	0.384615	5,13	469664
ENSG00000139154	AEBP2	+	265	1	12	19484663	19484664	0.999979	0.222222	4,18	19484664
ENSG00000139163	ETNK1	+	267	1	12	22685583	22685584	0.999584	0.1875	3,16	22685584
ENSG00000139173	TMEM117	+	282	1	12	44248569	44248570	1	0.416667	5,12	44248570
ENSG00000139174	PRICKLE1	-	1630	1	12	42535594	42535595	1	0.428571	6,14	42535595
ENSG00000139218	SCAF11	-	1633	1	12	45984157	45984158	0.999993	0.285714	4,14	45984158
ENSG00000139350	NEDD1	+	306	1	12	96953180	96953181	0.999794	0.230769	3,13	96953181
ENSG00000139350	NEDD1	+	307	1	12	96953304	96953305	0.999492	0.176471	3,17	96953305
ENSG00000139517	LNX2	-	1684	1	13	27600722	27600723	0.999886	0.272727	3,11	27600723
ENSG00000139687	RB1	+	347	1	13	48480776	48480777	0.999992	0.125	6,48	48480777
ENSG00000139697	SBNO1	-	1672	1	12	123305576	123305577	1	0.428571	6,14	123305577
ENSG00000139734	DIAPH3	-	1696	1	13	59739660	59739661	1	0.416667	5,12	59739661
ENSG00000139734	DIAPH3	-	1697	1	13	59982618	59982619	0.999993	0.285714	4,14	59982619
ENSG00000139746	RBM26	-	1702	1	13	79377898	79377899	0.999735	0.214286	3,14	79377899
ENSG00000139915	MDGA2	-	1718	1	14	47427665	47427666	1	0.357143	5,14	47427666
ENSG00000139915	MDGA2	-	1719	1	14	47441040	47441041	0.999988	0.25	4,16	47441041
ENSG00000139915	MDGA2	-	1720	1	14	47459032	47459033	0.999665	0.2	3,15	47459033
ENSG00000139915	MDGA2	-	1721	1	14	47601235	47601236	0.999966	0.2	4,20	47601236
ENSG00000139915	MDGA2	-	1722	1	14	47607636	47607637	1	0.333333	6,18	47607637
ENSG00000139946	PELI2	+	384	1	14	56167805	56167806	0.999794	0.230769	3,13	56167806
ENSG00000139946	PELI2	+	385	1	14	56200952	56200953	0.999886	0.272727	3,11	56200953
ENSG00000139946	PELI2	+	386	1	14	56205204	56205205	1	0.428571	6,14	56205205
ENSG00000139946	PELI2	+	387	1	14	56218931	56218932	1	0.333333	6,18	56218932
ENSG00000139946	PELI2	+	388	1	14	56219081	56219082	1	0.416667	5,12	56219082
ENSG00000139946	PELI2	+	389	1	14	56240857	56240858	0.999845	0.25	3,12	56240858
ENSG00000139946	PELI2	+	390	1	14	56247485	56247486	0.999845	0.25	3,12	56247486
ENSG00000139946	PELI2	+	391	1	14	56248184	56248185	1	0.416667	5,12	56248185
ENSG00000139977	NAA30	+	393	1	14	57396666	57396667	1	0.304348	7,23	57396667
ENSG00000140157	NIPA2	+	426	1	15	22867360	22867361	0.999994	0.0504202	12238	22867361
ENSG00000140262	TCF12	+	435	1	15	57103400	57103401	0.999492	0.176471	3,17	57103401
ENSG00000140367	UBE2Q2	+	445	1	15	75889196	75889197	1	0.333333	7,21	75889197
ENSG00000140374	ETFA	-	1783	1	15	76289076	76289077	1	0.461538	6,13	76289077
ENSG00000140382	HMG20A	+	446	1	15	77471466	77471467	1	0.416667	5,12	77471467
ENSG00000140386	SCAPER	-	1784	1	15	76537697	76537698	1	0.454545	5,11	76537698
ENSG00000140386	SCAPER	-	1785	1	15	76688265	76688266	1	0.315789	6,19	76688266
ENSG00000140396	NCOA2	-	2518	1	8	70162328	70162329	0.999973	0.210526	4,19	70162329
ENSG00000140396	NCOA2	-	2519	1	8	70189120	70189121	0.999141	0.15	3,20	70189121
ENSG00000140443	IGF1R	+	465	1	15	98950619	98950620	0.999997	0.208333	5,24	98950620
ENSG00000140463	BBS4	+	442	1	15	72703253	72703254	0.999998	0.363636	4,11	72703254
ENSG00000140575	IQGAP1	+	461	1	15	90404220	90404221	0.999997	0.333333	4,12	90404221
ENSG00000140577	CRTC3	+	462	1	15	90634236	90634237	1	0.352941	6,17	90634237
ENSG00000140577	CRTC3	+	463	1	15	90634401	90634402	0.999998	0.363636	4,11	90634402
ENSG00000140694	PARN	-	1817	1	16	14606165	14606166	1	0.416667	5,12	14606166
ENSG00000140718	FTO	+	504	1	16	53823350	53823351	0.999998	0.363636	4,11	53823351
ENSG00000140836	ZFHX3	-	1845	1	16	72949602	72949603	0.999886	0.272727	3,11	72949603
ENSG00000140848	CPNE2	+	505	1	16	57123293	57123294	0.999995	0.307692	4,13	57123294
ENSG00000140943	MBTPS1	-	1854	1	16	84116684	84116685	1	0.428571	6,14	84116685
ENSG00000140950	MEAK7	-	1855	1	16	84501573	84501574	0.999998	0.363636	4,11	84501574
ENSG00000140950	MEAK7	-	1856	1	16	84502372	84502373	0.999999	0.277778	5,18	84502373
ENSG00000140995	DEF8	+	531	1	16	89954452	89954453	0.999998	0.217391	5,23	89954453
ENSG00000141012	GALNS	-	1863	1	16	88818927	88818928	0.999998	0.363636	4,11	88818928
ENSG00000141030	COPS3	-	1887	1	17	17255754	17255755	0.999271	0.157895	3,19	17255755
ENSG00000141076	UTP4	+	507	1	16	69153273	69153274	1	0.3125	5,16	69153274
ENSG00000141252	VPS53	-	1864	1	17	541661	541662	1	0.3125	5,16	541662
ENSG00000141252	VPS53	-	1865	1	17	666580	666581	0.999388	0.166667	3,18	666581
ENSG00000141252	VPS53	-	1866	1	17	714798	714799	0.999997	0.208333	5,24	714799
ENSG00000141258	SGSM2	+	536	1	17	2362453	2362454	0.999886	0.272727	3,11	2362454
ENSG00000141298	SSH2	-	1894	1	17	29675623	29675624	1	0.375	6,16	29675624
ENSG00000141384	TAF4B	+	628	1	18	26310047	26310048	1	0.3	6,20	26310048
ENSG00000141441	GAREM1	-	1969	1	18	32448767	32448768	0.999886	0.272727	3,11	32448768
ENSG00000141447	OSBPL1A	-	1965	1	18	24235265	24235266	0.999492	0.176471	3,17	24235266
ENSG00000141447	OSBPL1A	-	1966	1	18	24237770	24237771	1	0.416667	5,12	24237771
ENSG00000141447	OSBPL1A	-	1967	1	18	24246715	24246716	0.999993	0.285714	4,14	24246716
ENSG00000141449	GREB1L	+	622	1	18	21263788	21263789	1	0.214286	6,28	21263789
ENSG00000141458	NPC1	-	1964	1	18	23528404	23528405	0.999591	0.111111	4,36	23528405
ENSG00000141503	MINK1	+	540	1	17	4850888	4850889	1	0.315789	6,19	4850889		Also in Non-targeting
ENSG00000141503	MINK1	+	541	1	17	4876028	4876029	0.999886	0.272727	3,11	4876029
ENSG00000141542	RAB40B	-	1951	1	17	82696372	82696373	0.999845	0.25	3,12	82696373
ENSG00000141556	TBCD	+	608	1	17	82771704	82771705	0.999999	0.263158	5,19	82771705
ENSG00000141556	TBCD	+	609	1	17	82818166	82818167	1	0.193548	6,31	82818167
ENSG00000141556	TBCD	+	610	1	17	82861355	82861356	1	0.454545	5,11	82861356
ENSG00000141556	TBCD	+	611	1	17	82878404	82878405	0.999991	0.266667	4,15	82878405
ENSG00000141556	TBCD	+	612	1	17	82943961	82943962	0.999665	0.2	3,15	82943962		Also in Non-targeting
ENSG00000141560	FN3KRP	+	606	1	17	82729663	82729664	1	0.352941	6,17	82729664
ENSG00000141564	RPTOR	+	595	1	17	80601302	80601303	0.999141	0.15	3,20	80601303
ENSG00000141564	RPTOR	+	596	1	17	80621741	80621742	0.999924	0.166667	4,24	80621742
ENSG00000141564	RPTOR	+	597	1	17	80693659	80693660	1	0.454545	5,11	80693660
ENSG00000141564	RPTOR	+	598	1	17	80696527	80696528	0.999995	0.307692	4,13	80696528
ENSG00000141564	RPTOR	+	599	1	17	80782691	80782692	0.999979	0.222222	4,18	80782692
ENSG00000141564	RPTOR	+	600	1	17	80875509	80875510	0.999999	0.238095	5,21	80875510
ENSG00000141564	RPTOR	+	601	1	17	80879112	80879113	1	0.333333	6,18	80879113
ENSG00000141564	RPTOR	+	602	1	17	80880695	80880696	0.999875	0.148148	4,27	80880696
ENSG00000141564	RPTOR	+	603	1	17	80889969	80889970	0.999997	0.333333	4,12	80889970
ENSG00000141568	FOXK2	+	605	1	17	82572402	82572403	0.999993	0.178571	5,28	82572403
ENSG00000141627	DYM	-	1972	1	18	49253425	49253426	0.999735	0.214286	3,14	49253426
ENSG00000141639	MAPK4	+	643	1	18	50560672	50560673	1	0.416667	5,12	50560673
ENSG00000141664	ZCCHC2	+	654	1	18	62575936	62575937	0.999794	0.230769	3,13	62575937
ENSG00000141664	ZCCHC2	+	655	1	18	62578491	62578492	0.999705	0.0847458	5,59	62578492
ENSG00000142173	COL6A2	+	870	1	21	46130890	46130891	0.999271	0.157895	3,19	46130891
ENSG00000142599	RERE	-	1397	1	1	8670769	8670770	0.999999	0.277778	5,18	8670770
ENSG00000142611	PRDM16	+	5	1	1	3086045	3086046	1	0.352941	6,17	3086046
ENSG00000142611	PRDM16	+	6	1	1	3213797	3213798	1	0.454545	5,11	3213798
ENSG00000142611	PRDM16	+	7	1	1	3282652	3282653	0.999735	0.214286	3,14	3282653
ENSG00000142611	PRDM16	+	8	1	1	3303458	3303459	1	0.461538	6,13	3303459
ENSG00000142875	PRKACB	+	58	1	1	84224106	84224107	0.999845	0.25	3,12	84224107
ENSG00000142892	PIGK	-	1436	1	1	77091940	77091941	0.999854	0.142857	4,28	77091941
ENSG00000143149	ALDH9A1	-	1484	1	1	165679648	165679649	0.999997	0.333333	4,12	165679649
ENSG00000143156	NME7	-	1486	1	1	169144642	169144643	1	0.454545	5,11	169144643
ENSG00000143164	DCAF6	+	101	1	1	168075778	168075779	0.999616	0.0631579	6,95	168075779
ENSG00000143207	COP1	-	1493	1	1	176120195	176120196	1	0.416667	5,12	176120196
ENSG00000143248	RGS5	-	1482	1	1	163146877	163146878	0.999584	0.1875	3,16	163146878
ENSG00000143322	ABL2	-	1495	1	1	179147965	179147966	0.999886	0.272727	3,11	179147966
ENSG00000143337	TOR1AIP1	+	119	1	1	179894710	179894711	1	0.416667	5,12	179894711
ENSG00000143344	RGL1	+	129	1	1	183701289	183701290	1	0.416667	5,12	183701290
ENSG00000143344	RGL1	+	130	1	1	183785536	183785537	0.999886	0.272727	3,11	183785537
ENSG00000143368	SF3B4	-	1475	1	1	149925317	149925318	0.999941	0.0714286	7,98	149925318
ENSG00000143398	PIP5K1A	+	91	1	1	151235150	151235151	1	0.3125	5,16	151235151
ENSG00000143476	DTL	+	150	1	1	212072825	212072826	0.999991	0.266667	4,15	212072826
ENSG00000143499	SMYD2	+	153	1	1	214300680	214300681	0.999997	0.333333	4,12	214300681
ENSG00000143499	SMYD2	+	154	1	1	214309336	214309337	1	0.384615	5,13	214309337
ENSG00000143499	SMYD2	+	155	1	1	214311606	214311607	1	0.454545	5,11	214311607
ENSG00000143507	DUSP10	-	1505	1	1	221702334	221702335	0.999886	0.272727	3,11	221702335
ENSG00000143622	RIT1	-	1480	1	1	155909464	155909465	1	0.416667	5,12	155909465
ENSG00000143776	CDC42BPA	-	1508	1	1	227023118	227023119	0.999999	0.25	5,20	227023119
ENSG00000143776	CDC42BPA	-	1509	1	1	227143573	227143574	0.999794	0.230769	3,13	227143574
ENSG00000143776	CDC42BPA	-	1510	1	1	227200152	227200153	0.999845	0.25	3,12	227200153
ENSG00000143776	CDC42BPA	-	1511	1	1	227200216	227200217	0.999993	0.285714	4,14	227200217
ENSG00000143776	CDC42BPA	-	1512	1	1	227253310	227253311	1	0.428571	6,14	227253311
ENSG00000143842	SOX13	+	145	1	1	204087083	204087084	0.999998	0.363636	4,11	204087084
ENSG00000143842	SOX13	+	146	1	1	204105736	204105737	0.999993	0.285714	4,14	204105737
ENSG00000143889	HNRNPLL	-	2017	1	2	38572753	38572754	0.999492	0.176471	3,17	38572754
ENSG00000144036	EXOC6B	-	2036	1	2	72434661	72434662	0.999735	0.214286	3,14	72434662
ENSG00000144040	SFXN5	-	2037	1	2	72977874	72977875	0.999988	0.25	4,16	72977875
ENSG00000144134	RABL2A	+	741	1	2	113630329	113630330	0.999665	0.2	3,15	113630330
ENSG00000144228	SPOPL	+	752	1	2	138565216	138565217	0.999999	0.238095	5,21	138565217
ENSG00000144278	GALNT13	+	760	1	2	154451480	154451481	0.99984	0.0740741	6,81	154451481
ENSG00000144278	GALNT13	+	761	1	2	154453705	154453706	0.999937	0.116279	5,43	154453706
ENSG00000144283	PKP4	+	763	1	2	158523344	158523345	0.999997	0.333333	4,12	158523345
ENSG00000144320	LNPK	-	2085	1	2	175937135	175937136	0.999886	0.272727	3,11	175937136
ENSG00000144401	METTL21A	-	2097	1	2	207617040	207617041	0.999924	0.166667	4,24	207617041
ENSG00000144535	DIS3L2	+	802	1	2	232134869	232134870	0.999997	0.333333	4,12	232134870
ENSG00000144560	VGLL4	-	2186	1	3	11620647	11620648	0.999998	0.217391	5,23	11620648
ENSG00000144560	VGLL4	-	2187	1	3	11646377	11646378	1	0.428571	6,14	11646378
ENSG00000144645	OSBPL10	-	2196	1	3	31948427	31948428	0.999735	0.214286	3,14	31948428
ENSG00000144645	OSBPL10	-	2197	1	3	31981521	31981522	0.999997	0.333333	4,12	31981522
ENSG00000144649	GASK1A	+	912	1	3	43056009	43056010	0.999777	0.129032	4,31	43056010
ENSG00000144659	SLC25A38	+	905	1	3	39396101	39396102	0.999845	0.25	3,12	39396102
ENSG00000144674	GOLGA4	+	904	1	3	37276855	37276856	0.999986	0.0886076	7,79	37276856	YES
ENSG00000144711	IQSEC1	-	2188	1	3	12996272	12996273	1	0.416667	5,12	12996273
ENSG00000144724	PTPRG	+	938	1	3	61710440	61710441	0.999993	0.285714	4,14	61710441
ENSG00000144724	PTPRG	+	939	1	3	62018923	62018924	0.999997	0.333333	4,12	62018924
ENSG00000144724	PTPRG	+	940	1	3	62041959	62041960	0.999973	0.210526	4,19	62041960
ENSG00000144741	SLC25A26	+	942	1	3	66293770	66293771	0.999735	0.214286	3,14	66293771
ENSG00000144747	TMF1	-	2245	1	3	69031029	69031030	0.999998	0.217391	5,23	69031030
ENSG00000144749	LRIG1	-	2240	1	3	66388815	66388816	0.999998	0.363636	4,11	66388816
ENSG00000144815	NXPE3	+	957	1	3	101822677	101822678	0.999997	0.0909091	8,88	101822678
ENSG00000144868	TMEM108	+	968	1	3	133137329	133137330	0.999997	0.333333	4,12	133137330
ENSG00000144868	TMEM108	+	969	1	3	133283945	133283946	0.999995	0.307692	4,13	133283946
ENSG00000144893	MED12L	+	985	1	3	151181797	151181798	0.999735	0.214286	3,14	151181798
ENSG00000144909	OSBPL11	-	2280	1	3	125585608	125585609	0.999886	0.272727	3,11	125585609
ENSG00000145012	LPP	+	1009	1	3	188879814	188879815	0.999665	0.2	3,15	188879815
ENSG00000145012	LPP	+	1010	1	3	188890308	188890309	0.999378	0.1	4,40	188890309
ENSG00000145041	DCAF1	-	2214	1	3	51458622	51458623	0.999988	0.25	4,16	51458623
ENSG00000145349	CAMK2D	-	2336	1	4	113451947	113451948	0.999158	0.0545455	6110	113451948
ENSG00000145375	SPATA5	+	1034	1	4	123317741	123317742	0.999777	0.129032	4,31	123317742
ENSG00000145431	PDGFC	-	2342	1	4	156762271	156762272	0.999388	0.166667	3,18	156762272
ENSG00000145675	PIK3R1	+	1065	1	5	68268902	68268903	1	0.416667	5,12	68268903
ENSG00000145685	LHFPL2	-	2372	1	5	78510635	78510636	1	0.461538	6,13	78510636
ENSG00000145685	LHFPL2	-	2373	1	5	78533988	78533989	1	0.461538	6,13	78533989
ENSG00000145685	LHFPL2	-	2374	1	5	78598146	78598147	1	0.428571	6,14	78598147
ENSG00000145703	IQGAP2	+	1080	1	5	76518212	76518213	0.999998	0.363636	4,11	76518213
ENSG00000145703	IQGAP2	+	1081	1	5	76647627	76647628	1	0.416667	5,12	76647628
ENSG00000145715	RASA1	+	1090	1	5	87318300	87318301	1	0.357143	5,14	87318301
ENSG00000145734	BDP1	+	1076	1	5	71528388	71528389	0.999492	0.176471	3,17	71528389
ENSG00000145743	FBXL17	-	2384	1	5	108042170	108042171	0.999997	0.333333	4,12	108042171
ENSG00000145743	FBXL17	-	2385	1	5	108122935	108122936	0.999991	0.266667	4,15	108122936
ENSG00000145743	FBXL17	-	2386	1	5	108159471	108159472	0.999997	0.333333	4,12	108159472
ENSG00000146021	KLHL3	-	2405	1	5	137620787	137620788	1	0.416667	5,12	137620788
ENSG00000146147	MLIP	+	1141	1	6	54210038	54210039	0.999999	0.277778	5,18	54210039
ENSG00000146263	MMS22L	-	2425	1	6	97259172	97259173	0.999378	0.1	4,40	97259173
ENSG00000146433	TMEM181	+	1161	1	6	158633687	158633688	0.999971	0.0795455	7,88	158633688
ENSG00000146540	C7orf50	-	2432	1	7	1108042	1108043	0.999886	0.272727	3,11	1108043
ENSG00000146574	CCZ1B	-	2435	1	7	6825158	6825159	0.999845	0.25	3,12	6825159
ENSG00000146856	AGBL3	+	1182	1	7	134989462	134989463	0.999388	0.166667	3,18	134989463
ENSG00000146872	TLK2	+	578	1	17	62512293	62512294	0.999886	0.272727	3,11	62512294
ENSG00000146909	NOM1	+	1192	1	7	156969218	156969219	1	0.384615	5,13	156969219
ENSG00000147044	CASK	-	2670	1	X	41519567	41519568	0.999314	0.097561	4,41	41519568	YES
ENSG00000147050	KDM6A	+	1358	1	X	45045223	45045224	0.999141	0.15	3,20	45045224
ENSG00000147164	SNX12	-	2673	1	X	71057059	71057060	0.999777	0.129032	4,31	71057060
ENSG00000147316	MCPH1	+	1197	1	8	6453934	6453935	0.999997	0.333333	4,12	6453935
ENSG00000147316	MCPH1	+	1198	1	8	6538235	6538236	1	0.333333	5,15	6538236
ENSG00000147324	MFHAS1	-	2484	1	8	8823047	8823048	1	0.384615	5,13	8823048
ENSG00000147324	MFHAS1	-	2485	1	8	8863962	8863963	1	0.461538	6,13	8863963
ENSG00000147324	MFHAS1	-	2486	1	8	8886729	8886730	0.999998	0.363636	4,11	8886730
ENSG00000147454	SLC25A37	+	1219	1	8	23537426	23537427	1	0.416667	5,12	23537427
ENSG00000147454	SLC25A37	+	1220	1	8	23543101	23543102	0.999998	0.363636	4,11	23543102
ENSG00000147454	SLC25A37	+	1221	1	8	23548727	23548728	0.999735	0.214286	3,14	23548728
ENSG00000147454	SLC25A37	+	1222	1	8	23558141	23558142	1	0.375	6,16	23558142
ENSG00000147459	DOCK5	+	1223	1	8	25384124	25384125	1	0.333333	5,15	25384125
ENSG00000147592	LACTB2	-	2521	1	8	70658822	70658823	0.999991	0.266667	4,15	70658823
ENSG00000147853	AK3	-	2575	1	9	4712378	4712379	0.999995	0.104478	7,67	4712379
ENSG00000147854	UHRF2	+	1261	1	9	6459273	6459274	1	0.454545	5,11	6459274
ENSG00000147862	NFIB	-	2580	1	9	14281387	14281388	1	0.333333	5,15	14281388	YES
ENSG00000148090	AUH	-	2634	1	9	91252469	91252470	1	0.461538	6,13	91252470
ENSG00000148110	MFSD14B	+	1306	1	9	94397143	94397144	1	0.428571	6,14	94397144
ENSG00000148120	AOPEP	+	1307	1	9	94824263	94824264	1	0.384615	5,13	94824264
ENSG00000148154	UGCG	+	1320	1	9	111904688	111904689	1	0.384615	5,13	111904689
ENSG00000148154	UGCG	+	1321	1	9	111905030	111905031	1	0.384615	5,13	111905031
ENSG00000148154	UGCG	+	1322	1	9	111916869	111916870	1	0.461538	6,13	111916870
ENSG00000148358	GPR107	+	1337	1	9	130096097	130096098	0.999998	0.363636	4,11	130096098
ENSG00000148399	DPH7	-	2658	1	9	137561950	137561951	0.999845	0.25	3,12	137561951
ENSG00000148411	NACC2	-	2657	1	9	136049035	136049036	0.999794	0.230769	3,13	136049036
ENSG00000148798	INA	+	191	1	10	103289524	103289525	1	0.0970149	13134	103289525
ENSG00000148943	LIN7C	-	1579	1	11	27494999	27495000	0.999247	0.0694444	5,72	27495000
ENSG00000149054	ZNF215	+	206	1	11	6949655	6949656	0.999999	0.263158	5,19	6949656
ENSG00000149084	HSD17B12	+	221	1	11	43855668	43855669	0.999525	0.0510949	7137	43855669	YES
ENSG00000149256	TENM4	-	1592	1	11	79364160	79364161	0.999886	0.272727	3,11	79364161
ENSG00000149262	INTS4	-	1591	1	11	77892707	77892708	1	0.4	6,15	77892708
ENSG00000149273	RPS3	+	236	1	11	75409660	75409661	0.999996	0.192308	5,26	75409661	YES
ENSG00000149313	AASDHPPT	+	243	1	11	106098331	106098332	0.999941	0.0882353	6,68	106098332
ENSG00000149346	SLX4IP	+	823	1	20	10468057	10468058	1	0.4	6,15	10468058
ENSG00000149346	SLX4IP	+	824	1	20	10480209	10480210	0.999997	0.333333	4,12	10480210
ENSG00000149346	SLX4IP	+	825	1	20	10488581	10488582	0.999999	0.263158	5,19	10488582
ENSG00000149548	CCDC15	+	250	1	11	124991807	124991808	1	0.333333	5,15	124991808
ENSG00000149781	FERMT3	+	226	1	11	64210474	64210475	0.999886	0.272727	3,11	64210475
ENSG00000149948	HMGA2	+	297	1	12	65965092	65965093	0.999903	0.0660377	7106	65965093	YES
ENSG00000149948	HMGA2	+	298	1	12	65965325	65965326	0.999967	0.056962	9158	65965326	YES
ENSG00000150093	ITGB1	-	1529	1	10	32900484	32900485	1	0.12	9,75	32900485	YES
ENSG00000150477	KIAA1328	+	637	1	18	37098137	37098138	0.999584	0.1875	3,16	37098138
ENSG00000150527	MIA2	+	380	1	14	39307630	39307631	1	0.25	6,24	39307631
ENSG00000150712	MTMR12	-	2353	1	5	32257493	32257494	1	0.416667	5,12	32257494
ENSG00000150787	PTS	+	246	1	11	112233735	112233736	0.999638	0.0534351	7131	112233736
ENSG00000150867	PIP4K2A	-	1527	1	10	22535836	22535837	0.999626	0.0806452	5,62	22535837
ENSG00000150938	CRIM1	+	697	1	2	36545559	36545560	0.999997	0.333333	4,12	36545560
ENSG00000150995	ITPR1	+	883	1	3	4740827	4740828	0.999388	0.166667	3,18	4740828
ENSG00000151012	SLC7A11	-	2338	1	4	138167471	138167472	0.999246	0.0952381	4,42	138167472
ENSG00000151136	BTBD11	+	322	1	12	107357820	107357821	0.999997	0.333333	4,12	107357821
ENSG00000151136	BTBD11	+	323	1	12	107379933	107379934	1	0.461538	6,13	107379934
ENSG00000151276	MAGI1	-	2237	1	3	65588182	65588183	0.999991	0.266667	4,15	65588183
ENSG00000151276	MAGI1	-	2238	1	3	65808970	65808971	1	0.454545	5,11	65808971
ENSG00000151348	EXT2	+	222	1	11	44134100	44134101	0.999141	0.15	3,20	44134101
ENSG00000151348	EXT2	+	223	1	11	44152596	44152597	0.999988	0.25	4,16	44152597
ENSG00000151413	NUBPL	+	378	1	14	31859795	31859796	0.999635	0.114286	4,35	31859796
ENSG00000151414	NEK7	+	136	1	1	198178980	198178981	1	0.454545	5,11	198178981
ENSG00000151414	NEK7	+	137	1	1	198300285	198300286	0.999998	0.363636	4,11	198300286
ENSG00000151414	NEK7	+	138	1	1	198320069	198320070	0.999705	0.0847458	5,59	198320070
ENSG00000151422	FER	+	1097	1	5	108892234	108892235	1	0.454545	5,11	108892235
ENSG00000151422	FER	+	1098	1	5	108909008	108909009	0.999794	0.230769	3,13	108909009
ENSG00000151422	FER	+	1099	1	5	108992086	108992087	0.999973	0.210526	4,19	108992087
ENSG00000151422	FER	+	1100	1	5	109190016	109190017	0.999665	0.2	3,15	109190017
ENSG00000151502	VPS26B	+	251	1	11	134234684	134234685	0.999845	0.25	3,12	134234685
ENSG00000151572	ANO4	+	311	1	12	100901669	100901670	0.999746	0.125	4,32	100901670
ENSG00000151692	RNF144A	+	666	1	2	6970733	6970734	0.999886	0.272727	3,11	6970734
ENSG00000151693	ASAP2	+	667	1	2	9210627	9210628	0.999991	0.266667	4,15	9210628
ENSG00000151693	ASAP2	+	668	1	2	9225753	9225754	0.999997	0.333333	4,12	9225754
ENSG00000151693	ASAP2	+	669	1	2	9306945	9306946	1	0.333333	5,15	9306946
ENSG00000151693	ASAP2	+	670	1	2	9309065	9309066	0.999997	0.333333	4,12	9309066
ENSG00000151693	ASAP2	+	671	1	2	9380829	9380830	0.999886	0.272727	3,11	9380830
ENSG00000151693	ASAP2	+	672	1	2	9390138	9390139	0.999794	0.230769	3,13	9390139
ENSG00000151746	BICD1	+	280	1	12	32309737	32309738	1	0.454545	5,11	32309738
ENSG00000151779	NBAS	-	2001	1	2	15230849	15230850	0.999997	0.333333	4,12	15230850
ENSG00000151806	GUF1	+	1024	1	4	44700877	44700878	0.999854	0.0980392	5,51	44700878
ENSG00000151849	CENPJ	-	1682	1	13	24913572	24913573	1	0.454545	5,11	24913573
ENSG00000151881	TMEM267	-	2358	1	5	43468161	43468162	0.999794	0.230769	3,13	43468162
ENSG00000151923	TIAL1	-	1541	1	10	119573519	119573520	1	0.163265	8,49	119573520
ENSG00000152061	RABGAP1L	+	104	1	1	174362364	174362365	0.999794	0.230769	3,13	174362365
ENSG00000152061	RABGAP1L	+	105	1	1	174372102	174372103	0.999998	0.363636	4,11	174372103
ENSG00000152061	RABGAP1L	+	106	1	1	174409156	174409157	1	0.428571	6,14	174409157
ENSG00000152061	RABGAP1L	+	107	1	1	174454840	174454841	1	0.352941	6,17	174454841
ENSG00000152061	RABGAP1L	+	108	1	1	174515793	174515794	0.999998	0.363636	4,11	174515794
ENSG00000152061	RABGAP1L	+	109	1	1	174547860	174547861	1	0.384615	5,13	174547861
ENSG00000152061	RABGAP1L	+	110	1	1	174826201	174826202	1	0.461538	6,13	174826202
ENSG00000152061	RABGAP1L	+	111	1	1	174832500	174832501	1	0.357143	5,14	174832501
ENSG00000152061	RABGAP1L	+	112	1	1	174881755	174881756	1	0.416667	5,12	174881756
ENSG00000152104	PTPN14	-	1501	1	1	214355081	214355082	0.999995	0.0632911	10158	214355082
ENSG00000152104	PTPN14	-	1502	1	1	214527755	214527756	1	0.416667	5,12	214527756
ENSG00000152127	MGAT5	+	746	1	2	134135561	134135562	0.999991	0.266667	4,15	134135562
ENSG00000152127	MGAT5	+	747	1	2	134151705	134151706	0.999996	0.2	5,25	134151706
ENSG00000152127	MGAT5	+	748	1	2	134221843	134221844	1	0.384615	5,13	134221844
ENSG00000152127	MGAT5	+	749	1	2	134235926	134235927	1	0.384615	5,13	134235927
ENSG00000152193	OBI1	-	1701	1	13	78642042	78642043	0.999388	0.166667	3,18	78642043
ENSG00000152234	ATP5F1A	-	1970	1	18	46085381	46085382	0.999998	0.363636	4,11	46085382
ENSG00000152234	ATP5F1A	-	1971	1	18	46092091	46092092	0.999999	0.263158	5,19	46092092
ENSG00000152240	HAUS1	+	638	1	18	46126524	46126525	0.999998	0.363636	4,11	46126525
ENSG00000152270	PDE3B	+	212	1	11	14845130	14845131	0.999999	0.277778	5,18	14845131
ENSG00000152404	CWF19L2	-	1602	1	11	107361847	107361848	1	0.375	6,16	107361848
ENSG00000152413	HOMER1	-	2376	1	5	79373321	79373322	0.999957	0.190476	4,21	79373322
ENSG00000152413	HOMER1	-	2377	1	5	79417065	79417066	1	0.454545	5,11	79417066
ENSG00000152601	MBNL1	+	986	1	3	152419645	152419646	0.999665	0.2	3,15	152419646
ENSG00000152620	NADK2	-	2355	1	5	36193089	36193090	0.999423	0.0735294	5,68	36193090
ENSG00000152620	NADK2	-	2356	1	5	36224513	36224514	1	0.352941	6,17	36224514
ENSG00000152661	GJA1	+	1152	1	6	121448273	121448274	0.999804	0.0509554	8157	121448274
ENSG00000152700	SAR1B	-	2404	1	5	134606589	134606590	0.999637	0.0638298	6,94	134606590
ENSG00000152767	FARP1	+	369	1	13	98307564	98307565	1	0.416667	5,12	98307565
ENSG00000152939	MARVELD2	+	1067	1	5	69442043	69442044	0.999626	0.0806452	5,62	69442044
ENSG00000152942	RAD17	+	1066	1	5	69408375	69408376	1	0.333333	6,18	69408376
ENSG00000152952	PLOD2	-	2291	1	3	146113423	146113424	0.999845	0.25	3,12	146113424
ENSG00000153006	SREK1IP1	-	2365	1	5	64723461	64723462	0.999146	0.0675676	5,74	64723462
ENSG00000153066	TXNDC11	-	1814	1	16	11694574	11694575	0.999995	0.307692	4,13	11694575
ENSG00000153107	ANAPC1	-	2054	1	2	111764367	111764368	1	0.333333	5,15	111764368
ENSG00000153107	ANAPC1	-	2055	1	2	111849356	111849357	0.999991	0.266667	4,15	111849357
ENSG00000153107	ANAPC1	-	2056	1	2	111882651	111882652	0.999845	0.25	3,12	111882652
ENSG00000153113	CAST	+	1092	1	5	96755609	96755610	1	0.294118	5,17	96755610
ENSG00000153113	CAST	+	1093	1	5	96773530	96773531	1	0.118421	9,76	96773531
ENSG00000153207	AHCTF1	-	1523	1	1	246894008	246894009	0.999388	0.166667	3,18	246894009
ENSG00000153250	RBMS1	-	2078	1	2	160352815	160352816	1	0.333333	5,15	160352816
ENSG00000153310	CYRIB	-	2549	1	8	129857517	129857518	0.999271	0.157895	3,19	129857518
ENSG00000153317	ASAP1	-	2550	1	8	130052297	130052298	0.999904	0.0810811	6,74	130052298
ENSG00000153317	ASAP1	-	2551	1	8	130086709	130086710	0.999665	0.2	3,15	130086710
ENSG00000153317	ASAP1	-	2552	1	8	130102840	130102841	1	0.333333	5,15	130102841
ENSG00000153317	ASAP1	-	2553	1	8	130164451	130164452	0.999993	0.285714	4,14	130164452
ENSG00000153317	ASAP1	-	2554	1	8	130195732	130195733	0.999584	0.1875	3,16	130195733
ENSG00000153317	ASAP1	-	2555	1	8	130213052	130213053	0.999794	0.230769	3,13	130213053
ENSG00000153317	ASAP1	-	2556	1	8	130275861	130275862	1	0.416667	5,12	130275862
ENSG00000153561	RMND5A	+	723	1	2	86729252	86729253	0.999735	0.214286	3,14	86729253
ENSG00000153561	RMND5A	+	724	1	2	86772738	86772739	1	0.384615	5,13	86772739
ENSG00000153574	RPIA	+	725	1	2	88750526	88750527	0.999999	0.0516605	14271	88750527
ENSG00000153814	JAZF1	-	2440	1	7	27832303	27832304	0.999845	0.25	3,12	27832304
ENSG00000153815	CMIP	+	518	1	16	81613288	81613289	0.999983	0.235294	4,17	81613289
ENSG00000153815	CMIP	+	519	1	16	81618211	81618212	1	0.384615	5,13	81618212
ENSG00000153898	MCOLN2	-	1440	1	1	84976563	84976564	0.999966	0.2	4,20	84976564
ENSG00000153904	DDAH1	-	1441	1	1	85318968	85318969	0.999597	0.0793651	5,63	85318969
ENSG00000153904	DDAH1	-	1442	1	1	85319428	85319429	0.999969	0.0661157	8121	85319429
ENSG00000153936	HS2ST1	+	60	1	1	87108117	87108118	0.999271	0.157895	3,19	87108118
ENSG00000153989	NUS1	+	1148	1	6	117709769	117709770	0.999686	0.0546875	7128	117709770
ENSG00000154118	JPH3	+	523	1	16	87641512	87641513	1	0.416667	5,12	87641513
ENSG00000154124	OTULIN	+	1051	1	5	14695921	14695922	1	0.175	7,40	14695922
ENSG00000154310	TNIK	-	2306	1	3	171230960	171230961	0.999998	0.363636	4,11	171230961
ENSG00000154429	CCSAP	-	1513	1	1	229337877	229337878	1	0.416667	5,12	229337878
ENSG00000154529	CNTNAP3B	-	2607	1	9	41920212	41920213	0.999995	0.307692	4,13	41920213
ENSG00000154529	CNTNAP3B	-	2608	1	9	41935870	41935871	1	0.384615	5,13	41935871
ENSG00000154529	CNTNAP3B	-	2609	1	9	42000967	42000968	1	0.454545	5,11	42000968
ENSG00000154529	CNTNAP3B	-	2610	1	9	42049971	42049972	0.999997	0.333333	4,12	42049972
ENSG00000154529	CNTNAP3B	-	2611	1	9	42065251	42065252	1	0.333333	6,18	42065252
ENSG00000154529	CNTNAP3B	-	2612	1	9	42115522	42115523	0.999997	0.333333	4,12	42115523
ENSG00000154639	CXADR	+	857	1	21	17571911	17571912	1	0.272727	6,22	17571912	YES
ENSG00000154640	BTG3	-	2159	1	21	17593922	17593923	0.999945	0.0610687	8131	17593923
ENSG00000154642	C21orf91	-	2160	1	21	17805079	17805080	0.999735	0.214286	3,14	17805080
ENSG00000154727	GABPA	+	858	1	21	25755365	25755366	0.999998	0.363636	4,11	25755366
ENSG00000154727	GABPA	+	859	1	21	25771244	25771245	0.999013	0.0888889	4,45	25771245
ENSG00000154822	PLCL2	+	889	1	3	16976198	16976199	1	0.454545	5,11	16976199
ENSG00000154822	PLCL2	+	890	1	3	16978364	16978365	0.999886	0.272727	3,11	16978365
ENSG00000154822	PLCL2	+	891	1	3	17044177	17044178	1	0.357143	5,14	17044178
ENSG00000154839	SKA1	+	642	1	18	50381785	50381786	1	0.461538	6,13	50381786
ENSG00000154845	PPP4R1	-	1958	1	18	9556495	9556496	1	0.454545	5,11	9556496
ENSG00000154856	APCDD1	+	618	1	18	10487920	10487921	0.999997	0.333333	4,12	10487921
ENSG00000155026	RSPH10B	-	2434	1	7	5925749	5925750	0.999141	0.15	3,20	5925750
ENSG00000155096	AZIN1	-	2538	1	8	102840178	102840179	0.999845	0.25	3,12	102840179
ENSG00000155097	ATP6V1C1	+	1248	1	8	103072220	103072221	0.999031	0.0530973	6113	103072221
ENSG00000155100	OTUD6B	+	1243	1	8	91086821	91086822	0.999437	0.102564	4,39	91086822
ENSG00000155393	HEATR3	+	500	1	16	50086210	50086211	0.999957	0.190476	4,21	50086211
ENSG00000155561	NUP205	+	1183	1	7	135588415	135588416	0.999991	0.266667	4,15	135588416
ENSG00000155666	KDM8	+	497	1	16	27218683	27218684	0.999993	0.285714	4,14	27218684
ENSG00000155744	FAM126B	-	2094	1	2	201035416	201035417	0.999886	0.272727	3,11	201035417		Also in Non-targeting
ENSG00000155816	FMN2	+	175	1	1	240309724	240309725	0.999794	0.230769	3,13	240309725
ENSG00000155850	SLC26A2	+	1119	1	5	149983243	149983244	0.999635	0.114286	4,35	149983244
ENSG00000155893	PXYLP1	+	975	1	3	141294323	141294324	0.999437	0.102564	4,39	141294324
ENSG00000156011	PSD3	-	2501	1	8	18852936	18852937	1	0.454545	5,11	18852937
ENSG00000156011	PSD3	-	2502	1	8	19000728	19000729	1	0.416667	5,12	19000729
ENSG00000156026	MCU	+	185	1	10	72886658	72886659	1	0.0916031	12131	72886659
ENSG00000156030	MIDEAS	-	1735	1	14	73715361	73715362	0.999996	0.2	5,25	73715362
ENSG00000156030	MIDEAS	-	1736	1	14	73780477	73780478	1	0.294118	5,17	73780478
ENSG00000156030	MIDEAS	-	1737	1	14	73783703	73783704	0.999886	0.272727	3,11	73783704
ENSG00000156052	GNAQ	-	2625	1	9	77856523	77856524	0.999886	0.272727	3,11	77856524
ENSG00000156052	GNAQ	-	2626	1	9	78010727	78010728	1	0.428571	6,14	78010728
ENSG00000156299	TIAM1	-	2162	1	21	31123547	31123548	1	0.184211	7,38	31123548
ENSG00000156299	TIAM1	-	2163	1	21	31354845	31354846	0.999995	0.307692	4,13	31354846
ENSG00000156787	TBC1D31	+	1252	1	8	123096377	123096378	1	0.384615	5,13	123096378
ENSG00000156869	FRRS1	-	1454	1	1	99737166	99737167	1	0.333333	6,18	99737167
ENSG00000156958	GALK2	+	434	1	15	49338157	49338158	0.999388	0.166667	3,18	49338158
ENSG00000157110	RBPMS	+	1224	1	8	30571240	30571241	0.999998	0.363636	4,11	30571241
ENSG00000157191	NECAP2	+	16	1	1	16446145	16446146	0.999794	0.230769	3,13	16446146
ENSG00000157193	LRP8	-	1425	1	1	53276408	53276409	1	0.3125	5,16	53276409
ENSG00000157212	PAXIP1	-	2474	1	7	154997562	154997563	1	0.375	6,16	154997563
ENSG00000157216	SSBP3	-	1426	1	1	54226245	54226246	0.999999	0.1875	6,32	54226246
ENSG00000157445	CACNA2D3	+	931	1	3	54169482	54169483	0.999584	0.1875	3,16	54169483
ENSG00000157445	CACNA2D3	+	932	1	3	54302493	54302494	0.999845	0.25	3,12	54302494
ENSG00000157445	CACNA2D3	+	933	1	3	54409497	54409498	0.999886	0.272727	3,11	54409498
ENSG00000157445	CACNA2D3	+	934	1	3	54784196	54784197	1	0.333333	5,15	54784197
ENSG00000157654	PALM2AKAP2	+	1318	1	9	110112025	110112026	1	0.3	6,20	110112026
ENSG00000157657	ZNF618	+	1324	1	9	114005566	114005567	0.999886	0.272727	3,11	114005567
ENSG00000157657	ZNF618	+	1325	1	9	114012449	114012450	0.999995	0.307692	4,13	114012450
ENSG00000157693	TMEM268	+	1327	1	9	114632542	114632543	0.999886	0.272727	3,11	114632543
ENSG00000157800	SLC37A3	-	2466	1	7	140329904	140329905	1	0.461538	6,13	140329905
ENSG00000157800	SLC37A3	-	2467	1	7	140350712	140350713	1	0.357143	5,14	140350713
ENSG00000157800	SLC37A3	-	2468	1	7	140367775	140367776	0.999665	0.2	3,15	140367776
ENSG00000157800	SLC37A3	-	2469	1	7	140373746	140373747	1	0.461538	6,13	140373747
ENSG00000157827	FMNL2	+	758	1	2	152400908	152400909	1	0.291667	7,24	152400909
ENSG00000157827	FMNL2	+	759	1	2	152483698	152483699	0.999665	0.2	3,15	152483699
ENSG00000157837	SPPL3	-	1670	1	12	120801131	120801132	1	0.25	6,24	120801132
ENSG00000157851	DPYSL5	+	682	1	2	26917153	26917154	0.999979	0.222222	4,18	26917154
ENSG00000157851	DPYSL5	+	683	1	2	26918635	26918636	0.999988	0.25	4,16	26918636
ENSG00000157851	DPYSL5	+	684	1	2	26944915	26944916	0.999845	0.25	3,12	26944916
ENSG00000157890	MEGF11	-	1774	1	15	66036142	66036143	0.999998	0.363636	4,11	66036143
ENSG00000157890	MEGF11	-	1775	1	15	66066948	66066949	1	0.375	6,16	66066949
ENSG00000157890	MEGF11	-	1776	1	15	66214359	66214360	1	0.416667	5,12	66214360
ENSG00000157985	AGAP1	+	805	1	2	235783820	235783821	0.999997	0.333333	4,12	235783821
ENSG00000157985	AGAP1	+	806	1	2	235789837	235789838	0.999999	0.25	5,20	235789838
ENSG00000157985	AGAP1	+	807	1	2	235867724	235867725	0.999998	0.363636	4,11	235867725
ENSG00000157985	AGAP1	+	808	1	2	235956712	235956713	0.999998	0.363636	4,11	235956713
ENSG00000158019	BABAM2	+	686	1	2	28139243	28139244	0.999735	0.214286	3,14	28139244
ENSG00000158019	BABAM2	+	687	1	2	28142714	28142715	0.999886	0.272727	3,11	28142715
ENSG00000158019	BABAM2	+	688	1	2	28169642	28169643	0.999735	0.214286	3,14	28169643
ENSG00000158019	BABAM2	+	689	1	2	28189033	28189034	1	0.384615	5,13	28189034
ENSG00000158019	BABAM2	+	690	1	2	28198513	28198514	0.999988	0.25	4,16	28198514
ENSG00000158122	PRXL2C	-	2638	1	9	96639696	96639697	0.999924	0.166667	4,24	96639697
ENSG00000158201	ABHD3	-	1963	1	18	21686576	21686577	0.999271	0.157895	3,19	21686577
ENSG00000158270	COLEC12	-	1952	1	18	395393	395394	0.999993	0.285714	4,14	395394
ENSG00000158270	COLEC12	-	1953	1	18	407424	407425	1	0.454545	5,11	407425
ENSG00000158270	COLEC12	-	1954	1	18	427407	427408	1	0.454545	5,11	427408
ENSG00000158270	COLEC12	-	1955	1	18	466371	466372	1	0.4	6,15	466372
ENSG00000158270	COLEC12	-	1956	1	18	475795	475796	1	0.4	6,15	475796
ENSG00000158290	CUL4B	-	2682	1	X	120526000	120526001	0.99998	0.0608108	9148	120526001
ENSG00000158402	CDC25C	-	2408	1	5	138293442	138293443	0.999998	0.363636	4,11	138293443
ENSG00000158483	FAM86C1P	+	232	1	11	71796841	71796842	1	0.428571	6,14	71796842
ENSG00000158636	EMSY	+	238	1	11	76450176	76450177	0.999794	0.230769	3,13	76450177
ENSG00000158636	EMSY	+	239	1	11	76454242	76454243	0.999998	0.363636	4,11	76454243
ENSG00000158805	ZNF276	+	527	1	16	89732965	89732966	1	0.454545	5,11	89732966
ENSG00000158805	ZNF276	+	528	1	16	89735160	89735161	1	0.454545	5,11	89735161
ENSG00000158941	CCAR2	+	1218	1	8	22612026	22612027	0.999845	0.25	3,12	22612027
ENSG00000158966	CACHD1	+	53	1	1	64605028	64605029	0.999979	0.222222	4,18	64605029
ENSG00000159082	SYNJ1	-	2165	1	21	32722090	32722091	0.999845	0.25	3,12	32722091
ENSG00000159200	RCAN1	-	2166	1	21	34517070	34517071	0.999983	0.062069	9145	34517071
ENSG00000159263	SIM2	+	861	1	21	36743965	36743966	1	0.454545	5,11	36743966
ENSG00000159267	HLCS	-	2167	1	21	36827436	36827437	0.999886	0.272727	3,11	36827437
ENSG00000159692	CTBP1	-	2324	1	4	1236637	1236638	0.99979	0.0909091	5,55	1236638
ENSG00000159842	ABR	-	1868	1	17	1031657	1031658	1	0.416667	5,12	1031658
ENSG00000159842	ABR	-	1869	1	17	1163792	1163793	0.999957	0.190476	4,21	1163793
ENSG00000159917	ZNF235	-	1989	1	19	44295620	44295621	0.999794	0.230769	3,13	44295621
ENSG00000159921	GNE	-	2596	1	9	36216428	36216429	0.999984	0.151515	5,33	36216429
ENSG00000159921	GNE	-	2597	1	9	36217800	36217801	1	0.294118	5,17	36217801
ENSG00000160193	WDR4	-	2169	1	21	42874844	42874845	0.999937	0.173913	4,23	42874845
ENSG00000160218	TRAPPC10	+	868	1	21	44056379	44056380	0.999794	0.230769	3,13	44056380
ENSG00000160285	LSS	-	2171	1	21	46200167	46200168	0.999831	0.137931	4,29	46200168
ENSG00000160293	VAV2	-	2656	1	9	133988526	133988527	1	0.318182	7,22	133988527
ENSG00000160299	PCNT	+	873	1	21	46383316	46383317	0.999845	0.25	3,12	46383317
ENSG00000160360	GPSM1	+	1348	1	9	136347772	136347773	0.999997	0.333333	4,12	136347773
ENSG00000160404	TOR2A	-	2652	1	9	127734135	127734136	0.999997	0.333333	4,12	127734136
ENSG00000160551	TAOK1	+	560	1	17	29526057	29526058	0.999845	0.25	3,12	29526058
ENSG00000160563	MED27	-	2655	1	9	131943942	131943943	0.999665	0.2	3,15	131943943
ENSG00000160691	SHC1	-	1479	1	1	154962788	154962789	0.999999	0.0857143	9105	154962789
ENSG00000160949	TONSL	-	2569	1	8	144439289	144439290	0.999886	0.272727	3,11	144439290
ENSG00000161091	MFSD12	-	1985	1	19	3553879	3553880	1	0.357143	5,14	3553880
ENSG00000161654	LSM12	-	1903	1	17	44042709	44042710	1	0.315789	6,19	44042710
ENSG00000161960	EIF4A1	+	543	1	17	7575101	7575102	0.999034	0.0657895	5,76	7575102
ENSG00000162104	ADCY9	-	1808	1	16	4068389	4068390	0.999584	0.1875	3,16	4068390
ENSG00000162104	ADCY9	-	1809	1	16	4068460	4068461	0.999584	0.1875	3,16	4068461
ENSG00000162129	CLPB	-	1588	1	11	72294006	72294007	0.999886	0.272727	3,11	72294007
ENSG00000162434	JAK1	-	1431	1	1	64887931	64887932	0.999492	0.176471	3,17	64887932
ENSG00000162600	OMA1	-	1430	1	1	58480902	58480903	0.999096	0.0909091	4,44	58480903
ENSG00000162623	TYW3	+	56	1	1	74752067	74752068	1	0.294118	5,17	74752068
ENSG00000162664	ZNF326	+	62	1	1	90027851	90027852	0.999375	0.0576923	6104	90027852
ENSG00000162664	ZNF326	+	63	1	1	90029271	90029272	0.999861	0.0759494	6,79	90029272
ENSG00000162664	ZNF326	+	64	1	1	90030037	90030038	0.999339	0.0714286	5,70	90030038
ENSG00000162664	ZNF326	+	65	1	1	90031450	90031451	0.999544	0.108108	4,37	90031451
ENSG00000162687	KCNT2	-	1498	1	1	196464739	196464740	1	0.416667	5,12	196464740
ENSG00000162704	ARPC5	-	1497	1	1	183621776	183621777	1	0.384615	5,13	183621777
ENSG00000162736	NCSTN	+	94	1	1	160350568	160350569	1	0.3125	5,16	160350569
ENSG00000162738	VANGL2	+	95	1	1	160428389	160428390	0.999034	0.0657895	5,76	160428390
ENSG00000162814	SPATA17	+	157	1	1	217815608	217815609	0.999998	0.363636	4,11	217815609
ENSG00000162819	BROX	+	158	1	1	222734217	222734218	1	0.103448	12116	222734218
ENSG00000162819	BROX	+	159	1	1	222734809	222734810	0.999994	0.0555556	11198	222734810
ENSG00000162836	ACP6	-	1468	1	1	147667930	147667931	0.999997	0.333333	4,12	147667931
ENSG00000162851	TFB2M	-	1522	1	1	246540706	246540707	0.999944	0.119048	5,42	246540707
ENSG00000162944	RFTN2	-	2091	1	2	197639722	197639723	0.999998	0.363636	4,11	197639723
ENSG00000162946	DISC1	+	169	1	1	231830882	231830883	0.999845	0.25	3,12	231830883
ENSG00000162946	DISC1	+	170	1	1	231889298	231889299	0.999998	0.363636	4,11	231889299
ENSG00000162946	DISC1	+	172	1	1	232011504	232011505	1	0.3125	5,16	232011505
ENSG00000163002	NUP35	+	782	1	2	183147250	183147251	0.999997	0.333333	4,12	183147251
ENSG00000163029	SMC6	-	2003	1	2	17664080	17664081	0.999912	0.108696	5,46	17664081
ENSG00000163069	SGCB	-	2328	1	4	52022205	52022206	0.999294	0.0704225	5,71	52022206
ENSG00000163155	LYSMD1	-	1477	1	1	151161279	151161280	1	0.357143	5,14	151161280
ENSG00000163157	TMOD4	-	1478	1	1	151175043	151175044	1	0.428571	6,14	151175044
ENSG00000163162	RNF149	-	2047	1	2	101272333	101272334	0.999174	0.0930233	4,43	101272334
ENSG00000163291	PAQR3	-	2331	1	4	78918793	78918794	0.999979	0.0604027	9149	78918794
ENSG00000163291	PAQR3	-	2332	1	4	78919793	78919794	0.999937	0.0707071	7,99	78919794
ENSG00000163320	CGGBP1	-	2256	1	3	88052190	88052191	0.999996	0.0649351	10154	88052191
ENSG00000163328	GPR155	-	2083	1	2	174482672	174482673	0.999875	0.148148	4,27	174482673
ENSG00000163378	EOGT	-	2244	1	3	68987555	68987556	1	0.333333	5,15	68987556
ENSG00000163389	POGLUT1	+	961	1	3	119481020	119481021	0.999998	0.363636	4,11	119481021
ENSG00000163412	EIF4E3	-	2250	1	3	71683159	71683160	0.999593	0.0625	6,96	71683160
ENSG00000163428	LRRC58	-	2268	1	3	120324865	120324866	0.999714	0.0666667	6,90	120324866
ENSG00000163444	TMEM183A	+	144	1	1	203023713	203023714	0.999621	0.0530303	7132	203023714
ENSG00000163507	CIP2A	-	2262	1	3	108574307	108574308	0.999665	0.2	3,15	108574308	YES
ENSG00000163539	CLASP2	-	2202	1	3	33526200	33526201	0.999983	0.235294	4,17	33526201
ENSG00000163584	RPL22L1	-	2305	1	3	170866158	170866159	0.999437	0.102564	4,39	170866159
ENSG00000163635	ATXN7	+	941	1	3	63952315	63952316	0.999665	0.2	3,15	63952316
ENSG00000163681	SLMAP	+	937	1	3	57823266	57823267	1	0.384615	5,13	57823267
ENSG00000163755	HPS3	+	983	1	3	149147999	149148000	0.999991	0.266667	4,15	149148000
ENSG00000163807	KIAA1143	-	2205	1	3	44753314	44753315	0.999747	0.0681818	6,88	44753315
ENSG00000163832	ELP6	-	2208	1	3	47499544	47499545	0.999937	0.173913	4,23	47499545
ENSG00000163877	SNIP1	-	1415	1	1	37550527	37550528	0.999999	0.263158	5,19	37550528
ENSG00000163904	SENP2	+	1005	1	3	185596824	185596825	1	0.4	6,15	185596825
ENSG00000163904	SENP2	+	1006	1	3	185633355	185633356	0.999998	0.116667	7,60	185633356
ENSG00000164066	INTU	+	1035	1	4	127726092	127726093	0.999948	0.181818	4,22	127726093
ENSG00000164070	HSPA4L	+	1036	1	4	127833957	127833958	0.999995	0.0725806	9124	127833958
ENSG00000164087	POC1A	-	2215	1	3	52125459	52125460	1	0.315789	6,19	52125460
ENSG00000164114	MAP9	-	2341	1	4	155344985	155344986	0.999924	0.166667	4,24	155344986
ENSG00000164134	NAA15	+	1037	1	4	139327968	139327969	0.999388	0.166667	3,18	139327969
ENSG00000164167	LSM6	+	1039	1	4	146189877	146189878	0.999955	0.054878	9164	146189878
ENSG00000164181	ELOVL7	-	2364	1	5	60751980	60751981	0.999997	0.333333	4,12	60751981
ENSG00000164190	NIPBL	+	1058	1	5	36919597	36919598	0.999492	0.176471	3,17	36919598
ENSG00000164237	CMBL	-	2350	1	5	10286029	10286030	0.999665	0.2	3,15	10286030
ENSG00000164244	PRRC1	+	1105	1	5	127542722	127542723	0.999665	0.2	3,15	127542723
ENSG00000164244	PRRC1	+	1106	1	5	127552826	127552827	0.999378	0.1	4,40	127552827
ENSG00000164366	CCDC127	-	2343	1	5	206174	206175	1	0.384615	5,13	206175
ENSG00000164402	SEPTIN8	-	2400	1	5	132776042	132776043	1	0.416667	5,12	132776043
ENSG00000164463	CREBRF	+	1125	1	5	173065445	173065446	1	0.416667	5,12	173065446
ENSG00000164463	CREBRF	+	1126	1	5	173085682	173085683	0.999886	0.272727	3,11	173085683
ENSG00000164574	GALNT10	+	1121	1	5	154355923	154355924	0.999995	0.307692	4,13	154355924	YES
ENSG00000164684	ZNF704	-	2527	1	8	80635777	80635778	0.999584	0.1875	3,16	80635778
ENSG00000164733	CTSB	-	2492	1	8	11864845	11864846	0.999886	0.272727	3,11	11864846
ENSG00000164823	OSGIN2	+	1242	1	8	89918556	89918557	0.999845	0.25	3,12	89918557
ENSG00000164830	OXR1	+	1251	1	8	106291070	106291071	1	0.352941	6,17	106291071
ENSG00000164902	PHAX	+	1103	1	5	126620799	126620800	1	0.461538	6,13	126620800
ENSG00000164904	ALDH7A1	-	2392	1	5	126551803	126551804	0.999492	0.176471	3,17	126551804
ENSG00000164930	FZD6	+	1249	1	8	103306626	103306627	0.999997	0.333333	4,12	103306627
ENSG00000164983	TMEM65	-	2548	1	8	124312702	124312703	0.999665	0.2	3,15	124312703
ENSG00000164985	PSIP1	-	2582	1	9	15464656	15464657	0.999603	0.0526316	7133	15464657
ENSG00000164989	CCDC171	+	1263	1	9	15695299	15695300	0.999591	0.111111	4,36	15695300
ENSG00000165025	SYK	+	1298	1	9	90812367	90812368	0.999794	0.230769	3,13	90812368
ENSG00000165025	SYK	+	1299	1	9	90882896	90882897	1	0.384615	5,13	90882897
ENSG00000165097	KDM1B	+	1134	1	6	18223269	18223270	0.999903	0.0660377	7106	18223270
ENSG00000165113	GKAP1	-	2630	1	9	83798052	83798053	0.999924	0.166667	4,24	83798053
ENSG00000165185	KIAA1958	+	1323	1	9	112573171	112573172	0.999886	0.272727	3,11	112573172
ENSG00000165238	WNK2	+	1300	1	9	93188031	93188032	0.999937	0.173913	4,23	93188032
ENSG00000165238	WNK2	+	1301	1	9	93238339	93238340	0.999794	0.230769	3,13	93238340
ENSG00000165238	WNK2	+	1302	1	9	93257687	93257688	0.999665	0.2	3,15	93257688
ENSG00000165304	MELK	+	1269	1	9	36650658	36650659	1	0.357143	5,14	36650659
ENSG00000165355	FBXO33	-	1716	1	14	39420607	39420608	0.999988	0.25	4,16	39420608
ENSG00000165410	CFL2	-	1713	1	14	34710899	34710900	0.999997	0.0601093	11183	34710900
ENSG00000165410	CFL2	-	1714	1	14	34714205	34714206	0.999845	0.25	3,12	34714206
ENSG00000165417	GTF2A1	-	1747	1	14	81205417	81205418	1	0.357143	5,14	81205418
ENSG00000165476	REEP3	+	183	1	10	63623842	63623843	0.999314	0.097561	4,41	63623843
ENSG00000165525	NEMF	-	1723	1	14	49838861	49838862	0.999948	0.181818	4,22	49838862
ENSG00000165671	NSD1	+	1127	1	5	177243197	177243198	0.999998	0.363636	4,11	177243198
ENSG00000165810	BTNL9	+	1131	1	5	181053364	181053365	0.999271	0.157895	3,19	181053365
ENSG00000165832	TRUB1	+	193	1	10	114977265	114977266	0.999492	0.176471	3,17	114977266
ENSG00000165895	ARHGAP42	+	242	1	11	100989642	100989643	0.999845	0.25	3,12	100989643	YES
ENSG00000165914	TTC7B	-	1751	1	14	90656456	90656457	1	0.333333	5,15	90656457
ENSG00000165914	TTC7B	-	1752	1	14	90666306	90666307	0.999845	0.25	3,12	90666307
ENSG00000165934	CPSF2	+	418	1	14	92163312	92163313	0.999997	0.0666667	10150	92163313
ENSG00000166037	CEP57	+	241	1	11	95832179	95832180	0.999273	0.0560748	6107	95832180
ENSG00000166128	RAB8B	+	438	1	15	63265356	63265357	0.999493	0.105263	4,38	63265357
ENSG00000166147	FBN1	-	1770	1	15	48410606	48410607	0.999493	0.105263	4,38	48410607
ENSG00000166377	ATP9B	+	657	1	18	79072484	79072485	0.999998	0.363636	4,11	79072485
ENSG00000166377	ATP9B	+	658	1	18	79093117	79093118	0.999845	0.25	3,12	79093118
ENSG00000166377	ATP9B	+	659	1	18	79368457	79368458	1	0.428571	6,14	79368458
ENSG00000166435	XRRA1	-	1590	1	11	74909754	74909755	1	0.384615	5,13	74909755
ENSG00000166436	TRIM66	-	1558	1	11	8649999	8650000	0.999794	0.230769	3,13	8650000	YES
ENSG00000166439	RNF169	+	234	1	11	74798069	74798070	1	0.384615	5,13	74798070
ENSG00000166444	DENND2B	-	1559	1	11	8853287	8853288	0.999997	0.333333	4,12	8853288
ENSG00000166444	DENND2B	-	1560	1	11	8855769	8855770	0.999845	0.25	3,12	8855770
ENSG00000166471	TMEM41B	-	1561	1	11	9289264	9289265	1	0.454545	5,11	9289265
ENSG00000166479	TMX3	-	1977	1	18	68676845	68676846	0.999999	0.0757576	10132	68676846
ENSG00000166503	HDGFL3	-	1790	1	15	83137430	83137431	0.999141	0.15	3,20	83137431
ENSG00000166557	TMED3	+	447	1	15	79386607	79386608	1	0.384615	5,13	79386608
ENSG00000166557	TMED3	+	448	1	15	79405503	79405504	1	0.454545	5,11	79405504
ENSG00000166562	SEC11C	+	651	1	18	59157177	59157178	0.999271	0.157895	3,19	59157178
ENSG00000166689	PLEKHA7	-	1572	1	11	16777496	16777497	0.999998	0.363636	4,11	16777497
ENSG00000166689	PLEKHA7	-	1573	1	11	16800073	16800074	0.999991	0.266667	4,15	16800074
ENSG00000166750	SLFN5	+	562	1	17	35265601	35265602	0.999995	0.307692	4,13	35265602
ENSG00000166783	MARF1	-	1818	1	16	15597328	15597329	0.999886	0.272727	3,11	15597329
ENSG00000166783	MARF1	-	1819	1	16	15624733	15624734	1	0.333333	5,15	15624734
ENSG00000166788	SAAL1	-	1574	1	11	18099991	18099992	0.999665	0.2	3,15	18099992
ENSG00000166788	SAAL1	-	1575	1	11	18101383	18101384	0.99999	0.166667	5,30	18101384
ENSG00000166946	CCNDBP1	+	431	1	15	43194098	43194099	0.999584	0.1875	3,16	43194099
ENSG00000166949	SMAD3	+	440	1	15	67102045	67102046	0.999845	0.25	3,12	67102046
ENSG00000166974	MAPRE2	+	635	1	18	35049857	35049858	0.999886	0.272727	3,11	35049858
ENSG00000167081	PBX3	+	1329	1	9	125765009	125765010	0.999735	0.214286	3,14	125765010
ENSG00000167085	PHB	-	1918	1	17	49405590	49405591	0.999886	0.272727	3,11	49405591
ENSG00000167186	COQ7	+	489	1	16	19078447	19078448	0.999989	0.117647	6,51	19078448
ENSG00000167202	TBC1D2B	-	1787	1	15	77994669	77994670	0.999995	0.307692	4,13	77994670
ENSG00000167283	ATP5MG	+	247	1	11	118409285	118409286	0.999988	0.0647482	9139	118409286
ENSG00000167323	STIM1	+	203	1	11	3863514	3863515	1	0.416667	5,12	3863515	YES
ENSG00000167325	RRM1	+	204	1	11	4104387	4104388	0.999584	0.1875	3,16	4104388
ENSG00000167325	RRM1	+	205	1	11	4138571	4138572	0.999922	0.0511364	9176	4138572
ENSG00000167525	PROCA1	-	1892	1	17	28708897	28708898	0.999794	0.230769	3,13	28708898
ENSG00000167632	TRAPPC9	-	2557	1	8	139987741	139987742	0.999886	0.272727	3,11	139987742
ENSG00000167632	TRAPPC9	-	2558	1	8	140191566	140191567	0.999957	0.190476	4,21	140191567
ENSG00000167632	TRAPPC9	-	2559	1	8	140344552	140344553	1	0.454545	5,11	140344553
ENSG00000167632	TRAPPC9	-	2560	1	8	140358843	140358844	0.999998	0.363636	4,11	140358844
ENSG00000167693	NXN	-	1867	1	17	892129	892130	0.999999	0.238095	5,21	892130
ENSG00000167695	TLCD3A	+	534	1	17	736086	736087	0.999995	0.307692	4,13	736087
ENSG00000167703	SLC43A2	-	1871	1	17	1585964	1585965	0.999498	0.0757576	5,66	1585965
ENSG00000168014	C2CD3	-	1589	1	11	74167642	74167643	0.999998	0.363636	4,11	74167643
ENSG00000168078	PBK	-	2503	1	8	27812168	27812169	0.999998	0.363636	4,11	27812169
ENSG00000168172	HOOK3	+	1227	1	8	42946511	42946512	0.999886	0.272727	3,11	42946512
ENSG00000168172	HOOK3	+	1228	1	8	43025220	43025221	0.999566	0.078125	5,64	43025221
ENSG00000168216	LMBRD1	-	2421	1	6	69676030	69676031	0.999388	0.166667	3,18	69676031
ENSG00000168243	GNG4	-	1519	1	1	235646484	235646485	0.999584	0.1875	3,16	235646485
ENSG00000168461	RAB31	+	617	1	18	9728455	9728456	1	0.454545	5,11	9728456
ENSG00000168502	MTCL1	+	615	1	18	8787858	8787859	1	0.333333	5,15	8787859
ENSG00000168679	SLC16A4	-	1456	1	1	110381730	110381731	1	0.384615	5,13	110381731
ENSG00000168702	LRP1B	-	2069	1	2	140929933	140929934	0.999735	0.214286	3,14	140929934
ENSG00000168702	LRP1B	-	2070	1	2	141865192	141865193	0.999794	0.230769	3,13	141865193
ENSG00000168702	LRP1B	-	2071	1	2	141897217	141897218	0.999991	0.266667	4,15	141897218
ENSG00000168702	LRP1B	-	2072	1	2	141897510	141897511	0.999388	0.166667	3,18	141897511
ENSG00000168724	DNAJC21	+	1056	1	5	34942431	34942432	0.999997	0.333333	4,12	34942432
ENSG00000168724	DNAJC21	+	1057	1	5	34957654	34957655	0.999378	0.1	4,40	34957655
ENSG00000168807	SNTB2	+	508	1	16	69292743	69292744	0.999998	0.363636	4,11	69292744
ENSG00000168887	C2orf68	-	2039	1	2	85610650	85610651	1	0.145833	7,48	85610651	YES
ENSG00000168904	LRRC28	+	466	1	15	99277236	99277237	1	0.333333	5,15	99277237
ENSG00000168904	LRRC28	+	467	1	15	99309446	99309447	0.999997	0.333333	4,12	99309447
ENSG00000168916	ZNF608	-	2390	1	5	124714743	124714744	0.999997	0.333333	4,12	124714744
ENSG00000168916	ZNF608	-	2391	1	5	124738167	124738168	0.999991	0.266667	4,15	124738168
ENSG00000168917	SLC35G2	+	972	1	3	136830320	136830321	0.999735	0.214286	3,14	136830321
ENSG00000168917	SLC35G2	+	973	1	3	136843848	136843849	0.999492	0.176471	3,17	136843849
ENSG00000169084	DHRSX	-	2660	1	X	2356731	2356732	0.999991	0.266667	4,15	2356732
ENSG00000169084	DHRSX	-	2661	1	X	2393601	2393602	1	0.384615	5,13	2393602
ENSG00000169087	HSPBAP1	-	2277	1	3	122744278	122744279	0.999998	0.363636	4,11	122744279
ENSG00000169093	ASMTL	-	2659	1	X	1439178	1439179	1	0.454545	5,11	1439179
ENSG00000169180	XPO6	-	1823	1	16	28138123	28138124	0.999777	0.129032	4,31	28138124
ENSG00000169398	PTK2	-	2562	1	8	140980418	140980419	0.999997	0.333333	4,12	140980419
ENSG00000169439	SDC2	+	1244	1	8	96507343	96507344	1	0.416667	5,12	96507344
ENSG00000169439	SDC2	+	1245	1	8	96539692	96539693	0.999995	0.307692	4,13	96539693
ENSG00000169446	MMGT1	-	2687	1	X	135964170	135964171	0.999996	0.0572917	11192	135964171
ENSG00000169554	ZEB2	-	2073	1	2	144441321	144441322	0.999998	0.363636	4,11	144441322
ENSG00000169629	RGPD8	-	2057	1	2	112409695	112409696	0.999246	0.0952381	4,42	112409696
ENSG00000169760	NLGN1	+	1000	1	3	173635078	173635079	0.999995	0.307692	4,13	173635079
ENSG00000169760	NLGN1	+	999	1	3	173594471	173594472	0.999845	0.25	3,12	173594472
ENSG00000169855	ROBO1	-	2251	1	3	78740596	78740597	1	0.333333	7,21	78740597
ENSG00000169855	ROBO1	-	2252	1	3	78768891	78768892	0.999998	0.363636	4,11	78768892
ENSG00000169855	ROBO1	-	2253	1	3	79749804	79749805	1	0.3125	5,16	79749805
ENSG00000169895	SYAP1	+	1353	1	X	16762653	16762654	0.999754	0.0569106	7123	16762654
ENSG00000169914	OTUD3	+	21	1	1	19885114	19885115	1	0.428571	6,14	19885115
ENSG00000169946	ZFPM2	+	1250	1	8	105515801	105515802	0.999997	0.333333	4,12	105515802
ENSG00000169967	MAP3K2	-	2063	1	2	127323270	127323271	0.999999	0.263158	5,19	127323271
ENSG00000170027	YWHAG	-	2449	1	7	76327292	76327293	0.999984	0.0625	9144	76327293
ENSG00000170035	UBE2E3	+	778	1	2	180991332	180991333	0.999944	0.119048	5,42	180991333
ENSG00000170035	UBE2E3	+	779	1	2	181009354	181009355	0.999845	0.25	3,12	181009355
ENSG00000170153	RNF150	-	2340	1	4	140902994	140902995	0.999584	0.1875	3,16	140902995
ENSG00000170222	ADPRM	+	546	1	17	10711549	10711550	1	0.454545	5,11	10711550
ENSG00000170248	PDCD6IP	+	902	1	3	33867894	33867895	0.999091	0.0666667	5,75	33867895
ENSG00000170248	PDCD6IP	+	903	1	3	33869447	33869448	0.999462	0.0746269	5,67	33869448
ENSG00000170266	GLB1	-	2200	1	3	33061514	33061515	0.999886	0.272727	3,11	33061515
ENSG00000170266	GLB1	-	2201	1	3	33082776	33082777	1	0.294118	5,17	33082777
ENSG00000170456	DENND5B	-	1629	1	12	31446683	31446684	0.999998	0.363636	4,11	31446684
ENSG00000170558	CDH2	-	1968	1	18	28171701	28171702	0.999845	0.25	3,12	28171702
ENSG00000170653	ATF7	-	1635	1	12	53508405	53508406	0.999991	0.266667	4,15	53508406
ENSG00000170667	RASA4B	-	2455	1	7	102495054	102495055	0.999271	0.157895	3,19	102495055
ENSG00000170776	AKAP13	+	457	1	15	85697436	85697437	0.999997	0.333333	4,12	85697437
ENSG00000170776	AKAP13	+	458	1	15	85738565	85738566	1	0.357143	5,14	85738566
ENSG00000170802	FOXN2	+	711	1	2	48334856	48334857	0.999665	0.2	3,15	48334857
ENSG00000170854	RIOX2	-	2257	1	3	97962494	97962495	1	0.333333	6,18	97962495
ENSG00000170871	KIAA0232	+	1019	1	4	6880187	6880188	0.999991	0.266667	4,15	6880188
ENSG00000171004	HS6ST2	-	2685	1	X	132626420	132626421	0.999637	0.0638298	6,94	132626421
ENSG00000171044	XKR6	-	2490	1	8	11056098	11056099	1	0.454545	5,11	11056099
ENSG00000171044	XKR6	-	2491	1	8	11068828	11068829	1	0.454545	5,11	11068829
ENSG00000171045	TSNARE1	-	2565	1	8	142273652	142273653	0.999993	0.285714	4,14	142273653
ENSG00000171055	FEZ2	-	2013	1	2	36594685	36594686	1	0.315789	6,19	36594686
ENSG00000171067	C11orf24	-	1586	1	11	68266787	68266788	0.999886	0.272727	3,11	68266788
ENSG00000171100	MTM1	+	1374	1	X	150672727	150672728	0.999141	0.15	3,20	150672728
ENSG00000171132	PRKCE	+	701	1	2	45775323	45775324	0.999995	0.307692	4,13	45775324	YES
ENSG00000171132	PRKCE	+	702	1	2	45776097	45776098	0.999999	0.277778	5,18	45776098	YES
ENSG00000171132	PRKCE	+	703	1	2	45776341	45776342	1	0.333333	6,18	45776342	YES
ENSG00000171132	PRKCE	+	704	1	2	45818819	45818820	0.999997	0.333333	4,12	45818820	YES
ENSG00000171132	PRKCE	+	705	1	2	45873690	45873691	0.999584	0.1875	3,16	45873691	YES
ENSG00000171132	PRKCE	+	706	1	2	45877779	45877780	1	0.416667	5,12	45877780	YES
ENSG00000171132	PRKCE	+	707	1	2	45980427	45980428	0.999991	0.266667	4,15	45980428	YES
ENSG00000171132	PRKCE	+	708	1	2	46121738	46121739	0.999997	0.333333	4,12	46121739	YES
ENSG00000171241	SHCBP1	-	1830	1	16	46580684	46580685	0.999388	0.166667	3,18	46580685
ENSG00000171310	CHST11	+	315	1	12	104469037	104469038	0.999993	0.285714	4,14	104469038
ENSG00000171310	CHST11	+	316	1	12	104576831	104576832	0.999886	0.272727	3,11	104576832
ENSG00000171310	CHST11	+	317	1	12	104668877	104668878	0.999665	0.2	3,15	104668878
ENSG00000171310	CHST11	+	318	1	12	104684593	104684594	0.999492	0.176471	3,17	104684594
ENSG00000171490	RSL1D1	-	1816	1	16	11843802	11843803	0.999995	0.307692	4,13	11843803
ENSG00000171603	CLSTN1	-	1398	1	1	9783127	9783128	1	0.454545	5,11	9783128	YES
ENSG00000171604	CXXC5	+	1115	1	5	139672518	139672519	1	0.416667	5,12	139672519
ENSG00000171634	BPTF	+	582	1	17	67844447	67844448	0.999794	0.230769	3,13	67844448
ENSG00000171634	BPTF	+	583	1	17	67897839	67897840	0.999854	0.142857	4,28	67897840
ENSG00000171681	ATF7IP	+	263	1	12	14381525	14381526	1	0.461538	6,13	14381526
ENSG00000171681	ATF7IP	+	264	1	12	14489137	14489138	1	0.291667	7,24	14489138
ENSG00000171723	GPHN	+	399	1	14	66953825	66953826	0.999886	0.272727	3,11	66953826
ENSG00000171757	LRRC34	-	2304	1	3	169810824	169810825	0.999845	0.25	3,12	169810825
ENSG00000171853	TRAPPC12	+	665	1	2	3415236	3415237	1	0.352941	6,17	3415237
ENSG00000171862	PTEN	+	187	1	10	87904586	87904587	0.999794	0.230769	3,13	87904587
ENSG00000171865	RNASEH1	-	1994	1	2	3544707	3544708	0.999919	0.0679612	7103	3544708
ENSG00000171928	TVP23B	+	554	1	17	18795065	18795066	1	0.3125	5,16	18795066
ENSG00000171943	SRGAP2C	+	80	1	1	121305385	121305386	1	0.333333	5,15	121305386
ENSG00000171943	SRGAP2C	+	81	1	1	121321685	121321686	0.999973	0.210526	4,19	121321686
ENSG00000171953	ATPAF2	-	1889	1	17	18018062	18018063	0.999984	0.151515	5,33	18018063
ENSG00000171960	PPIH	+	41	1	1	42659187	42659188	0.999584	0.1875	3,16	42659188	YES
ENSG00000171984	SHLD1	+	815	1	20	5779446	5779447	1	0.357143	5,14	5779447
ENSG00000172058	SERF1A	+	1075	1	5	70907923	70907924	0.999977	0.103448	6,58	70907924
ENSG00000172239	PAIP1	-	2359	1	5	43549373	43549374	0.999998	0.363636	4,11	43549374
ENSG00000172262	ZNF131	+	1061	1	5	43143869	43143870	1	0.461538	6,13	43143870
ENSG00000172264	MACROD2	+	827	1	20	14517237	14517238	0.999845	0.25	3,12	14517238
ENSG00000172273	HINFP	+	249	1	11	119125280	119125281	0.999794	0.230769	3,13	119125281
ENSG00000172292	CERS6	+	770	1	2	168775018	168775019	0.999714	0.0666667	6,90	168775019
ENSG00000172339	ALG14	-	1453	1	1	94976839	94976840	0.999845	0.25	3,12	94976840
ENSG00000172340	SUCLG2	-	2241	1	3	67375524	67375525	0.999891	0.0648148	7108	67375525
ENSG00000172340	SUCLG2	-	2242	1	3	67395426	67395427	0.999998	0.363636	4,11	67395427
ENSG00000172340	SUCLG2	-	2243	1	3	67603157	67603158	0.999735	0.214286	3,14	67603158
ENSG00000172380	GNG12	-	1433	1	1	67703083	67703084	0.999983	0.0720721	8111	67703084
ENSG00000172493	AFF1	+	1029	1	4	87138762	87138763	0.999778	0.0578512	7121	87138763
ENSG00000172554	SNTG2	+	664	1	2	1230483	1230484	0.999886	0.272727	3,11	1230484
ENSG00000172661	WASHC2C	+	180	1	10	45770604	45770605	0.999886	0.272727	3,11	45770605
ENSG00000172667	ZMAT3	-	2308	1	3	179023106	179023107	0.999665	0.2	3,15	179023107	YES
ENSG00000172733	PURG	-	2509	1	8	31006205	31006206	1	0.416667	5,12	31006206
ENSG00000172785	CBWD1	-	2572	1	9	136626	136627	0.999845	0.25	3,12	136627
ENSG00000172795	DCP2	+	1102	1	5	113017746	113017747	0.999686	0.0546875	7128	113017747
ENSG00000172915	NBEA	+	334	1	13	34985499	34985500	0.999492	0.176471	3,17	34985500
ENSG00000172965	MIR4435-2HG	-	2052	1	2	111477230	111477231	0.999983	0.235294	4,17	111477231
ENSG00000172985	SH3RF3	+	735	1	2	109253173	109253174	1	0.3	6,20	109253174
ENSG00000172985	SH3RF3	+	736	1	2	109285290	109285291	0.999584	0.1875	3,16	109285291
ENSG00000172985	SH3RF3	+	737	1	2	109500081	109500082	1	0.454545	5,11	109500082
ENSG00000172986	GXYLT2	+	943	1	3	72976797	72976798	1	0.135593	8,59	72976798
ENSG00000172986	GXYLT2	+	944	1	3	72976905	72976906	1	0.269231	7,26	72976906
ENSG00000172986	GXYLT2	+	945	1	3	72980110	72980111	0.99999	0.12	6,50	72980111
ENSG00000173065	FAM222B	-	1893	1	17	28773776	28773777	1	0.461538	6,13	28773777
ENSG00000173068	BNC2	-	2583	1	9	16856884	16856885	1	0.454545	5,11	16856885
ENSG00000173163	COMMD1	+	713	1	2	62042082	62042083	1	0.454545	5,11	62042083
ENSG00000173226	IQCB1	-	2274	1	3	121797806	121797807	1	0.461538	6,13	121797807
ENSG00000173226	IQCB1	-	2275	1	3	121798688	121798689	0.999991	0.266667	4,15	121798689
ENSG00000173226	IQCB1	-	2276	1	3	121808739	121808740	1	0.416667	5,12	121808740
ENSG00000173230	GOLGB1	-	2273	1	3	121715716	121715717	1	0.428571	6,14	121715717
ENSG00000173273	TNKS	+	1203	1	8	9586893	9586894	0.999997	0.333333	4,12	9586894
ENSG00000173273	TNKS	+	1204	1	8	9730063	9730064	0.999997	0.333333	4,12	9730064
ENSG00000173517	PEAK1	-	1786	1	15	77357364	77357365	1	0.454545	5,11	77357365
ENSG00000173611	SCAI	-	2649	1	9	125110018	125110019	0.999998	0.363636	4,11	125110019
ENSG00000173611	SCAI	-	2650	1	9	125135744	125135745	0.999991	0.266667	4,15	125135745
ENSG00000173681	BCLAF3	-	2665	1	X	19915656	19915657	0.999388	0.166667	3,18	19915657
ENSG00000173757	STAT5B	-	1901	1	17	42224950	42224951	0.999886	0.272727	3,11	42224951	YES
ENSG00000173821	RNF213	+	594	1	17	80351168	80351169	1	0.333333	5,15	80351169
ENSG00000173890	GPR160	+	994	1	3	170040812	170040813	0.999886	0.272727	3,11	170040813
ENSG00000173950	XXYLT1	-	2316	1	3	195098449	195098450	0.999998	0.363636	4,11	195098450
ENSG00000173950	XXYLT1	-	2317	1	3	195137644	195137645	0.999991	0.266667	4,15	195137645
ENSG00000173950	XXYLT1	-	2318	1	3	195153875	195153876	0.999886	0.272727	3,11	195153876
ENSG00000173960	UBXN2A	+	680	1	2	24000775	24000776	0.999584	0.1875	3,16	24000776
ENSG00000174013	FBXO45	+	1016	1	3	196588589	196588590	0.999665	0.2	3,15	196588590
ENSG00000174238	PITPNA	-	1870	1	17	1542275	1542276	1	0.25	7,28	1542276
ENSG00000174353	STAG3L3	-	2444	1	7	72991373	72991374	0.999988	0.25	4,16	72991374
ENSG00000174373	RALGAPA1	-	1715	1	14	35544735	35544736	1	0.333333	5,15	35544736
ENSG00000174442	ZWILCH	+	439	1	15	66516629	66516630	1	0.357143	5,14	66516630
ENSG00000174672	BRSK2	+	200	1	11	1413528	1413529	1	0.4	6,15	1413529
ENSG00000174672	BRSK2	+	201	1	11	1422611	1422612	0.999845	0.25	3,12	1422612
ENSG00000174672	BRSK2	+	202	1	11	1426935	1426936	0.999845	0.25	3,12	1426936
ENSG00000174840	PDE12	+	935	1	3	57564931	57564932	0.999886	0.272727	3,11	57564932
ENSG00000174891	RSRC1	+	988	1	3	158544401	158544402	0.999294	0.0704225	5,71	158544402
ENSG00000174943	KCTD13	-	1828	1	16	29920577	29920578	0.999957	0.190476	4,21	29920578
ENSG00000174953	DHX36	-	2295	1	3	154282965	154282966	0.999999	0.25	5,20	154282966
ENSG00000174953	DHX36	-	2296	1	3	154318962	154318963	0.999735	0.214286	3,14	154318963
ENSG00000175066	GK5	-	2289	1	3	142160582	142160583	0.999635	0.114286	4,35	142160583
ENSG00000175073	VCPIP1	-	2517	1	8	66654117	66654118	0.999998	0.363636	4,11	66654118	YES
ENSG00000175093	SPSB4	+	974	1	3	141083708	141083709	0.999988	0.25	4,16	141083709
ENSG00000175115	PACS1	+	228	1	11	66117328	66117329	0.999665	0.2	3,15	66117329
ENSG00000175155	YPEL2	+	577	1	17	59365771	59365772	1	0.454545	5,11	59365772
ENSG00000175175	PPM1E	+	575	1	17	58906445	58906446	0.999997	0.333333	4,12	58906446
ENSG00000175198	PCCA	+	371	1	13	100131337	100131338	0.999999	0.263158	5,19	100131338
ENSG00000175198	PCCA	+	372	1	13	100463791	100463792	0.999665	0.2	3,15	100463792
ENSG00000175198	PCCA	+	373	1	13	100468227	100468228	0.999886	0.272727	3,11	100468228
ENSG00000175198	PCCA	+	374	1	13	100523409	100523410	1	0.454545	5,11	100523410
ENSG00000175215	CTDSP2	-	1637	1	12	57820064	57820065	0.999546	0.0514706	7136	57820065
ENSG00000175274	TP53I11	-	1580	1	11	44945115	44945116	0.999999	0.238095	5,21	44945116
ENSG00000175354	PTPN2	-	1960	1	18	12857335	12857336	0.999995	0.307692	4,13	12857336
ENSG00000175470	PPP2R2D	+	194	1	10	131919636	131919637	1	0.304348	7,23	131919637
ENSG00000175470	PPP2R2D	+	195	1	10	131959231	131959232	0.999983	0.235294	4,17	131959232
ENSG00000175581	MRPL48	+	233	1	11	73834590	73834591	0.999492	0.176471	3,17	73834591
ENSG00000175611	LINC00476	-	2636	1	9	95806682	95806683	1	0.461538	6,13	95806683
ENSG00000175643	RMI2	+	481	1	16	11353414	11353415	1	0.454545	5,11	11353415
ENSG00000175662	TOM1L2	-	1888	1	17	17879089	17879090	0.999492	0.176471	3,17	17879090
ENSG00000175727	MLXIP	+	327	1	12	122113797	122113798	0.999845	0.25	3,12	122113798
ENSG00000175764	TTLL11	-	2645	1	9	121997845	121997846	0.999845	0.25	3,12	121997846
ENSG00000175764	TTLL11	-	2646	1	9	122015597	122015598	0.999845	0.25	3,12	122015598
ENSG00000175764	TTLL11	-	2647	1	9	122016322	122016323	1	0.3125	5,16	122016323
ENSG00000175787	ZNF169	+	1305	1	9	94289679	94289680	0.999584	0.1875	3,16	94289680
ENSG00000175893	ZDHHC21	-	2581	1	9	14675913	14675914	1	0.26087	6,23	14675914
ENSG00000175984	DENND2C	-	1459	1	1	114651752	114651753	0.999845	0.25	3,12	114651753
ENSG00000176124	DLEU1	+	350	1	13	50378653	50378654	0.999993	0.285714	4,14	50378654
ENSG00000176124	DLEU1	+	351	1	13	50506532	50506533	1	0.205882	7,34	50506533
ENSG00000176124	DLEU1	+	352	1	13	50535818	50535819	0.999794	0.230769	3,13	50535819
ENSG00000176142	TMEM39A	-	2267	1	3	119443789	119443790	0.999794	0.230769	3,13	119443790
ENSG00000176225	RTTN	-	1978	1	18	70015141	70015142	1	0.454545	5,11	70015142
ENSG00000176244	ACBD7	-	1525	1	10	15076112	15076113	0.999777	0.129032	4,31	15076113
ENSG00000176244	ACBD7	-	1526	1	10	15078358	15078359	1	0.131148	8,61	15078359
ENSG00000176261	ZBTB8OS	-	1411	1	1	32621018	32621019	0.999091	0.0666667	5,75	32621019
ENSG00000176261	ZBTB8OS	-	1412	1	1	32621487	32621488	0.999977	0.0823529	7,85	32621488
ENSG00000176473	WDR25	+	421	1	14	100397402	100397403	0.999492	0.176471	3,17	100397403
ENSG00000176946	THAP4	-	2109	1	2	241592106	241592107	1	0.357143	5,14	241592107
ENSG00000176946	THAP4	-	2110	1	2	241597716	241597717	1	0.416667	5,12	241597717
ENSG00000177054	ZDHHC13	+	213	1	11	19134948	19134949	1	0.352941	6,17	19134949
ENSG00000177058	SLC38A9	-	2361	1	5	55684537	55684538	0.999997	0.333333	4,12	55684538	YES
ENSG00000177150	FAM210A	-	1961	1	18	13664792	13664793	0.999382	0.0724638	5,69	13664793	YES
ENSG00000177150	FAM210A	-	1962	1	18	13701311	13701312	1	0.454545	5,11	13701312	YES
ENSG00000177189	RPS6KA3	-	2666	1	X	20150084	20150085	0.999198	0.0684932	5,73	20150085
ENSG00000177189	RPS6KA3	-	2667	1	X	20151422	20151423	0.999677	0.0652174	6,92	20151423
ENSG00000177189	RPS6KA3	-	2668	1	X	20172300	20172301	0.999845	0.25	3,12	20172301
ENSG00000177239	MAN1B1	+	1349	1	9	137088415	137088416	1	0.241379	7,29	137088416
ENSG00000177239	MAN1B1	+	1350	1	9	137099083	137099084	1	0.384615	5,13	137099084
ENSG00000177425	PAWR	-	1647	1	12	79589583	79589584	0.999939	0.0601504	8133	79589584
ENSG00000177425	PAWR	-	1648	1	12	79592408	79592409	0.999855	0.0619469	7113	79592409
ENSG00000177463	NR2C2	+	887	1	3	14951704	14951705	0.999993	0.285714	4,14	14951705
ENSG00000177463	NR2C2	+	888	1	3	15002908	15002909	0.999997	0.333333	4,12	15002909
ENSG00000177614	PGBD5	-	1515	1	1	230378063	230378064	1	0.357143	5,14	230378064
ENSG00000177646	ACAD9	+	967	1	3	128900393	128900394	1	0.416667	5,12	128900394
ENSG00000177830	CHID1	-	1542	1	11	877782	877783	0.999998	0.227273	5,22	877783
ENSG00000177830	CHID1	-	1543	1	11	877846	877847	1	0.3125	5,16	877847
ENSG00000178053	MLF1	+	989	1	3	158584107	158584108	0.999584	0.1875	3,16	158584108
ENSG00000178074	C2orf69	+	787	1	2	199930146	199930147	1	0.416667	5,12	199930147
ENSG00000178081	ULK4P3	+	427	1	15	30112540	30112541	0.999988	0.25	4,16	30112541
ENSG00000178184	PARD6G	-	1982	1	18	80175613	80175614	1	0.461538	6,13	80175614
ENSG00000178385	PLEKHM3	-	2098	1	2	207850589	207850590	1	0.454545	5,11	207850590
ENSG00000178445	GLDC	-	2577	1	9	6532907	6532908	0.999926	0.0514286	9175	6532908		Also in Non-targeting
ENSG00000178445	GLDC	-	2578	1	9	6585116	6585117	1	0.352941	6,17	6585117
ENSG00000178445	GLDC	-	2579	1	9	6624375	6624376	0.999995	0.307692	4,13	6624376
ENSG00000178607	ERN1	-	1924	1	17	64039331	64039332	0.999174	0.0930233	4,43	64039332
ENSG00000178662	CSRNP3	+	768	1	2	165603388	165603389	0.999886	0.272727	3,11	165603389
ENSG00000178662	CSRNP3	+	769	1	2	165618336	165618337	0.999999	0.263158	5,19	165618337
ENSG00000178878	APOLD1	+	261	1	12	12782798	12782799	0.999886	0.272727	3,11	12782799
ENSG00000178971	CTC1	-	1885	1	17	8247859	8247860	0.999998	0.363636	4,11	8247860	YES
ENSG00000179241	LDLRAD3	+	218	1	11	35953109	35953110	0.999886	0.272727	3,11	35953110	YES
ENSG00000179241	LDLRAD3	+	219	1	11	36204420	36204421	0.999794	0.230769	3,13	36204421	YES
ENSG00000179241	LDLRAD3	+	220	1	11	36205008	36205009	1	0.454545	5,11	36205009	YES
ENSG00000179387	ELMOD2	+	1038	1	4	140553689	140553690	0.999911	0.0821918	6,73	140553690
ENSG00000179399	GPC5	+	362	1	13	91451535	91451536	0.999973	0.210526	4,19	91451536
ENSG00000179588	ZFPM1	+	524	1	16	88511747	88511748	0.999966	0.2	4,20	88511748
ENSG00000179604	CDC42EP4	-	1934	1	17	73305193	73305194	1	0.272727	6,22	73305194
ENSG00000179889	PDXDC1	+	484	1	16	14992953	14992954	0.999991	0.266667	4,15	14992954
ENSG00000179889	PDXDC1	+	485	1	16	15025019	15025020	0.999824	0.0943396	5,53	15025020
ENSG00000179941	BBS10	-	1646	1	12	76345640	76345641	0.999294	0.0704225	5,71	76345641
ENSG00000180370	PAK2	+	1017	1	3	196747417	196747418	1	0.428571	6,14	196747418
ENSG00000180370	PAK2	+	1018	1	3	196831723	196831724	0.999544	0.108108	4,37	196831724
ENSG00000180537	RNF182	+	1133	1	6	13979779	13979780	0.999937	0.173913	4,23	13979780
ENSG00000180891	CUEDC1	-	1922	1	17	57924295	57924296	0.999665	0.2	3,15	57924296
ENSG00000180902	D2HGDH	+	813	1	2	241760233	241760234	1	0.3125	5,16	241760234
ENSG00000181404	WASHC1	-	2570	1	9	16035	16036	0.999996	0.075	9120	16036
ENSG00000181404	WASHC1	-	2571	1	9	17315	17316	1	0.294118	5,17	17316
ENSG00000181458	TMEM45A	+	956	1	3	100577403	100577404	0.999388	0.166667	3,18	100577404
ENSG00000181704	YIPF6	+	1362	1	X	68533439	68533440	0.999996	0.075	9120	68533440
ENSG00000181722	ZBTB20	-	2265	1	3	115128520	115128521	0.999886	0.272727	3,11	115128521
ENSG00000181744	DIPK2A	+	979	1	3	144018073	144018074	0.999886	0.272727	3,11	144018074
ENSG00000182010	RTKN2	-	1531	1	10	62195143	62195144	0.999388	0.166667	3,18	62195144
ENSG00000182175	RGMA	-	1799	1	15	93054165	93054166	0.999388	0.166667	3,18	93054166
ENSG00000182185	RAD51B	+	400	1	14	67850710	67850711	0.999271	0.157895	3,19	67850711
ENSG00000182185	RAD51B	+	401	1	14	68003962	68003963	0.999937	0.173913	4,23	68003963
ENSG00000182185	RAD51B	+	402	1	14	68025720	68025721	0.999584	0.1875	3,16	68025721
ENSG00000182185	RAD51B	+	403	1	14	68370538	68370539	0.999998	0.363636	4,11	68370539
ENSG00000182197	EXT1	-	2542	1	8	117808970	117808971	0.999973	0.210526	4,19	117808971
ENSG00000182197	EXT1	-	2543	1	8	117812363	117812364	0.999993	0.285714	4,14	117812364
ENSG00000182197	EXT1	-	2544	1	8	118093195	118093196	0.999271	0.157895	3,19	118093196
ENSG00000182220	ATP6AP2	+	1356	1	X	40605909	40605910	0.999198	0.0550459	6109	40605910
ENSG00000182220	ATP6AP2	+	1357	1	X	40606173	40606174	0.999982	0.0714286	8112	40606174
ENSG00000182240	BACE2	+	863	1	21	41192256	41192257	0.999493	0.105263	4,38	41192257
ENSG00000182240	BACE2	+	864	1	21	41200586	41200587	1	0.159091	7,44	41200587
ENSG00000182247	UBE2E2	+	893	1	3	23299542	23299543	1	0.181818	8,44	23299543
ENSG00000182247	UBE2E2	+	894	1	3	23303192	23303193	0.999544	0.108108	4,37	23303193
ENSG00000182247	UBE2E2	+	895	1	3	23480040	23480041	0.999999	0.277778	5,18	23480041
ENSG00000182247	UBE2E2	+	896	1	3	23568197	23568198	0.999966	0.2	4,20	23568198
ENSG00000182247	UBE2E2	+	897	1	3	23591306	23591307	1	0.352941	6,17	23591307
ENSG00000182446	NPLOC4	-	1949	1	17	81575294	81575295	1	0.230769	6,26	81575295
ENSG00000182463	TSHZ2	+	841	1	20	53054069	53054070	1	0.384615	5,13	53054070
ENSG00000182473	EXOC7	-	1941	1	17	76084811	76084812	0.999635	0.114286	4,35	76084812	YES
ENSG00000182473	EXOC7	-	1942	1	17	76084863	76084864	0.999831	0.137931	4,29	76084864	YES
ENSG00000182606	TRAK1	+	910	1	3	42190108	42190109	1	0.454545	5,11	42190109
ENSG00000182621	PLCB1	+	816	1	20	8172755	8172756	0.999937	0.173913	4,23	8172756
ENSG00000182621	PLCB1	+	817	1	20	8191473	8191474	0.999886	0.272727	3,11	8191474
ENSG00000182621	PLCB1	+	818	1	20	8377878	8377879	0.999993	0.178571	5,28	8377879
ENSG00000182621	PLCB1	+	819	1	20	8396272	8396273	0.999845	0.25	3,12	8396273
ENSG00000182621	PLCB1	+	820	1	20	8493662	8493663	0.999794	0.230769	3,13	8493663
ENSG00000182670	TTC3	+	862	1	21	37202083	37202084	0.999979	0.0695652	8115	37202084
ENSG00000182674	KCNB2	+	1236	1	8	72614762	72614763	0.999999	0.277778	5,18	72614763
ENSG00000182674	KCNB2	+	1237	1	8	72635873	72635874	0.999246	0.0952381	4,42	72635874
ENSG00000183020	AP2A2	+	197	1	11	958877	958878	1	0.294118	5,17	958878
ENSG00000183020	AP2A2	+	198	1	11	965239	965240	0.999886	0.272727	3,11	965240
ENSG00000183020	AP2A2	+	199	1	11	997732	997733	0.999997	0.333333	4,12	997733
ENSG00000183044	ABAT	+	477	1	16	8690113	8690114	0.999886	0.272727	3,11	8690114
ENSG00000183077	AFMID	+	593	1	17	78202376	78202377	0.999492	0.176471	3,17	78202377		Also in Non-targeting
ENSG00000183098	GPC6	+	363	1	13	93735623	93735624	0.999999	0.238095	5,21	93735624
ENSG00000183098	GPC6	+	364	1	13	94149830	94149831	0.999388	0.166667	3,18	94149831
ENSG00000183098	GPC6	+	365	1	13	94405647	94405648	0.999493	0.105263	4,38	94405648
ENSG00000183291	SELENOF	-	1445	1	1	86890690	86890691	0.999995	0.307692	4,13	86890691
ENSG00000183495	EP400	+	330	1	12	131959096	131959097	0.999993	0.285714	4,14	131959097
ENSG00000183570	PCBP3	+	869	1	21	45913033	45913034	1	0.333333	5,15	45913034
ENSG00000183682	BMP8A	+	39	1	1	39511902	39511903	1	0.222222	8,36	39511903
ENSG00000183723	CMTM4	-	1837	1	16	66616317	66616318	0.999754	0.0569106	7123	66616318
ENSG00000183826	BTBD9	-	2420	1	6	38552236	38552237	0.999388	0.166667	3,18	38552237
ENSG00000183853	KIRREL1	+	93	1	1	158079971	158079972	1	0.454545	5,11	158079972
ENSG00000184185	KCNJ12	+	557	1	17	21412925	21412926	0.999886	0.272727	3,11	21412926
ENSG00000184203	PPP1R2	-	2319	1	3	195538063	195538064	0.999998	0.363636	4,11	195538064
ENSG00000184220	CMSS1	+	955	1	3	99998859	99998860	0.999988	0.25	4,16	99998860
ENSG00000184277	TM2D3	-	1802	1	15	101623183	101623184	0.999665	0.2	3,15	101623184
ENSG00000184277	TM2D3	-	1803	1	15	101628085	101628086	0.999998	0.162162	6,37	101628086
ENSG00000184349	EFNA5	-	2383	1	5	107470522	107470523	1	0.333333	6,18	107470523
ENSG00000184384	MAML2	-	1598	1	11	96322714	96322715	0.999735	0.214286	3,14	96322715
ENSG00000184432	COPB2	-	2286	1	3	139357082	139357083	0.999314	0.097561	4,41	139357083
ENSG00000184432	COPB2	-	2287	1	3	139368392	139368393	1	0.333333	5,15	139368393
ENSG00000184489	PTP4A3	+	1255	1	8	141395439	141395440	1	0.318182	7,22	141395440
ENSG00000184575	XPOT	+	295	1	12	64413448	64413449	0.999998	0.227273	5,22	64413449
ENSG00000184575	XPOT	+	296	1	12	64418416	64418417	1	0.3	6,20	64418417
ENSG00000184613	NELL2	-	1631	1	12	44508475	44508476	0.999247	0.0694444	5,72	44508476
ENSG00000184640	SEPTIN9	+	591	1	17	77352592	77352593	0.999993	0.285714	4,14	77352593
ENSG00000184640	SEPTIN9	+	592	1	17	77379116	77379117	0.999794	0.230769	3,13	77379117
ENSG00000184677	ZBTB40	+	22	1	1	22447772	22447773	0.999991	0.266667	4,15	22447773
ENSG00000184677	ZBTB40	+	23	1	1	22498692	22498693	1	0.384615	5,13	22498693
ENSG00000184752	NDUFA12	-	1652	1	12	94982695	94982696	0.999998	0.363636	4,11	94982696
ENSG00000184900	SUMO3	-	2170	1	21	44805648	44805649	1	0.0676329	14207	44805649
ENSG00000185008	ROBO2	+	946	1	3	75965478	75965479	1	0.384615	5,13	75965479
ENSG00000185008	ROBO2	+	947	1	3	76199554	76199555	0.999998	0.363636	4,11	76199555
ENSG00000185008	ROBO2	+	948	1	3	77101530	77101531	0.999983	0.235294	4,17	77101531
ENSG00000185008	ROBO2	+	949	1	3	77206470	77206471	1	0.384615	5,13	77206471
ENSG00000185008	ROBO2	+	950	1	3	77222145	77222146	0.999995	0.307692	4,13	77222146
ENSG00000185008	ROBO2	+	951	1	3	77239350	77239351	1	0.428571	6,14	77239351
ENSG00000185008	ROBO2	+	952	1	3	77248285	77248286	0.999794	0.230769	3,13	77248286
ENSG00000185019	UBOX5	-	2114	1	20	3108291	3108292	0.999998	0.363636	4,11	3108292
ENSG00000185024	BRF1	-	1762	1	14	105246518	105246519	0.999993	0.285714	4,14	105246519
ENSG00000185164	NOMO2	-	1822	1	16	18552460	18552461	0.999988	0.25	4,16	18552461
ENSG00000185238	PRMT3	+	214	1	11	20508702	20508703	1	0.0761905	16210	20508703
ENSG00000185305	ARL15	-	2360	1	5	53972883	53972884	0.999998	0.363636	4,11	53972884
ENSG00000185352	HS6ST3	+	367	1	13	96281921	96281922	1	0.357143	5,14	96281922
ENSG00000185418	TARS3	-	1804	1	15	101661100	101661101	0.999271	0.157895	3,19	101661101
ENSG00000185483	ROR1	+	52	1	1	64017070	64017071	0.999886	0.272727	3,11	64017071
ENSG00000185485	SDHAP1	-	2321	1	3	195966278	195966279	1	0.416667	5,12	195966279
ENSG00000185596	WASH3P	+	469	1	15	101974505	101974506	0.999808	0.0925926	5,54	101974506
ENSG00000185630	PBX1	+	98	1	1	164633449	164633450	0.999635	0.114286	4,35	164633450
ENSG00000185686	PRAME	-	2177	1	22	22553049	22553050	0.999388	0.166667	3,18	22553050
ENSG00000185697	MYBL1	-	2516	1	8	66605671	66605672	0.999997	0.333333	4,12	66605672
ENSG00000185722	ANKFY1	-	1879	1	17	4178679	4178680	0.999886	0.272727	3,11	4178680
ENSG00000185722	ANKFY1	-	1880	1	17	4202569	4202570	0.999584	0.1875	3,16	4202570
ENSG00000185808	PIGP	-	2168	1	21	37072794	37072795	0.999993	0.285714	4,14	37072795
ENSG00000185842	DNAH14	+	160	1	1	224975708	224975709	0.999845	0.25	3,12	224975709
ENSG00000185842	DNAH14	+	161	1	1	225059559	225059560	0.999997	0.0898876	8,89	225059560
ENSG00000185842	DNAH14	+	162	1	1	225196705	225196706	0.999995	0.307692	4,13	225196706
ENSG00000185842	DNAH14	+	163	1	1	225377370	225377371	0.999845	0.25	3,12	225377371
ENSG00000185920	PTCH1	-	2635	1	9	95475118	95475119	0.999794	0.230769	3,13	95475119
ENSG00000185986	SDHAP3	-	2348	1	5	1576342	1576343	0.999977	0.0823529	7,85	1576343
ENSG00000186056	MATN1-AS1	+	34	1	1	30724553	30724554	0.999998	0.363636	4,11	30724554
ENSG00000186063	AIDA	-	1506	1	1	222668849	222668850	0.999863	0.0625	7112	222668850
ENSG00000186153	WWOX	+	511	1	16	78103085	78103086	0.999995	0.307692	4,13	78103086
ENSG00000186153	WWOX	+	512	1	16	78539898	78539899	1	0.454545	5,11	78539899
ENSG00000186153	WWOX	+	513	1	16	78547265	78547266	0.999998	0.363636	4,11	78547266
ENSG00000186153	WWOX	+	514	1	16	78560901	78560902	0.999991	0.266667	4,15	78560902
ENSG00000186153	WWOX	+	515	1	16	78668730	78668731	1	0.4	6,15	78668731
ENSG00000186153	WWOX	+	516	1	16	78689240	78689241	1	0.375	6,16	78689241
ENSG00000186153	WWOX	+	517	1	16	78728306	78728307	0.999271	0.157895	3,19	78728307
ENSG00000186187	ZNRF1	+	510	1	16	75032610	75032611	0.999735	0.214286	3,14	75032611
ENSG00000186260	MRTFB	+	483	1	16	14170558	14170559	0.999993	0.285714	4,14	14170559
ENSG00000186283	TOR3A	+	115	1	1	179092291	179092292	1	0.375	6,16	179092292
ENSG00000186318	BACE1	-	1608	1	11	117308459	117308460	1	0.212121	7,33	117308460
ENSG00000186350	RXRA	+	1344	1	9	134390455	134390456	0.999886	0.272727	3,11	134390456
ENSG00000186350	RXRA	+	1345	1	9	134396066	134396067	0.999845	0.25	3,12	134396067
ENSG00000186350	RXRA	+	1346	1	9	134426331	134426332	1	0.294118	5,17	134426332
ENSG00000186522	SEPTIN10	-	2050	1	2	109544180	109544181	0.999766	0.057377	7122	109544181
ENSG00000186522	SEPTIN10	-	2051	1	2	109544726	109544727	0.999997	0.142857	6,42	109544727
ENSG00000186532	SMYD4	-	1872	1	17	1790097	1790098	1	0.461538	6,13	1790098	YES
ENSG00000186566	GPATCH8	-	1906	1	17	44396760	44396761	0.999997	0.0756303	9119	44396761
ENSG00000186638	KIF24	-	2594	1	9	34273929	34273930	1	0.294118	5,17	34273930
ENSG00000186687	LYRM7	+	1108	1	5	131200930	131200931	0.999141	0.15	3,20	131200931
ENSG00000186687	LYRM7	+	1109	1	5	131204350	131204351	0.999247	0.0694444	5,72	131204351
ENSG00000187024	PTRH1	-	2651	1	9	127714880	127714881	0.999988	0.25	4,16	127714881
ENSG00000187079	TEAD1	+	210	1	11	12935281	12935282	0.999735	0.214286	3,14	12935282	YES
ENSG00000187097	ENTPD5	-	1738	1	14	74000827	74000828	0.999886	0.272727	3,11	74000828
ENSG00000187097	ENTPD5	-	1739	1	14	74007121	74007122	1	0.454545	5,11	74007122
ENSG00000187109	NAP1L1	-	1644	1	12	76046168	76046169	0.999998	0.157895	6,38	76046169
ENSG00000187109	NAP1L1	-	1645	1	12	76078002	76078003	0.999998	0.363636	4,11	76078003
ENSG00000187123	LYPD6	+	755	1	2	149341339	149341340	0.999794	0.230769	3,13	149341340
ENSG00000187147	RNF220	+	47	1	1	44535780	44535781	1	0.375	6,16	44535781
ENSG00000187239	FNBP1	-	2653	1	9	129891349	129891350	0.999845	0.25	3,12	129891350
ENSG00000187672	ERC2	-	2219	1	3	55605934	55605935	0.999735	0.214286	3,14	55605935
ENSG00000187672	ERC2	-	2220	1	3	55972972	55972973	0.999845	0.25	3,12	55972973
ENSG00000187672	ERC2	-	2221	1	3	56402132	56402133	0.999735	0.214286	3,14	56402133
ENSG00000187676	B3GLCT	+	333	1	13	31215698	31215699	1	0.416667	5,12	31215699
ENSG00000187720	THSD4	+	441	1	15	71292836	71292837	0.999997	0.333333	4,12	71292837
ENSG00000187742	SECISBP2	+	1297	1	9	89336428	89336429	0.999584	0.1875	3,16	89336429
ENSG00000187764	SEMA4D	-	2632	1	9	89363867	89363868	0.999973	0.210526	4,19	89363868
ENSG00000187764	SEMA4D	-	2633	1	9	89423485	89423486	0.999997	0.333333	4,12	89423486
ENSG00000188002	AC026412.1	-	2349	1	5	1608715	1608716	0.999957	0.190476	4,21	1608716
ENSG00000188026	RILPL1	-	1673	1	12	123504702	123504703	1	0.384615	5,13	123504703
ENSG00000188092	GPR89B	+	86	1	1	147949979	147949980	0.999995	0.307692	4,13	147949980
ENSG00000188092	GPR89B	+	87	1	1	147965906	147965907	0.999886	0.272727	3,11	147965907
ENSG00000188153	COL4A5	+	1370	1	X	108696984	108696985	0.999912	0.108696	5,46	108696985	YES
ENSG00000188157	AGRN	+	1	1	1	1020989	1020990	1	0.454545	5,11	1020990
ENSG00000188157	AGRN	+	2	1	1	1027339	1027340	1	0.454545	5,11	1027340
ENSG00000188338	SLC38A3	+	919	1	3	50219916	50219917	0.999713	0.121212	4,33	50219917
ENSG00000188559	RALGAPA2	-	2123	1	20	20669620	20669621	1	0.454545	5,11	20669621
ENSG00000188647	PTAR1	-	2621	1	9	69757999	69758000	0.999998	0.363636	4,11	69758000
ENSG00000188681	TEKT4P2	-	2156	1	21	9074250	9074251	1	0.28	7,25	9074251
ENSG00000188706	ZDHHC9	-	2684	1	X	129803388	129803389	0.999735	0.214286	3,14	129803389
ENSG00000188818	ZDHHC11	-	2345	1	5	796533	796534	0.999999	0.25	5,20	796534
ENSG00000188818	ZDHHC11	-	2346	1	5	842791	842792	1	0.375	6,16	842792
ENSG00000188846	RPL14	+	907	1	3	40466777	40466778	0.999999	0.105263	8,76	40466778
ENSG00000188846	RPL14	+	908	1	3	40466863	40466864	0.999378	0.1	4,40	40466864
ENSG00000188994	ZNF292	+	1145	1	6	87253162	87253163	0.999794	0.230769	3,13	87253163
ENSG00000189067	LITAF	-	1813	1	16	11567044	11567045	0.999886	0.272727	3,11	11567045
ENSG00000189283	FHIT	-	2222	1	3	60067845	60067846	0.999991	0.266667	4,15	60067846
ENSG00000189283	FHIT	-	2223	1	3	60117680	60117681	1	0.454545	5,11	60117681
ENSG00000189283	FHIT	-	2224	1	3	60150461	60150462	1	0.454545	5,11	60150462
ENSG00000189283	FHIT	-	2225	1	3	60281482	60281483	0.999794	0.230769	3,13	60281483
ENSG00000189283	FHIT	-	2226	1	3	60351918	60351919	0.999998	0.363636	4,11	60351919
ENSG00000189283	FHIT	-	2227	1	3	60448388	60448389	0.999993	0.285714	4,14	60448389
ENSG00000189283	FHIT	-	2228	1	3	60472544	60472545	1	0.357143	5,14	60472545
ENSG00000189283	FHIT	-	2229	1	3	60521528	60521529	0.999924	0.166667	4,24	60521529
ENSG00000189283	FHIT	-	2230	1	3	60652078	60652079	1	0.454545	5,11	60652079
ENSG00000189283	FHIT	-	2231	1	3	60662335	60662336	0.999998	0.363636	4,11	60662336
ENSG00000189283	FHIT	-	2232	1	3	60791848	60791849	0.999584	0.1875	3,16	60791849		Also in Non-targeting
ENSG00000189283	FHIT	-	2233	1	3	60915465	60915466	0.999845	0.25	3,12	60915466
ENSG00000189283	FHIT	-	2234	1	3	61209754	61209755	0.999794	0.230769	3,13	61209755
ENSG00000189283	FHIT	-	2235	1	3	61211783	61211784	0.999794	0.230769	3,13	61211784
ENSG00000189337	KAZN	+	14	1	1	14972269	14972270	0.999584	0.1875	3,16	14972270
ENSG00000189337	KAZN	+	15	1	1	15061654	15061655	1	0.333333	5,15	15061655
ENSG00000189423	USP32P3	+	556	1	17	20431918	20431919	1	0.318182	7,22	20431919
ENSG00000196151	WDSUB1	-	2076	1	2	159246228	159246229	1	0.375	6,16	159246229
ENSG00000196187	TMEM63A	-	1507	1	1	225877837	225877838	0.999993	0.285714	4,14	225877838
ENSG00000196208	GREB1	+	676	1	2	11514209	11514210	0.999794	0.230769	3,13	11514210
ENSG00000196233	LCOR	+	190	1	10	96992146	96992147	0.999992	0.125	6,48	96992147
ENSG00000196236	XPNPEP3	+	880	1	22	40931888	40931889	0.999972	0.0518135	10193	40931889
ENSG00000196372	ASB13	-	1524	1	10	5647790	5647791	0.999388	0.166667	3,18	5647791
ENSG00000196376	SLC35F1	+	1149	1	6	118298037	118298038	1	0.3125	5,16	118298038
ENSG00000196376	SLC35F1	+	1150	1	6	118316585	118316586	0.99979	0.0909091	5,55	118316586
ENSG00000196376	SLC35F1	+	1151	1	6	118317374	118317375	1	0.0653266	13199	118317375
ENSG00000196396	PTPN1	+	840	1	20	50558751	50558752	0.999997	0.333333	4,12	50558752
ENSG00000196458	ZNF605	-	1678	1	12	132921757	132921758	1	0.272727	6,22	132921758
ENSG00000196476	C20orf96	-	2111	1	20	283830	283831	1	0.454545	5,11	283831
ENSG00000196498	NCOR2	-	1675	1	12	124463688	124463689	1	0.4	6,15	124463689
ENSG00000196498	NCOR2	-	1676	1	12	124508991	124508992	0.999997	0.333333	4,12	124508992
ENSG00000196505	GDAP2	-	1460	1	1	117910804	117910805	1	0.416667	5,12	117910805
ENSG00000196505	GDAP2	-	1461	1	1	117921619	117921620	1	0.454545	5,11	117921620
ENSG00000196517	SLC6A9	-	1420	1	1	44014404	44014405	1	0.454545	5,11	44014405
ENSG00000196557	CACNA1H	+	470	1	16	1194379	1194380	0.999845	0.25	3,12	1194380
ENSG00000196586	MYO6	+	1143	1	6	75850646	75850647	0.999886	0.272727	3,11	75850647
ENSG00000196586	MYO6	+	1144	1	6	75915190	75915191	0.999998	0.0704225	10142	75915191
ENSG00000196628	TCF4	-	1973	1	18	55510829	55510830	0.999995	0.307692	4,13	55510830
ENSG00000196670	ZFP62	-	2415	1	5	180853562	180853563	1	0.454545	5,11	180853563
ENSG00000196700	ZNF512B	-	2147	1	20	63963545	63963546	1	0.416667	5,12	63963546	YES
ENSG00000196730	DAPK1	+	1295	1	9	87556190	87556191	1	0.384615	5,13	87556191
ENSG00000196730	DAPK1	+	1296	1	9	87577439	87577440	0.999997	0.333333	4,12	87577440
ENSG00000196743	GM2A	+	1120	1	5	151268069	151268070	0.999986	0.0561798	10178	151268070
ENSG00000196776	CD47	-	2261	1	3	108043760	108043761	0.999031	0.0530973	6113	108043761
ENSG00000196781	TLE1	-	2627	1	9	81592444	81592445	0.999995	0.307692	4,13	81592445
ENSG00000196814	MVB12B	+	1330	1	9	126408963	126408964	1	0.461538	6,13	126408964
ENSG00000196814	MVB12B	+	1331	1	9	126453721	126453722	1	0.384615	5,13	126453722
ENSG00000196873	CBWD3	+	1290	1	9	68286954	68286955	0.999665	0.2	3,15	68286955
ENSG00000197006	METTL9	+	495	1	16	21655936	21655937	0.999462	0.0746269	5,67	21655937
ENSG00000197157	SND1	+	1181	1	7	128068219	128068220	1	0.384615	5,13	128068220
ENSG00000197275	RAD54B	-	2535	1	8	94377714	94377715	0.999886	0.272727	3,11	94377715
ENSG00000197275	RAD54B	-	2536	1	8	94459549	94459550	1	0.28	7,25	94459550
ENSG00000197345	MRPL21	-	1587	1	11	68892019	68892020	0.999999	0.238095	5,21	68892020
ENSG00000197467	COL13A1	+	184	1	10	69888323	69888324	0.999983	0.235294	4,17	69888324
[truncated: 311 more rows]
