# Supplementary material for: CRISPR/Cas13 sgRNA‐Mediated RNA–RNA Interaction Mapping in Live Cells with APOBEC RNA Editing
Source: Adv Sci (Weinh). 2024 Oct 11;11(45):2409004. doi: 10.1002/advs.202409004 (PMC11615753; doi:10.1002/advs.202409004)
Supplement: Supplementary file 6 — Supporting Information [file ADVS-11-2409004-s014.xlsx]

## Sheet: Sup_Table_5
Supplementary Table 5. List of differentially expressed genes in cells transfected with XIST sgRNAs and treated with and without Dox. 293T cells stably expressing sgRNAs targeting XIST were cultured with or without Dox for 48 hours. Differentially expressed genes were identified by RNA-seq analysis.
Gene ID	Gene Symbol	logFC	logCPM	LR	P Value	P adj
ENSG00000276312	NA	-5.41827	3.09506	709.846	2.16043e-156	4.94046e-152
ENSG00000278047	NA	3.90411	2.94528	504.005	1.27824e-111	1.46154e-107
ENSG00000249948	GBA3	3.50663	0.302231	187.552	1.08789e-42	8.29264e-39
ENSG00000274745	NA	-2.10531	2.10821	158.208	2.7867e-36	1.59316e-32
ENSG00000276330	NA	-3.94935	-0.697273	116.76	3.23919e-27	1.48148e-23
ENSG00000278436	NA	-2.88418	-0.402619	95.9616	1.17135e-22	4.46441e-19
ENSG00000188877	POTEA	2.1131	-1.39959	37.1716	1.0818e-09	3.53407e-06
ENSG00000206596	RNU1-27P	-0.854877	2.76035	33.636	6.64502e-09	1.89948e-05
ENSG00000274804	NA	0.790945	3.66399	32.3936	1.25901e-08	3.19901e-05
ENSG00000248498	ASNSP1	0.79448	3.24546	31.3413	2.16425e-08	4.94922e-05
ENSG00000131183	SLC34A1	1.27204	-0.0981984	30.7631	2.91527e-08	6.06059e-05
ENSG00000204389	HSPA1A	-0.716251	7.54164	30.1734	3.95089e-08	7.52909e-05
ENSG00000264017	RN7SL336P	-3.15883	-2.46839	29.7516	4.91096e-08	8.63876e-05
ENSG00000241625	RN7SL18P	-3.74888	-2.84301	27.3499	1.69772e-07	0.000277311
ENSG00000131746	TNS4	7.05617	-3.83259	23.1515	1.4973e-06	0.00228268
ENSG00000257747	LINC02426	3.26595	-3.07214	22.8758	1.7281e-06	0.00246989
ENSG00000244194	RN7SL218P	-4.17328	-3.29908	21.4324	3.66532e-06	0.00485284
ENSG00000259838	NA	-3.47001	-3.07151	21.3532	3.8198e-06	0.00485284
ENSG00000162490	DRAXIN	1.54939	-1.47176	20.9941	4.60688e-06	0.00554474
ENSG00000276402	NA	0.589328	6.17931	20.1974	6.98461e-06	0.0078824
ENSG00000225781	OR6V1	-6.97272	-3.75847	20.1291	7.23851e-06	0.0078824
ENSG00000246898	NA	3.49957	-3.3767	19.8137	8.53707e-06	0.0088739
ENSG00000273768	NA	-0.829422	0.785905	19.2516	1.14573e-05	0.0113915
ENSG00000104979	C19orf53	-0.591107	4.36046	19.0785	1.25449e-05	0.0118054
ENSG00000275337	RN7SL680P	-6.88597	-3.82741	18.9699	1.32799e-05	0.0118054
ENSG00000274224	NA	-0.652595	2.48644	18.9495	1.34222e-05	0.0118054
ENSG00000166948	TGM6	-1.8684	-2.0517	18.7715	1.47357e-05	0.0122985
ENSG00000261514	LINC01976	-0.86902	0.481477	18.7301	1.50585e-05	0.0122985
ENSG00000243279	PRAF2	-0.69725	1.77637	18.5929	1.61822e-05	0.0127605
ENSG00000100427	MLC1	0.96889	-0.137982	18.0314	2.17287e-05	0.0162058
ENSG00000273047	NA	-2.91112	-3.02723	18.0105	2.19686e-05	0.0162058
ENSG00000137875	BCL2L10	-6.79368	-3.89992	17.8076	2.44407e-05	0.0174659
ENSG00000104371	DKK4	2.19975	-2.64873	17.7221	2.55643e-05	0.0177153
ENSG00000198685	LINC01565	-2.19519	-2.51454	17.6335	2.67825e-05	0.0180136
ENSG00000112852	PCDHB2	2.40822	-2.86659	17.5009	2.87176e-05	0.0185989
ENSG00000255102	NA	-1.22378	-0.976634	17.464	2.92794e-05	0.0185989
ENSG00000198886	ND4	-0.540776	9.42832	17.4046	3.02096e-05	0.0186712
ENSG00000253326	NA	-1.46098	-1.52869	17.2974	3.19618e-05	0.0192343
ENSG00000130427	EPO	1.52734	-1.7716	17.0259	3.68731e-05	0.0216209
ENSG00000170345	FOS	-0.869524	0.215498	16.7699	4.21976e-05	0.0241244
ENSG00000278131	LOC388996	1.15319	-0.938858	16.6242	4.55656e-05	0.0254145
ENSG00000272508	NA	2.68315	-3.17188	16.4493	4.99683e-05	0.0272066
ENSG00000250722	SELENOP	0.837742	0.260239	16.278	5.46942e-05	0.0286668
ENSG00000235023	NA	1.10463	-0.831341	16.2621	5.51574e-05	0.0286668
ENSG00000163867	ZMYM6	-3.83838	-3.56579	16.1476	5.85916e-05	0.0297749
ENSG00000128310	GALR3	-1.28341	-1.27331	16.0272	6.24396e-05	0.0310406
ENSG00000168509	HJV	3.26654	-3.55855	15.924	6.59363e-05	0.0314494
ENSG00000274210	NA	-0.637204	1.86523	15.9218	6.60124e-05	0.0314494
ENSG00000224231	NA	1.35993	-1.55378	15.7847	7.09733e-05	0.0331228
ENSG00000274949	NA	-1.17757	-1.04626	15.6415	7.65547e-05	0.0348466
ENSG00000198938	COX3	-0.511746	10.196	15.6131	7.77147e-05	0.0348466
ENSG00000136531	SCN2A	0.678147	1.25577	15.4667	8.39711e-05	0.0369279
ENSG00000130513	GDF15	0.84886	0.0655453	15.3386	8.98627e-05	0.0387732
ENSG00000269584	NA	-3.76095	-3.62581	15.0958	0.000102188	0.0431321
ENSG00000280950	NA	-1.35717	-1.5408	15.0674	0.000103737	0.0431321
ENSG00000254269	NA	1.03432	-0.750167	14.9973	0.000107664	0.0439655
ENSG00000131095	GFAP	-0.8735	-0.0573615	14.9554	0.000110084	0.0441649
ENSG00000169435	RASSF6	0.800472	0.258807	14.889	0.000114026	0.0448055
ENSG00000226986	NA	-1.12008	-0.97372	14.8632	0.000115599	0.0448055
ENSG00000168421	RHOH	1.04048	-0.795732	14.8001	0.000119528	0.0455562
ENSG00000160213	CSTB	-0.511407	5.01124	14.7613	0.000122014	0.0457413
ENSG00000273209	NA	1.83681	-2.49328	14.6707	0.000128022	0.0469667
ENSG00000258386	NA	1.12476	-1.08023	14.6506	0.000129391	0.0469667
ENSG00000214070	MANEALP1	-2.03964	-2.6311	14.5146	0.000139074	0.048259
ENSG00000229401	MIR5689HG	-2.03964	-2.6311	14.5146	0.000139074	0.048259
ENSG00000241644	INMT	2.1362	-2.87004	14.4944	0.000140577	0.048259
ENSG00000276692	NA	-0.686094	1.02429	14.4819	0.00014151	0.048259
ENSG00000204956	PCDHGA1	-3.0573	-3.39583	14.4556	0.000143502	0.048259
ENSG00000207205	RNVU1-15	-0.624195	1.62267	14.3907	0.000148533	0.049227
ENSG00000187026	KRTAP21-2	-1.92975	-2.5398	14.1822	0.00016593	0.0525607
ENSG00000227463	LOC101927575	2.37077	-3.12683	14.1807	0.000166067	0.0525607
ENSG00000271009	NA	2.37077	-3.12683	14.1807	0.000166067	0.0525607
ENSG00000140563	MCTP2	2.54639	-3.27453	14.1487	0.00016891	0.0525607
ENSG00000281264	SALRNA3	-2.12944	-2.76149	14.1357	0.000170085	0.0525607
ENSG00000250310	NA	-3.67913	-3.68851	14.0469	0.000178306	0.0543666
ENSG00000197153	H3C12	-0.495389	5.24723	13.972	0.000185555	0.0555458
ENSG00000120738	EGR1	-0.63927	1.34566	13.9571	0.000187031	0.0555458
ENSG00000170324	FRMPD2	0.624074	1.45246	13.9024	0.000192548	0.0564512
ENSG00000184507	NUTM1	0.963621	-0.656691	13.7659	0.000207059	0.0599369
ENSG00000181585	TMIE	-0.875393	-0.254674	13.664	0.000218602	0.0623341
ENSG00000167711	SERPINF2	-1.48365	-1.94486	13.6453	0.000220792	0.0623341
ENSG00000254582	NA	-1.19609	-1.33304	13.6054	0.00022554	0.0628983
ENSG00000103710	RASL12	-2.40292	-3.06437	13.5438	0.000233062	0.0636195
ENSG00000165623	UCMA	1.114	-1.18646	13.5387	0.000233691	0.0636195
ENSG00000269846	NA	-1.29501	-1.58379	13.4883	0.000240057	0.0638818
ENSG00000265273	PGDP1	-2.98738	-3.44895	13.4869	0.000240241	0.0638818
ENSG00000275716	LOC100420742	-2.08384	-2.79521	13.3463	0.000258936	0.0676077
ENSG00000163810	TGM4	0.776214	0.14209	13.332	0.00026092	0.0676077
ENSG00000251164	NA	1.19421	-1.43697	13.3162	0.000263123	0.0676077
ENSG00000227293	NA	1.31656	-1.74038	13.2603	0.000271089	0.0688806
ENSG00000188783	PRELP	1.6178	-2.3251	13.19	0.000281447	0.0699578
ENSG00000204666	LOC400710	1.6178	-2.3251	13.19	0.000281447	0.0699578
ENSG00000277825	NA	2.30401	-3.17568	13.098	0.000295607	0.0726875
ENSG00000151012	SLC7A11	0.475097	5.82282	13.0699	0.000300084	0.072918
ENSG00000234710	NA	-3.59238	-3.75416	13.0015	0.000311235	0.072918
ENSG00000279245	FAM223A	-3.59238	-3.75416	13.0015	0.000311235	0.072918
ENSG00000233077	LINC01271	-3.59238	-3.75416	13.0015	0.000311235	0.072918
ENSG00000221946	FXYD7	-1.95509	-2.69324	12.994	0.000312488	0.072918
ENSG00000258708	SLC25A21-AS1	0.879369	-0.448303	12.8522	0.00033708	0.0778621
ENSG00000159079	CFAP298	-0.569357	1.88332	12.8124	0.00034433	0.0785167
ENSG00000137507	LRRC32	1.64145	-2.40817	12.7991	0.000346781	0.0785167
ENSG00000227075	NA	-2.34664	-3.10626	12.6874	0.000368133	0.082534
ENSG00000121900	TMEM54	-0.909443	-0.556947	12.6099	0.000383703	0.0835111
ENSG00000196604	POTEF	-2.03674	-2.82977	12.5645	0.000393145	0.0835111
ENSG00000165502	RPL36AL	-0.471515	5.01899	12.564	0.000393243	0.0835111
ENSG00000253264	NA	1.23465	-1.63847	12.5398	0.00039837	0.0835111
ENSG00000225328	NA	1.78682	-2.65511	12.53	0.000400471	0.0835111
ENSG00000260918	NA	-2.91389	-3.50418	12.5242	0.000401706	0.0835111
ENSG00000237636	ANKRD26P3	-2.91389	-3.50418	12.5242	0.000401706	0.0835111
ENSG00000279200	NA	-2.91389	-3.50418	12.5242	0.000401706	0.0835111
ENSG00000134363	FST	0.90379	-0.609038	12.4765	0.000412105	0.0844808
ENSG00000240063	NA	-1.42934	-1.98287	12.469	0.00041376	0.0844808
ENSG00000185527	PDE6G	-0.706819	0.458177	12.4468	0.000418709	0.0847349
ENSG00000229334	NA	-0.601285	1.35119	12.3966	0.00043011	0.0862785
ENSG00000235169	SMIM1	-0.72841	0.284579	12.278	0.000458331	0.0911401
ENSG00000228933	NA	0.720671	0.273406	12.2014	0.000477542	0.0938003
ENSG00000111452	ADGRD1	-0.803998	-0.153029	12.1921	0.000479912	0.0938003
ENSG00000261068	NA	1.40264	-2.05903	12.1643	0.000487124	0.094403
ENSG00000267737	NA	0.742683	0.121387	12.1189	0.000499135	0.0946726
ENSG00000229150	CRYGEP	2.98848	-3.76567	12.1085	0.000501936	0.0946726
ENSG00000205578	NA	-0.478602	3.82962	12.1001	0.000504195	0.0946726
ENSG00000257506	NA	-0.882464	-0.526603	12.0968	0.000505075	0.0946726
ENSG00000168918	INPP5D	0.564309	1.64517	11.996	0.000533136	0.09912
ENSG00000238198	LRIG2-DT	0.570125	1.5511	11.9441	0.000548196	0.101098
ENSG00000264107	NA	-1.24886	-1.676	11.9254	0.000553741	0.101304
ENSG00000145423	SFRP2	2.39529	-3.38476	11.898	0.000561934	0.101555
ENSG00000200130	NA	2.62576	-3.56278	11.8912	0.000564	0.101555
ENSG00000149573	MPZL2	-1.12222	-1.38272	11.7447	0.000610164	0.107881
ENSG00000182916	TCEAL7	1.40988	-2.12779	11.7428	0.000610776	0.107881
ENSG00000214369	NA	0.97644	-0.996882	11.7352	0.000613281	0.107881
ENSG00000232915	NA	0.900659	-0.719066	11.6943	0.000626921	0.10878
ENSG00000232028	NA	1.7364	-2.69038	11.6411	0.000645099	0.10878
ENSG00000127241	MASP1	1.7364	-2.69038	11.6411	0.000645099	0.10878
ENSG00000122862	SRGN	1.7364	-2.69038	11.6411	0.000645099	0.10878
ENSG00000238180	RPL21P34	-2.49841	-3.34076	11.6082	0.000656604	0.10878
ENSG00000279273	NA	-2.49841	-3.34076	11.6082	0.000656604	0.10878
ENSG00000241527	CA15P1	-0.77682	-0.118631	11.5988	0.000659958	0.10878
ENSG00000228466	NA	-2.83646	-3.56167	11.5687	0.000670717	0.10878
ENSG00000255041	NA	-2.83646	-3.56167	11.5687	0.000670717	0.10878
ENSG00000154258	ABCA9	-2.83646	-3.56167	11.5687	0.000670717	0.10878
ENSG00000125869	LAMP5	-2.83646	-3.56167	11.5687	0.000670717	0.10878
ENSG00000271992	NA	0.75912	-0.0823906	11.5333	0.00068362	0.109251
ENSG00000225614	ZNF469	-0.79936	-0.246047	11.5277	0.000685671	0.109251
ENSG00000198468	FLVCR1-DT	0.574366	1.36873	11.5215	0.000687957	0.109251
ENSG00000248472	DDX11L16	-1.86528	-2.75826	11.5047	0.000694206	0.109484
ENSG00000272983	NA	0.567876	1.43647	11.4847	0.000701733	0.109913
ENSG00000179520	SLC17A8	-1.26659	-1.79355	11.3566	0.000751784	0.11531
ENSG00000277020	NA	-1.26659	-1.79355	11.3566	0.000751784	0.11531
ENSG00000184678	H2BC21	-0.437379	7.78806	11.3438	0.000757008	0.11531
ENSG00000254235	NA	-1.28966	-1.84735	11.3354	0.000760418	0.11531
ENSG00000164440	TXLNB	-1.40661	-2.08518	11.333	0.000761404	0.11531
ENSG00000279311	NA	-1.34247	-1.96137	11.3151	0.000768775	0.115322
ENSG00000233973	LINC01360	0.848426	-0.562928	11.3084	0.000771571	0.115322
ENSG00000223678	NA	2.04738	-3.13057	11.2249	0.000807066	0.119844
ENSG00000201098	RNY1	-0.575852	1.2784	11.1421	0.000843896	0.124505
ENSG00000132031	MATN3	0.915106	-0.876228	11.0763	0.000874402	0.128178
ENSG00000079101	CLUL1	0.550641	1.51926	11.0542	0.000884882	0.128559
ENSG00000261083	LINC02516	0.599878	0.960415	11.0471	0.000888243	0.128559
ENSG00000174912	NA	0.992848	-1.16597	11.0072	0.000907567	0.130246
ENSG00000242575	TUBAP13	-1.61186	-2.47809	10.9994	0.000911429	0.130246
ENSG00000273802	H2BC8	-0.499371	2.39221	10.9872	0.000917448	0.130246
ENSG00000246095	NA	2.16044	-3.27845	10.9766	0.000922677	0.130246
ENSG00000224294	PINCR	0.708355	0.100387	10.9441	0.000939036	0.130813
ENSG00000219565	NA	-1.07349	-1.36834	10.9112	0.000955835	0.130813
ENSG00000276031	RN7SL197P	-1.55151	-2.39561	10.9076	0.000957721	0.130813
ENSG00000257925	NA	1.83206	-2.91446	10.9021	0.000960533	0.130813
ENSG00000049249	TNFRSF9	1.22961	-1.85467	10.8771	0.00097359	0.130813
ENSG00000266174	MIR4666A	2.88246	-3.84163	10.8608	0.000982192	0.130813
ENSG00000250942	ENPP7P11	2.88246	-3.84163	10.8608	0.000982192	0.130813
ENSG00000251339	NA	2.88246	-3.84163	10.8608	0.000982192	0.130813
ENSG00000267927	NA	2.88246	-3.84163	10.8608	0.000982192	0.130813
ENSG00000064787	BCAS1	-1.01307	-1.19498	10.853	0.000986337	0.130813
ENSG00000151360	ALLC	-1.08381	-1.40823	10.8431	0.000991669	0.130813
ENSG00000276966	H4C5	-0.427757	7.55537	10.8362	0.000995344	0.130813
ENSG00000198535	C2CD4A	-0.878935	-0.729793	10.7803	0.00102584	0.132873
ENSG00000280383	NA	1.03647	-1.34321	10.776	0.00102824	0.132873
ENSG00000162645	GBP2	0.967846	-1.11955	10.7652	0.00103426	0.132873
ENSG00000224514	LINC00620	0.967846	-1.11955	10.7652	0.00103426	0.132873
ENSG00000258711	NA	1.57575	-2.5602	10.7437	0.00104636	0.133002
ENSG00000274030	NA	-0.426837	7.021	10.7427	0.00104689	0.133002
ENSG00000237939	NA	2.53333	-3.62875	10.7261	0.00105637	0.133465
ENSG00000202198	RN7SK	-0.423158	13.1333	10.7078	0.00106683	0.133616
ENSG00000264063	NA	0.423952	8.52484	10.6976	0.00107275	0.133616
ENSG00000229291	NA	1.1539	-1.6917	10.6936	0.00107509	0.133616
ENSG00000103495	MAZ	-0.441418	4.32715	10.663	0.00109297	0.133764
ENSG00000250979	NA	0.541212	1.5096	10.6543	0.00109814	0.133764
ENSG00000236889	NA	0.95599	-1.09689	10.6503	0.00110051	0.133764
ENSG00000277893	SRD5A2	-2.75464	-3.62163	10.6213	0.00111794	0.133764
ENSG00000197991	NA	-2.75464	-3.62163	10.6213	0.00111794	0.133764
ENSG00000254202	NA	0.544603	1.45297	10.6201	0.00111866	0.133764
ENSG00000266877	NA	0.871638	-0.782891	10.608	0.001126	0.133764
ENSG00000125148	MT2A	-0.480171	2.63138	10.5903	0.00113683	0.133764
ENSG00000267289	LOC100996288	1.37956	-2.22574	10.5855	0.00113976	0.133764
ENSG00000277067	LOC102724843	-1.72112	-2.69008	10.5852	0.00113994	0.133764
ENSG00000225255	NA	-0.825781	-0.539402	10.5841	0.00114063	0.133764
ENSG00000223495	NA	1.89634	-3.04094	10.5539	0.00115942	0.135274
ENSG00000255966	NA	-0.827239	-0.561729	10.4972	0.00119558	0.138784
ENSG00000137976	DNASE2B	1.29449	-2.06154	10.4836	0.00120436	0.139097
ENSG00000277745	H2AB3	-1.05442	-1.38092	10.4737	0.00121088	0.139148
ENSG00000164078	MST1R	-0.649812	0.434186	10.4636	0.00121751	0.13921
ENSG00000232667	NA	1.33609	-2.17727	10.3061	0.00132591	0.150851
ENSG00000278163	NA	-0.414997	8.90305	10.2625	0.00135759	0.15303
ENSG00000276216	NA	-0.498408	2.0656	10.2614	0.00135845	0.15303
ENSG00000272459	NA	-1.26054	-1.94017	10.2454	0.00137026	0.153603
ENSG00000260171	NA	-1.46361	-2.34221	10.2256	0.00138503	0.154502
ENSG00000273327	OR6L2P	-0.734534	-0.161917	10.1976	0.0014062	0.154659
ENSG00000151475	SLC25A31	-1.09762	-1.54911	10.1859	0.00141521	0.154659
ENSG00000238648	NA	-1.34538	-2.12723	10.185	0.00141591	0.154659
ENSG00000226243	NA	-0.65101	0.356711	10.1716	0.00142618	0.154659
ENSG00000236833	NA	-2.16328	-3.24002	10.1705	0.00142702	0.154659
ENSG00000237689	NA	-2.16328	-3.24002	10.1705	0.00142702	0.154659
ENSG00000026297	RNASET2	-0.50981	1.80907	10.1226	0.0014646	0.157983
ENSG00000225546	LINC02476	0.925703	-1.08647	10.0708	0.00150635	0.161724
ENSG00000214530	STARD10	-0.725937	-0.150286	10.0233	0.00154571	0.164724
ENSG00000242578	NA	1.2264	-1.97618	10.0198	0.0015487	0.164724
ENSG00000251012	NA	0.91487	-1.06432	9.9695	0.00159155	0.166459
ENSG00000204055	NA	0.673347	0.113819	9.96686	0.00159383	0.166459
ENSG00000153930	ANKFN1	0.634063	0.388084	9.95078	0.00160781	0.166459
ENSG00000223884	LOC101929452	0.618281	0.511531	9.94932	0.00160909	0.166459
ENSG00000249996	NA	0.580952	0.840595	9.94837	0.00160992	0.166459
ENSG00000237643	NA	2.08291	-3.3326	9.94147	0.00161597	0.166459
ENSG00000233200	NA	2.08291	-3.3326	9.94147	0.00161597	0.166459
ENSG00000243894	RPS3AP16	0.940657	-1.1676	9.91557	0.00163887	0.167197
ENSG00000162374	ELAVL4	1.62993	-2.76351	9.90862	0.00164507	0.167197
ENSG00000263945	MIR548Y	1.62993	-2.76351	9.90862	0.00164507	0.167197
ENSG00000128965	CHAC1	0.466068	2.53086	9.87906	0.00167171	0.169153
ENSG00000227220	NA	0.453036	2.878	9.84134	0.00170633	0.171896
ENSG00000174226	SNX31	-0.695335	-0.0249494	9.77847	0.00176567	0.175721
ENSG00000253736	NA	0.682183	0.0126237	9.7725	0.00177141	0.175721
ENSG00000254367	NA	-1.21043	-1.90093	9.76339	0.00178021	0.175721
ENSG00000231459	NA	0.692091	-0.0570471	9.73759	0.00180538	0.175721
ENSG00000280871	NA	-1.07597	-1.5634	9.73035	0.0018125	0.175721
ENSG00000138722	MMRN1	2.2265	-3.50376	9.71126	0.00183142	0.175721
ENSG00000261458	NA	2.2265	-3.50376	9.71126	0.00183142	0.175721
ENSG00000163873	GRIK3	0.884434	-0.999864	9.68459	0.0018582	0.175721
ENSG00000228271	LINC02048	-2.66789	-3.68427	9.68325	0.00185956	0.175721
ENSG00000234568	NA	-2.66789	-3.68427	9.68325	0.00185956	0.175721
ENSG00000228259	LOC100502572	-2.66789	-3.68427	9.68325	0.00185956	0.175721
ENSG00000230649	NA	-2.66789	-3.68427	9.68325	0.00185956	0.175721
ENSG00000225912	RPL26P36	-2.66789	-3.68427	9.68325	0.00185956	0.175721
ENSG00000254288	NA	-2.66789	-3.68427	9.68325	0.00185956	0.175721
ENSG00000261543	NA	-2.66789	-3.68427	9.68325	0.00185956	0.175721
ENSG00000170044	ZPLD1	-1.088	-1.60917	9.65557	0.00188779	0.176616
ENSG00000225094	NA	-1.28389	-2.08268	9.64676	0.00189686	0.176616
ENSG00000274016	NA	0.401789	10.1775	9.64398	0.00189973	0.176616
ENSG00000230156	LINC00443	-1.42721	-2.36727	9.61852	0.00192625	0.176616
ENSG00000199906	NA	1.82957	-3.0869	9.60923	0.00193602	0.176616
ENSG00000175325	PROP1	-1.34715	-2.21797	9.60865	0.00193663	0.176616
ENSG00000279607	NA	-1.34715	-2.21797	9.60865	0.00193663	0.176616
ENSG00000026036	RTEL1-TNFRSF6B	-1.34715	-2.21797	9.60865	0.00193663	0.176616
ENSG00000182256	GABRG3	1.29773	-2.20263	9.60683	0.00193855	0.176616
ENSG00000251010	NA	2.43456	-3.69776	9.57881	0.00196836	0.177915
ENSG00000070808	CAMK2A	2.43456	-3.69776	9.57881	0.00196836	0.177915
ENSG00000131914	LIN28A	-1.02422	-1.44739	9.52998	0.00202142	0.181522
ENSG00000167880	EVPL	-1.8313	-2.97722	9.52752	0.00202414	0.181522
ENSG00000249899	NA	1.09744	-1.72827	9.51077	0.00204269	0.18247
ENSG00000140557	ST8SIA2	0.998915	-1.4426	9.46763	0.0020913	0.186085
ENSG00000267795	SMIM22	1.14009	-1.85696	9.42851	0.00213638	0.188893
ENSG00000248457	NA	1.3447	-2.33072	9.42253	0.00214336	0.188893
ENSG00000135100	HNF1A	-0.609381	0.483921	9.41597	0.00215104	0.188893
ENSG00000248538	LOC157273	0.803974	-0.713629	9.41183	0.0021559	0.188893
ENSG00000232433	NA	1.19254	-1.99827	9.37602	0.00219842	0.191154
ENSG00000224271	LOC284930	1.19254	-1.99827	9.37602	0.00219842	0.191154
ENSG00000280186	NA	-2.09659	-3.28761	9.3523	0.00222706	0.192183
ENSG00000258137	LOC102724050	-2.09659	-3.28761	9.3523	0.00222706	0.192183
ENSG00000204388	HSPA1B	-0.395014	9.87241	9.3186	0.0022684	0.194325
ENSG00000184857	TMEM186	-0.812018	-0.719277	9.31821	0.00226888	0.194325
ENSG00000205022	PABPN1L	-1.05399	-1.57784	9.2809	0.00231556	0.196818
ENSG00000151790	TDO2	0.936215	-1.26702	9.27589	0.00232189	0.196818
ENSG00000079337	RAPGEF3	0.696884	-0.189794	9.27439	0.0023238	0.196818
ENSG00000233771	NA	-0.646074	0.170329	9.25421	0.00234955	0.197377
ENSG00000224222	NA	1.9038	-3.23003	9.25289	0.00235124	0.197377
ENSG00000130489	NA	-0.445296	2.72177	9.24895	0.0023563	0.197377
ENSG00000140044	JDP2	0.419504	3.68659	9.22871	0.00238249	0.197796
ENSG00000138606	SHF	-0.556506	0.901313	9.21366	0.00240216	0.197796
ENSG00000129654	FOXJ1	-1.62842	-2.75503	9.20999	0.00240698	0.197796
ENSG00000215506	NA	-1.62842	-2.75503	9.20999	0.00240698	0.197796
ENSG00000277145	NA	-1.62842	-2.75503	9.20999	0.00240698	0.197796
ENSG00000226425	NA	1.05483	-1.66018	9.20276	0.00241651	0.197796
ENSG00000226133	NA	-1.20411	-1.9781	9.19871	0.00242185	0.197796
ENSG00000182103	FAM181B	0.831477	-0.879021	9.18846	0.00243546	0.198199
ENSG00000100385	IL2RB	1.29964	-2.27867	9.16144	0.00247168	0.200434
ENSG00000226734	SNRPGP12	1.4766	-2.62696	9.1376	0.00250409	0.202345
ENSG00000165140	FBP1	-1.55344	-2.65558	9.12125	0.00252657	0.203442
ENSG00000095261	PSMD5	0.538051	1.0191	9.08511	0.002577	0.205354
ENSG00000232896	NA	1.70714	-2.99994	9.08492	0.00257725	0.205354
ENSG00000261145	NA	1.70714	-2.99994	9.08492	0.00257725	0.205354
ENSG00000114270	COL7A1	-0.433695	2.94891	9.06695	0.00260271	0.206662
ENSG00000244128	NA	-0.614572	0.346108	9.04902	0.00262835	0.207976
ENSG00000273210	NA	-1.91309	-3.14577	9.02092	0.00266908	0.21047
ENSG00000250508	LINC02701	0.866973	-1.06587	8.97864	0.00273154	0.214656
ENSG00000233154	LINC01762	-0.593263	0.48454	8.93659	0.00279514	0.218902
ENSG00000113100	CDH9	2.00098	-3.38879	8.92615	0.00281116	0.219241
ENSG00000170231	FABP6	1.25833	-2.22844	8.92129	0.00281865	0.219241
ENSG00000233785	NA	0.754582	-0.582071	8.91336	0.00283092	0.219449
ENSG00000186007	LEMD1	0.800984	-0.803758	8.90269	0.00284751	0.21999
ENSG00000273113	NA	-1.12016	-1.82548	8.89137	0.00286522	0.220612
ENSG00000180440	SERTM1	-0.474436	1.85792	8.88368	0.00287731	0.2208
ENSG00000275585	PDE4DIPP4	0.609983	0.277821	8.80689	0.00300096	0.228097
ENSG00000245904	NA	0.743629	-0.55098	8.80282	0.00300765	0.228097
ENSG00000233041	PHGR1	-1.77502	-3.01665	8.79487	0.00302079	0.228097
ENSG00000273342	NA	-1.77502	-3.01665	8.79487	0.00302079	0.228097
ENSG00000181652	ATG9B	0.878107	-1.1458	8.79352	0.00302303	0.228097
ENSG00000124116	WFDC3	-0.785601	-0.710092	8.78796	0.00303225	0.228097
ENSG00000278156	TSC22D1-AS1	-0.894793	-1.15729	8.77686	0.00305076	0.228737
ENSG00000249798	NA	-2.5756	-3.74985	8.75611	0.00308567	0.229847
ENSG00000219329	NA	-2.5756	-3.74985	8.75611	0.00308567	0.229847
ENSG00000279800	BCLAF1P2	-0.409722	3.62921	8.73409	0.00312316	0.231498
ENSG00000276850	NA	-0.821303	-0.87835	8.73122	0.00312807	0.231498
ENSG00000165272	AQP3	-0.53616	0.955797	8.72526	0.00313832	0.231507
ENSG00000237343	NA	1.49419	-2.72977	8.6924	0.0031954	0.234522
ENSG00000257956	NA	0.647389	-0.0206162	8.68454	0.00320921	0.234522
ENSG00000261418	HERC2P6	1.75957	-3.13431	8.68411	0.00320996	0.234522
ENSG00000276213	NA	2.13406	-3.56701	8.6476	0.00327492	0.236007
ENSG00000237440	ZNF737	2.13406	-3.56701	8.6476	0.00327492	0.236007
ENSG00000267577	NA	2.13406	-3.56701	8.6476	0.00327492	0.236007
ENSG00000280081	LINC01667	2.13406	-3.56701	8.6476	0.00327492	0.236007
ENSG00000228168	HNRNPA1P21	1.60372	-2.91795	8.63529	0.00329712	0.236007
ENSG00000205955	NA	1.60372	-2.91795	8.63529	0.00329712	0.236007
ENSG00000168653	NDUFS5	-0.38681	5.63295	8.63231	0.00330253	0.236007
ENSG00000196154	S100A4	0.890651	-1.23041	8.60736	0.00334808	0.238003
ENSG00000085552	IGSF9	-0.490969	1.47092	8.60562	0.00335128	0.238003
ENSG00000188822	CNR2	-0.991151	-1.51711	8.58869	0.00338258	0.239482
ENSG00000213265	TSGA13	-1.22134	-2.12469	8.57238	0.00341301	0.240891
ENSG00000154188	ANGPT1	0.544492	0.778765	8.56033	0.00343567	0.24092
ENSG00000233926	LOC101927502	-0.518729	1.08977	8.54883	0.00345745	0.24092
ENSG00000255021	NA	-2.02667	-3.33688	8.54634	0.00346217	0.24092
ENSG00000253416	NA	-2.02667	-3.33688	8.54634	0.00346217	0.24092
ENSG00000203987	LOC100133077	-1.57974	-2.78867	8.53876	0.00347663	0.24092
ENSG00000128815	WDFY4	-1.57974	-2.78867	8.53876	0.00347663	0.24092
ENSG00000236502	SIX3-AS1	1.35567	-2.5023	8.52081	0.00351109	0.242573
ENSG00000114248	LRRC31	1.18518	-2.13297	8.49448	0.00356226	0.245367
ENSG00000148291	SURF2	-0.406499	3.48381	8.48079	0.00358916	0.245923
ENSG00000265888	DSCAS	0.658271	-0.143615	8.47585	0.00359892	0.245923
ENSG00000198049	AVPR1B	1.25796	-2.30585	8.47099	0.00360855	0.245923
ENSG00000231830	NA	-1.31277	-2.33944	8.45245	0.00364552	0.245923
ENSG00000174990	CA5A	-1.31277	-2.33944	8.45245	0.00364552	0.245923
ENSG00000273001	NA	2.32854	-3.77011	8.4524	0.00364561	0.245923
ENSG00000277475	NA	2.32854	-3.77011	8.4524	0.00364561	0.245923
ENSG00000247193	LOC439933	-1.44745	-2.59188	8.43984	0.00367088	0.246175
ENSG00000175121	WFDC5	-1.44745	-2.59188	8.43984	0.00367088	0.246175
ENSG00000247624	CPEB2-DT	0.561868	0.560348	8.39484	0.00376287	0.251606
ENSG00000268262	NA	-0.460764	1.85	8.36841	0.00381799	0.254469
ENSG00000212864	RNF208	-0.450852	2.03798	8.36368	0.00382795	0.254469
ENSG00000253766	NA	0.764628	-0.759298	8.32967	0.00390028	0.258456
ENSG00000183684	ALYREF	-0.377295	6.29923	8.3249	0.00391053	0.258456
ENSG00000259319	NA	0.820551	-1.01266	8.31578	0.00393021	0.258844
ENSG00000186529	CYP4F3	1.82628	-3.28235	8.29727	0.00397048	0.258844
ENSG00000232218	NA	-0.734267	-0.573688	8.29259	0.00398072	0.258844
ENSG00000226308	NA	-0.774302	-0.76907	8.27859	0.00401153	0.258844
ENSG00000182752	PAPPA	0.450985	1.94952	8.2687	0.00403343	0.258844
ENSG00000148204	CRB2	-0.519808	0.974778	8.26211	0.0040481	0.258844
ENSG00000272097	NA	0.519358	0.943406	8.25802	0.00405724	0.258844
ENSG00000183615	FAM167B	-1.12658	-1.95665	8.25763	0.00405812	0.258844
ENSG00000243276	NA	-1.12658	-1.95665	8.25763	0.00405812	0.258844
ENSG00000270324	NA	-1.12658	-1.95665	8.25763	0.00405812	0.258844
ENSG00000165794	SLC39A2	1.3042	-2.44381	8.25634	0.004061	0.258844
ENSG00000278338	VWA8-AS1	0.78268	-0.861215	8.24916	0.00407708	0.258844
ENSG00000144644	GADL1	1.51497	-2.8404	8.24511	0.00408618	0.258844
ENSG00000236366	LOC153910	1.51497	-2.8404	8.24511	0.00408618	0.258844
ENSG00000261863	LINC01996	1.51497	-2.8404	8.24511	0.00408618	0.258844
ENSG00000112981	NME5	0.586163	0.302845	8.22721	0.00412669	0.259524
ENSG00000212907	ND4L	-0.374839	6.36534	8.22568	0.00413018	0.259524
ENSG00000249167	SEMA6A-AS2	-0.712673	-0.477809	8.22534	0.00413096	0.259524
ENSG00000108924	HLF	0.409671	3.02639	8.21397	0.00415691	0.259532
ENSG00000247157	LINC01252	0.522217	0.896072	8.21391	0.00415704	0.259532
ENSG00000251257	NA	1.64038	-3.04457	8.20545	0.00417648	0.259532
ENSG00000267717	NA	1.64038	-3.04457	8.20545	0.00417648	0.259532
ENSG00000157368	IL34	-0.73425	-0.596565	8.19346	0.00420417	0.260545
ENSG00000206549	NA	-1.14538	-2.0171	8.18385	0.0042265	0.261221
ENSG00000112562	SMOC2	0.745904	-0.706947	8.16114	0.00427976	0.263799
ENSG00000261472	NA	0.580431	0.328125	8.15466	0.00429507	0.264031
ENSG00000244153	NA	-2.19575	-3.55756	8.13199	0.00434909	0.266635
ENSG00000161405	IKZF3	0.451734	1.85657	8.12238	0.0043722	0.267336
ENSG00000109758	HGFAC	-1.16609	-2.08019	8.11386	0.00439282	0.26788
ENSG00000247950	SEC24B-AS1	0.490368	1.23449	8.09325	0.00444305	0.268699
ENSG00000176046	NUPR1	1.05218	-1.85926	8.08935	0.00445261	0.268699
ENSG00000004487	KDM1A	-0.396231	3.50971	8.08035	0.00447478	0.268699
ENSG00000198888	ND1	-0.368474	8.26332	8.07916	0.00447772	0.268699
ENSG00000278705	H4C2	-0.368212	8.50651	8.07522	0.00448747	0.268699
ENSG00000250969	NA	-1.71645	-3.05722	8.07481	0.00448849	0.268699
ENSG00000232268	OR52I1	-1.71645	-3.05722	8.07481	0.00448849	0.268699
ENSG00000271771	NA	1.36237	-2.59632	8.06311	0.00451756	0.269423
ENSG00000196110	ZNF699	0.457197	1.72271	8.05588	0.00453563	0.269423
ENSG00000155066	PROM2	0.734188	-0.673077	8.05575	0.00453594	0.269423
ENSG00000277774	RN7SL763P	1.1809	-2.2053	8.04689	0.0045582	0.270015
ENSG00000259821	NA	0.894675	-1.36111	8.04239	0.00456953	0.270015
ENSG00000258558	NA	-0.711972	-0.520923	8.02955	0.00460202	0.271235
ENSG00000226645	NA	1.25754	-2.38761	8.01581	0.00463706	0.272597
ENSG00000259315	ACTG1P17	0.422789	2.43568	8.00672	0.0046604	0.2729
ENSG00000167515	TRAPPC2L	-0.376613	4.93141	8.00451	0.00466609	0.2729
ENSG00000245598	DACT3-AS1	-0.813444	-1.00475	7.9862	0.00471352	0.274459
ENSG00000164675	IQUB	0.431024	2.2134	7.98497	0.00471674	0.274459
ENSG00000255496	NA	-0.625492	-0.0224083	7.96615	0.00476601	0.276089
ENSG00000267131	LOC101927855	-0.934354	-1.45882	7.96382	0.00477216	0.276089
ENSG00000254317	NA	0.925058	-1.48901	7.9465	0.00481806	0.276089
ENSG00000180061	TMEM150B	-0.675611	-0.341394	7.94442	0.0048236	0.276089
ENSG00000262772	NA	-0.641543	-0.136028	7.93684	0.00484384	0.276089
ENSG00000142676	RPL11	-0.365515	7.87623	7.93568	0.00484695	0.276089
ENSG00000271133	LOC101927811	-1.24315	-2.28797	7.93531	0.00484792	0.276089
ENSG00000229382	NA	1.91412	-3.44717	7.93327	0.00485341	0.276089
ENSG00000237664	LINC00316	1.91412	-3.44717	7.93327	0.00485341	0.276089
ENSG00000107819	SFXN3	-0.387548	3.76767	7.91296	0.0049082	0.277771
ENSG00000228189	LINC02843	1.43786	-2.76683	7.90314	0.0049349	0.277771
ENSG00000259843	NA	0.801962	-1.02405	7.90291	0.00493552	0.277771
ENSG00000170961	HAS2	0.652712	-0.25962	7.8863	0.00498108	0.277771
ENSG00000282876	NA	-1.52935	-2.82314	7.87958	0.00499962	0.277771
ENSG00000227063	NA	-0.411528	2.6942	7.87492	0.00501252	0.277771
ENSG00000253408	NA	-0.995094	-1.66978	7.87246	0.00501932	0.277771
ENSG00000154227	CERS3	-0.795213	-0.954145	7.8676	0.00503284	0.277771
ENSG00000259788	NA	1.14682	-2.15755	7.85883	0.0050573	0.277771
ENSG00000279536	NA	-1.31215	-2.44526	7.8554	0.00506692	0.277771
ENSG00000111058	ACSS3	0.399169	3.08167	7.8536	0.00507195	0.277771
ENSG00000215895	HSPA5P1	-2.47699	-3.81865	7.84164	0.00510564	0.277771
ENSG00000135824	RGS8	-2.47699	-3.81865	7.84164	0.00510564	0.277771
ENSG00000239628	NA	-2.47699	-3.81865	7.84164	0.00510564	0.277771
ENSG00000255289	NA	-2.47699	-3.81865	7.84164	0.00510564	0.277771
ENSG00000229859	PGA3	-2.47699	-3.81865	7.84164	0.00510564	0.277771
ENSG00000261751	NA	-2.47699	-3.81865	7.84164	0.00510564	0.277771
ENSG00000129474	AJUBA	-0.628982	-0.08064	7.83834	0.00511494	0.277771
ENSG00000170819	BFSP2	-1.40324	-2.62184	7.82645	0.00514871	0.277771
ENSG00000214872	SMTNL1	-1.40324	-2.62184	7.82645	0.00514871	0.277771
ENSG00000172824	CES4A	-1.40324	-2.62184	7.82645	0.00514871	0.277771
ENSG00000226965	NA	0.50273	0.975293	7.82593	0.0051502	0.277771
ENSG00000104112	SCG3	0.758887	-0.852397	7.80482	0.00521072	0.280373
ENSG00000223711	NA	1.21503	-2.33353	7.79612	0.00523584	0.281018
ENSG00000010379	SLC6A13	-0.623065	-0.0537225	7.79218	0.00524728	0.281018
ENSG00000253471	NA	-1.00492	-1.71915	7.7741	0.00530005	0.282854
ENSG00000207955	NA	-1.09752	-1.97572	7.77198	0.0053063	0.282854
ENSG00000178997	EXD1	0.945341	-1.5972	7.75855	0.00534589	0.284302
ENSG00000237257	MTND2P8	-1.95318	-3.38795	7.7541	0.00535909	0.284343
ENSG00000267651	NA	0.537907	0.570091	7.73034	0.00543006	0.287441
ENSG00000070669	ASNS	0.361977	6.79566	7.71893	0.00546449	0.288596
ENSG00000271387	NA	0.847655	-1.25699	7.70198	0.00551603	0.290647
ENSG00000235450	NA	0.575879	0.227617	7.69554	0.00553575	0.291015
ENSG00000249868	NA	-0.843039	-1.19007	7.68739	0.00556079	0.291661
ENSG00000224063	NA	-1.01552	-1.77026	7.6763	0.00559509	0.292525
ENSG00000234782	NA	-0.907941	-1.43052	7.67379	0.00560285	0.292525
ENSG00000273548	NA	0.378521	3.9228	7.66188	0.00563997	0.293792
ENSG00000024422	EHD2	-0.457075	1.54257	7.6192	0.00577501	0.294941
ENSG00000259124	NA	0.547477	0.444103	7.61736	0.00578091	0.294941
ENSG00000186038	HTR3E	2.0353	-3.63304	7.60767	0.00581207	0.294941
ENSG00000225940	NA	2.0353	-3.63304	7.60767	0.00581207	0.294941
ENSG00000271820	LOC285804	2.0353	-3.63304	7.60767	0.00581207	0.294941
ENSG00000231359	RPL31P34	2.0353	-3.63304	7.60767	0.00581207	0.294941
ENSG00000187682	ERAS	2.0353	-3.63304	7.60767	0.00581207	0.294941
ENSG00000123584	MAGEA9	2.0353	-3.63304	7.60767	0.00581207	0.294941
ENSG00000166035	LIPC	2.0353	-3.63304	7.60767	0.00581207	0.294941
ENSG00000269711	NA	2.0353	-3.63304	7.60767	0.00581207	0.294941
ENSG00000165917	RAPSN	-0.721719	-0.675146	7.60265	0.00582827	0.294941
ENSG00000258497	NA	1.37013	-2.69684	7.60087	0.00583401	0.294941
ENSG00000228651	NA	1.17613	-2.28142	7.59468	0.00585408	0.294941
ENSG00000276990	NA	1.17613	-2.28142	7.59468	0.00585408	0.294941
ENSG00000251034	NA	-0.689984	-0.512894	7.58724	0.00587829	0.294941
ENSG00000283108	NA	0.56627	0.271715	7.58474	0.00588644	0.294941
ENSG00000160318	CLDND2	-1.02699	-1.82326	7.57924	0.00590445	0.294941
ENSG00000206737	RNVU1-18	-0.502783	0.914358	7.57854	0.00590674	0.294941
ENSG00000273523	LOC101929657	0.871259	-1.37558	7.57561	0.00591633	0.294941
ENSG00000130755	GMFG	0.969292	-1.71416	7.5745	0.00591998	0.294941
ENSG00000154316	TDH	0.433173	1.91283	7.56914	0.00593761	0.295177
ENSG00000226937	CEP164P1	0.471265	1.2713	7.56289	0.00595825	0.29556
ENSG00000168237	GLYCTK	-0.821008	-1.13268	7.55553	0.0059826	0.296126
ENSG00000280344	NA	1.01984	-1.87963	7.52518	0.00608426	0.300393
ENSG00000099800	TIMM13	-0.35951	6.00305	7.52145	0.00609686	0.300393
ENSG00000223920	NA	-1.78265	-3.23625	7.5169	0.00611228	0.300393
ENSG00000177954	RPS27	-0.358511	6.25692	7.51378	0.00612286	0.300393
ENSG00000224086	NA	-0.560003	0.336104	7.51036	0.0061345	0.300393
ENSG00000164304	CAGE1	0.583861	0.105428	7.49819	0.00617611	0.301445
ENSG00000226310	NA	0.631353	-0.229039	7.49637	0.00618234	0.301445
ENSG00000210196	NA	-0.395859	2.87772	7.48943	0.00620621	0.301965
ENSG00000101134	DOK5	0.748778	-0.881816	7.48178	0.00623264	0.302023
ENSG00000103832	NA	-0.540876	0.493842	7.48144	0.00623382	0.302023
ENSG00000187821	HELT	-1.17989	-2.23825	7.46274	0.00629891	0.303397
ENSG00000184999	SLC22A10	-0.919075	-1.51519	7.45862	0.00631333	0.303397
ENSG00000232480	TGFB2-AS1	-0.698974	-0.595381	7.45337	0.00633179	0.303397
ENSG00000236708	NA	-0.698974	-0.595381	7.45337	0.00633179	0.303397
ENSG00000234884	LOC100996404	-0.823133	-1.16652	7.4456	0.00635918	0.303397
ENSG00000224850	NA	1.45387	-2.88037	7.44302	0.0063683	0.303397
ENSG00000231724	NA	1.45387	-2.88037	7.44302	0.0063683	0.303397
ENSG00000228835	NA	1.45387	-2.88037	7.44302	0.0063683	0.303397
ENSG00000137474	MYO7A	-0.641477	-0.270925	7.43603	0.00639309	0.303944
ENSG00000262484	CCER2	0.807243	-1.1599	7.41001	0.00648621	0.307732
ENSG00000130813	SHFL	-0.882727	-1.40276	7.39739	0.00653186	0.308637
ENSG00000233205	NA	-1.20675	-2.31211	7.39727	0.00653228	0.308637
ENSG00000275026	GXYLT1P4	0.73548	-0.843634	7.37675	0.00660726	0.309537
ENSG00000231443	NA	0.618862	-0.180678	7.37564	0.00661134	0.309537
ENSG00000154146	NRGN	-0.37587	3.64718	7.3686	0.00663726	0.309537
ENSG00000258394	NA	-1.6554	-3.09902	7.36849	0.00663766	0.309537
ENSG00000188662	NA	-1.6554	-3.09902	7.36849	0.00663766	0.309537
ENSG00000165949	IFI27	-0.422168	2.05409	7.36718	0.00664251	0.309537
ENSG00000182162	P2RY8	1.74435	-3.33657	7.36512	0.0066501	0.309537
ENSG00000178107	NA	2.21411	-3.84614	7.35048	0.00670449	0.309537
ENSG00000126460	PRRG2	-0.584315	0.0935369	7.34986	0.0067068	0.309537
ENSG00000169020	ATP5ME	-0.393243	2.83605	7.34801	0.0067137	0.309537
ENSG00000109684	CLNK	1.57038	-3.09058	7.34799	0.00671376	0.309537
ENSG00000172367	PDZD3	1.57038	-3.09058	7.34799	0.00671376	0.309537
ENSG00000223646	LOC101928012	0.798011	-1.13662	7.34341	0.0067309	0.309545
ENSG00000280220	NA	-1.2371	-2.38995	7.33882	0.00674811	0.309545
ENSG00000232139	LINC00867	1.2119	-2.41689	7.33711	0.00675454	0.309545
ENSG00000255516	NA	1.31012	-2.63012	7.33173	0.00677479	0.309852
ENSG00000163993	S100P	0.543864	0.380427	7.32661	0.00679412	0.310116
ENSG00000154262	ABCA6	0.759667	-0.972358	7.31997	0.00681926	0.310643
ENSG00000026103	FAS	0.397572	2.62995	7.31576	0.00683523	0.310752
ENSG00000232679	NA	-2.109	-3.61745	7.29547	0.00691286	0.312418
ENSG00000204701	OR2J3	-2.109	-3.61745	7.29547	0.00691286	0.312418
ENSG00000217612	NA	-2.109	-3.61745	7.29547	0.00691286	0.312418
ENSG00000253288	NA	-1.27167	-2.47225	7.28906	0.00693757	0.312687
ENSG00000224208	NA	-0.887224	-1.44367	7.28684	0.00694616	0.312687
ENSG00000227578	RPS3AP53	-1.55646	-2.97374	7.27986	0.00697318	0.312926
ENSG00000181418	DDN	-0.44671	1.54124	7.27841	0.00697884	0.312926
ENSG00000274010	ZFP91P1	0.825667	-1.27046	7.26201	0.00704284	0.315177
ENSG00000144452	ABCA12	0.460056	1.2882	7.2462	0.00710512	0.316749
ENSG00000259639	NA	-0.638992	-0.308207	7.24606	0.00710566	0.316749
ENSG00000248138	NA	-0.931746	-1.60515	7.24166	0.00712309	0.316908
ENSG00000278530	CHMP1B2P	-1.47714	-2.85849	7.2334	0.00715597	0.317137
ENSG00000257060	NA	-1.47714	-2.85849	7.2334	0.00715597	0.317137
ENSG00000204839	MROH6	-0.440741	1.61024	7.21873	0.00721467	0.318318
ENSG00000139626	ITGB7	0.780466	-1.09117	7.21701	0.00722159	0.318318
ENSG00000226706	LOC101928525	-0.803962	-1.14334	7.21334	0.00723637	0.318318
ENSG00000276354	NA	-0.708671	-0.707569	7.21286	0.0072383	0.318318
ENSG00000250081	NA	0.683579	-0.624931	7.18364	0.00735712	0.322923
ENSG00000229893	NA	0.902447	-1.58239	7.15978	0.00745563	0.326619
ENSG00000242012	NA	1.17079	-2.36174	7.13782	0.00754747	0.33001
ENSG00000224445	LINC01708	0.652869	-0.463752	7.13129	0.00757501	0.330232
ENSG00000231857	NA	0.610942	-0.199096	7.12798	0.00758902	0.330232
ENSG00000251141	NA	0.371292	3.51774	7.12636	0.00759586	0.330232
ENSG00000213057	C1orf220	-1.10215	-2.12215	7.11501	0.00764414	0.330587
ENSG00000237016	LOC100129456	0.731524	-0.892225	7.10789	0.00767454	0.330587
ENSG00000244627	NA	-0.708191	-0.732697	7.10682	0.00767912	0.330587
ENSG00000187527	ATP13A5	0.607983	-0.187105	7.10056	0.007706	0.330587
ENSG00000101349	PAK5	0.406692	2.20436	7.1001	0.00770795	0.330587
ENSG00000271623	NA	1.00918	-1.94008	7.09797	0.00771713	0.330587
ENSG00000230104	NA	1.25653	-2.56635	7.09054	0.0077492	0.330587
ENSG00000205002	AARD	1.25653	-2.56635	7.09054	0.0077492	0.330587
ENSG00000246548	LINC02288	1.25653	-2.56635	7.09054	0.0077492	0.330587
ENSG00000257408	NA	1.25653	-2.56635	7.09054	0.0077492	0.330587
ENSG00000230657	PRB4	0.50428	0.678322	7.08734	0.00776305	0.330587
ENSG00000198400	NTRK1	-0.428226	1.74986	7.06524	0.00785937	0.334067
ENSG00000257135	NA	0.502083	0.691364	7.06041	0.0078806	0.334348
ENSG00000149124	GLYAT	-0.542275	0.336783	7.05262	0.00791494	0.335183
ENSG00000169064	ZBBX	0.399343	2.34843	7.03632	0.00798728	0.337621
ENSG00000233901	LINC01503	-0.862302	-1.41566	7.02047	0.00805831	0.33972
ENSG00000228050	NA	-0.616983	-0.233622	7.01862	0.00806665	0.33972
ENSG00000168878	SFTPB	-0.556368	0.205044	7.01256	0.00809397	0.339946
ENSG00000068079	IFI35	-0.458135	1.23832	7.01085	0.00810173	0.339946
ENSG00000204922	UQCC3	-0.479148	0.958092	6.99608	0.00816885	0.341754
ENSG00000236463	NA	0.660423	-0.546204	6.99367	0.00817984	0.341754
ENSG00000227482	NA	1.47315	-3.00352	6.98001	0.00824252	0.341754
ENSG00000266187	RN7SL480P	-1.87575	-3.44096	6.97718	0.00825555	0.341754
ENSG00000171431	KRT20	-1.87575	-3.44096	6.97718	0.00825555	0.341754
ENSG00000267286	NA	-1.87575	-3.44096	6.97718	0.00825555	0.341754
ENSG00000130706	ADRM1	-0.351309	4.96003	6.97615	0.00826033	0.341754
ENSG00000129673	AANAT	-0.512611	0.58292	6.97151	0.00828177	0.341754
ENSG00000270022	NA	-0.469454	1.06755	6.96963	0.00829045	0.341754
ENSG00000260133	CA5AP1	1.82168	-3.50792	6.96581	0.00830817	0.341754
ENSG00000242259	C22orf39	-0.720144	-0.829224	6.96559	0.00830921	0.341754
ENSG00000243485	NA	1.13321	-2.30863	6.95541	0.00835662	0.341964
ENSG00000213777	VN1R103P	-1.14439	-2.26155	6.94729	0.00839462	0.341964
ENSG00000235912	NA	-2.37114	-3.89101	6.942	0.00841948	0.341964
ENSG00000231666	LINC01704	-2.37114	-3.89101	6.942	0.00841948	0.341964
ENSG00000135625	EGR4	-2.37114	-3.89101	6.942	0.00841948	0.341964
ENSG00000228339	AMD1P1	-2.37114	-3.89101	6.942	0.00841948	0.341964
ENSG00000275552	NA	-2.37114	-3.89101	6.942	0.00841948	0.341964
ENSG00000112183	RBM24	1.04856	-2.09005	6.9326	0.00846386	0.341964
ENSG00000233893	EZR-AS1	1.04856	-2.09005	6.9326	0.00846386	0.341964
ENSG00000100985	MMP9	1.04856	-2.09005	6.9326	0.00846386	0.341964
ENSG00000265460	NA	-0.497098	0.723334	6.92032	0.00852218	0.343713
ENSG00000105894	PTN	0.813722	-1.30986	6.89841	0.00862725	0.346744
ENSG00000262198	NA	0.860193	-1.49093	6.89832	0.00862766	0.346744
ENSG00000171595	DNAI2	1.20835	-2.50531	6.87317	0.00874992	0.351041
ENSG00000234145	NAP1L4P3	-1.16941	-2.33667	6.87002	0.00876535	0.351044
ENSG00000271880	AGAP11	1.3138	-2.73304	6.86196	0.00880499	0.351644
ENSG00000198576	ARC	-0.466775	1.05293	6.85825	0.00882332	0.351644
ENSG00000198763	ND2	-0.339808	7.78072	6.85761	0.00882646	0.351644
ENSG00000198881	ASB12	-1.03757	-2.01467	6.82732	0.00897739	0.357035
ENSG00000241369	LINC01192	-0.963181	-1.8039	6.80452	0.00909275	0.36052
ENSG00000258932	LOC728755	0.34709	4.90561	6.80377	0.00909655	0.36052
ENSG00000275457	NA	-0.607531	-0.239291	6.79146	0.00915948	0.360755
ENSG00000206187	LINC02346	1.0987	-2.25742	6.78783	0.00917815	0.360755
ENSG00000237868	NA	-1.71273	-3.28378	6.7872	0.00918137	0.360755
ENSG00000165125	TRPV6	-1.71273	-3.28378	6.7872	0.00918137	0.360755
ENSG00000207359	RNU6-925P	-1.71273	-3.28378	6.7872	0.00918137	0.360755
ENSG00000231808	NA	-0.706644	-0.810822	6.78315	0.00920223	0.360955
ENSG00000250474	NA	-0.76766	-1.09806	6.77545	0.00924203	0.361895
ENSG00000250447	LINC02105	-0.811367	-1.28485	6.75786	0.00933357	0.364855
ENSG00000235979	NA	0.945801	-1.82384	6.74787	0.00938599	0.365485
ENSG00000230870	FBXW11P1	0.945801	-1.82384	6.74787	0.00938599	0.365485
ENSG00000138642	HERC6	0.355361	3.90326	6.74565	0.00939763	0.365485
ENSG00000267128	RNF157-AS1	-1.23001	-2.49978	6.73451	0.0094565	0.366309
ENSG00000106211	HSPB1	-0.346301	4.7922	6.73277	0.00946575	0.366309
ENSG00000130255	RPL36	-0.336601	7.87306	6.73256	0.00946688	0.366309
ENSG00000274808	TBC1D3B	-0.914569	-1.66771	6.72453	0.0095096	0.367341
ENSG00000264350	NA	-0.483145	0.796406	6.71947	0.00953658	0.367761
ENSG00000204442	FAM155A	0.407427	1.9159	6.70471	0.00961585	0.368877
ENSG00000229676	ZNF492	0.436868	1.36902	6.69487	0.00966906	0.368877
ENSG00000101977	MCF2	-0.506179	0.541612	6.69164	0.0096866	0.368877
ENSG00000214182	PTMAP5	-0.486865	0.742215	6.68859	0.0097032	0.368877
ENSG00000039600	SOX30	-0.750114	-1.04412	6.68334	0.00973181	0.368877
ENSG00000224805	LINC00853	-1.59166	-3.1421	6.67724	0.00976519	0.368877
ENSG00000124875	CXCL6	-1.59166	-3.1421	6.67724	0.00976519	0.368877
ENSG00000253286	NA	-1.59166	-3.1421	6.67724	0.00976519	0.368877
ENSG00000225760	NA	-1.59166	-3.1421	6.67724	0.00976519	0.368877
ENSG00000086506	HBQ1	-0.4284	1.52608	6.67188	0.00979457	0.368877
ENSG00000205755	CRLF2	0.823256	-1.40495	6.67049	0.00980223	0.368877
ENSG00000255346	NOX5	0.997557	-2.00316	6.66789	0.00981653	0.368877
ENSG00000262769	NA	0.997557	-2.00316	6.66789	0.00981653	0.368877
ENSG00000177414	UBE2U	1.39006	-2.92144	6.66305	0.00984321	0.368877
ENSG00000261842	NA	1.39006	-2.92144	6.66305	0.00984321	0.368877
ENSG00000120907	ADRA1A	1.39006	-2.92144	6.66305	0.00984321	0.368877
ENSG00000260232	NA	1.39006	-2.92144	6.66305	0.00984321	0.368877
ENSG00000229719	NA	-0.768437	-1.13109	6.66076	0.00985586	0.368877
ENSG00000162398	LEXM	-0.682708	-0.723423	6.65269	0.00990061	0.369538
ENSG00000110002	VWA5A	0.701578	-0.863983	6.65175	0.00990584	0.369538
ENSG00000136010	ALDH1L2	0.345511	4.57272	6.64403	0.00994888	0.370539
ENSG00000265565	MIR3143	-1.06909	-2.14361	6.63028	0.0100259	0.372196
ENSG00000106328	FSCN3	-1.06909	-2.14361	6.63028	0.0100259	0.372196
ENSG00000088002	SULT2B1	-0.538746	0.218945	6.62281	0.0100681	0.372652
ENSG00000166145	SPINT1	-1.49789	-3.01312	6.62061	0.0100806	0.372652
ENSG00000237596	LOC644135	-0.921265	-1.71702	6.61044	0.0101383	0.372652
ENSG00000184599	TAFA3	-1.42298	-2.89476	6.60126	0.0101907	0.372652
ENSG00000270921	NA	-1.42298	-2.89476	6.60126	0.0101907	0.372652
ENSG00000279073	NA	-0.733902	-0.992128	6.59911	0.010203	0.372652
ENSG00000226539	NA	1.92928	-3.70212	6.59512	0.0102259	0.372652
ENSG00000271788	NA	1.92928	-3.70212	6.59512	0.0102259	0.372652
ENSG00000227835	NA	1.92928	-3.70212	6.59512	0.0102259	0.372652
ENSG00000206192	NA	1.92928	-3.70212	6.59512	0.0102259	0.372652
ENSG00000198835	GJC2	-0.386634	2.37641	6.59489	0.0102272	0.372652
ENSG00000176928	GCNT4	0.860792	-1.56773	6.59375	0.0102338	0.372652
ENSG00000237441	RGL2	-0.528912	0.283719	6.56683	0.0103897	0.377729
ENSG00000267305	NA	-0.769253	-1.1649	6.54503	0.0105177	0.381456
ENSG00000133067	LGR6	0.547591	0.0842055	6.54371	0.0105256	0.381456
ENSG00000233859	NA	-0.844873	-1.47035	6.53264	0.0105912	0.382644
ENSG00000131620	ANO1	0.756855	-1.16153	6.52974	0.0106086	0.382644
ENSG00000238783	NA	0.756855	-1.16153	6.52974	0.0106086	0.382644
ENSG00000263033	NA	-0.533565	0.227896	6.52338	0.0106466	0.38341
ENSG00000259112	NDUFC2-KCTD14	-0.42729	1.45872	6.51529	0.0106951	0.383443
ENSG00000217416	NA	1.49681	-3.13805	6.51485	0.0106978	0.383443
ENSG00000183734	ASCL2	1.49681	-3.13805	6.51485	0.0106978	0.383443
ENSG00000227179	PGBP	-0.928482	-1.76809	6.49595	0.0108121	0.383576
ENSG00000102387	TAF7L	0.442143	1.18226	6.48382	0.0108861	0.383576
ENSG00000279235	NA	0.512239	0.371015	6.48195	0.0108975	0.383576
ENSG00000182195	LDOC1	-0.347828	3.96175	6.47724	0.0109265	0.383576
ENSG00000273199	NA	-0.994281	-1.97334	6.47723	0.0109265	0.383576
ENSG00000252797	RN7SKP272	-2.01671	-3.68002	6.47568	0.010936	0.383576
ENSG00000135069	PSAT1	0.330278	7.63078	6.47454	0.0109431	0.383576
ENSG00000124635	H2BC11	-0.329294	8.79722	6.46796	0.0109836	0.383576
ENSG00000272800	NA	0.645174	-0.610038	6.46249	0.0110175	0.383576
ENSG00000268643	NA	-0.535114	0.192496	6.4609	0.0110274	0.383576
ENSG00000163565	IFI16	1.65748	-3.39282	6.45936	0.0110369	0.383576
ENSG00000154764	WNT7A	1.65748	-3.39282	6.45936	0.0110369	0.383576
ENSG00000281327	NA	1.65748	-3.39282	6.45936	0.0110369	0.383576
ENSG00000206747	RNU6-245P	1.65748	-3.39282	6.45936	0.0110369	0.383576
ENSG00000253103	LINC01609	1.65748	-3.39282	6.45936	0.0110369	0.383576
ENSG00000255267	LINC02687	1.65748	-3.39282	6.45936	0.0110369	0.383576
ENSG00000257392	LOC644746	1.65748	-3.39282	6.45936	0.0110369	0.383576
ENSG00000258949	LOC101927418	1.65748	-3.39282	6.45936	0.0110369	0.383576
ENSG00000277435	LOC101269108	1.65748	-3.39282	6.45936	0.0110369	0.383576
ENSG00000265975	NA	1.65748	-3.39282	6.45936	0.0110369	0.383576
ENSG00000180929	GPR62	-1.10799	-2.28525	6.44273	0.0111407	0.38601
ENSG00000204422	NA	-1.10799	-2.28525	6.44273	0.0111407	0.38601
ENSG00000251234	NA	-0.77011	-1.19953	6.42824	0.011232	0.388582
ENSG00000224817	NA	0.611829	-0.42206	6.40912	0.0113535	0.392194
ENSG00000197980	LEKR1	0.359638	3.11187	6.40292	0.0113933	0.392973
ENSG00000241627	NA	-0.612565	-0.398442	6.37976	0.0115429	0.397535
ENSG00000251259	NA	0.876591	-1.68217	6.36693	0.0116266	0.399816
ENSG00000250421	NA	-1.13107	-2.36167	6.35417	0.0117106	0.401806
ENSG00000128228	SDF2L1	-0.334782	5.01058	6.34927	0.011743	0.401806
ENSG00000186468	RPS23	-0.329288	6.30416	6.34645	0.0117616	0.401806
ENSG00000198899	ATP6	-0.326102	8.8072	6.3436	0.0117806	0.401806
ENSG00000273925	NA	1.08897	-2.33635	6.33348	0.011848	0.401806
ENSG00000124467	PSG8	1.08897	-2.33635	6.33348	0.011848	0.401806
ENSG00000196890	H2BU1	-0.326809	7.50743	6.33314	0.0118502	0.401806
ENSG00000216657	NA	0.93259	-1.88194	6.33144	0.0118616	0.401806
ENSG00000124593	NA	-0.523405	0.245636	6.32949	0.0118746	0.401806
ENSG00000149781	FERMT3	-0.413267	1.59451	6.32805	0.0118843	0.401806
ENSG00000235548	NA	0.725117	-1.07051	6.32536	0.0119024	0.401806
ENSG00000173366	NA	-0.889964	-1.68326	6.32419	0.0119102	0.401806
ENSG00000256594	LOC374443	0.429825	1.28475	6.32378	0.0119129	0.401806
ENSG00000225867	NA	-0.771012	-1.235	6.31037	0.0120034	0.404237
ENSG00000173991	TCAP	-0.548164	0.0313232	6.30563	0.0120355	0.404237
ENSG00000189419	SPATA41	0.598372	-0.366908	6.30526	0.012038	0.404237
ENSG00000151376	ME3	0.81	-1.44824	6.29856	0.0120836	0.405172
ENSG00000050730	TNIP3	-0.852102	-1.5575	6.29508	0.0121073	0.405374
ENSG00000234171	RNASEH1-AS1	-0.389627	2.05794	6.28802	0.0121556	0.4062
ENSG00000264772	NA	-0.820565	-1.44181	6.28629	0.0121675	0.4062
ENSG00000234340	NA	0.534572	0.0985723	6.27938	0.0122151	0.407123
ENSG00000131469	RPL27	-0.324868	8.01666	6.27702	0.0122314	0.407123
ENSG00000124920	MYRF	-0.460045	0.874783	6.27246	0.0122628	0.407123
ENSG00000177283	FZD8	-0.337562	4.3819	6.26951	0.0122833	0.407123
ENSG00000269802	NA	-0.668349	-0.756974	6.26939	0.0122842	0.407123
ENSG00000136247	ZDHHC4	-0.482841	0.61115	6.26388	0.0123224	0.407797
ENSG00000261461	NA	-0.603788	-0.384749	6.24527	0.0124526	0.411511
ENSG00000166482	MFAP4	-0.4414	1.1025	6.24075	0.0124843	0.411965
ENSG00000135447	PPP1R1A	-0.452231	0.956545	6.23761	0.0125065	0.412102
ENSG00000233791	LINC01136	0.913462	-1.84371	6.23264	0.0125416	0.412361
ENSG00000258210	NA	-0.532906	0.128568	6.2314	0.0125504	0.412361
ENSG00000166961	MS4A15	-1.79393	-3.49607	6.21748	0.0126495	0.414337
ENSG00000174015	CBY2	-1.79393	-3.49607	6.21748	0.0126495	0.414337
ENSG00000200156	RNU5B-1	0.564484	-0.158939	6.21532	0.0126649	0.414337
ENSG00000254987	NA	1.15792	-2.53703	6.21005	0.0127027	0.41498
ENSG00000235269	LINC02331	0.847073	-1.61626	6.20519	0.0127376	0.415526
ENSG00000177700	POLR2L	-0.327496	5.64105	6.19533	0.0128088	0.417254
ENSG00000179172	HNRNPCL1	-1.18712	-2.52786	6.1925	0.0128293	0.417327
ENSG00000131097	HIGD1B	-0.394549	1.87115	6.18323	0.0128967	0.418922
ENSG00000196408	NOXO1	-0.46255	0.800175	6.17411	0.0129633	0.419957
ENSG00000137501	SYTL2	0.373663	2.35759	6.17384	0.0129653	0.419957
ENSG00000249307	LINC01088	0.346941	3.40753	6.15789	0.0130827	0.423162
ENSG00000197558	SSPOP	-0.39505	1.8385	6.15143	0.0131306	0.42331
ENSG00000253603	CERNA3	1.25518	-2.77014	6.14481	0.0131798	0.42331
ENSG00000189275	LINC01164	1.25518	-2.77014	6.14481	0.0131798	0.42331
ENSG00000258216	NA	1.25518	-2.77014	6.14481	0.0131798	0.42331
ENSG00000182257	NA	1.25518	-2.77014	6.14481	0.0131798	0.42331
ENSG00000181649	PHLDA2	-0.454193	0.886148	6.14018	0.0132144	0.423824
ENSG00000256686	NA	-0.733767	-1.11894	6.13678	0.0132398	0.424046
ENSG00000183305	MAGEA2B	0.626349	-0.602651	6.12021	0.0133645	0.427438
ENSG00000276197	NA	-0.540177	0.0266136	6.11345	0.0134157	0.428477
ENSG00000100604	CHGA	-0.405051	1.61174	6.10866	0.0134521	0.429042
ENSG00000226617	RPL21P110	-0.751994	-1.2107	6.10049	0.0135145	0.43043
ENSG00000114854	TNNC1	-0.902076	-1.78479	6.08634	0.0136231	0.433236
ENSG00000176402	GJC3	0.651898	-0.763222	6.08203	0.0136564	0.433236
ENSG00000143632	ACTA1	-0.550697	-0.0670276	6.08164	0.0136594	0.433236
ENSG00000236875	NA	-1.63924	-3.333	6.07454	0.0137144	0.434378
ENSG00000174930	NA	-1.26185	-2.71578	6.06202	0.013812	0.434998
ENSG00000175749	EIF3KP1	-1.26185	-2.71578	6.06202	0.013812	0.434998
ENSG00000244230	NA	-1.26185	-2.71578	6.06202	0.013812	0.434998
ENSG00000259334	NA	-0.860353	-1.65027	6.05387	0.0138758	0.434998
ENSG00000279955	NA	0.878361	-1.77016	6.0518	0.0138922	0.434998
ENSG00000187678	SPRY4	-1.05196	-2.23559	6.05174	0.0138926	0.434998
ENSG00000257696	NA	-1.05196	-2.23559	6.05174	0.0138926	0.434998
ENSG00000224194	NA	1.52654	-3.28626	6.04867	0.0139168	0.434998
ENSG00000258488	NA	1.52654	-3.28626	6.04867	0.0139168	0.434998
ENSG00000067836	ROGDI	-0.350179	3.10723	6.04699	0.01393	0.434998
ENSG00000228430	NA	1.02522	-2.23383	6.04532	0.0139432	0.434998
ENSG00000261419	NA	-0.336672	3.89853	6.04118	0.013976	0.435425
ENSG00000171724	VAT1L	-0.963995	-1.99266	6.03584	0.0140182	0.435875
ENSG00000272371	NA	1.11605	-2.47722	6.03455	0.0140285	0.435875
ENSG00000158553	POM121L2	-0.453616	0.841132	6.02838	0.0140777	0.436471
ENSG00000149443	NA	1.72292	-3.57123	6.02735	0.0140859	0.436471
ENSG00000262074	NA	-0.318544	7.43131	6.01426	0.0141907	0.439125
ENSG00000272438	NA	-0.35346	2.9086	6.00386	0.0142747	0.439678
ENSG00000220694	RPL17P23	-1.52497	-3.18655	6.00252	0.0142855	0.439678
ENSG00000257569	NA	-1.52497	-3.18655	6.00252	0.0142855	0.439678
ENSG00000161610	HCRT	-1.52497	-3.18655	6.00252	0.0142855	0.439678
ENSG00000234409	CCDC188	-0.65482	-0.76516	5.99853	0.0143178	0.440055
ENSG00000103740	ACSBG1	-0.385119	1.94671	5.99626	0.0143362	0.440055
ENSG00000253706	NA	0.67259	-0.904123	5.99014	0.0143861	0.440993
ENSG00000279072	NA	-0.752429	-1.24647	5.98065	0.0144637	0.44233
ENSG00000253833	DSTNP3	-1.43684	-3.05365	5.97724	0.0144916	0.44233
ENSG00000268307	LINC02560	-1.43684	-3.05365	5.97724	0.0144916	0.44233
ENSG00000254531	FLJ20021	-0.605236	-0.481204	5.97537	0.0145071	0.44233
ENSG00000257083	LOC102724421	-0.488345	0.432844	5.97023	0.0145493	0.443029
ENSG00000260784	NA	-0.908873	-1.83838	5.96653	0.0145799	0.443369
ENSG00000187730	GABRD	-0.450636	0.84696	5.96269	0.0146117	0.443746
ENSG00000123095	BHLHE41	-0.449338	0.861183	5.95867	0.0146451	0.444169
ENSG00000164588	HCN1	0.632942	-0.693686	5.95595	0.0146677	0.444266
ENSG00000175894	TSPEAR	-0.401953	1.56582	5.94361	0.0147707	0.44615
ENSG00000130165	ELOF1	-0.321938	5.36766	5.94317	0.0147744	0.44615
ENSG00000180509	KCNE1	-0.400492	1.59165	5.9415	0.0147884	0.44615
ENSG00000250510	GPR162	-0.35485	2.77305	5.93546	0.0148392	0.447093
ENSG00000182585	EPGN	1.19957	-2.70007	5.93029	0.0148828	0.447816
ENSG00000260924	NA	-0.358892	2.61413	5.92388	0.014937	0.448856
ENSG00000165694	FRMD7	0.570994	-0.30779	5.91842	0.0149834	0.449208
ENSG00000280247	NA	0.996975	-2.18519	5.91788	0.014988	0.449208
ENSG00000126267	COX6B1	-0.317923	6.25509	5.91223	0.0150362	0.450061
ENSG00000143839	REN	1.3233	-2.96366	5.90726	0.0150786	0.450118
ENSG00000006756	ARSD	1.3233	-2.96366	5.90726	0.0150786	0.450118
ENSG00000263934	NA	-0.319839	5.60993	5.9051	0.0150971	0.450118
ENSG00000260708	NA	-0.468392	0.611723	5.90069	0.0151349	0.450659
ENSG00000277425	NA	-0.524769	0.0716504	5.89431	0.0151899	0.451705
ENSG00000178235	SLITRK1	0.846913	-1.7002	5.89039	0.0152238	0.45189
ENSG00000224376	NA	-0.653317	-0.791329	5.88758	0.015248	0.45189
ENSG00000183617	MRPL54	-0.330192	4.07571	5.88649	0.0152575	0.45189
ENSG00000266677	NA	0.655873	-0.846374	5.88446	0.0152751	0.45189
ENSG00000150779	TIMM8B	-0.32017	5.32783	5.8712	0.0153906	0.454717
ENSG00000258700	LINC00871	0.439038	0.915126	5.85907	0.015497	0.456833
ENSG00000226823	NA	0.562702	-0.269359	5.85849	0.0155021	0.456833
ENSG00000251209	LINC00923	-1.09169	-2.38712	5.85036	0.0155738	0.458356
ENSG00000278219	NA	-0.530008	0.00678534	5.83649	0.0156971	0.461387
ENSG00000251075	NA	-0.617073	-0.600311	5.83424	0.0157172	0.461387
ENSG00000251027	LINC01950	-0.716517	-1.12951	5.82571	0.0157936	0.463037
ENSG00000234840	LINC01239	0.7736	-1.43491	5.80555	0.0159756	0.467773
ENSG00000188846	RPL14	-0.311862	8.74633	5.80175	0.0160103	0.468188
ENSG00000268798	NA	-0.424925	1.10556	5.79388	0.0160821	0.469688
ENSG00000277406	NA	0.64048	-0.790854	5.78767	0.016139	0.470748
ENSG00000271848	NA	-0.388388	1.71917	5.77698	0.0162374	0.473016
ENSG00000283061	NA	0.402046	1.42939	5.77324	0.016272	0.47342
ENSG00000060491	OGFR	-0.317367	5.31406	5.76668	0.0163329	0.474587
ENSG00000258784	NA	-0.62382	-0.663766	5.76305	0.0163666	0.474774
ENSG00000205334	LINC01460	-0.673953	-0.940504	5.76035	0.0163918	0.474774
ENSG00000227755	NA	-0.700722	-1.07439	5.7593	0.0164016	0.474774
ENSG00000140876	NUDT7	0.372081	2.04365	5.7549	0.0164428	0.474809
ENSG00000228971	LINC02607	-1.11557	-2.46933	5.75473	0.0164443	0.474809
ENSG00000272672	NA	0.71449	-1.18686	5.75014	0.0164874	0.475449
ENSG00000163359	COL6A3	0.818568	-1.63349	5.74554	0.0165306	0.475449
ENSG00000164197	RNF180	0.363689	2.25956	5.74384	0.0165466	0.475449
ENSG00000224462	C4BPAP1	1.15006	-2.63327	5.73911	0.0165912	0.475449
ENSG00000204960	BLACE	1.15006	-2.63327	5.73911	0.0165912	0.475449
ENSG00000278192	NA	1.15006	-2.63327	5.73911	0.0165912	0.475449
ENSG00000239718	HLTF-AS1	1.04333	-2.36458	5.72998	0.0166777	0.476615
ENSG00000274482	NA	1.04333	-2.36458	5.72998	0.0166777	0.476615
ENSG00000231663	COA6-AS1	-0.564741	-0.299262	5.71725	0.016799	0.476615
ENSG00000280744	LINC01173	1.41928	-3.18706	5.7086	0.016882	0.476615
ENSG00000250646	NA	1.41928	-3.18706	5.7086	0.016882	0.476615
ENSG00000251336	TEMN3-AS1	1.41928	-3.18706	5.7086	0.016882	0.476615
ENSG00000238610	RNU7-26P	1.41928	-3.18706	5.7086	0.016882	0.476615
ENSG00000176381	PRR18	1.41928	-3.18706	5.7086	0.016882	0.476615
ENSG00000149742	SLC22A9	1.41928	-3.18706	5.7086	0.016882	0.476615
ENSG00000264313	RN7SL644P	1.41928	-3.18706	5.7086	0.016882	0.476615
ENSG00000205212	CCDC144NL	1.41928	-3.18706	5.7086	0.016882	0.476615
ENSG00000266312	NA	1.41928	-3.18706	5.7086	0.016882	0.476615
ENSG00000140403	DNAJA4	-0.459409	0.615426	5.68743	0.0170868	0.476648
ENSG00000175206	NPPA	-1.9181	-3.74553	5.6751	0.0172073	0.476648
ENSG00000271185	NA	-1.9181	-3.74553	5.6751	0.0172073	0.476648
ENSG00000223446	LOC101927993	-1.9181	-3.74553	5.6751	0.0172073	0.476648
ENSG00000198488	B3GNT6	-1.9181	-3.74553	5.6751	0.0172073	0.476648
ENSG00000229423	RPL27AP8	-1.9181	-3.74553	5.6751	0.0172073	0.476648
ENSG00000259300	NA	-1.9181	-3.74553	5.6751	0.0172073	0.476648
ENSG00000260644	HERC2P5	-1.9181	-3.74553	5.6751	0.0172073	0.476648
ENSG00000262902	MTCO1P40	-1.9181	-3.74553	5.6751	0.0172073	0.476648
ENSG00000278740	NA	-1.9181	-3.74553	5.6751	0.0172073	0.476648
ENSG00000136630	HLX	-0.334676	3.33986	5.67462	0.0172121	0.476648
ENSG00000196862	RGPD4	-0.381689	1.78199	5.66794	0.0172777	0.476648
ENSG00000253901	NA	-0.599138	-0.546556	5.66442	0.0173125	0.476648
ENSG00000228560	NA	1.25432	-2.88382	5.66406	0.017316	0.476648
ENSG00000240254	B4GALT4-AS1	1.25432	-2.88382	5.66406	0.017316	0.476648
ENSG00000257913	DDN-AS1	-0.62189	-0.688144	5.65453	0.0174104	0.476648
ENSG00000277048	NA	0.312912	5.59428	5.65444	0.0174112	0.476648
ENSG00000204220	PFDN6	-0.321389	4.25859	5.64397	0.0175155	0.476648
ENSG00000277215	SPANXA2-OT1	-0.69991	-1.10689	5.64037	0.0175515	0.476648
ENSG00000166428	PLD4	-0.430674	0.944161	5.63936	0.0175616	0.476648
ENSG00000117394	SLC2A1	-0.311787	5.80799	5.6385	0.0175702	0.476648
ENSG00000134376	CRB1	0.425543	0.982755	5.63413	0.0176141	0.476648
ENSG00000173486	FKBP2	-0.343582	2.84466	5.62418	0.0177143	0.476648
ENSG00000233358	NA	0.407126	1.24878	5.61569	0.0178004	0.476648
ENSG00000147481	SNTG1	0.649183	-0.89504	5.61551	0.0178022	0.476648
ENSG00000082175	PGR	0.792884	-1.56973	5.61493	0.0178081	0.476648
ENSG00000224861	NA	-0.386134	1.65227	5.61448	0.0178126	0.476648
ENSG00000163435	ELF3	1.81484	-3.77455	5.61442	0.0178133	0.476648
ENSG00000055957	ITIH1	1.81484	-3.77455	5.61442	0.0178133	0.476648
ENSG00000270090	NA	1.81484	-3.77455	5.61442	0.0178133	0.476648
ENSG00000163982	OTOP1	1.81484	-3.77455	5.61442	0.0178133	0.476648
ENSG00000124399	NDUFB4P12	1.81484	-3.77455	5.61442	0.0178133	0.476648
ENSG00000243859	RPL5P17	1.81484	-3.77455	5.61442	0.0178133	0.476648
ENSG00000249026	NA	1.81484	-3.77455	5.61442	0.0178133	0.476648
ENSG00000254338	MAFA-AS1	1.81484	-3.77455	5.61442	0.0178133	0.476648
ENSG00000258312	NA	1.81484	-3.77455	5.61442	0.0178133	0.476648
ENSG00000232132	NDFIP2-AS1	1.81484	-3.77455	5.61442	0.0178133	0.476648
ENSG00000260385	NA	1.81484	-3.77455	5.61442	0.0178133	0.476648
ENSG00000258702	NA	1.81484	-3.77455	5.61442	0.0178133	0.476648
ENSG00000258498	DIO3OS	1.81484	-3.77455	5.61442	0.0178133	0.476648
ENSG00000265639	LOC100421257	1.81484	-3.77455	5.61442	0.0178133	0.476648
ENSG00000267879	NA	1.81484	-3.77455	5.61442	0.0178133	0.476648
ENSG00000235981	NA	1.81484	-3.77455	5.61442	0.0178133	0.476648
ENSG00000279687	NA	1.81484	-3.77455	5.61442	0.0178133	0.476648
ENSG00000277224	H2BC7	-0.311749	5.62194	5.61253	0.0178325	0.476648
ENSG00000105880	DLX5	-0.387283	1.62751	5.6116	0.017842	0.476648
ENSG00000204929	LOC101927533	0.443403	0.733985	5.60387	0.0179209	0.47669
ENSG00000272189	NA	1.01154	-2.31141	5.59706	0.0179906	0.47669
ENSG00000258131	NA	1.01154	-2.31141	5.59706	0.0179906	0.47669
ENSG00000273509	NA	0.734202	-1.3256	5.59368	0.0180253	0.47669
ENSG00000170906	NDUFA3	-0.31453	4.93535	5.59004	0.0180629	0.47669
ENSG00000142700	DMRTA2	-0.437892	0.824507	5.58909	0.0180727	0.47669
ENSG00000112038	OPRM1	0.923771	-2.04844	5.58867	0.018077	0.47669
ENSG00000248265	FLJ12825	-0.350294	2.55279	5.5886	0.0180777	0.47669
ENSG00000234491	NA	1.56505	-3.45126	5.58335	0.018132	0.47669
ENSG00000248238	NA	1.56505	-3.45126	5.58335	0.018132	0.47669
ENSG00000248605	NA	1.56505	-3.45126	5.58335	0.018132	0.47669
ENSG00000205277	MUC12	1.56505	-3.45126	5.58335	0.018132	0.47669
ENSG00000255179	NA	1.56505	-3.45126	5.58335	0.018132	0.47669
ENSG00000223720	NA	-0.551837	-0.255463	5.58237	0.0181421	0.47669
ENSG00000178660	NA	-1.01556	-2.25887	5.57999	0.0181669	0.47669
ENSG00000282787	NA	-1.17451	-2.64934	5.579	0.0181771	0.47669
ENSG00000236404	VLDLR-AS1	0.365002	2.07112	5.57095	0.0182609	0.478339
ENSG00000154975	CA10	1.10567	-2.56943	5.5677	0.0182948	0.47855
ENSG00000100271	TTLL1	0.364654	2.0761	5.56617	0.0183108	0.47855
ENSG00000170748	RBMXL2	-0.880933	-1.85594	5.56109	0.018364	0.479338
ENSG00000204677	FAM153CP	-0.596977	-0.569016	5.55929	0.0183829	0.479338
ENSG00000158815	FGF17	-0.490697	0.238239	5.55689	0.0184081	0.479449
ENSG00000158373	H2BC5	-0.305231	8.42182	5.55214	0.0184581	0.479913
ENSG00000232130	NA	-0.839459	-1.7149	5.54808	0.018501	0.479913
ENSG00000250891	NA	-0.839459	-1.7149	5.54808	0.018501	0.479913
ENSG00000172336	POP7	-0.310545	5.46068	5.54573	0.0185258	0.479913
ENSG00000118292	C1orf54	0.425868	0.931238	5.54526	0.0185308	0.479913
ENSG00000154016	GRAP	0.600832	-0.636091	5.54108	0.0185751	0.480514
ENSG00000140932	CMTM2	0.424633	0.942189	5.53392	0.0186512	0.48158
ENSG00000232827	NA	0.540927	-0.226263	5.53266	0.0186647	0.48158
ENSG00000257433	LOC105369748	-0.436126	0.81587	5.5275	0.0187199	0.48158
ENSG00000261831	NA	0.633553	-0.837653	5.52333	0.0187645	0.48158
ENSG00000201558	RNVU1-6	-0.425336	0.954996	5.52228	0.0187758	0.48158
ENSG00000004468	CD38	-0.699058	-1.14015	5.52034	0.0187966	0.48158
ENSG00000277979	NA	0.671812	-1.05016	5.50941	0.0189145	0.48158
ENSG00000186009	ATP4B	-0.554697	-0.3052	5.50359	0.0189774	0.48158
ENSG00000249174	NA	-1.21147	-2.74856	5.50218	0.0189927	0.48158
ENSG00000227161	NA	-1.21147	-2.74856	5.50218	0.0189927	0.48158
ENSG00000213261	EEF1B2P6	0.769499	-1.50869	5.49663	0.0190531	0.48158
ENSG00000235486	NA	0.45703	0.52345	5.49527	0.0190679	0.48158
ENSG00000149806	FAU	-0.305423	6.74888	5.49491	0.019072	0.48158
ENSG00000249951	NA	0.902568	-2.0056	5.49375	0.0190846	0.48158
ENSG00000230615	NA	0.471385	0.365283	5.48395	0.0191919	0.48158
ENSG00000162753	SLC9C2	-0.575875	-0.458968	5.48374	0.0191941	0.48158
ENSG00000247775	SNCA-AS1	-1.70718	-3.55344	5.4772	0.0192661	0.48158
ENSG00000249599	BMPR1B-DT	-1.70718	-3.55344	5.4772	0.0192661	0.48158
ENSG00000250567	NA	-1.70718	-3.55344	5.4772	0.0192661	0.48158
ENSG00000164621	SMAD5-AS1	-1.70718	-3.55344	5.4772	0.0192661	0.48158
ENSG00000189325	BNIP5	-1.70718	-3.55344	5.4772	0.0192661	0.48158
ENSG00000254366	NA	-1.70718	-3.55344	5.4772	0.0192661	0.48158
ENSG00000178814	OPLAH	-1.70718	-3.55344	5.4772	0.0192661	0.48158
ENSG00000173156	RHOD	-1.70718	-3.55344	5.4772	0.0192661	0.48158
ENSG00000226086	EIF3LP3	-1.70718	-3.55344	5.4772	0.0192661	0.48158
ENSG00000232380	NA	-1.70718	-3.55344	5.4772	0.0192661	0.48158
ENSG00000226158	NA	-1.70718	-3.55344	5.4772	0.0192661	0.48158
ENSG00000266439	RN7SL493P	-1.70718	-3.55344	5.4772	0.0192661	0.48158
ENSG00000234139	NA	-1.70718	-3.55344	5.4772	0.0192661	0.48158
ENSG00000215464	NA	-1.70718	-3.55344	5.4772	0.0192661	0.48158
ENSG00000213133	NA	-0.447481	0.652215	5.47556	0.0192841	0.48158
ENSG00000281202	LINC01097	0.982293	-2.26014	5.47502	0.0192902	0.48158
ENSG00000228002	NA	-0.627374	-0.781676	5.46977	0.0193481	0.4825
ENSG00000182154	MRPL41	-0.309328	5.24693	5.46742	0.0193742	0.482625
ENSG00000185130	H2BC13	-0.304428	6.81964	5.46364	0.0194161	0.483142
ENSG00000224682	NA	1.19407	-2.80817	5.45123	0.0195546	0.485531
ENSG00000267004	NA	1.19407	-2.80817	5.45123	0.0195546	0.485531
ENSG00000281566	NA	0.758574	-1.47911	5.4416	0.0196627	0.486896
ENSG00000128713	HOXD11	-0.309937	4.9778	5.43732	0.0197108	0.486896
ENSG00000253965	NA	-0.503549	0.0724501	5.43666	0.0197183	0.486896
ENSG00000260176	NA	-0.503549	0.0724501	5.43666	0.0197183	0.486896
ENSG00000235698	NA	-1.2553	-2.85514	5.43593	0.0197266	0.486896
ENSG00000186010	NDUFA13	-0.617823	-0.738175	5.43498	0.0197373	0.486896
ENSG00000156413	FUT6	-0.808102	-1.63303	5.42966	0.0197975	0.487636
ENSG00000101542	CDH20	0.582234	-0.556795	5.42703	0.0198273	0.487636
ENSG00000253848	NA	0.816612	-1.71845	5.42669	0.0198313	0.487636
ENSG00000259336	NA	0.337044	2.83212	5.42431	0.0198583	0.487777
ENSG00000186834	HEXIM1	-0.30838	5.14189	5.4151	0.0199633	0.487964
ENSG00000169174	PCSK9	0.700508	-1.224	5.41435	0.0199719	0.487964
ENSG00000227192	NA	1.06562	-2.50831	5.41322	0.0199849	0.487964
ENSG00000276742	NA	1.06562	-2.50831	5.41322	0.0199849	0.487964
ENSG00000227502	MROCKI	0.614597	-0.764532	5.41242	0.019994	0.487964
ENSG00000007350	TKTL1	0.614597	-0.764532	5.41242	0.019994	0.487964
ENSG00000263050	NA	-0.41827	0.991843	5.40921	0.0200308	0.488342
ENSG00000135392	DNAJC14	-0.315475	4.16161	5.40575	0.0200705	0.488457
ENSG00000232952	LOC401957	0.882707	-1.964	5.40508	0.0200782	0.488457
ENSG00000176160	HSF5	0.748116	-1.45012	5.38907	0.0202633	0.490078
ENSG00000160868	CYP3A4	0.495975	0.0871564	5.38578	0.0203015	0.490078
ENSG00000230368	FAM41C	-1.30813	-2.97025	5.38386	0.0203239	0.490078
ENSG00000234853	NA	-1.30813	-2.97025	5.38386	0.0203239	0.490078
ENSG00000261739	GOLGA8S	-1.30813	-2.97025	5.38386	0.0203239	0.490078
ENSG00000105122	RASAL3	-1.30813	-2.97025	5.38386	0.0203239	0.490078
ENSG00000124140	SLC12A5	-0.400502	1.24504	5.38335	0.0203298	0.490078
ENSG00000224632	NA	-1.56181	-3.38401	5.38083	0.0203592	0.490078
ENSG00000188712	OR13D3P	-1.56181	-3.38401	5.38083	0.0203592	0.490078
ENSG00000234699	NA	-1.56181	-3.38401	5.38083	0.0203592	0.490078
ENSG00000185345	PRKN	0.30171	6.9253	5.37427	0.0204359	0.491304
ENSG00000278635	NA	-0.405007	1.16703	5.3725	0.0204566	0.491304
ENSG00000235885	LOC101927661	0.516706	-0.0972701	5.3709	0.0204754	0.491304
ENSG00000217236	SP9	-0.379409	1.61449	5.36914	0.020496	0.491304
ENSG00000213285	RPL23AP45	0.955292	-2.21064	5.3626	0.0205731	0.492191
ENSG00000237781	NA	-0.953319	-2.14105	5.36204	0.0205797	0.492191
ENSG00000110243	APOA5	-1.05121	-2.41306	5.35932	0.0206119	0.492191
ENSG00000174640	SLCO2A1	0.358529	2.05449	5.35695	0.0206398	0.492191
ENSG00000171522	PTGER4	-0.416598	0.984154	5.35259	0.0206916	0.492191
ENSG00000173040	EVC2	-1.3731	-3.09539	5.35123	0.0207077	0.492191
ENSG00000187808	SOWAHD	-0.532703	-0.200896	5.3482	0.0207436	0.492191
ENSG00000228238	NA	-1.45504	-3.23247	5.346	0.0207698	0.492191
ENSG00000220256	NA	-1.45504	-3.23247	5.346	0.0207698	0.492191
ENSG00000122585	NPY	-1.45504	-3.23247	5.346	0.0207698	0.492191
ENSG00000188755	TBC1D3P2	-1.45504	-3.23247	5.346	0.0207698	0.492191
ENSG00000272168	NA	0.369888	1.76914	5.34372	0.020797	0.492221
ENSG00000105672	ETV2	0.489683	0.126104	5.34229	0.0208141	0.492221
ENSG00000183239	NA	-0.714529	-1.26967	5.33983	0.0208435	0.492405
ENSG00000137449	CPEB2	-0.39784	1.26022	5.33727	0.0208741	0.49262
ENSG00000203950	RTL8A	-0.308583	4.72259	5.33309	0.0209242	0.493016
ENSG00000133661	SFTPD	-0.492152	0.130113	5.33228	0.020934	0.493016
ENSG00000145920	CPLX2	-0.310375	4.46575	5.32738	0.020993	0.493896
ENSG00000272777	NA	-0.5241	-0.142991	5.32501	0.0210215	0.494059
ENSG00000197540	GZMM	0.864062	-1.92358	5.32208	0.0210569	0.494383
ENSG00000276900	NA	0.636572	-0.92533	5.31358	0.0211598	0.495992
ENSG00000123609	NMI	0.485183	0.15464	5.31134	0.0211871	0.495992
ENSG00000278982	NA	-0.893993	-1.97096	5.31005	0.0212027	0.495992
ENSG00000116761	CTH	0.306302	4.943	5.30928	0.0212122	0.495992
ENSG00000188229	TUBB4B	-0.298716	7.94971	5.3071	0.0212387	0.496105
ENSG00000247092	NA	0.432834	0.714417	5.30326	0.0212856	0.496677
ENSG00000280623	NA	0.463654	0.360873	5.29723	0.0213594	0.496677
ENSG00000174448	STARD6	0.67827	-1.15226	5.29714	0.0213605	0.496677
ENSG00000162981	LRATD1	-0.847768	-1.81881	5.2938	0.0214014	0.496677
ENSG00000115138	POMC	-0.847768	-1.81881	5.2938	0.0214014	0.496677
ENSG00000236643	NA	-0.847768	-1.81881	5.2938	0.0214014	0.496677
ENSG00000121966	CXCR4	-0.347636	2.32883	5.29166	0.0214278	0.496677
ENSG00000141338	ABCA8	0.728486	-1.39386	5.29092	0.0214369	0.496677
ENSG00000248550	OTX2-AS1	0.417673	0.903015	5.28366	0.0215264	0.498245
ENSG00000265728	NA	-0.44161	0.622805	5.2752	0.0216313	0.500167
ENSG00000276136	NA	1.0293	-2.44969	5.27332	0.0216547	0.500202
ENSG00000234028	EIF2AK3-DT	-0.498802	0.0431392	5.26626	0.0217427	0.501012
ENSG00000260914	NA	-0.598088	-0.679144	5.26516	0.0217564	0.501012
ENSG00000104671	DCTN6	0.415303	0.925262	5.26422	0.0217682	0.501012
ENSG00000155511	GRIA1	1.14095	-2.73631	5.26348	0.0217774	0.501012
ENSG00000228798	NA	0.671356	-1.12911	5.26092	0.0218095	0.501247
ENSG00000187871	GFRAL	0.930285	-2.16278	5.25874	0.0218368	0.501368
ENSG00000235453	SMIM27	0.626149	-0.886015	5.25629	0.0218675	0.501571
ENSG00000255198	SNHG9	-0.530203	-0.21854	5.25422	0.0218936	0.501638
ENSG00000081248	CACNA1S	-1.07268	-2.49683	5.25258	0.0219143	0.501638
ENSG00000232725	NA	-0.655194	-1.01002	5.24425	0.0220194	0.50354
ENSG00000236980	C3orf84	-0.965093	-2.21006	5.24099	0.0220607	0.50398
ENSG00000143222	UFC1	-0.755603	-1.48198	5.23744	0.0221058	0.504004
ENSG00000235297	NA	-0.755603	-1.48198	5.23744	0.0221058	0.504004
ENSG00000254967	NA	-0.396028	1.22561	5.23354	0.0221554	0.504631
ENSG00000174871	CNIH2	-0.385887	1.39559	5.22885	0.0222152	0.505291
ENSG00000265107	GJA5	1.43968	-3.34053	5.22608	0.0222507	0.505291
ENSG00000236582	PRPF38AP2	1.43968	-3.34053	5.22608	0.0222507	0.505291
ENSG00000123144	TRIR	-0.299224	6.07333	5.22207	0.022302	0.505811
ENSG00000267501	NA	-0.681386	-1.15087	5.22084	0.0223178	0.505811
ENSG00000277449	CEBPB-AS1	0.471407	0.245873	5.21736	0.0223625	0.506278
ENSG00000273056	NA	-0.713965	-1.30696	5.2155	0.0223863	0.506278
ENSG00000175467	SART1	-0.300145	5.70409	5.21378	0.0224086	0.506278
ENSG00000080603	SRCAP	-0.308811	4.25431	5.21068	0.0224485	0.506278
ENSG00000186765	FSCN2	-0.364133	1.82104	5.21064	0.0224491	0.506278
ENSG00000171587	DSCAM	0.616298	-0.847746	5.20244	0.0225552	0.507376
ENSG00000184508	HDDC3	-0.642971	-0.959197	5.20242	0.0225554	0.507376
ENSG00000230736	LOC339666	-0.506354	-0.0494142	5.19935	0.0225953	0.507376
ENSG00000063244	U2AF2	-0.297948	6.20639	5.1899	0.0227186	0.507376
ENSG00000108518	PFN1	-0.295926	7.35643	5.18914	0.0227285	0.507376
ENSG00000181798	LINC00471	0.466367	0.280809	5.1833	0.022805	0.507376
ENSG00000105278	ZFR2	0.574789	-0.596493	5.18326	0.0228055	0.507376
ENSG00000099817	POLR2E	-0.296577	6.71882	5.17997	0.0228487	0.507376
ENSG00000186510	CLCNKA	1.2533	-3.00711	5.17793	0.0228755	0.507376
ENSG00000162594	IL23R	1.2533	-3.00711	5.17793	0.0228755	0.507376
ENSG00000270659	NA	1.2533	-3.00711	5.17793	0.0228755	0.507376
ENSG00000204148	LINC00474	1.2533	-3.00711	5.17793	0.0228755	0.507376
ENSG00000233695	NA	1.2533	-3.00711	5.17793	0.0228755	0.507376
ENSG00000230267	NA	1.2533	-3.00711	5.17793	0.0228755	0.507376
ENSG00000267414	SETBP1-DT	1.2533	-3.00711	5.17793	0.0228755	0.507376
ENSG00000267890	NA	1.2533	-3.00711	5.17793	0.0228755	0.507376
ENSG00000249753	NA	0.611572	-0.828986	5.17672	0.0228916	0.507376
ENSG00000239498	NA	-0.813528	-1.731	5.17293	0.0229415	0.507376
ENSG00000272434	NA	-0.813528	-1.731	5.17293	0.0229415	0.507376
ENSG00000256825	NA	-0.813528	-1.731	5.17293	0.0229415	0.507376
ENSG00000276110	NA	0.907053	-2.11647	5.16255	0.0230789	0.509922
ENSG00000260837	NA	0.701879	-1.31338	5.15892	0.0231272	0.510496
ENSG00000109991	P2RX3	-0.696239	-1.24478	5.15361	0.0231981	0.511565
ENSG00000203266	NA	-1.0973	-2.58578	5.14933	0.0232554	0.512304
ENSG00000250820	NA	-0.31981	3.27561	5.14737	0.0232816	0.512304
ENSG00000241469	LINC00635	0.996202	-2.39336	5.14609	0.0232988	0.512304
ENSG00000181016	LSMEM1	0.355742	1.93303	5.13657	0.0234268	0.514625
ENSG00000241478	NA	1.6169	-3.63733	5.12213	0.0236226	0.517435
ENSG00000269516	NA	1.6169	-3.63733	5.12213	0.0236226	0.517435
ENSG00000269483	NA	1.6169	-3.63733	5.12213	0.0236226	0.517435
ENSG00000228826	NA	-0.978215	-2.28254	5.12037	0.0236465	0.517463
ENSG00000233048	LINC01722	0.477681	0.140058	5.11692	0.0236936	0.517997
ENSG00000197635	DPP4	0.3492	2.08288	5.11303	0.0237469	0.518385
ENSG00000251574	LOC105379109	0.327764	2.80717	5.11231	0.0237566	0.518385
ENSG00000133250	ZNF414	-0.320252	3.18405	5.10801	0.0238156	0.519175
ENSG00000105398	SULT2A1	0.814393	-1.8087	5.10235	0.0238935	0.52033
ENSG00000248405	PRR5-ARHGAP8	-0.36899	1.62995	5.10085	0.0239141	0.52033
ENSG00000164695	CHMP4C	0.334745	2.51222	5.09367	0.0240133	0.521891
ENSG00000261722	NA	-0.713369	-1.34523	5.09	0.0240642	0.521891
ENSG00000280070	NA	0.393799	1.14496	5.08992	0.0240654	0.521891
ENSG00000187510	PLEKHG7	0.55811	-0.519297	5.08907	0.0240771	0.521891
ENSG00000265399	NA	0.451563	0.388833	5.08434	0.0241428	0.52282
ENSG00000260907	NA	0.742589	-1.52468	5.07843	0.0242254	0.523373
ENSG00000264968	NA	-0.431489	0.643039	5.0778	0.0242341	0.523373
ENSG00000137331	IER3	-0.37105	1.57058	5.07759	0.024237	0.523373
ENSG00000225233	NA	-0.5296	-0.28548	5.07463	0.0242784	0.523735
ENSG00000150275	PCDH15	0.314557	3.42476	5.07312	0.0242996	0.523735
ENSG00000230882	NA	-0.601891	-0.772086	5.0712	0.0243265	0.523821
ENSG00000103642	LACTB	-0.439799	0.540711	5.06892	0.0243586	0.524018
ENSG00000169169	CPT1C	-0.35672	1.87136	5.06169	0.0244604	0.525715
ENSG00000145826	LECT2	-0.909631	-2.09599	5.05655	0.024533	0.526375
ENSG00000272288	ILRUN-AS1	-0.520626	-0.224151	5.05571	0.0245449	0.526375
ENSG00000140280	LYSMD2	0.352726	1.93702	5.05463	0.0245602	0.526375
ENSG00000255475	NA	-1.12582	-2.6806	5.05071	0.0246159	0.526583
ENSG00000267626	NA	-1.12582	-2.6806	5.05071	0.0246159	0.526583
ENSG00000108107	RPL28	-0.291041	8.23728	5.0451	0.0246956	0.527794
ENSG00000226329	NA	-0.380689	1.36226	5.04121	0.0247511	0.528486
ENSG00000249837	NA	0.799637	-1.77236	5.03754	0.0248037	0.528622
ENSG00000224273	NA	0.799637	-1.77236	5.03754	0.0248037	0.528622
ENSG00000241525	LOC105371430	-0.695199	-1.28142	5.0291	0.0249248	0.530215
ENSG00000124253	PCK1	-0.695199	-1.28142	5.0291	0.0249248	0.530215
ENSG00000225857	NA	-0.504806	-0.108795	5.02696	0.0249557	0.530377
ENSG00000274712	NA	-0.355994	1.85302	5.01964	0.0250614	0.530892
ENSG00000278921	EPB41L4A-DT	0.461766	0.249927	5.0163	0.0251097	0.530892
ENSG00000229611	NA	-0.618745	-0.890639	5.01547	0.0251218	0.530892
ENSG00000260876	LINC01229	-0.618745	-0.890639	5.01547	0.0251218	0.530892
ENSG00000159335	PTMS	-0.297011	5.09032	5.01504	0.0251281	0.530892
ENSG00000115844	DLX2	-0.295227	5.46323	5.01361	0.0251488	0.530892
ENSG00000260123	NA	0.324323	2.81747	5.01312	0.0251559	0.530892
ENSG00000131143	COX4I1	-0.290922	7.28172	5.01245	0.0251656	0.530892
ENSG00000102128	RAB40AL	-0.488233	0.0235363	5.00415	0.0252866	0.532605
ENSG00000272644	NA	0.48341	0.0361228	5.00308	0.0253023	0.532605
ENSG00000238099	LINC01625	-0.992931	-2.35887	5.0005	0.0253399	0.532605
ENSG00000262921	NA	-0.992931	-2.35887	5.0005	0.0253399	0.532605
ENSG00000281641	NA	-0.536729	-0.369103	4.99855	0.0253686	0.532718
ENSG00000186453	FAM228A	0.57791	-0.687106	4.99578	0.0254092	0.53308
ENSG00000176601	MAP3K19	-0.476976	0.121308	4.99369	0.0254399	0.533236
ENSG00000265916	NA	0.865203	-2.02809	4.99013	0.0254923	0.533845
ENSG00000184497	TMEM255B	0.455816	0.293344	4.97921	0.0256536	0.536731
ENSG00000237751	LINC01143	0.574158	-0.670315	4.97589	0.0257029	0.537271
ENSG00000145700	ANKRD31	0.318036	3.0479	4.97135	0.0257706	0.538193
ENSG00000248400	NA	1.18756	-2.92493	4.96703	0.025835	0.53823
ENSG00000164405	UQCRQ	-0.29166	6.1298	4.96698	0.0258358	0.53823
ENSG00000230305	NA	-0.362275	1.6679	4.9665	0.0258429	0.53823
ENSG00000168314	MOBP	-0.517935	-0.242085	4.96125	0.0259214	0.539326
ENSG00000251185	NA	-1.15926	-2.78213	4.95826	0.0259663	0.539326
ENSG00000185662	SMIM23	-1.15926	-2.78213	4.95826	0.0259663	0.539326
ENSG00000272744	NA	1.05145	-2.60255	4.94765	0.0261261	0.541661
ENSG00000273816	NA	1.05145	-2.60255	4.94765	0.0261261	0.541661
ENSG00000099399	MAGEB2	0.450216	0.335492	4.94459	0.0261725	0.542131
ENSG00000104936	DMPK	-0.310735	3.43477	4.9429	0.0261981	0.54217
ENSG00000251429	AIDAP2	0.712612	-1.43678	4.93968	0.0262469	0.54269
ENSG00000273542	H4C12	-0.28784	8.37734	4.93771	0.0262768	0.542816
ENSG00000271245	NA	1.33735	-3.23773	4.93223	0.0263602	0.543068
ENSG00000282863	NA	1.33735	-3.23773	4.93223	0.0263602	0.543068
ENSG00000226983	LINC01692	1.33735	-3.23773	4.93223	0.0263602	0.543068
ENSG00000226800	CACTIN-AS1	-0.918667	-2.16283	4.92912	0.0264078	0.543241
ENSG00000179071	CCDC89	-0.438467	0.483265	4.92546	0.0264638	0.543241
ENSG00000244036	NA	0.470028	0.125328	4.92362	0.026492	0.543241
ENSG00000207815	MIR563	0.938054	-2.28693	4.92353	0.0264934	0.543241
ENSG00000167178	ISLR2	-0.544791	-0.457872	4.9217	0.0265214	0.543241
ENSG00000161180	CCDC116	-0.544791	-0.457872	4.9217	0.0265214	0.543241
ENSG00000112619	PRPH2	-0.488699	-0.017336	4.92082	0.0265349	0.543241
ENSG00000216863	LY86-AS1	0.846286	-1.98586	4.91262	0.0266612	0.544668
ENSG00000170165	NA	0.846286	-1.98586	4.91262	0.0266612	0.544668
ENSG00000276936	NA	0.28657	9.65486	4.91035	0.0266962	0.544668
ENSG00000261159	NA	-0.471886	0.130885	4.90992	0.0267029	0.544668
ENSG00000223685	LINC00571	0.354684	1.76384	4.90857	0.0267237	0.544668
ENSG00000254869	NA	-0.694103	-1.31902	4.90343	0.0268034	0.545503
ENSG00000151611	MMAA	0.342067	2.07635	4.90019	0.0268537	0.545503
ENSG00000226421	SLC25A5P5	-1.81226	-3.81426	4.89672	0.0269078	0.545503
ENSG00000271360	LOC107984208	-1.81226	-3.81426	4.89672	0.0269078	0.545503
ENSG00000226790	NA	-1.81226	-3.81426	4.89672	0.0269078	0.545503
ENSG00000235010	NA	-1.81226	-3.81426	4.89672	0.0269078	0.545503
ENSG00000224658	NA	0.405335	0.853833	4.89326	0.0269617	0.546111
ENSG00000117984	CTSD	-0.3635	1.57952	4.88607	0.0270742	0.54685
ENSG00000274869	NA	0.4042	0.865385	4.88573	0.0270795	0.54685
ENSG00000226891	LINC01359	0.302656	3.87252	4.88536	0.0270854	0.54685
ENSG00000255819	NA	-0.64958	-1.10533	4.88481	0.027094	0.54685
ENSG00000204175	GPRIN2	-1.00955	-2.43948	4.88178	0.0271416	0.54685
ENSG00000277692	NA	-1.00955	-2.43948	4.88178	0.0271416	0.54685
ENSG00000119632	IFI27L2	-0.364025	1.56221	4.87754	0.0272083	0.547018
ENSG00000236138	DUX4L26	0.643946	-1.11847	4.87679	0.0272203	0.547018
ENSG00000180155	LYNX1	-0.567379	-0.629877	4.87518	0.0272457	0.547018
ENSG00000267519	NA	-0.567379	-0.629877	4.87518	0.0272457	0.547018
ENSG00000248167	TRIM39-RPP21	-0.519556	-0.291361	4.87327	0.0272757	0.54703
ENSG00000129744	ART1	-0.606253	-0.871435	4.87134	0.0273063	0.54703
ENSG00000140990	NDUFB10	-0.288036	6.46219	4.87019	0.0273245	0.54703
ENSG00000005238	FAM214B	-0.379695	1.26098	4.86643	0.0273841	0.54703
ENSG00000127743	IL17B	0.594318	-0.839018	4.86616	0.0273883	0.54703
ENSG00000141665	FBXO15	0.517366	-0.309807	4.86481	0.0274098	0.54703
ENSG00000169621	APLF	0.294717	4.69165	4.86457	0.0274137	0.54703
ENSG00000237950	NA	0.43615	0.447343	4.85895	0.0275031	0.548335
ENSG00000137267	TUBB2A	-0.290736	5.42333	4.85709	0.0275327	0.548447
ENSG00000173456	RNF26	-0.292013	5.12341	4.85369	0.027587	0.549052
ENSG00000248973	LOC107986400	0.637773	-1.09587	4.84724	0.0276904	0.55063
ENSG00000221838	AP4M1	-0.326121	2.54594	4.84176	0.0277785	0.551901
ENSG00000261231	LINC02133	-0.400706	0.913051	4.83688	0.0278573	0.552986
ENSG00000228522	NA	0.431631	0.485276	4.83187	0.0279384	0.553661
ENSG00000255052	LOC112268389	0.314351	3.00655	4.83179	0.0279397	0.553661
ENSG00000280278	FLJ30679	0.510542	-0.271331	4.82821	0.0279977	0.553856
ENSG00000233928	NA	0.479958	-0.0110615	4.82819	0.0279979	0.553856
ENSG00000255328	NA	0.912369	-2.23653	4.82573	0.028038	0.554168
ENSG00000149489	ROM1	0.478359	-0.000535265	4.81936	0.0281418	0.554294
ENSG00000146839	ZAN	0.429031	0.507566	4.8164	0.0281902	0.554294
ENSG00000266865	NA	-0.288021	5.81803	4.81434	0.0282239	0.554294
ENSG00000227206	NA	1.01337	-2.54007	4.81371	0.0282342	0.554294
ENSG00000256037	MRPL40P1	0.747833	-1.63555	4.81218	0.0282593	0.554294
ENSG00000183914	DNAH2	0.409161	0.754566	4.81208	0.0282609	0.554294
ENSG00000251357	NA	0.428183	0.51492	4.81136	0.0282727	0.554294
ENSG00000139547	RDH16	-0.536408	-0.443605	4.80899	0.0283117	0.554294
ENSG00000231705	NA	-0.787121	-1.74728	4.80683	0.0283472	0.554294
ENSG00000180644	PRF1	-0.661702	-1.19624	4.80414	0.0283915	0.554294
ENSG00000119614	VSX2	-1.24708	-3.00959	4.8013	0.0284383	0.554294
ENSG00000272461	NA	-1.24708	-3.00959	4.8013	0.0284383	0.554294
ENSG00000196361	ELAVL3	-1.24708	-3.00959	4.8013	0.0284383	0.554294
ENSG00000100122	CRYBB1	-1.24708	-3.00959	4.8013	0.0284383	0.554294
ENSG00000172183	ISG20	-0.313308	3.00759	4.78477	0.0287126	0.554294
ENSG00000237833	NA	1.13027	-2.8472	4.78323	0.0287381	0.554294
ENSG00000259754	NA	1.13027	-2.8472	4.78323	0.0287381	0.554294
ENSG00000138615	CILP	1.13027	-2.8472	4.78323	0.0287381	0.554294
ENSG00000182586	LINC00334	1.13027	-2.8472	4.78323	0.0287381	0.554294
ENSG00000102977	ACD	-0.297731	4.04851	4.77998	0.0287924	0.554294
ENSG00000274351	THAP12P10	-0.823374	-1.89173	4.77919	0.0288056	0.554294
ENSG00000126432	PRDX5	-0.287702	5.60006	4.77909	0.0288073	0.554294
ENSG00000242882	RPL5P11	-0.869122	-2.05227	4.77363	0.0288989	0.554294
ENSG00000172927	MYEOV	-0.869122	-2.05227	4.77363	0.0288989	0.554294
ENSG00000229124	VIM-AS1	0.315623	2.85166	4.77126	0.0289386	0.554294
ENSG00000124743	KLHL31	0.469244	0.061057	4.76944	0.0289693	0.554294
ENSG00000270424	PAWRP2	-0.564554	-0.65369	4.76744	0.0290029	0.554294
ENSG00000162032	SPSB3	-0.508163	-0.24779	4.76573	0.0290317	0.554294
ENSG00000215159	NA	0.385647	1.06892	4.76507	0.0290428	0.554294
ENSG00000112077	RHAG	-1.02847	-2.52488	4.76471	0.0290489	0.554294
ENSG00000251688	NA	0.736426	-1.60329	4.76309	0.0290763	0.554294
ENSG00000237476	LINC01637	0.573454	-0.748115	4.76286	0.0290801	0.554294
ENSG00000064270	ATP2C2	-0.359581	1.56413	4.76244	0.0290873	0.554294
ENSG00000172250	SERHL	-0.305561	3.39349	4.76009	0.0291271	0.554294
ENSG00000198342	ZNF442	0.532478	-0.468174	4.75956	0.029136	0.554294
ENSG00000142224	IL19	-1.61489	-3.61326	4.75891	0.029147	0.554294
ENSG00000255038	NA	-1.61489	-3.61326	4.75891	0.029147	0.554294
ENSG00000237417	NA	-1.61489	-3.61326	4.75891	0.029147	0.554294
ENSG00000267072	NA	-1.61489	-3.61326	4.75891	0.029147	0.554294
ENSG00000220793	RPL21P119	-1.61489	-3.61326	4.75891	0.029147	0.554294
ENSG00000233670	PIRT	-1.61489	-3.61326	4.75891	0.029147	0.554294
ENSG00000153064	BANK1	-0.60366	-0.899635	4.75605	0.0291954	0.554294
ENSG00000214376	VSTM5	-0.451179	0.261294	4.75551	0.0292046	0.554294
ENSG00000265185	NA	-0.297338	3.99013	4.7478	0.0293357	0.554294
ENSG00000181355	NA	0.464972	0.0908935	4.7463	0.0293613	0.554294
ENSG00000225499	RPL15P4	-1.30641	-3.13843	4.74421	0.029397	0.554294
ENSG00000266307	MIR5093	-1.30641	-3.13843	4.74421	0.029397	0.554294
ENSG00000261812	TUBB8P7	-1.30641	-3.13843	4.74421	0.029397	0.554294
ENSG00000263874	LINC00672	-1.30641	-3.13843	4.74421	0.029397	0.554294
ENSG00000213085	CFAP45	-0.471864	0.0540544	4.74401	0.0294005	0.554294
ENSG00000163191	S100A11	1.46629	-3.51207	4.7411	0.0294502	0.554294
ENSG00000162711	NLRP3	1.46629	-3.51207	4.7411	0.0294502	0.554294
ENSG00000163631	ALB	1.46629	-3.51207	4.7411	0.0294502	0.554294
ENSG00000248668	OXCT1-AS1	1.46629	-3.51207	4.7411	0.0294502	0.554294
ENSG00000112195	TREML2	1.46629	-3.51207	4.7411	0.0294502	0.554294
ENSG00000128510	CPA4	1.46629	-3.51207	4.7411	0.0294502	0.554294
ENSG00000259890	NA	1.46629	-3.51207	4.7411	0.0294502	0.554294
ENSG00000102970	CCL17	1.46629	-3.51207	4.7411	0.0294502	0.554294
ENSG00000180818	HOXC10	-0.423428	0.558869	4.73615	0.029535	0.554704
ENSG00000236397	NA	0.888602	-2.18783	4.73559	0.0295447	0.554704
ENSG00000255090	NA	0.888602	-2.18783	4.73559	0.0295447	0.554704
ENSG00000260128	ULK4P1	0.317277	2.72095	4.73109	0.0296221	0.5557
ENSG00000213509	NA	-0.675607	-1.29327	4.72507	0.029726	0.557192
ENSG00000148735	PLEKHS1	-0.758466	-1.66357	4.7177	0.0298537	0.557339
ENSG00000041353	RAB27B	-0.758466	-1.66357	4.7177	0.0298537	0.557339
ENSG00000156475	PPP2R2B	0.72555	-1.57173	4.7165	0.0298745	0.557339
ENSG00000169218	RSPO1	-1.38156	-3.27996	4.7096	0.0299947	0.557339
ENSG00000273471	NA	-1.38156	-3.27996	4.7096	0.0299947	0.557339
ENSG00000237828	NA	-1.38156	-3.27996	4.7096	0.0299947	0.557339
ENSG00000147573	TRIM55	-1.38156	-3.27996	4.7096	0.0299947	0.557339
ENSG00000270689	NA	-1.38156	-3.27996	4.7096	0.0299947	0.557339
ENSG00000218976	NA	0.79614	-1.86614	4.70883	0.0300081	0.557339
ENSG00000254847	NA	-1.47999	-3.43697	4.70829	0.0300176	0.557339
ENSG00000226912	NA	-1.47999	-3.43697	4.70829	0.0300176	0.557339
ENSG00000187686	KRT18P59	0.562162	-0.696206	4.70779	0.0300263	0.557339
ENSG00000233237	LINC00472	0.343704	1.84749	4.70292	0.0301114	0.558155
ENSG00000275223	NA	-0.413153	0.66657	4.70139	0.0301382	0.558155
ENSG00000172534	HCFC1	-0.280596	8.80481	4.69932	0.0301745	0.558155
ENSG00000163395	IGFN1	0.978878	-2.48019	4.69277	0.0302898	0.558155
ENSG00000280913	CTSLP2	0.978878	-2.48019	4.69277	0.0302898	0.558155
ENSG00000224628	LOC149935	0.978878	-2.48019	4.69277	0.0302898	0.558155
ENSG00000114124	GRK7	-0.576849	-0.762557	4.69134	0.030315	0.558155
ENSG00000252367	NA	1.25205	-3.14179	4.68634	0.0304033	0.558155
ENSG00000125046	SSUH2	-0.302878	3.40774	4.684	0.0304447	0.558155
ENSG00000236675	MTX1P1	-0.292858	4.24147	4.68387	0.0304471	0.558155
ENSG00000180209	MYLPF	-0.448667	0.24851	4.67778	0.0305552	0.558155
ENSG00000166166	TRMT61A	-0.288113	4.85295	4.67684	0.0305719	0.558155
ENSG00000183889	NA	-0.303233	3.3689	4.67608	0.0305855	0.558155
ENSG00000214309	MBLAC1	-0.419963	0.565951	4.67265	0.0306466	0.558155
ENSG00000254401	NA	0.715168	-1.54085	4.67223	0.0306542	0.558155
ENSG00000272444	NA	0.715168	-1.54085	4.67223	0.0306542	0.558155
ENSG00000235988	NA	1.69054	-3.85065	4.67103	0.0306756	0.558155
ENSG00000163286	ALPG	1.69054	-3.85065	4.67103	0.0306756	0.558155
ENSG00000228364	NA	1.69054	-3.85065	4.67103	0.0306756	0.558155
ENSG00000261696	NA	1.69054	-3.85065	4.67103	0.0306756	0.558155
ENSG00000255213	NA	1.69054	-3.85065	4.67103	0.0306756	0.558155
ENSG00000110777	POU2AF1	1.69054	-3.85065	4.67103	0.0306756	0.558155
ENSG00000182531	NA	1.69054	-3.85065	4.67103	0.0306756	0.558155
ENSG00000258231	LOC100506869	1.69054	-3.85065	4.67103	0.0306756	0.558155
ENSG00000237506	RPSAP15	0.347777	1.72115	4.67075	0.0306805	0.558155
ENSG00000258474	LINC02313	0.599631	-0.946845	4.66752	0.0307384	0.558764
ENSG00000161132	NA	-0.357606	1.52727	4.66406	0.0308003	0.559182
ENSG00000068400	GRIPAP1	-0.28531	5.31911	4.6635	0.0308103	0.559182
ENSG00000115649	CNPPD1	-0.293414	4.08039	4.65293	0.0310006	0.559777
ENSG00000198691	ABCA4	-1.05021	-2.61567	4.64999	0.0310538	0.559777
ENSG00000250007	LOC101928174	-1.05021	-2.61567	4.64999	0.0310538	0.559777
ENSG00000270181	BIVM-ERCC5	0.476268	-0.0598393	4.64969	0.0310592	0.559777
ENSG00000243566	UPK3B	0.648515	-1.22568	4.64938	0.0310647	0.559777
ENSG00000212663	NA	0.781312	-1.82835	4.64912	0.0310694	0.559777
ENSG00000137309	HMGA1	-0.27955	7.92497	4.64841	0.0310824	0.559777
ENSG00000172757	CFL1	-0.827232	-1.94957	4.64565	0.0311324	0.559777
ENSG00000247011	NA	-0.827232	-1.94957	4.64565	0.0311324	0.559777
ENSG00000043355	ZIC2	-0.280635	6.77729	4.64217	0.0311956	0.559777
ENSG00000231688	RPL21P43	-0.733147	-1.58444	4.64143	0.031209	0.559777
ENSG00000254972	NA	-0.733147	-1.58444	4.64143	0.031209	0.559777
ENSG00000242412	DBIL5P2	-0.875792	-2.11708	4.64136	0.0312102	0.559777
ENSG00000248636	LOC105370027	-0.875792	-2.11708	4.64136	0.0312102	0.559777
ENSG00000250107	CACNA1G-AS1	-0.875792	-2.11708	4.64136	0.0312102	0.559777
ENSG00000143369	ECM1	-0.433843	0.380895	4.62736	0.0314659	0.563562
ENSG00000278376	NA	-0.435447	0.361015	4.62315	0.0315433	0.563562
ENSG00000258830	NA	0.44158	0.26674	4.62297	0.0315466	0.563562
ENSG00000251025	NDUFB5P1	1.07985	-2.77345	4.62174	0.0315691	0.563562
ENSG00000275963	NA	1.07985	-2.77345	4.62174	0.0315691	0.563562
ENSG00000214046	SMIM7	1.07985	-2.77345	4.62174	0.0315691	0.563562
ENSG00000178075	GRAMD1C	0.297584	3.59909	4.61729	0.0316512	0.564587
ENSG00000251298	NA	0.502887	-0.303825	4.61229	0.0317437	0.565795
ENSG00000259280	NA	-0.632121	-1.11579	4.60501	0.0318787	0.567758
ENSG00000141582	CBX4	-0.284895	5.00881	4.60135	0.0319467	0.568527
ENSG00000229311	LOC101927827	0.538782	-0.5819	4.5959	0.0320486	0.569896
ENSG00000273356	NA	0.635274	-1.17741	4.59078	0.0321444	0.571156
ENSG00000156858	PRR14	-0.28213	5.54149	4.58918	0.0321744	0.571245
ENSG00000221867	MAGEA3	0.434284	0.326474	4.5858	0.0322379	0.571897
ENSG00000277561	GOLGA8IP	-0.759312	-1.71279	4.58457	0.0322611	0.571897
ENSG00000227692	MED28P3	0.581157	-0.86814	4.5825	0.0323001	0.571966
ENSG00000224799	NA	-0.573913	-0.788688	4.57947	0.0323572	0.571966
ENSG00000278766	NA	-0.311959	2.75296	4.579	0.0323661	0.571966
ENSG00000197903	H2BC12	-0.276986	8.76708	4.57887	0.0323686	0.571966
ENSG00000163453	IGFBP7	0.319967	2.41253	4.57579	0.0324268	0.571966
ENSG00000158014	SLC30A2	0.846007	-2.09513	4.57509	0.0324401	0.571966
ENSG00000252552	RNU6-307P	0.846007	-2.09513	4.57509	0.0324401	0.571966
ENSG00000270091	NA	0.494427	-0.252959	4.57139	0.0325103	0.572762
ENSG00000226065	NA	-0.480792	-0.107903	4.56899	0.0325557	0.573121
ENSG00000212123	PRR22	-0.355526	1.48943	4.56282	0.0326733	0.574681
ENSG00000261360	LOC728178	0.492406	-0.240518	4.5617	0.0326946	0.574681
ENSG00000223668	EEF1A1P24	0.68667	-1.45201	4.55185	0.0328833	0.577554
ENSG00000137077	CCL21	-0.952445	-2.3843	4.54587	0.0329983	0.578686
ENSG00000268193	NA	-0.952445	-2.3843	4.54587	0.0329983	0.578686
ENSG00000231827	LOC343052	-0.377999	1.0664	4.53667	0.033176	0.581356
ENSG00000280870	MIR325HG	0.396566	0.754042	4.52094	0.0334824	0.586275
ENSG00000181908	LINC02724	-0.690421	-1.4381	4.51931	0.0335144	0.586386
ENSG00000129244	ATP1B2	-0.31321	2.61191	4.51602	0.033579	0.587067
ENSG00000261594	TPBGL	-0.831443	-2.00983	4.51096	0.0336782	0.588114
ENSG00000196277	GRM7	-0.733072	-1.63099	4.50886	0.0337197	0.588114
ENSG00000234283	NA	-0.883163	-2.18495	4.50832	0.0337303	0.588114
ENSG00000079112	CDH17	0.564622	-0.793514	4.50774	0.0337417	0.588114
ENSG00000198712	COX2	-0.274787	8.54271	4.50338	0.0338279	0.589167
ENSG00000166337	TAF10	-0.285608	4.40136	4.4972	0.0339504	0.590453
ENSG00000268912	NA	0.329195	2.02768	4.49277	0.0340385	0.590453
ENSG00000104852	SNRNP70	-0.275058	7.58061	4.49139	0.0340659	0.590453
ENSG00000223387	LINC02068	0.560755	-0.775447	4.49047	0.0340843	0.590453
ENSG00000205403	CFI	0.741452	-1.72059	4.49017	0.0340902	0.590453
ENSG00000111886	GABRR2	-0.347199	1.60069	4.48544	0.0341847	0.590453
ENSG00000279667	NA	0.91877	-2.36743	4.48323	0.0342289	0.590453
ENSG00000181381	DDX60L	0.91877	-2.36743	4.48323	0.0342289	0.590453
ENSG00000203334	NA	0.91877	-2.36743	4.48323	0.0342289	0.590453
ENSG00000183346	CABCOCO1	0.413276	0.51431	4.48291	0.0342355	0.590453
ENSG00000262202	NA	-0.297336	3.33693	4.48137	0.0342662	0.590453
ENSG00000034971	MYOC	1.03511	-2.7033	4.47883	0.0343172	0.590453
ENSG00000207974	MIR557	1.17973	-3.05184	4.47766	0.0343407	0.590453
ENSG00000275340	FGD5P1	1.17973	-3.05184	4.47766	0.0343407	0.590453
ENSG00000260118	NA	1.17973	-3.05184	4.47766	0.0343407	0.590453
ENSG00000277087	NA	1.17973	-3.05184	4.47766	0.0343407	0.590453
ENSG00000238151	NA	1.17973	-3.05184	4.47766	0.0343407	0.590453
ENSG00000117507	FMO6P	0.301986	3.02866	4.47242	0.0344463	0.591647
ENSG00000003400	CASP10	0.310926	2.61672	4.47164	0.0344618	0.591647
ENSG00000129295	LRRC6	0.410271	0.543368	4.46875	0.0345202	0.592049
ENSG00000162444	RBP7	-0.400674	0.692693	4.46792	0.0345371	0.592049
ENSG00000234832	NA	-0.359822	1.32468	4.45814	0.0347353	0.594106
ENSG00000280010	NA	0.436397	0.235555	4.45637	0.0347713	0.594106
ENSG00000225259	NA	-0.617241	-1.09338	4.45319	0.034836	0.594106
ENSG00000204904	LINC01545	0.469036	-0.0878636	4.4525	0.0348501	0.594106
ENSG00000226043	NA	0.661584	-1.36833	4.44749	0.0349527	0.594106
ENSG00000179403	VWA1	-0.296116	3.34003	4.44626	0.0349777	0.594106
ENSG00000259976	NA	0.729509	-1.6864	4.44306	0.0350435	0.594106
ENSG00000248846	NA	0.549734	-0.722566	4.44168	0.0350717	0.594106
ENSG00000140961	OSGIN1	-0.555479	-0.727587	4.44013	0.0351035	0.594106
ENSG00000233087	RAB6D	0.600539	-1.04162	4.43995	0.0351073	0.594106
ENSG00000272622	NA	1.34725	-3.39684	4.4372	0.035164	0.594106
ENSG00000258028	NA	1.34725	-3.39684	4.4372	0.035164	0.594106
ENSG00000262332	NA	1.34725	-3.39684	4.4372	0.035164	0.594106
ENSG00000073282	TP63	0.808921	-2.00805	4.43671	0.035174	0.594106
ENSG00000219814	RPL23AP47	0.808921	-2.00805	4.43671	0.035174	0.594106
ENSG00000173457	PPP1R14B	-0.280328	4.89196	4.43511	0.0352069	0.594106
ENSG00000238005	LOC101927851	-1.10509	-2.81652	4.43146	0.0352824	0.594106
ENSG00000170516	COX7B2	-1.10509	-2.81652	4.43146	0.0352824	0.594106
ENSG00000145839	IL9	-1.10509	-2.81652	4.43146	0.0352824	0.594106
ENSG00000230146	NA	-1.10509	-2.81652	4.43146	0.0352824	0.594106
ENSG00000225689	NA	-1.10509	-2.81652	4.43146	0.0352824	0.594106
ENSG00000253204	NA	-1.10509	-2.81652	4.43146	0.0352824	0.594106
ENSG00000271382	NA	-1.10509	-2.81652	4.43146	0.0352824	0.594106
ENSG00000269086	NA	-1.10509	-2.81652	4.43146	0.0352824	0.594106
ENSG00000131096	PYY	-0.374408	1.05176	4.43029	0.0353065	0.594106
ENSG00000276095	NA	0.50157	-0.377358	4.42513	0.0354134	0.594704
ENSG00000233223	LOC100996842	-0.325267	2.08998	4.42169	0.0354849	0.594704
ENSG00000204348	DXO	-0.293758	3.43837	4.42073	0.0355047	0.594704
ENSG00000254444	NA	-0.451135	0.0937706	4.41973	0.0355257	0.594704
ENSG00000257582	LINC01475	-0.966657	-2.46641	4.41857	0.0355499	0.594704
ENSG00000257542	OR7E47P	-0.966657	-2.46641	4.41857	0.0355499	0.594704
ENSG00000101213	PTK6	-0.396776	0.714901	4.41855	0.0355501	0.594704
ENSG00000273730	NA	-0.396776	0.714901	4.41855	0.0355501	0.594704
ENSG00000229109	NA	0.425303	0.330306	4.40621	0.0358083	0.598586
ENSG00000137801	THBS1	-0.463334	-0.0320081	4.40041	0.0359303	0.600185
ENSG00000051523	CYBA	-0.275643	5.70765	4.39911	0.0359578	0.600206
ENSG00000249500	LINC01179	0.539506	-0.671558	4.39705	0.0360011	0.600491
ENSG00000186377	CYP4X1	-0.518905	-0.492492	4.39494	0.0360458	0.600581
ENSG00000227848	NA	-0.429497	0.304262	4.39385	0.0360689	0.600581
ENSG00000226281	NA	0.892414	-2.3142	4.392	0.036108	0.600581
ENSG00000231188	NA	0.455484	0.00908122	4.39183	0.0361115	0.600581
ENSG00000259205	NA	-0.340592	1.66396	4.38883	0.036175	0.6012
ENSG00000231149	NA	0.646463	-1.31513	4.38543	0.0362474	0.601641
ENSG00000167483	NIBAN3	-0.484812	-0.228826	4.38452	0.0362666	0.601641
ENSG00000089327	FXYD5	-0.290862	3.54421	4.37922	0.0363797	0.601641
ENSG00000171956	FOXB1	-0.293314	3.37083	4.37699	0.0364273	0.601641
ENSG00000076826	CAMSAP3	-0.280336	4.59255	4.37653	0.036437	0.601641
ENSG00000134256	CD101	-0.304524	2.77148	4.37614	0.0364455	0.601641
ENSG00000232023	LINC01807	-0.891351	-2.25618	4.37459	0.0364786	0.601641
ENSG00000250756	NA	-0.891351	-2.25618	4.37459	0.0364786	0.601641
ENSG00000255558	NA	-0.891351	-2.25618	4.37459	0.0364786	0.601641
ENSG00000102524	TNFSF13B	0.364723	1.14847	4.37362	0.0364995	0.601641
ENSG00000248401	LOC391674	-0.41558	0.450787	4.37278	0.0365173	0.601641
ENSG00000272092	NA	-0.41558	0.450787	4.37278	0.0365173	0.601641
ENSG00000105248	YJU2	-0.284078	4.10135	4.36841	0.0366111	0.602267
ENSG00000249650	NA	0.488551	-0.297868	4.36801	0.0366198	0.602267
ENSG00000279148	NA	0.416393	0.411353	4.36733	0.0366343	0.602267
ENSG00000088038	CNOT3	-0.273542	6.06073	4.3646	0.0366932	0.602801
ENSG00000197728	RPS26	-0.271035	7.48429	4.35829	0.0368292	0.604602
ENSG00000230673	NA	0.529988	-0.622295	4.35614	0.0368758	0.604933
ENSG00000242190	NA	0.99512	-2.63642	4.35157	0.0369749	0.605521
ENSG00000179477	ALOX12B	0.99512	-2.63642	4.35157	0.0369749	0.605521
ENSG00000176204	LRRTM4	0.270911	7.34946	4.35082	0.0369911	0.605521
ENSG00000170006	TMEM154	0.410723	0.465491	4.34331	0.0371546	0.607763
ENSG00000204195	AWAT1	-0.670388	-1.41016	4.34127	0.0371991	0.608056
ENSG00000225555	NA	0.576224	-0.937489	4.33734	0.0372852	0.609028
ENSG00000180448	ARHGAP45	-0.288453	3.61619	4.33594	0.0373158	0.609092
ENSG00000280141	NA	-1.14045	-2.92856	4.33056	0.0374338	0.609713
ENSG00000230521	NA	-1.14045	-2.92856	4.33056	0.0374338	0.609713
ENSG00000126246	IGFLR1	-1.14045	-2.92856	4.33056	0.0374338	0.609713
ENSG00000258561	NA	0.277354	4.77002	4.32406	0.0375771	0.61161
ENSG00000224712	NPIPA3	0.404741	0.524973	4.31862	0.0376974	0.613133
ENSG00000260493	LOC102723322	-0.708955	-1.59912	4.3113	0.03786	0.614902
ENSG00000262362	NA	-0.708955	-1.59912	4.3113	0.03786	0.614902
ENSG00000233005	NA	0.86813	-2.26287	4.30837	0.0379252	0.615088
ENSG00000265282	NA	0.86813	-2.26287	4.30837	0.0379252	0.615088
ENSG00000226469	ADAM1B	0.518281	-0.559126	4.3067	0.0379626	0.615258
ENSG00000256574	OR13A1	1.11756	-2.9672	4.29847	0.0381466	0.616577
ENSG00000267709	LOC101928844	1.11756	-2.9672	4.29847	0.0381466	0.616577
ENSG00000185909	KLHDC8B	-0.296266	3.04059	4.29824	0.0381518	0.616577
ENSG00000224546	EIF4BP3	-0.296266	3.04059	4.29824	0.0381518	0.616577
ENSG00000150625	GPM6A	0.271173	6.01182	4.28749	0.0383938	0.620049
ENSG00000171766	GATM	0.396001	0.616684	4.28387	0.0384757	0.620512
ENSG00000272568	LOC100506497	0.563261	-0.878443	4.28382	0.0384767	0.620512
ENSG00000259573	NA	0.619449	-1.2143	4.2764	0.0386451	0.622788
ENSG00000227615	NA	-0.356671	1.24252	4.27419	0.0386954	0.623159
ENSG00000166126	AMN	-0.404912	0.5208	4.27093	0.0387697	0.623911
ENSG00000170775	GPR37	0.392325	0.657122	4.26975	0.0387966	0.623911
ENSG00000271522	NA	-0.796296	-1.96858	4.26658	0.0388691	0.623984
ENSG00000254416	NA	-0.796296	-1.96858	4.26658	0.0388691	0.623984
ENSG00000236992	RPL12P12	-0.638242	-1.27971	4.26504	0.0389043	0.623984
ENSG00000270313	NA	0.761469	-1.88657	4.26205	0.0389727	0.623984
ENSG00000233967	NA	0.334324	1.66701	4.2593	0.039036	0.623984
ENSG00000251899	NA	1.50246	-3.70648	4.25529	0.0391283	0.623984
ENSG00000279430	NA	1.50246	-3.70648	4.25529	0.0391283	0.623984
ENSG00000073734	ABCB11	1.50246	-3.70648	4.25529	0.0391283	0.623984
ENSG00000248659	NA	1.50246	-3.70648	4.25529	0.0391283	0.623984
ENSG00000219284	NA	1.50246	-3.70648	4.25529	0.0391283	0.623984
ENSG00000198786	ND5	-0.266747	9.62483	4.25509	0.0391329	0.623984
ENSG00000258744	NA	0.461516	-0.116441	4.25489	0.0391376	0.623984
ENSG00000114383	TUSC2	-0.274394	4.89552	4.25032	0.039243	0.623984
ENSG00000257585	LINC00609	0.677826	-1.52664	4.24251	0.0394237	0.623984
ENSG00000220563	PKMP3	-0.900499	-2.33113	4.24029	0.0394755	0.623984
ENSG00000224965	NA	-0.732906	-1.72886	4.23976	0.0394877	0.623984
ENSG00000167797	CDK2AP2	-0.281687	3.91673	4.23938	0.0394967	0.623984
ENSG00000236792	NA	-1.18334	-3.05007	4.23823	0.0395232	0.623984
ENSG00000173597	SULT1B1	-1.18334	-3.05007	4.23823	0.0395232	0.623984
ENSG00000169429	CXCL8	-1.18334	-3.05007	4.23823	0.0395232	0.623984
ENSG00000236466	NA	-1.18334	-3.05007	4.23823	0.0395232	0.623984
ENSG00000166984	NA	-1.18334	-3.05007	4.23823	0.0395232	0.623984
ENSG00000140623	SEPTIN12	-1.18334	-3.05007	4.23823	0.0395232	0.623984
ENSG00000232727	NA	0.959157	-2.57251	4.23761	0.0395379	0.623984
ENSG00000147676	MAL2	0.959157	-2.57251	4.23761	0.0395379	0.623984
ENSG00000241354	RPS15AP4	0.959157	-2.57251	4.23761	0.0395379	0.623984
ENSG00000230753	ZNF341-AS1	0.959157	-2.57251	4.23761	0.0395379	0.623984
ENSG00000258701	LINC00638	-0.339287	1.55278	4.23037	0.0397068	0.626217
ENSG00000166800	LDHAL6A	-0.556387	-0.823835	4.2281	0.03976	0.626624
ENSG00000185404	SP140L	0.452448	-0.0498161	4.2189	0.0399761	0.629595
ENSG00000154269	ENPP3	0.346087	1.37326	4.21514	0.0400647	0.629694
ENSG00000069812	HES2	0.495383	-0.426376	4.21321	0.0401103	0.629694
ENSG00000139343	SNRPF	-0.269478	5.78151	4.21202	0.0401385	0.629694
ENSG00000267480	NA	-0.66844	-1.45134	4.21099	0.0401628	0.629694
ENSG00000198723	TEX45	-0.355537	1.21407	4.2103	0.0401792	0.629694
ENSG00000139239	RPL14P1	-0.304542	2.5229	4.20844	0.0402233	0.629694
ENSG00000137270	GCM1	0.668847	-1.49671	4.20833	0.040226	0.629694
ENSG00000277876	NA	0.668847	-1.49671	4.20833	0.040226	0.629694
ENSG00000107140	TESK1	-0.287394	3.38348	4.20815	0.0402302	0.629694
ENSG00000243501	NA	0.601582	-1.14305	4.2058	0.0402861	0.630138
ENSG00000259711	NA	0.408785	0.407081	4.20274	0.0403586	0.630841
ENSG00000232706	NA	-0.523062	-0.612623	4.19471	0.0405504	0.632642
ENSG00000119714	GPR68	-0.482001	-0.296269	4.19457	0.0405536	0.632642
ENSG00000137975	CLCA2	1.25049	-3.29017	4.1892	0.0406824	0.632642
ENSG00000143196	DPT	1.25049	-3.29017	4.1892	0.0406824	0.632642
ENSG00000231747	NA	1.25049	-3.29017	4.1892	0.0406824	0.632642
ENSG00000238110	NA	1.25049	-3.29017	4.1892	0.0406824	0.632642
ENSG00000096996	IL12RB1	1.25049	-3.29017	4.1892	0.0406824	0.632642
ENSG00000280277	NA	-0.502497	-0.463411	4.18776	0.0407169	0.632642
ENSG00000110200	ANAPC15	-0.306564	2.41792	4.18751	0.0407228	0.632642
ENSG00000156219	ART3	0.596021	-1.12006	4.1841	0.0408049	0.633479
ENSG00000235072	NA	-0.360319	1.10583	4.17845	0.0409412	0.633479
ENSG00000197415	VEPH1	0.536848	-0.749413	4.17784	0.0409558	0.633479
ENSG00000259283	NA	0.536848	-0.749413	4.17784	0.0409558	0.633479
ENSG00000235056	NA	-0.762269	-1.87144	4.17723	0.0409706	0.633479
ENSG00000204110	NA	-0.762269	-1.87144	4.17723	0.0409706	0.633479
ENSG00000272223	NA	-0.762269	-1.87144	4.17723	0.0409706	0.633479
ENSG00000258809	NA	0.400478	0.491508	4.17329	0.0410659	0.633839
ENSG00000122735	DNAI1	-0.36471	1.02718	4.17153	0.0411087	0.633839
ENSG00000077264	PAK3	0.285527	3.4008	4.17141	0.0411116	0.633839
ENSG00000261434	NA	-1.00152	-2.64622	4.16682	0.0412231	0.633839
ENSG00000137265	IRF4	-1.00152	-2.64622	4.16682	0.0412231	0.633839
ENSG00000205879	NA	-1.00152	-2.64622	4.16682	0.0412231	0.633839
ENSG00000246640	PICART1	-1.00152	-2.64622	4.16682	0.0412231	0.633839
ENSG00000157601	MX1	-1.00152	-2.64622	4.16682	0.0412231	0.633839
ENSG00000164379	FOXQ1	-0.444659	0.025183	4.16485	0.041271	0.633839
ENSG00000182632	CCNYL2	-0.444659	0.025183	4.16485	0.041271	0.633839
ENSG00000275450	PTGER4P2-CDK2AP2P2	0.734217	-1.81094	4.16329	0.0413092	0.633999
ENSG00000228079	NA	0.824858	-2.1654	4.16063	0.0413741	0.634569
ENSG00000237463	LRRC52-AS1	-1.23648	-3.18283	4.15804	0.0414374	0.634689
ENSG00000176659	C20orf197	-1.23648	-3.18283	4.15804	0.0414374	0.634689
ENSG00000112473	SLC39A7	-0.267032	5.99551	4.15452	0.0415236	0.635583
ENSG00000277157	H4C4	-0.26408	8.01933	4.15087	0.0416131	0.636101
ENSG00000261098	NA	0.314194	2.08629	4.14455	0.0417689	0.636101
ENSG00000228217	NA	-1.69803	-3.88654	4.14416	0.0417784	0.636101
ENSG00000249664	NA	-1.69803	-3.88654	4.14416	0.0417784	0.636101
ENSG00000231912	NA	-1.69803	-3.88654	4.14416	0.0417784	0.636101
ENSG00000282572	NA	-1.69803	-3.88654	4.14416	0.0417784	0.636101
ENSG00000205106	LINC02716	-1.69803	-3.88654	4.14416	0.0417784	0.636101
ENSG00000218175	NA	-0.310189	2.23641	4.1441	0.04178	0.636101
ENSG00000130707	ASS1	0.268423	5.39008	4.14033	0.041873	0.637093
ENSG00000224769	NA	-0.635605	-1.31727	4.13791	0.0419328	0.63758
ENSG00000264029	NA	0.926627	-2.51132	4.13506	0.0420037	0.638194
ENSG00000242675	NA	-0.336665	1.52458	4.13403	0.0420291	0.638194
ENSG00000261924	LOC400627	-0.35161	1.22306	4.1299	0.0421318	0.639089
ENSG00000164125	GASK1B	-0.799121	-2.02967	4.12829	0.0421718	0.639089
ENSG00000215006	NA	-0.799121	-2.02967	4.12829	0.0421718	0.639089
ENSG00000249502	NA	-0.325198	1.7844	4.1251	0.0422515	0.639397
ENSG00000237352	NA	-0.560994	-0.898233	4.12459	0.0422642	0.639397
ENSG00000100836	PABPN1	-0.268784	5.19912	4.12412	0.042276	0.639397
ENSG00000259417	CTXND1	-0.462466	-0.163477	4.12243	0.0423182	0.639611
ENSG00000274997	H2AC12	-0.263513	7.19458	4.11081	0.0426099	0.640289
ENSG00000227440	NA	-0.910789	-2.4102	4.10555	0.0427428	0.640289
ENSG00000243902	ELFN2	-0.910789	-2.4102	4.10555	0.0427428	0.640289
ENSG00000266306	NA	0.575507	-1.03162	4.10532	0.0427486	0.640289
ENSG00000250033	SLC7A11-AS1	0.466982	-0.241487	4.10448	0.0427699	0.640289
ENSG00000010030	ETV7	-0.393736	0.560052	4.10326	0.0428005	0.640289
ENSG00000126709	IFI6	-0.337192	1.47918	4.09557	0.0429958	0.640289
ENSG00000198483	ANKRD35	-1.30413	-3.32912	4.09547	0.0429983	0.640289
ENSG00000231532	LINC01249	-1.30413	-3.32912	4.09547	0.0429983	0.640289
ENSG00000249150	NA	-1.30413	-3.32912	4.09547	0.0429983	0.640289
ENSG00000279446	NA	-1.30413	-3.32912	4.09547	0.0429983	0.640289
ENSG00000275465	LOC158434	-1.30413	-3.32912	4.09547	0.0429983	0.640289
ENSG00000234542	NA	-1.30413	-3.32912	4.09547	0.0429983	0.640289
ENSG00000166006	KCNC2	-1.30413	-3.32912	4.09547	0.0429983	0.640289
ENSG00000259503	NA	-1.30413	-3.32912	4.09547	0.0429983	0.640289
ENSG00000283020	DUX4L37	-1.30413	-3.32912	4.09547	0.0429983	0.640289
ENSG00000267952	NA	-1.30413	-3.32912	4.09547	0.0429983	0.640289
ENSG00000196684	HSH2D	-1.30413	-3.32912	4.09547	0.0429983	0.640289
ENSG00000157551	KCNJ15	-1.30413	-3.32912	4.09547	0.0429983	0.640289
ENSG00000162722	TRIM58	0.418264	0.234829	4.09454	0.0430219	0.640289
ENSG00000173728	C1orf100	-0.3864	0.651396	4.09415	0.0430317	0.640289
ENSG00000196517	SLC6A9	0.268774	4.93822	4.08904	0.0431622	0.640289
ENSG00000270195	NA	-0.40547	0.405439	4.08892	0.0431653	0.640289
ENSG00000247903	NA	0.320832	1.83183	4.08437	0.0432816	0.640289
ENSG00000260260	SNHG19	-0.289201	3.00223	4.07626	0.0434899	0.640289
ENSG00000235823	OLMALINC	-0.276295	3.90705	4.07604	0.0434954	0.640289
ENSG00000146094	DOK3	-0.292536	2.83251	4.07544	0.043511	0.640289
ENSG00000260498	NA	0.509069	-0.598877	4.07172	0.0436068	0.640289
ENSG00000158526	TSR2	-0.267457	5.10921	4.07112	0.0436224	0.640289
ENSG00000159445	THEM4	0.266964	5.1937	4.07099	0.0436258	0.640289
ENSG00000176884	GRIN1	-0.303551	2.3651	4.06704	0.0437279	0.640289
ENSG00000162399	BSND	-1.51628	-3.67577	4.06568	0.043763	0.640289
ENSG00000282440	NA	-1.51628	-3.67577	4.06568	0.043763	0.640289
ENSG00000182083	OR6B2	-1.51628	-3.67577	4.06568	0.043763	0.640289
ENSG00000145863	GABRA6	-1.51628	-3.67577	4.06568	0.043763	0.640289
ENSG00000122543	OCM	-1.51628	-3.67577	4.06568	0.043763	0.640289
ENSG00000271321	CTAGE6	-1.51628	-3.67577	4.06568	0.043763	0.640289
ENSG00000236091	LINC02243	-1.51628	-3.67577	4.06568	0.043763	0.640289
ENSG00000119915	ELOVL3	-1.51628	-3.67577	4.06568	0.043763	0.640289
ENSG00000257165	NA	-1.51628	-3.67577	4.06568	0.043763	0.640289
ENSG00000249094	NA	-1.51628	-3.67577	4.06568	0.043763	0.640289
ENSG00000227564	LINC00376	-1.51628	-3.67577	4.06568	0.043763	0.640289
ENSG00000176198	OR11H4	-1.51628	-3.67577	4.06568	0.043763	0.640289
ENSG00000103175	WFDC1	-1.51628	-3.67577	4.06568	0.043763	0.640289
ENSG00000267535	LINC00868	-1.51628	-3.67577	4.06568	0.043763	0.640289
ENSG00000267172	NA	-1.51628	-3.67577	4.06568	0.043763	0.640289
ENSG00000267470	ZNF571-AS1	-1.51628	-3.67577	4.06568	0.043763	0.640289
ENSG00000224794	NA	-1.51628	-3.67577	4.06568	0.043763	0.640289
ENSG00000100341	PNPLA5	-1.51628	-3.67577	4.06568	0.043763	0.640289
ENSG00000276017	NA	-1.51628	-3.67577	4.06568	0.043763	0.640289
ENSG00000268635	NA	-1.39324	-3.49201	4.05948	0.043924	0.642235
ENSG00000272524	NA	-0.451079	-0.0958021	4.05198	0.0441195	0.64468
ENSG00000139800	ZIC5	-0.264273	5.75719	4.04891	0.0442	0.645444
ENSG00000236491	NA	-0.453679	-0.123541	4.04515	0.0442983	0.645886
ENSG00000279220	NA	-1.02323	-2.74533	4.04353	0.0443409	0.645886
ENSG00000164342	TLR3	0.897055	-2.45263	4.04237	0.0443715	0.645886
ENSG00000112499	SLC22A2	0.897055	-2.45263	4.04237	0.0443715	0.645886
ENSG00000077274	CAPN6	0.897055	-2.45263	4.04237	0.0443715	0.645886
ENSG00000171858	RPS21	-0.260407	8.17709	4.03931	0.0444521	0.646131
ENSG00000201451	NA	-0.763424	-1.92847	4.03874	0.044467	0.646131
ENSG00000274460	NA	-0.456384	-0.151823	4.03851	0.044473	0.646131
ENSG00000204816	NA	0.78744	-2.07412	4.03449	0.0445792	0.646851
ENSG00000176115	NA	0.78744	-2.07412	4.03449	0.0445792	0.646851
ENSG00000257831	NA	0.553191	-0.928195	4.02218	0.0449055	0.650828
ENSG00000261550	NA	0.443417	-0.0666222	4.02201	0.0449102	0.650828
ENSG00000255330	SOGA3	0.277906	3.57068	4.01737	0.0450339	0.652207
ENSG00000188186	LAMTOR4	-0.265342	5.16321	4.01455	0.0451094	0.652886
ENSG00000233242	NA	1.01604	-2.81153	4.00717	0.045307	0.654919
ENSG00000247416	LOC101928847	1.01604	-2.81153	4.00717	0.045307	0.654919
ENSG00000268066	FMR1-AS1	0.687854	-1.67065	3.99857	0.0455388	0.657852
ENSG00000255073	NA	0.383283	0.602372	3.99252	0.0457027	0.659804
ENSG00000132854	KANK4	-0.68435	-1.61395	3.99	0.0457711	0.660258
ENSG00000214513	NOTO	-0.80222	-2.09348	3.98871	0.0458061	0.660258
ENSG00000206384	COL6A6	0.274901	3.73543	3.988	0.0458253	0.660258
ENSG00000237886	NA	0.381028	0.629723	3.98711	0.0458497	0.660258
ENSG00000113924	HGD	-0.495472	-0.506127	3.98543	0.0458954	0.660501
ENSG00000235357	NA	1.17012	-3.19085	3.98313	0.045958	0.660743
ENSG00000269038	NA	-0.61838	-1.29155	3.98269	0.04597	0.660743
ENSG00000166477	LEO1	-0.336654	1.38787	3.97868	0.0460796	0.661902
ENSG00000135905	DOCK10	0.481976	-0.433981	3.97494	0.046182	0.662621
ENSG00000250320	NA	0.375248	0.702369	3.97402	0.0462072	0.662621
ENSG00000270638	NA	-0.922448	-2.49388	3.97057	0.0463022	0.662621
ENSG00000277702	NA	-0.423875	0.128038	3.96768	0.0463816	0.662621
ENSG00000079432	CIC	-0.260453	6.19547	3.96699	0.0464006	0.662621
ENSG00000006712	PAF1	-0.26195	5.6275	3.96593	0.0464299	0.662621
ENSG00000198168	SVIP	0.274085	3.73971	3.96581	0.0464332	0.662621
ENSG00000235527	HIPK1-AS1	0.537526	-0.850491	3.9657	0.0464361	0.662621
ENSG00000183662	TAFA1	0.537526	-0.850491	3.9657	0.0464361	0.662621
ENSG00000251359	WWC2-AS2	-0.732714	-1.83389	3.96526	0.0464484	0.662621
ENSG00000168348	INSM2	-0.732714	-1.83389	3.96526	0.0464484	0.662621
ENSG00000092051	JPH4	-0.853016	-2.27983	3.96126	0.0465588	0.663235
ENSG00000223665	NA	-0.605219	-1.22999	3.95994	0.0465953	0.663235
ENSG00000281883	NA	0.870048	-2.39624	3.95826	0.0466418	0.663235
ENSG00000125656	CLPP	-0.263455	5.16674	3.95822	0.0466431	0.663235
ENSG00000253508	NA	-0.278581	3.39076	3.95773	0.0466566	0.663235
ENSG00000164089	ETNPPL	-0.347038	1.16943	3.95741	0.0466654	0.663235
ENSG00000142513	ACP4	-0.317732	1.80252	3.95611	0.0467016	0.663337
ENSG00000253476	NA	0.475601	-0.392101	3.95334	0.0467785	0.664017
ENSG00000166341	DCHS1	-0.289085	2.78342	3.95206	0.0468139	0.664107
ENSG00000237742	NA	0.36323	0.866554	3.95077	0.0468498	0.66417
ENSG00000173264	GPR137	-0.266268	4.59062	3.94878	0.0469052	0.66417
ENSG00000168491	CCDC110	-0.370888	0.771154	3.94603	0.0469822	0.66417
ENSG00000130770	ATP5IF1	-0.260994	5.71911	3.94576	0.0469895	0.66417
ENSG00000178662	CSRNP3	0.262701	5.2175	3.94522	0.0470046	0.66417
ENSG00000130948	HSD17B3	-0.593175	-1.17094	3.94087	0.0471263	0.66417
ENSG00000233003	NA	1.36027	-3.57545	3.93736	0.047225	0.66417
ENSG00000228973	NA	1.36027	-3.57545	3.93736	0.047225	0.66417
ENSG00000248994	LOC105374618	1.36027	-3.57545	3.93736	0.047225	0.66417
ENSG00000233295	NA	1.36027	-3.57545	3.93736	0.047225	0.66417
ENSG00000235332	NA	1.36027	-3.57545	3.93736	0.047225	0.66417
ENSG00000225860	NA	1.36027	-3.57545	3.93736	0.047225	0.66417
ENSG00000265485	LINC01915	1.36027	-3.57545	3.93736	0.047225	0.66417
ENSG00000221887	HMSD	1.36027	-3.57545	3.93736	0.047225	0.66417
ENSG00000140853	NLRC5	0.314606	1.84037	3.93563	0.0472734	0.664443
ENSG00000266978	NA	0.526853	-0.794846	3.92824	0.0474817	0.666399
ENSG00000267348	GEMIN7-AS1	0.526853	-0.794846	3.92824	0.0474817	0.666399
ENSG00000229656	NA	0.754752	-1.98829	3.92584	0.0475495	0.666399
ENSG00000224467	NA	-1.04881	-2.85179	3.9231	0.0476269	0.666399
ENSG00000203907	OOEP	-1.04881	-2.85179	3.9231	0.0476269	0.666399
ENSG00000280431	NA	-1.04881	-2.85179	3.9231	0.0476269	0.666399
ENSG00000157021	NA	-1.04881	-2.85179	3.9231	0.0476269	0.666399
ENSG00000198734	F5	0.46577	-0.324898	3.92102	0.047686	0.666399
ENSG00000166803	PCLAF	0.46577	-0.324898	3.92102	0.047686	0.666399
ENSG00000060982	BCAT1	0.257621	6.92781	3.92038	0.047704	0.666399
ENSG00000223725	NA	0.29737	2.36138	3.91753	0.0477849	0.667122
ENSG00000249936	NA	0.407854	0.247768	3.91586	0.0478325	0.667379
ENSG00000260727	SLC7A5P1	-0.295198	2.45643	3.91037	0.0479889	0.668883
ENSG00000213061	NA	0.46209	-0.29887	3.90926	0.0480208	0.668883
ENSG00000111816	FRK	0.274679	3.52573	3.90841	0.0480449	0.668883
ENSG00000231964	LOC102724323	-0.471723	-0.353617	3.90798	0.0480573	0.668883
ENSG00000188729	OSTN	0.403538	0.291242	3.90489	0.0481457	0.669035
ENSG00000273143	NA	-0.706008	-1.74513	3.90465	0.0481525	0.669035
ENSG00000272888	NA	-0.313116	1.86477	3.89962	0.0482971	0.669035
ENSG00000259138	NA	-0.345435	1.1511	3.89862	0.0483257	0.669035
ENSG00000267006	NA	0.458542	-0.273304	3.8981	0.0483407	0.669035
ENSG00000280176	NA	0.65871	-1.57373	3.89771	0.0483519	0.669035
ENSG00000253693	NA	0.65871	-1.57373	3.89771	0.0483519	0.669035
ENSG00000110318	CEP126	0.273272	3.60662	3.8974	0.0483609	0.669035
ENSG00000103056	SMPD3	-0.29856	2.30931	3.89445	0.0484458	0.669035
ENSG00000205464	ATP6AP1L	0.265148	4.44901	3.8921	0.0485138	0.669035
ENSG00000236473	NA	-0.287311	2.76013	3.89053	0.048559	0.669035
ENSG00000188981	MSANTD1	-0.340278	1.23886	3.88852	0.0486174	0.669035
ENSG00000172724	CCL19	0.974	-2.73959	3.88744	0.0486485	0.669035
ENSG00000087237	CETP	0.974	-2.73959	3.88744	0.0486485	0.669035
ENSG00000237686	LOC101929705	-0.308276	1.98681	3.8867	0.04867	0.669035
ENSG00000184058	TBX1	-0.259026	5.6993	3.88476	0.0487263	0.669035
ENSG00000275103	NA	0.579924	-1.15549	3.88458	0.0487316	0.669035
ENSG00000066032	CTNNA2	0.51386	-0.723845	3.88387	0.048752	0.669035
ENSG00000106003	LFNG	-0.355631	0.963129	3.88365	0.0487586	0.669035
ENSG00000175550	DRAP1	-0.26807	4.07175	3.88325	0.04877	0.669035
ENSG00000282206	NA	-0.407432	0.258711	3.88309	0.0487748	0.669035
ENSG00000162989	KCNJ3	0.285947	2.78719	3.88209	0.0488037	0.669035
ENSG00000234975	FTH1P2	0.845284	-2.34197	3.88167	0.048816	0.669035
ENSG00000188124	OR2AG2	0.845284	-2.34197	3.88167	0.048816	0.669035
ENSG00000184258	NA	0.393446	0.398499	3.88122	0.0488289	0.669035
ENSG00000230534	NA	0.393446	0.398499	3.88122	0.0488289	0.669035
ENSG00000258102	MAP1LC3B2	-0.501404	-0.60407	3.87771	0.0489314	0.669492
ENSG00000280003	NA	0.739908	-1.94722	3.87706	0.0489501	0.669492
ENSG00000233058	NA	0.739908	-1.94722	3.87706	0.0489501	0.669492
ENSG00000143847	PPFIA4	-0.265264	4.37695	3.87531	0.0490012	0.669791
ENSG00000204802	LOC102724238	-0.318853	1.68422	3.86929	0.0491772	0.671795
ENSG00000164669	INTS4P1	0.267937	4.00164	3.86678	0.049251	0.672081
ENSG00000237531	NA	0.574683	-1.13231	3.86658	0.0492569	0.672081
ENSG00000235911	NA	0.507836	-0.689616	3.86381	0.0493382	0.672788
ENSG00000233654	LOC105376748	0.314028	1.76978	3.85593	0.0495704	0.675551
ENSG00000269961	NA	-0.682567	-1.6615	3.85451	0.0496125	0.675723
ENSG00000263644	NA	-0.452431	-0.215686	3.85048	0.0497318	0.676622
ENSG00000139178	C1RL	0.44256	-0.151864	3.85028	0.0497377	0.676622
ENSG00000144908	ALDH1L1	0.376561	0.598628	3.84878	0.0497821	0.676823
ENSG00000260186	NA	0.375485	0.612403	3.84706	0.0498332	0.676858
ENSG00000261654	NA	0.373909	0.632823	3.84462	0.0499058	0.676858
ENSG00000174775	HRAS	-0.261482	4.78965	3.84345	0.0499408	0.676858
ENSG00000227449	FGF7P6	0.29889	2.20303	3.84107	0.0500116	0.676858
ENSG00000203650	LINC01285	0.371379	0.666227	3.84092	0.0500162	0.676858
ENSG00000184838	PRR16	0.265234	4.20554	3.84063	0.0500247	0.676858
ENSG00000129932	DOHH	-0.265557	4.18834	3.84028	0.050035	0.676858
ENSG00000253682	LOC105375638	0.641425	-1.51257	3.83909	0.0500707	0.676858
ENSG00000154556	SORBS2	0.322729	1.53685	3.8373	0.0501241	0.676858
ENSG00000142185	TRPM2	-0.93577	-2.58273	3.83559	0.0501753	0.676858
ENSG00000102904	TSNAXIP1	-0.305309	2.01394	3.83529	0.0501843	0.676858
ENSG00000182040	USH1G	0.364883	0.755839	3.83264	0.0502636	0.676858
ENSG00000230323	NA	0.285082	2.74006	3.83217	0.0502777	0.676858
ENSG00000125356	NDUFA1	-0.258005	5.47397	3.83215	0.0502783	0.676858
ENSG00000224536	LOC107985246	0.725945	-1.90729	3.83155	0.0502965	0.676858
ENSG00000242485	MRPL20	-0.2576	5.5678	3.8297	0.0503518	0.676858
ENSG00000204531	POU5F1	0.361514	0.804652	3.8291	0.0503699	0.676858
ENSG00000155966	AFF2	0.30108	2.11386	3.82827	0.0503951	0.676858
ENSG00000228852	NA	0.32978	1.37256	3.82763	0.0504143	0.676858
ENSG00000136750	GAD2	0.359132	0.840207	3.82693	0.0504352	0.676858
ENSG00000117600	PLPPR4	0.330903	1.34807	3.82649	0.0504486	0.676858
ENSG00000230876	LINC00486	0.331094	1.34395	3.8263	0.0504541	0.676858
ENSG00000237212	NA	-0.732605	-1.88943	3.82593	0.0504654	0.676858
ENSG00000146070	PLA2G7	0.335589	1.25015	3.82282	0.0505591	0.677104
ENSG00000248757	LINC02115	-0.860013	-2.35607	3.82128	0.0506056	0.677104
ENSG00000211448	DIO2	-0.860013	-2.35607	3.82128	0.0506056	0.677104
ENSG00000153487	ING1	-0.273085	3.43405	3.82035	0.0506336	0.677104
ENSG00000228144	NA	-0.37194	0.668227	3.82021	0.0506378	0.677104
ENSG00000260778	LOC106660606	0.286061	2.67264	3.81943	0.0506614	0.677104
ENSG00000127445	PIN1	-0.255715	6.10904	3.81843	0.0506916	0.677112
ENSG00000176040	TMPRSS7	1.1022	-3.09795	3.80939	0.0509659	0.678876
ENSG00000229269	NA	1.1022	-3.09795	3.80939	0.0509659	0.678876
ENSG00000139155	SLCO1C1	1.1022	-3.09795	3.80939	0.0509659	0.678876
ENSG00000105695	MAG	1.1022	-3.09795	3.80939	0.0509659	0.678876
ENSG00000137877	SPTBN5	-0.358071	0.867709	3.80919	0.0509721	0.678876
ENSG00000250455	NA	-1.0794	-2.96677	3.8068	0.0510449	0.67945
ENSG00000182870	GALNT9	0.425346	-0.00789297	3.80389	0.0511337	0.680236
ENSG00000229117	RPL41	-0.252225	8.95765	3.79981	0.0512585	0.681499
ENSG00000163885	CFAP100	-0.291105	2.4472	3.79696	0.0513456	0.682262
ENSG00000243696	NA	-0.479438	-0.476771	3.7922	0.0514921	0.683277
ENSG00000250490	LINC02145	-0.568152	-1.09183	3.79156	0.0515117	0.683277
ENSG00000138315	OIT3	-0.568152	-1.09183	3.79156	0.0515117	0.683277
ENSG00000259642	NA	-0.32322	1.50355	3.79047	0.0515451	0.683323
ENSG00000111671	SPSB2	-0.291379	2.42147	3.7869	0.0516554	0.683916
ENSG00000154007	ASB17	0.625601	-1.45389	3.78632	0.0516731	0.683916
ENSG00000125995	ROMO1	-0.256774	5.36783	3.78427	0.0517364	0.683916
ENSG00000197451	HNRNPAB	-0.252741	7.22803	3.78311	0.0517724	0.683916
ENSG00000232519	NA	-0.558654	-1.03807	3.78264	0.0517869	0.683916
ENSG00000165181	SHOC1	0.260072	4.64828	3.782	0.0518067	0.683916
ENSG00000204566	NA	0.936499	-2.67107	3.78128	0.051829	0.683916
ENSG00000070915	SLC12A3	0.936499	-2.67107	3.78128	0.051829	0.683916
ENSG00000180481	GLIPR1L2	-0.396858	0.31794	3.77957	0.0518819	0.684219
ENSG00000186281	GPAT2	-0.443623	-0.174298	3.77817	0.0519254	0.684397
ENSG00000153495	TEX29	-0.351529	0.947398	3.77499	0.0520241	0.685303
ENSG00000234396	NA	-0.502752	-0.667728	3.76959	0.0521924	0.686915
ENSG00000074842	MYDGF	-0.255739	5.51093	3.76903	0.0522098	0.686915
ENSG00000241965	NA	-0.534084	-0.887849	3.76756	0.0522558	0.686915
ENSG00000260464	NA	-0.704873	-1.79729	3.76642	0.0522914	0.686915
ENSG00000273396	LINC01396	0.40921	0.142119	3.76625	0.0522966	0.686915
ENSG00000166250	CLMP	0.27818	2.95578	3.76075	0.052469	0.688784
ENSG00000149131	SERPING1	0.472655	-0.470388	3.75428	0.0526724	0.690667
ENSG00000235636	NA	-0.318732	1.5676	3.75091	0.0527787	0.690667
ENSG00000168546	GFRA2	-0.626757	-1.43624	3.7501	0.0528045	0.690667
ENSG00000108602	ALDH3A1	-0.451743	-0.264065	3.75004	0.0528062	0.690667
ENSG00000266460	NA	0.70036	-1.83061	3.74918	0.0528333	0.690667
ENSG00000237292	LINC01732	0.801439	-2.23923	3.74757	0.0528843	0.690667
ENSG00000244342	LINC00698	0.801439	-2.23923	3.74757	0.0528843	0.690667
ENSG00000223783	NA	0.801439	-2.23923	3.74757	0.0528843	0.690667
ENSG00000226102	SEPTIN7P3	0.801439	-2.23923	3.74757	0.0528843	0.690667
ENSG00000231249	NA	0.468444	-0.441625	3.74219	0.0530549	0.692205
ENSG00000179950	PUF60	-0.25163	6.97803	3.74144	0.0530788	0.692205
ENSG00000136931	NR5A1	-0.454692	-0.295273	3.74099	0.0530928	0.692205
ENSG00000213139	CRYGS	0.302791	1.94849	3.73729	0.0532107	0.693345
ENSG00000150977	RILPL2	-0.273377	3.20691	3.73591	0.0532546	0.693523
ENSG00000117586	TNFSF4	0.392145	0.320569	3.73407	0.0533134	0.693644
ENSG00000275106	NA	0.53436	-0.93893	3.73372	0.0533246	0.693644
ENSG00000185298	CCDC137	-0.255705	5.17681	3.73042	0.0534301	0.694622
ENSG00000224687	RASAL2-AS1	-0.340205	1.10667	3.72903	0.0534744	0.694802
ENSG00000168938	PPIC	0.329846	1.27831	3.72485	0.0536085	0.695323
ENSG00000166349	RAG1	0.383061	0.425741	3.72079	0.0537391	0.695323
ENSG00000049192	ADAMTS6	0.255772	5.04305	3.718	0.0538289	0.695323
ENSG00000145623	OSMR	0.333808	1.1938	3.71792	0.0538313	0.695323
ENSG00000153303	FRMD1	-0.680654	-1.71067	3.71772	0.0538378	0.695323
ENSG00000182348	ZNF804B	0.380521	0.456617	3.71762	0.0538411	0.695323
ENSG00000138185	ENTPD1	0.60422	-1.37014	3.71659	0.0538744	0.695323
ENSG00000185186	LINC00313	-0.416269	0.0610932	3.71567	0.0539038	0.695323
ENSG00000103202	NME4	-0.251708	6.3333	3.71374	0.0539665	0.695323
ENSG00000236283	NA	0.688611	-1.79375	3.71186	0.0540272	0.695323
ENSG00000182578	CSF1R	-0.337845	1.13513	3.71146	0.0540402	0.695323
ENSG00000277644	NA	-0.598241	-1.30349	3.70761	0.0541649	0.695323
ENSG00000243926	NA	-0.80942	-2.23027	3.70563	0.0542293	0.695323
ENSG00000116690	PRG4	0.358811	0.75247	3.7021	0.0543441	0.695323
ENSG00000231437	LINC01750	-0.951137	-2.67745	3.70095	0.0543814	0.695323
ENSG00000134389	CFHR5	-0.951137	-2.67745	3.70095	0.0543814	0.695323
ENSG00000237412	PRSS56	-0.951137	-2.67745	3.70095	0.0543814	0.695323
ENSG00000275090	RN7SL296P	-0.951137	-2.67745	3.70095	0.0543814	0.695323
ENSG00000186334	SLC36A3	-0.951137	-2.67745	3.70095	0.0543814	0.695323
ENSG00000149596	JPH2	-0.951137	-2.67745	3.70095	0.0543814	0.695323
ENSG00000170619	COMMD5	-0.260632	4.19392	3.70077	0.0543872	0.695323
ENSG00000223598	NA	0.280635	2.71533	3.70007	0.0544101	0.695323
ENSG00000260281	NA	-0.471678	-0.462312	3.69943	0.0544311	0.695323
ENSG00000273088	NA	-1.11665	-3.09177	3.69646	0.0545282	0.695323
ENSG00000230525	LINC01799	-1.11665	-3.09177	3.69646	0.0545282	0.695323
ENSG00000265203	RBP3	-1.11665	-3.09177	3.69646	0.0545282	0.695323
ENSG00000262099	DHX33-DT	-1.11665	-3.09177	3.69646	0.0545282	0.695323
ENSG00000141738	GRB7	-1.11665	-3.09177	3.69646	0.0545282	0.695323
ENSG00000269373	NA	-1.11665	-3.09177	3.69646	0.0545282	0.695323
ENSG00000274411	NA	-1.11665	-3.09177	3.69646	0.0545282	0.695323
ENSG00000187726	DNAJB13	0.449718	-0.305836	3.69162	0.0546866	0.695323
ENSG00000261438	NA	0.781935	-2.19048	3.68866	0.0547837	0.695323
ENSG00000102466	FGF14	0.781935	-2.19048	3.68866	0.0547837	0.695323
ENSG00000165092	ALDH1A1	0.51963	-0.860668	3.68815	0.0548004	0.695323
ENSG00000162843	WDR64	0.298195	2.02631	3.68706	0.0548362	0.695323
ENSG00000166228	PCBD1	0.254382	5.11367	3.68691	0.0548413	0.695323
ENSG00000168016	TRANK1	0.902824	-2.60567	3.68662	0.0548507	0.695323
ENSG00000275645	NA	0.902824	-2.60567	3.68662	0.0548507	0.695323
ENSG00000230730	NA	1.24849	-3.45535	3.68639	0.0548581	0.695323
ENSG00000229661	NA	1.24849	-3.45535	3.68639	0.0548581	0.695323
ENSG00000226317	LINC00351	0.259247	4.27376	3.68463	0.0549163	0.695323
ENSG00000175745	NR2F1	-0.254058	5.17175	3.68195	0.0550045	0.695323
ENSG00000213741	RPS29	-0.249042	7.51131	3.68128	0.0550266	0.695323
ENSG00000231752	EMBP1	0.290975	2.25963	3.68084	0.0550411	0.695323
ENSG00000253900	CDH12P4	-0.867895	-2.43659	3.6804	0.0550557	0.695323
ENSG00000224577	LINC01117	-0.442659	-0.221287	3.67818	0.0551289	0.695323
ENSG00000212789	NA	-0.442659	-0.221287	3.67818	0.0551289	0.695323
ENSG00000238000	PSME2P1	-0.659319	-1.62895	3.67784	0.0551403	0.695323
ENSG00000162782	TDRD5	0.516196	-0.841749	3.67779	0.0551418	0.695323
ENSG00000224566	NA	0.516196	-0.841749	3.67779	0.0551418	0.695323
ENSG00000215447	NA	-0.259795	4.19621	3.6776	0.055148	0.695323
ENSG00000203963	C1orf141	0.677483	-1.75781	3.67683	0.0551737	0.695323
ENSG00000272343	NA	0.677483	-1.75781	3.67683	0.0551737	0.695323
ENSG00000204227	RING1	-0.257093	4.56296	3.67679	0.0551748	0.695323
ENSG00000278630	NA	0.591326	-1.31689	3.67551	0.0552172	0.695323
ENSG00000261079	NA	0.591326	-1.31689	3.67551	0.0552172	0.695323
ENSG00000131037	EPS8L1	-0.289911	2.30969	3.67324	0.0552927	0.695891
ENSG00000134917	ADAMTS8	-0.408373	0.119218	3.67157	0.055348	0.696204
ENSG00000224106	NA	-0.358563	0.756529	3.67058	0.0553809	0.696234
ENSG00000204498	NFKBIL1	-0.271395	3.17541	3.66864	0.0554455	0.696369
ENSG00000120509	PDZD11	-0.260923	4.02061	3.66635	0.0555215	0.696369
ENSG00000119121	TRPM6	0.286474	2.40412	3.66419	0.0555935	0.696369
ENSG00000235217	TSPY26P	-0.35088	0.870816	3.66285	0.0556383	0.696369
ENSG00000250025	NA	1.04399	-3.01069	3.66112	0.0556961	0.696369
ENSG00000276064	NA	1.04399	-3.01069	3.66112	0.0556961	0.696369
ENSG00000253176	LOC100130612	1.04399	-3.01069	3.66112	0.0556961	0.696369
ENSG00000253371	NA	1.04399	-3.01069	3.66112	0.0556961	0.696369
ENSG00000270714	NA	1.04399	-3.01069	3.66112	0.0556961	0.696369
ENSG00000125508	SRMS	1.04399	-3.01069	3.66112	0.0556961	0.696369
ENSG00000258414	NA	0.316908	1.49625	3.66004	0.0557323	0.696435
ENSG00000008517	IL32	-0.545823	-1.01682	3.65819	0.0557942	0.696435
ENSG00000243144	NA	0.58524	-1.29099	3.65642	0.0558537	0.696435
ENSG00000254303	NA	0.58524	-1.29099	3.65642	0.0558537	0.696435
ENSG00000111218	PRMT8	0.58524	-1.29099	3.65642	0.0558537	0.696435
ENSG00000123999	INHA	-0.516276	-0.82249	3.65394	0.0559369	0.697092
ENSG00000092200	RPGRIP1	0.319462	1.42779	3.6493	0.0560927	0.698421
ENSG00000226416	MRPL23-AS1	0.506429	-0.786439	3.64895	0.0561045	0.698421
ENSG00000248646	NA	-0.640378	-1.55161	3.64523	0.0562301	0.699603
ENSG00000230027	NA	0.666928	-1.72274	3.64391	0.0562745	0.699775
ENSG00000112238	PRDM13	-0.29375	2.13184	3.64124	0.056365	0.700495
ENSG00000271824	SMIM32	-0.341629	1.00783	3.6403	0.0563967	0.700495
ENSG00000167996	FTH1	-0.251066	5.58161	3.63949	0.0564244	0.700495
ENSG00000178896	EXOSC4	-0.258506	4.17131	3.63553	0.0565587	0.701086
ENSG00000007520	TSR3	-0.25472	4.70991	3.63471	0.0565865	0.701086
ENSG00000120160	EQTN	0.763812	-2.14333	3.6344	0.0565971	0.701086
ENSG00000251369	ZNF550	-0.429594	-0.122641	3.63377	0.0566184	0.701086
ENSG00000230637	NA	0.288294	2.28878	3.63346	0.0566288	0.701086
ENSG00000075426	FOSL2	-0.275965	2.84117	3.63267	0.0566559	0.701086
ENSG00000111676	ATN1	-0.249107	6.22954	3.63146	0.056697	0.701216
ENSG00000073910	FRY	0.257821	4.1998	3.62792	0.0568177	0.701315
ENSG00000234675	NA	-0.457231	-0.379509	3.62781	0.0568214	0.701315
ENSG00000248373	NA	-0.703647	-1.85142	3.62681	0.0568556	0.701315
ENSG00000171224	FAM241B	-0.269532	3.18968	3.62461	0.0569309	0.701315
ENSG00000267284	NA	0.284023	2.43827	3.62353	0.0569678	0.701315
ENSG00000147894	C9orf72	0.259888	3.94185	3.62267	0.0569972	0.701315
ENSG00000179930	ZNF648	0.573728	-1.24054	3.62083	0.0570606	0.701315
ENSG00000104826	LHB	-0.370572	0.546986	3.62025	0.0570802	0.701315
ENSG00000132510	KDM6B	-0.251857	5.18026	3.61957	0.0571036	0.701315
ENSG00000261817	NA	-0.623448	-1.47819	3.61867	0.0571345	0.701315
ENSG00000232555	NA	-0.623448	-1.47819	3.61867	0.0571345	0.701315
ENSG00000226666	NA	-0.623448	-1.47819	3.61867	0.0571345	0.701315
ENSG00000186912	P2RY4	-0.623448	-1.47819	3.61867	0.0571345	0.701315
ENSG00000272186	NA	-0.623448	-1.47819	3.61867	0.0571345	0.701315
ENSG00000179715	PCED1B	0.306695	1.70173	3.61739	0.0571786	0.701378
ENSG00000226491	NA	-0.767569	-2.11454	3.61486	0.0572655	0.701378
ENSG00000175485	OR52W1	-0.767569	-2.11454	3.61486	0.0572655	0.701378
ENSG00000158816	VWA5B1	0.656902	-1.68851	3.61295	0.0573313	0.701378
ENSG00000229635	LOC100421273	0.656902	-1.68851	3.61295	0.0573313	0.701378
ENSG00000223704	NA	0.656902	-1.68851	3.61295	0.0573313	0.701378
ENSG00000155026	RSPH10B	-0.327426	1.24808	3.61225	0.0573555	0.701378
ENSG00000175564	UCP3	0.307561	1.67245	3.61116	0.057393	0.701378
ENSG00000110169	HPX	-0.434109	-0.179739	3.61051	0.0574156	0.701378
ENSG00000184584	STING1	-0.464081	-0.447997	3.60911	0.0574638	0.701592
ENSG00000162616	DNAJB4	-0.371201	0.529277	3.60734	0.0575252	0.701778
ENSG00000149599	DUSP15	-0.315594	1.49477	3.606	0.0575713	0.701778
ENSG00000229739	PDC-AS1	0.297153	1.95637	3.60599	0.0575716	0.701778
ENSG00000172375	C2CD2L	-0.261477	3.74431	3.60455	0.0576215	0.701778
ENSG00000261292	NA	0.568277	-1.21597	3.60424	0.0576325	0.701778
ENSG00000231863	NA	0.872411	-2.54311	3.60179	0.0577172	0.702436
ENSG00000125651	GTF2F1	-0.250088	5.46116	3.59966	0.0577913	0.702775
ENSG00000204469	PRRC2A	-0.245429	9.08625	3.59916	0.0578088	0.702775
ENSG00000250535	NA	-0.608225	-1.40833	3.5972	0.0578769	0.702775
ENSG00000075290	WNT8B	-0.31416	1.51657	3.59486	0.0579583	0.702775
ENSG00000233502	NA	-1.163	-3.2287	3.59481	0.0579602	0.702775
ENSG00000205221	VIT	-1.163	-3.2287	3.59481	0.0579602	0.702775
ENSG00000268751	NA	-1.163	-3.2287	3.59481	0.0579602	0.702775
ENSG00000140307	GTF2A2	0.399998	0.136977	3.59137	0.0580804	0.703488
ENSG00000186469	GNG2	0.298553	1.89571	3.5907	0.0581039	0.703488
ENSG00000184205	TSPYL2	-0.253048	4.72993	3.59049	0.0581112	0.703488
ENSG00000184557	SOCS3	-0.420042	-0.0568043	3.58441	0.0583242	0.705674
ENSG00000234518	NA	0.345319	0.874423	3.58183	0.0584149	0.705674
ENSG00000168701	TMEM208	-0.256742	4.14716	3.58058	0.0584588	0.705674
ENSG00000187398	LUZP2	-0.594463	-1.34169	3.58003	0.0584779	0.705674
ENSG00000278546	NA	-0.678598	-1.76158	3.57963	0.0584923	0.705674
ENSG00000225725	FAM66E	0.481212	-0.632211	3.57919	0.0585077	0.705674
ENSG00000115252	PDE1A	0.278543	2.59547	3.57805	0.0585479	0.705674
ENSG00000196366	C9orf163	-0.441628	-0.26986	3.57608	0.0586171	0.705674
ENSG00000217130	RPS10P13	0.385406	0.299085	3.57521	0.0586481	0.705674
ENSG00000188158	NHS	0.250525	5.09032	3.57319	0.0587195	0.705674
ENSG00000108733	PEX12	-0.290839	2.13314	3.57068	0.0588082	0.705674
ENSG00000116521	SCAMP3	-0.247586	5.95278	3.56931	0.0588567	0.705674
ENSG00000131398	KCNC3	-0.258683	3.88813	3.56891	0.0588709	0.705674
ENSG00000157335	CLEC18C	-0.484635	-0.634942	3.56845	0.0588874	0.705674
ENSG00000004776	HSPB6	-0.367359	0.554127	3.56822	0.0588955	0.705674
ENSG00000165972	CCDC38	0.362544	0.598049	3.5679	0.0589068	0.705674
ENSG00000177301	KCNA2	0.363504	0.584136	3.56767	0.0589148	0.705674
ENSG00000263961	RHEX	-0.969062	-2.77885	3.56711	0.0589349	0.705674
ENSG00000277511	NA	-0.969062	-2.77885	3.56711	0.0589349	0.705674
ENSG00000054179	ENTPD2	-0.581959	-1.27799	3.56653	0.0589553	0.705674
ENSG00000197580	BCO2	0.314793	1.44889	3.56464	0.0590226	0.705674
ENSG00000137161	CNPY3	-0.250847	4.96797	3.56346	0.0590645	0.705674
ENSG00000163515	RETNLB	-0.813635	-2.30388	3.56214	0.0591116	0.705674
ENSG00000204711	C9orf135	-0.813635	-2.30388	3.56214	0.0591116	0.705674
ENSG00000255222	NA	-0.813635	-2.30388	3.56214	0.0591116	0.705674
ENSG00000256937	NA	-0.813635	-2.30388	3.56214	0.0591116	0.705674
ENSG00000004846	ABCB5	-0.489472	-0.675422	3.56176	0.059125	0.705674
ENSG00000146021	KLHL3	0.258725	3.82062	3.55753	0.059276	0.705733
ENSG00000227946	NA	0.638287	-1.6224	3.55632	0.0593191	0.705733
ENSG00000129204	USP6	-0.380554	0.371131	3.55598	0.0593314	0.705733
ENSG00000101306	MYLK2	-0.312626	1.51123	3.55487	0.0593711	0.705733
ENSG00000227113	NA	0.282982	2.36583	3.55112	0.0595051	0.705733
ENSG00000145362	ANK2	0.244496	7.58877	3.55064	0.0595226	0.705733
ENSG00000229153	EPHA1-AS1	-0.560094	-1.15845	3.5485	0.0595993	0.705733
ENSG00000010438	PRSS3	-0.560094	-1.15845	3.5485	0.0595993	0.705733
ENSG00000260548	IRS4	0.244025	8.11819	3.54712	0.059649	0.705733
ENSG00000154025	SLC5A10	-0.505861	-0.804155	3.54586	0.0596943	0.705733
ENSG00000261135	NA	0.548277	-1.12165	3.54497	0.0597262	0.705733
ENSG00000224074	LINC00691	0.548277	-1.12165	3.54497	0.0597262	0.705733
ENSG00000256657	LOC100420583	0.467138	-0.537861	3.54373	0.0597709	0.705733
ENSG00000220721	OR1F12	-0.732359	-2.0074	3.543	0.0597972	0.705733
ENSG00000272040	NA	-0.512055	-0.84975	3.54226	0.0598239	0.705733
ENSG00000249743	NA	-0.656635	-1.67701	3.54149	0.0598516	0.705733
ENSG00000232187	NA	-0.541608	-1.04805	3.53987	0.0599101	0.705733
ENSG00000175766	EIF4E1B	-0.876842	-2.52189	3.53873	0.0599515	0.705733
ENSG00000261295	NA	-0.876842	-2.52189	3.53873	0.0599515	0.705733
ENSG00000260616	NA	-0.876842	-2.52189	3.53873	0.0599515	0.705733
ENSG00000130545	CRB3	-0.876842	-2.52189	3.53873	0.0599515	0.705733
ENSG00000163803	PLB1	-0.525772	-0.9455	3.53835	0.0599652	0.705733
ENSG00000126583	PRKCG	-0.346711	0.839741	3.53801	0.0599774	0.705733
ENSG00000251173	UCHL1-AS1	0.731157	-2.05343	3.53798	0.0599786	0.705733
ENSG00000134160	TRPM1	0.731157	-2.05343	3.53798	0.0599786	0.705733
ENSG00000174473	GALNTL6	0.256203	4.00959	3.53791	0.0599811	0.705733
ENSG00000271989	NA	0.993503	-2.92842	3.53329	0.0601484	0.705733
ENSG00000230787	PSAT1P3	0.993503	-2.92842	3.53329	0.0601484	0.705733
ENSG00000278720	LOC100132599	0.993503	-2.92842	3.53329	0.0601484	0.705733
ENSG00000232387	NA	0.993503	-2.92842	3.53329	0.0601484	0.705733
ENSG00000270068	NA	0.993503	-2.92842	3.53329	0.0601484	0.705733
ENSG00000172137	CALB2	0.993503	-2.92842	3.53329	0.0601484	0.705733
ENSG00000269792	NA	0.993503	-2.92842	3.53329	0.0601484	0.705733
ENSG00000223935	NA	0.295099	1.92486	3.53148	0.060214	0.70614
ENSG00000115594	IL1R1	-0.40056	0.114787	3.52697	0.0603781	0.707386
ENSG00000275832	ARHGAP23	0.305042	1.64409	3.52686	0.0603821	0.707386
ENSG00000177675	CD163L1	0.844803	-2.48316	3.52545	0.0604336	0.707389
ENSG00000239467	ERICH2	0.305232	1.63736	3.52515	0.0604442	0.707389
ENSG00000235531	MSC-AS1	0.255554	4.00989	3.52011	0.0606285	0.709183
ENSG00000235601	BARX1-DT	-0.401928	0.0908435	3.51325	0.0608799	0.711279
ENSG00000224505	NA	0.26172	3.4214	3.513	0.0608891	0.711279
ENSG00000066230	SLC9A3	-0.63722	-1.59711	3.51077	0.0609712	0.711279
ENSG00000198695	ND6	-0.245732	5.8605	3.50945	0.0610198	0.711279
ENSG00000230415	NA	-0.323851	1.22422	3.5086	0.0610509	0.711279
ENSG00000215838	LOC440700	0.450995	-0.420961	3.50678	0.0611181	0.711279
ENSG00000030304	MUSK	0.289971	2.05274	3.50655	0.0611268	0.711279
ENSG00000227240	NA	-1.2223	-3.38007	3.50613	0.0611423	0.711279
ENSG00000217539	NA	-1.2223	-3.38007	3.50613	0.0611423	0.711279
ENSG00000225783	MIAT	-1.2223	-3.38007	3.50613	0.0611423	0.711279
ENSG00000187979	NA	0.621368	-1.55919	3.50592	0.0611499	0.711279
ENSG00000117400	MPL	-0.370441	0.46379	3.50056	0.0613481	0.713139
ENSG00000189051	RNF222	-0.403343	0.0664956	3.49945	0.0613893	0.713139
ENSG00000185610	DBX2	0.447354	-0.39316	3.49907	0.0614033	0.713139
ENSG00000120555	NA	0.290516	2.02211	3.49681	0.0614872	0.713751
ENSG00000273038	NA	0.716394	-2.0105	3.49504	0.0615531	0.713822
ENSG00000135407	AVIL	-0.277216	2.53213	3.49496	0.0615557	0.713822
ENSG00000130731	METTL26	-0.247811	5.05177	3.48875	0.0617871	0.716142
ENSG00000227480	CCDC148-AS1	1.15805	-3.3445	3.48349	0.0619839	0.716909
ENSG00000270076	NA	1.15805	-3.3445	3.48349	0.0619839	0.716909
ENSG00000251867	NA	1.15805	-3.3445	3.48349	0.0619839	0.716909
ENSG00000244411	KRTAP5-7	1.15805	-3.3445	3.48349	0.0619839	0.716909
ENSG00000101443	WFDC2	0.613473	-1.52859	3.48279	0.0620101	0.716909
ENSG00000144649	GASK1A	0.299439	1.73331	3.47567	0.0622774	0.717732
ENSG00000124380	SNRNP27	-0.266893	3.00578	3.47497	0.0623038	0.717732
ENSG00000165916	PSMC3	-0.243196	6.47861	3.47454	0.0623199	0.717732
ENSG00000234743	NA	-0.440523	-0.320127	3.47182	0.0624227	0.717732
ENSG00000214881	NA	-0.769236	-2.18234	3.47071	0.0624645	0.717732
ENSG00000226169	NA	-0.769236	-2.18234	3.47071	0.0624645	0.717732
ENSG00000256658	NA	-0.604437	-1.44947	3.4667	0.0626161	0.717732
ENSG00000197599	CCDC154	-0.604437	-1.44947	3.4667	0.0626161	0.717732
ENSG00000249875	NA	0.313755	1.36374	3.45679	0.0629926	0.717732
ENSG00000158517	NCF1	0.819623	-2.42561	3.45645	0.0630054	0.717732
ENSG00000236947	NA	0.342181	0.824748	3.45645	0.0630056	0.717732
ENSG00000282860	NA	0.702544	-1.96881	3.45517	0.0630543	0.717732
ENSG00000218713	NA	0.702544	-1.96881	3.45517	0.0630543	0.717732
ENSG00000257198	NA	0.702544	-1.96881	3.45517	0.0630543	0.717732
ENSG00000236514	NA	0.702544	-1.96881	3.45517	0.0630543	0.717732
ENSG00000259888	NA	0.702544	-1.96881	3.45517	0.0630543	0.717732
ENSG00000279769	NA	0.702544	-1.96881	3.45517	0.0630543	0.717732
ENSG00000225243	NA	0.314177	1.35147	3.45379	0.0631068	0.717732
ENSG00000257663	NA	0.51528	-0.949743	3.45371	0.0631098	0.717732
ENSG00000189060	H1-0	-0.242764	6.28508	3.45225	0.0631658	0.717732
[truncated: 20,870 more rows]
