# Supplementary material for: CRISPR/Cas13 sgRNA‐Mediated RNA–RNA Interaction Mapping in Live Cells with APOBEC RNA Editing
Source: Adv Sci (Weinh). 2024 Oct 11;11(45):2409004. doi: 10.1002/advs.202409004 (PMC11615753; doi:10.1002/advs.202409004)
Supplement: Supplementary file 7 — Supporting Information [file ADVS-11-2409004-s011.xlsx]

## Sheet: Sup_Table_6
Supplementary Table 6. List of differentially expressed genes in cells transfected with MALAT1 sgRNAs and treated with and without Dox. 293T cells stably expressing sgRNAs targeting MALAT1 were cultured with or without Dox for 48 hours. Differentially expressed genes were identified by RNA-seq analysis.
Gene ID	Gene Symbol	logFC	logCPM	LR	P Value	P adj
ENSG00000274482	NA	5.2651	0.444045	309.854	2.34995e-69	5.309e-65
ENSG00000274224	NA	-3.16609	1.50992	298.001	8.98033e-67	1.01442e-62
ENSG00000273937	NA	-5.17031	0.128911	227.54	2.0502e-51	1.54394e-47
ENSG00000249948	GBA3	3.43801	0.280106	191.978	1.17623e-43	6.64335e-40
ENSG00000278189	RNA5-8SN1	-1.51223	3.26374	165.072	8.82117e-38	3.98576e-34
ENSG00000273548	NA	-1.33537	3.44033	136.099	1.89833e-31	7.14785e-28
ENSG00000274804	NA	-1.30215	3.47065	130.611	3.01253e-30	9.72272e-27
ENSG00000274745	NA	-2.60267	-0.107806	98.2532	3.68161e-23	1.03969e-19
ENSG00000278777	NA	-0.779424	5.73913	62.214	3.08082e-15	7.73355e-12
ENSG00000262074	NA	-0.743605	7.29044	59.5501	1.19221e-14	2.69344e-11
ENSG00000218227	RPL19P9	-1.08917	1.35149	48.2824	3.6905e-12	7.46592e-09
ENSG00000276312	NA	0.978606	1.7734	48.1414	3.96561e-12	7.46592e-09
ENSG00000274917	RNA5-8SN5	0.716461	3.9467	45.1873	1.79066e-11	3.11189e-08
ENSG00000277644	NA	3.28734	-1.96504	44.731	2.26049e-11	3.64779e-08
ENSG00000239211	RN7SL563P	2.72482	-1.61385	44.4441	2.61728e-11	3.94198e-08
ENSG00000125743	SNRPD2	-0.603306	6.78603	38.9433	4.36294e-10	6.16047e-07
ENSG00000248498	ASNSP1	0.688013	3.31508	37.4946	9.16657e-10	1.21818e-06
ENSG00000244642	NA	-1.76645	-0.725212	37.1862	1.07373e-09	1.34765e-06
ENSG00000278047	NA	0.938345	1.27586	36.2658	1.72156e-09	2.04703e-06
ENSG00000120738	EGR1	-0.892702	1.44413	34.4626	4.34515e-09	4.90829e-06
ENSG00000259300	NA	7.49711	-3.26014	31.8428	1.67168e-08	1.79841e-05
ENSG00000241625	RN7SL18P	-3.40793	-2.37537	30.1432	4.01294e-08	4.12092e-05
ENSG00000197756	RPL37A	-0.506933	8.55158	28.2738	1.05314e-07	0.000102731
ENSG00000170324	FRMPD2	0.79497	1.44149	28.2048	1.09133e-07	0.000102731
ENSG00000240606	RN7SL564P	-2.11019	-1.61949	27.4151	1.64145e-07	0.000148335
ENSG00000128965	CHAC1	0.654324	2.3288	26.5204	2.60764e-07	0.000226584
ENSG00000263934	NA	-0.502207	5.73437	26.0598	3.31002e-07	0.000271117
ENSG00000202198	RN7SK	-0.483795	13.0418	26.0308	3.36016e-07	0.000271117
ENSG00000218175	NA	-0.676668	2.10282	25.8949	3.60528e-07	0.000280864
ENSG00000165091	TMC1	-2.93396	-2.40113	24.8805	6.09956e-07	0.000459337
ENSG00000253634	LOC102724710	2.57349	-2.34971	24.7653	6.47517e-07	0.000471894
ENSG00000268434	NA	-1.05885	0.0924341	24.3989	7.83115e-07	0.000552879
ENSG00000237991	RPL35P1	-1.28947	-0.575544	23.6332	1.16561e-06	0.000797981
ENSG00000241593	NA	2.6584	-2.48585	23.559	1.2114e-06	0.000804938
ENSG00000186940	NA	-2.04547	-1.78545	23.2984	1.38713e-06	0.000895374
ENSG00000276172	NA	-7.1821	-3.35932	23.2389	1.43076e-06	0.000897883
ENSG00000239690	RN7SL668P	-3.51843	-2.78151	23.0087	1.61274e-06	0.000981985
ENSG00000251301	LINC02384	-1.64106	-1.28133	22.9398	1.67155e-06	0.000981985
ENSG00000205861	PCOTH	-2.65626	-2.3394	22.9128	1.69518e-06	0.000981985
ENSG00000267642	NA	-1.85632	-1.70497	21.1209	4.31208e-06	0.00243546
ENSG00000272092	NA	-0.920697	0.301329	21.0455	4.485e-06	0.00247135
ENSG00000213300	NA	-0.623217	1.94607	20.8786	4.89325e-06	0.0026321
ENSG00000177954	RPS27	-0.442892	6.18311	20.6886	5.40369e-06	0.00283907
ENSG00000207205	RNVU1-15	-0.638995	1.77997	20.628	5.57731e-06	0.0028637
ENSG00000160213	CSTB	-0.456349	4.94332	20.4851	6.00965e-06	0.00301711
ENSG00000277103	NA	0.628465	1.7133	19.816	8.52641e-06	0.00418758
ENSG00000229018	NA	0.538652	2.64396	19.7653	8.75601e-06	0.00420885
ENSG00000204389	HSPA1A	-0.425155	7.45383	19.6797	9.1571e-06	0.00430994
ENSG00000279800	BCLAF1P2	-0.485455	3.57534	19.5614	9.74183e-06	0.00449158
ENSG00000238323	NA	3.4766	-3.20922	19.4999	1.00603e-05	0.00451274
ENSG00000186825	CDRT15P3	0.931288	0.0610833	19.476	1.01872e-05	0.00451274
ENSG00000206596	RNU1-27P	-0.557391	2.39169	19.425	1.0463e-05	0.00454578
ENSG00000241741	RPL7AP30	0.926533	0.0427974	19.0892	1.24752e-05	0.00529952
ENSG00000234810	NA	-1.49525	-1.32011	19.06	1.2667e-05	0.00529952
ENSG00000260704	LINC00543	1.38117	-1.20625	19.0017	1.306e-05	0.00536457
ENSG00000115596	WNT6	-0.899556	0.188758	18.9368	1.35123e-05	0.00545124
ENSG00000278954	NA	-2.32473	-2.36451	18.6865	1.5407e-05	0.00593317
ENSG00000123965	NA	-0.964507	-0.0716128	18.6613	1.56118e-05	0.00593317
ENSG00000282975	NA	-6.86266	-3.61587	18.6436	1.57574e-05	0.00593317
ENSG00000153002	CPB1	-6.86266	-3.61587	18.6436	1.57574e-05	0.00593317
ENSG00000184933	OR6A2	1.35884	-1.22164	18.2619	1.92515e-05	0.00712998
ENSG00000226416	MRPL23-AS1	1.11058	-0.635329	18.1319	2.06114e-05	0.00728094
ENSG00000279124	NA	3.39907	-3.27013	18.1306	2.06259e-05	0.00728094
ENSG00000187550	SBK2	3.39907	-3.27013	18.1306	2.06259e-05	0.00728094
ENSG00000224550	NA	-1.70065	-1.72049	18.0949	2.10159e-05	0.00730448
ENSG00000214866	DCDC2C	-1.78903	-1.86166	17.8397	2.40317e-05	0.00810779
ENSG00000229119	NA	-0.626701	1.50716	17.8387	2.40449e-05	0.00810779
ENSG00000227155	NA	2.40564	-2.68128	17.6819	2.61095e-05	0.00867449
ENSG00000240567	LINC02067	-2.06017	-2.19379	17.6493	2.65609e-05	0.00869657
ENSG00000074660	SCARF1	-1.31691	-1.10128	17.5939	2.73458e-05	0.00882331
ENSG00000232187	NA	-1.28123	-1.02753	17.5675	2.77291e-05	0.00882331
ENSG00000236445	NA	-6.77037	-3.68812	17.4908	2.88706e-05	0.00882543
ENSG00000257748	LINC02281	-6.77037	-3.68812	17.4908	2.88706e-05	0.00882543
ENSG00000171433	GLOD5	1.63138	-1.78409	17.4883	2.89077e-05	0.00882543
ENSG00000233230	NA	-0.63718	1.33958	17.1746	3.40956e-05	0.0102705
ENSG00000225573	RPL35P5	-1.06454	-0.533705	17.0682	3.60616e-05	0.0106135
ENSG00000260750	NA	-0.620832	1.44161	17.0453	3.64988e-05	0.0106135
ENSG00000236257	NA	-3.19816	-3.03675	17.0378	3.66437e-05	0.0106135
ENSG00000224063	NA	1.36323	-1.36054	16.7861	4.18397e-05	0.0119651
ENSG00000183199	HSP90AB3P	-0.57788	1.74816	16.7399	4.28699e-05	0.0121065
ENSG00000228589	NA	-0.623734	1.35182	16.5609	4.71124e-05	0.0131025
ENSG00000228519	NA	-0.846297	0.15457	16.5431	4.75569e-05	0.0131025
ENSG00000160321	ZNF208	1.74754	-2.04396	16.5096	4.84033e-05	0.013175
ENSG00000224592	NA	0.461921	3.15717	16.48	4.91665e-05	0.0132234
ENSG00000105427	CNFN	-0.634341	1.25326	16.3991	5.13105e-05	0.0136377
ENSG00000165512	ZNF22	-0.944785	-0.239917	16.2764	5.4743e-05	0.0143457
ENSG00000226221	RPL26P19	-0.525651	2.19285	16.2591	5.52442e-05	0.0143457
ENSG00000253570	NA	-1.42217	-1.43835	16.137	5.89226e-05	0.015127
ENSG00000120054	CPN1	-3.13712	-3.08424	16.057	6.14639e-05	0.0156022
ENSG00000156097	GPR61	-0.72943	0.616096	15.8932	6.7019e-05	0.0168232
ENSG00000130287	NCAN	0.955997	-0.383269	15.8602	6.81971e-05	0.0169309
ENSG00000264618	RN7SL732P	-2.5083	-2.73494	15.8016	7.03438e-05	0.0171678
ENSG00000184261	KCNK12	-0.975994	-0.39381	15.7928	7.06714e-05	0.0171678
ENSG00000258918	NA	1.00248	-0.554382	15.6788	7.50599e-05	0.0179869
ENSG00000227242	NA	-0.536581	1.96404	15.6644	7.56353e-05	0.0179869
ENSG00000196517	SLC6A9	0.399192	4.84783	15.6282	7.70963e-05	0.0180949
ENSG00000276104	NA	0.380821	6.79359	15.6137	7.76916e-05	0.0180949
ENSG00000258655	NA	-1.04926	-0.638069	15.5834	7.89433e-05	0.0181988
ENSG00000231767	RPS27AP5	-0.589694	1.46038	15.5339	8.10382e-05	0.0184931
ENSG00000254536	NA	-1.19939	-1.03687	15.495	8.27225e-05	0.0186887
ENSG00000242703	NA	3.23025	-3.3999	15.4191	8.61145e-05	0.0190735
ENSG00000253355	NA	3.23025	-3.3999	15.4191	8.61145e-05	0.0190735
ENSG00000201558	RNVU1-6	-0.639886	1.0543	15.2493	9.42122e-05	0.0206645
ENSG00000278163	NA	0.370587	8.66761	15.1643	9.85472e-05	0.0209559
ENSG00000070388	FGF22	-0.83136	0.0571693	15.1437	9.9631e-05	0.0209559
ENSG00000146755	TRIM50	2.59773	-3.04941	15.0849	0.000102782	0.0209559
ENSG00000229425	LOC101927745	2.59773	-3.04941	15.0849	0.000102782	0.0209559
ENSG00000237330	RNF223	-3.07339	-3.1334	15.0816	0.000102962	0.0209559
ENSG00000136546	SCN7A	-3.07339	-3.1334	15.0816	0.000102962	0.0209559
ENSG00000235538	NA	-3.07339	-3.1334	15.0816	0.000102962	0.0209559
ENSG00000253778	NA	-3.07339	-3.1334	15.0816	0.000102962	0.0209559
ENSG00000104760	FGL1	-1.32774	-1.37442	14.9137	0.000112543	0.0225346
ENSG00000270022	NA	-0.601982	1.26956	14.9109	0.000112713	0.0225346
ENSG00000231217	NA	-0.80846	0.113395	14.8143	0.000118635	0.0233739
ENSG00000250259	NA	1.4422	-1.70446	14.8088	0.00011898	0.0233739
ENSG00000169551	CT55	0.894269	-0.283599	14.7911	0.000120101	0.0233908
ENSG00000204956	PCDHGA1	1.66977	-2.09911	14.685	0.000127052	0.0245329
ENSG00000273061	CDC37L1-DT	-1.11659	-0.919707	14.6525	0.000129264	0.0247487
ENSG00000179476	C14orf28	-0.942347	-0.415749	14.5898	0.000133637	0.025287
ENSG00000280303	NA	0.734193	0.377733	14.5803	0.000134315	0.025287
ENSG00000253682	LOC105375638	-1.44758	-1.64061	14.5142	0.000139105	0.0259724
ENSG00000250889	NA	1.16633	-1.1424	14.4763	0.000141936	0.0262837
ENSG00000213741	RPS29	-0.364146	7.39901	14.4399	0.000144707	0.0265184
ENSG00000205578	NA	-0.405219	3.91176	14.4289	0.000145551	0.0265184
ENSG00000235012	JCADP1	-2.24288	-2.65746	14.2767	0.000157805	0.028521
ENSG00000176692	FOXC2	-0.874523	-0.216625	14.2529	0.000159819	0.0286557
ENSG00000198771	RCSD1	-3.0067	-3.18436	14.1122	0.000172223	0.0306367
ENSG00000112818	MEP1A	3.1378	-3.46924	14.0797	0.000175229	0.0306882
ENSG00000268696	ZNF723	3.1378	-3.46924	14.0797	0.000175229	0.0306882
ENSG00000159871	LYPD5	-2.40571	-2.8125	14.0536	0.00017767	0.0308763
ENSG00000113525	IL5	1.55666	-1.99721	13.9213	0.000190627	0.0328752
ENSG00000248747	NA	2.52415	-3.10386	13.8818	0.000194676	0.0329436
ENSG00000268355	NA	2.52415	-3.10386	13.8818	0.000194676	0.0329436
ENSG00000267629	NA	-1.67305	-2.06113	13.8748	0.000195399	0.0329436
ENSG00000105479	CCDC114	-0.919472	-0.430567	13.8044	0.000202857	0.0336721
ENSG00000184221	OLIG1	-0.812498	-0.0291674	13.802	0.000203119	0.0336721
ENSG00000224409	NA	1.62925	-2.12746	13.7921	0.000204191	0.0336721
ENSG00000273552	NA	0.750636	0.184532	13.7227	0.000211873	0.0346858
ENSG00000231188	NA	-0.849393	-0.188665	13.7051	0.000213876	0.0347617
ENSG00000110200	ANAPC15	-0.463085	2.411	13.5555	0.000231608	0.0371673
ENSG00000174951	FUT1	0.979502	-0.72061	13.5526	0.000231967	0.0371673
ENSG00000227615	NA	-0.568454	1.30506	13.5357	0.000234069	0.03724
ENSG00000147689	FAM83A	-0.904044	-0.414301	13.5007	0.000238475	0.0376757
ENSG00000204361	NXPE2	-2.1942	-2.69366	13.4491	0.000245128	0.0384579
ENSG00000232346	RPS17P16	-0.479721	2.14774	13.3772	0.000254705	0.0396847
ENSG00000188375	H3-5	-1.20547	-1.28345	13.3121	0.000263697	0.0408044
ENSG00000266120	NA	-0.806776	-0.071463	13.2914	0.000266626	0.0409769
ENSG00000251688	NA	-1.3369	-1.56736	13.2599	0.000271146	0.04139
ENSG00000215835	LOC284685	-0.609163	0.949669	13.192	0.000281154	0.0419852
ENSG00000205885	C1RL-AS1	-2.35155	-2.85296	13.1913	0.000281246	0.0419852
ENSG00000243064	ABCC13	-2.35155	-2.85296	13.1913	0.000281246	0.0419852
ENSG00000186790	FOXE3	-1.07902	-0.986107	13.1831	0.000282479	0.0419852
ENSG00000099985	OSM	-2.93679	-3.23725	13.1495	0.000287598	0.0424668
ENSG00000198840	ND3	-0.353654	5.98702	13.1151	0.000292928	0.0425157
ENSG00000078401	EDN1	-1.83857	-2.35728	13.099	0.000295457	0.0425157
ENSG00000198704	GPX6	-1.83857	-2.35728	13.099	0.000295457	0.0425157
ENSG00000234542	NA	-1.83857	-2.35728	13.099	0.000295457	0.0425157
ENSG00000225449	RAB6C-AS1	0.816339	-0.205755	12.9716	0.00031626	0.0452211
ENSG00000255819	NA	1.08862	-1.11768	12.915	0.000325956	0.0462813
ENSG00000229382	NA	2.2855	-3.00148	12.9046	0.000327771	0.0462813
ENSG00000261904	MTND5P33	1.94244	-2.64836	12.8845	0.000331323	0.0464922
ENSG00000186160	CYP4Z1	-0.903963	-0.494476	12.8606	0.000335565	0.0467968
ENSG00000248515	NA	-1.16899	-1.25434	12.8313	0.000340869	0.0472449
ENSG00000236565	HNRNPA3P5	-1.18533	-1.29708	12.7944	0.000347657	0.0478158
ENSG00000259319	NA	1.07327	-1.09128	12.786	0.000349221	0.0478158
ENSG00000229466	NA	3.03903	-3.54193	12.7534	0.000355359	0.0480745
ENSG00000259439	LINC01833	-0.739198	0.153783	12.7534	0.000355367	0.0480745
ENSG00000181143	MUC16	-1.34061	-1.63791	12.7009	0.000365487	0.0484518
ENSG00000228160	NA	2.44661	-3.16035	12.6945	0.000366734	0.0484518
ENSG00000134802	SLC43A3	2.44661	-3.16035	12.6945	0.000366734	0.0484518
ENSG00000185198	PRSS57	2.44661	-3.16035	12.6945	0.000366734	0.0484518
ENSG00000271133	LOC101927811	-2.14382	-2.73083	12.63	0.000379608	0.0494203
ENSG00000104537	ANXA13	2.67681	-3.33869	12.6109	0.000383503	0.0494203
ENSG00000226580	NA	2.67681	-3.33869	12.6109	0.000383503	0.0494203
ENSG00000198888	ND1	-0.338033	8.53062	12.6076	0.000384173	0.0494203
ENSG00000151012	SLC7A11	0.348125	5.76028	12.6036	0.000385002	0.0494203
ENSG00000153233	PTPRR	1.00068	-0.906468	12.5787	0.000390168	0.0496906
ENSG00000213186	TRIM59	-0.624385	0.749257	12.5632	0.000393419	0.0496906
ENSG00000217702	NA	0.954514	-0.763386	12.5618	0.000393707	0.0496906
ENSG00000165623	UCMA	-1.09523	-1.10695	12.535	0.000399399	0.050129
ENSG00000234026	NA	-0.921251	-0.59762	12.5166	0.000403361	0.0502327
ENSG00000182117	NOP10	-0.357029	4.88462	12.5105	0.000404672	0.0502327
ENSG00000213866	NA	-0.731212	0.148826	12.4546	0.000416958	0.051475
ENSG00000214942	NA	1.60623	-2.24298	12.4088	0.000427322	0.0521007
ENSG00000213434	NA	-1.54872	-2.03468	12.4044	0.000428319	0.0521007
ENSG00000257999	NA	-1.02715	-0.938934	12.3986	0.000429657	0.0521007
ENSG00000260398	NA	0.93535	-0.722344	12.3917	0.000431251	0.0521007
ENSG00000181378	CFAP65	-1.79809	-2.38649	12.3679	0.00043678	0.0524879
ENSG00000236948	NA	1.83158	-2.57306	12.324	0.000447177	0.053047
ENSG00000201469	RNA5SP379	1.83158	-2.57306	12.324	0.000447177	0.053047
ENSG00000183784	DOCK8-AS1	1.70297	-2.39862	12.3186	0.000448476	0.053047
ENSG00000273175	NA	-1.1818	-1.35531	12.243	0.000467	0.0549504
ENSG00000233791	LINC01136	1.38448	-1.88081	12.2031	0.000477102	0.0552544
ENSG00000183674	NA	-2.86331	-3.29223	12.1943	0.000479367	0.0552544
ENSG00000248159	NA	-2.86331	-3.29223	12.1943	0.000479367	0.0552544
ENSG00000276990	NA	-2.86331	-3.29223	12.1943	0.000479367	0.0552544
ENSG00000276216	NA	-0.4668	2.02987	12.18	0.000483043	0.0553955
ENSG00000224095	LINC01935	0.870138	-0.52346	12.1677	0.000486253	0.0554029
ENSG00000262099	DHX33-DT	-2.514	-3.07966	12.1609	0.000488013	0.0554029
ENSG00000050730	TNIP3	-1.26332	-1.54831	12.138	0.000494054	0.0558083
ENSG00000267777	LINC01791	0.702566	0.193223	12.1136	0.000500564	0.0560174
ENSG00000231808	NA	0.946434	-0.795859	12.1124	0.000500864	0.0560174
ENSG00000250159	NA	0.411252	2.8151	12.0847	0.000508359	0.0565757
ENSG00000125148	MT2A	-0.429306	2.52745	12.0733	0.000511488	0.0566448
ENSG00000156920	ADGRG4	1.54464	-2.18582	12.0489	0.000518217	0.0571101
ENSG00000156959	LHFPL4	0.59952	0.783832	12.039	0.000521002	0.0571383
ENSG00000080031	PTPRH	0.84946	-0.47156	11.9818	0.000537227	0.058633
ENSG00000143194	MAEL	-1.10144	-1.1978	11.9381	0.000549964	0.0597345
ENSG00000226965	NA	0.546896	1.14683	11.9011	0.000561019	0.0601075
ENSG00000273437	NA	-0.734712	0.0498669	11.8948	0.000562916	0.0601075
ENSG00000217416	NA	-1.85916	-2.51375	11.8911	0.00056404	0.0601075
ENSG00000147434	CHRNA6	-1.85916	-2.51375	11.8911	0.00056404	0.0601075
ENSG00000115252	PDE1A	0.405504	2.85095	11.8554	0.000574955	0.060983
ENSG00000182040	USH1G	0.623569	0.593465	11.833	0.000581912	0.0614325
ENSG00000260290	NA	-0.52641	1.3402	11.8183	0.000586523	0.0616313
ENSG00000277449	CEBPB-AS1	0.72406	0.0338214	11.7664	0.000603092	0.0630603
ENSG00000232139	LINC00867	-1.51566	-2.05791	11.7584	0.000605705	0.0630603
ENSG00000279607	NA	1.48898	-2.13086	11.7224	0.000617527	0.0637656
ENSG00000255970	LINC02421	0.900269	-0.693167	11.7206	0.000618124	0.0637656
ENSG00000243279	PRAF2	-0.483845	1.72254	11.69	0.000628367	0.0643189
ENSG00000231364	NA	1.38811	-1.95202	11.6792	0.000632028	0.0643189
ENSG00000275597	ANAPC1P5	1.38811	-1.95202	11.6792	0.000632028	0.0643189
ENSG00000139239	RPL14P1	-0.412477	2.67704	11.625	0.000650729	0.065925
ENSG00000227195	MIR663AHG	0.734953	-0.0466791	11.5784	0.000667206	0.0672597
ENSG00000235297	NA	-1.34938	-1.79038	11.5711	0.000669858	0.0672597
ENSG00000103522	IL21R	1.56058	-2.27423	11.5344	0.000683197	0.0681194
ENSG00000198886	ND4	-0.322321	9.62179	11.531	0.00068445	0.0681194
ENSG00000163501	IHH	-0.944143	-0.807699	11.5051	0.000694052	0.068772
ENSG00000144406	UNC80	0.961213	-0.931591	11.4639	0.000709618	0.0697074
ENSG00000262585	LINC01979	1.94802	-2.81638	11.4485	0.000715507	0.0697074
ENSG00000139343	SNRPF	-0.332184	5.74019	11.4484	0.00071554	0.0697074
ENSG00000226969	LOC105378591	2.93299	-3.61831	11.4425	0.000717812	0.0697074
ENSG00000125533	BHLHE23	-1.93641	-2.65345	11.4378	0.000719658	0.0697074
ENSG00000144583	MARCHF4	1.43838	-2.07794	11.4247	0.000724732	0.0697074
ENSG00000224578	HNRNPA1P48	-0.362441	3.83313	11.4238	0.000725091	0.0697074
ENSG00000227848	NA	0.6539	0.340178	11.3888	0.000738896	0.0706776
ENSG00000232801	SDCBPP3	2.58437	-3.40505	11.3806	0.000742168	0.0706776
ENSG00000174744	BRMS1	-0.366952	3.64904	11.3681	0.000747167	0.0706776
ENSG00000230629	RPS23P8	-0.539181	1.14453	11.3668	0.000747696	0.0706776
ENSG00000188856	RPSAP47	-0.440613	2.15772	11.3456	0.000756252	0.071118
ENSG00000234390	USP27X-AS1	-0.750611	-0.106652	11.3398	0.000758651	0.071118
ENSG00000123572	NRK	0.706527	0.0510923	11.3238	0.000765186	0.0714342
ENSG00000244194	RN7SL218P	-2.44732	-3.12876	11.2728	0.000786506	0.0723414
ENSG00000223652	NA	-0.595834	0.711411	11.2529	0.000794978	0.0723414
ENSG00000154764	WNT7A	-2.78589	-3.34948	11.2475	0.000797318	0.0723414
ENSG00000248323	LUCAT1	-2.78589	-3.34948	11.2475	0.000797318	0.0723414
ENSG00000254842	NA	-2.78589	-3.34948	11.2475	0.000797318	0.0723414
ENSG00000223761	NA	-2.78589	-3.34948	11.2475	0.000797318	0.0723414
ENSG00000267414	SETBP1-DT	-2.78589	-3.34948	11.2475	0.000797318	0.0723414
ENSG00000133878	DUSP26	1.5004	-2.21587	11.2004	0.000817804	0.0736731
ENSG00000224050	NA	0.579631	0.772064	11.1988	0.000818518	0.0736731
ENSG00000233247	NA	-1.15563	-1.43098	11.1741	0.000829457	0.0743615
ENSG00000146285	SCML4	-1.43427	-2.00868	11.0625	0.000880891	0.0775558
ENSG00000119125	GDA	-0.894344	-0.707007	11.0604	0.000881892	0.0775558
ENSG00000262420	NA	-1.05101	-1.18291	11.0535	0.000885194	0.0775558
ENSG00000230730	NA	2.02897	-2.95519	11.0453	0.000889118	0.0775558
ENSG00000077274	CAPN6	2.02897	-2.95519	11.0453	0.000889118	0.0775558
ENSG00000213761	NA	2.02897	-2.95519	11.0453	0.000889118	0.0775558
ENSG00000227674	LINC00355	2.02897	-2.95519	11.0453	0.000889118	0.0775558
ENSG00000279392	NA	-0.93483	-0.848917	11.0027	0.000909798	0.0790545
ENSG00000225555	NA	-0.985554	-1.00629	10.9927	0.000914724	0.0791779
ENSG00000172752	COL6A5	-0.801155	-0.379464	10.951	0.000935522	0.0805848
ENSG00000261796	ISY1-RAB43	-0.754483	-0.184851	10.9459	0.00093811	0.0805848
ENSG00000224789	NA	0.523562	1.15122	10.9383	0.000941966	0.0806095
ENSG00000274559	LOC102724334	0.727163	-0.112568	10.9226	0.000949996	0.0809899
ENSG00000258781	NA	-0.624438	0.467024	10.8836	0.000970192	0.0824007
ENSG00000277734	TRAC	0.79538	-0.422936	10.8557	0.000984946	0.0833404
ENSG00000235531	MSC-AS1	0.346089	4.07117	10.8292	0.000999102	0.0839616
ENSG00000278156	TSC22D1-AS1	-1.00245	-1.07907	10.8281	0.00099972	0.0839616
ENSG00000235077	NA	-0.730742	-0.0995171	10.8126	0.0010081	0.0843517
ENSG00000272375	NA	-1.63036	-2.35366	10.7695	0.00103187	0.0860224
ENSG00000183684	ALYREF	-0.318051	6.272	10.7285	0.00105499	0.0876262
ENSG00000261797	NA	2.13439	-3.10862	10.6804	0.00108277	0.0884292
ENSG00000110887	DAO	-1.88603	-2.68959	10.6755	0.00108564	0.0884292
ENSG00000228039	NA	-1.88603	-2.68959	10.6755	0.00108564	0.0884292
ENSG00000259026	NA	-0.77216	-0.303893	10.6723	0.0010875	0.0884292
ENSG00000136149	RPL13AP25	0.568785	0.749691	10.6709	0.00108835	0.0884292
ENSG00000099800	TIMM13	-0.318557	6.01487	10.6599	0.00109481	0.0884292
ENSG00000249279	LINC02057	-2.17567	-2.98193	10.6597	0.00109495	0.0884292
ENSG00000148584	A1CF	0.694711	0.0018913	10.658	0.00109598	0.0884292
ENSG00000257956	NA	-0.807316	-0.450135	10.6514	0.00109989	0.0884292
ENSG00000179715	PCED1B	0.449343	1.82348	10.6245	0.001116	0.0892801
ENSG00000257341	NA	-1.15034	-1.49506	10.6143	0.00112213	0.0892801
ENSG00000168918	INPP5D	0.47653	1.51862	10.614	0.00112232	0.0892801
ENSG00000237773	NA	-0.968305	-1.0175	10.5584	0.00115659	0.0916834
ENSG00000280383	NA	-1.04266	-1.23665	10.5142	0.00118463	0.0931351
ENSG00000238141	BRWD1-AS1	-1.04266	-1.23665	10.5142	0.00118463	0.0931351
ENSG00000268536	NA	-0.691061	0.0402964	10.51	0.00118727	0.0931351
ENSG00000267053	NA	-1.44717	-2.10554	10.4926	0.00119856	0.0935006
ENSG00000227542	NA	0.605994	0.468661	10.49	0.00120021	0.0935006
ENSG00000092295	TGM1	-0.493859	1.35342	10.4828	0.00120492	0.0935451
ENSG00000006047	YBX2	0.636012	0.284556	10.4681	0.00121457	0.0938448
ENSG00000163982	OTOP1	1.88125	-2.86267	10.4347	0.00123669	0.0938448
ENSG00000258053	NA	1.88125	-2.86267	10.4347	0.00123669	0.0938448
ENSG00000165966	PDZRN4	-1.2625	-1.76826	10.4324	0.00123826	0.0938448
ENSG00000213981	NA	0.983226	-1.14891	10.4283	0.00124099	0.0938448
ENSG00000064886	CHI3L2	-1.36055	-1.96105	10.4257	0.00124277	0.0938448
ENSG00000237714	P4HA2-AS1	-0.746184	-0.232071	10.424	0.0012439	0.0938448
ENSG00000170516	COX7B2	-1.76646	-2.57993	10.4206	0.00124617	0.0938448
ENSG00000267735	NA	-1.76646	-2.57993	10.4206	0.00124617	0.0938448
ENSG00000170906	NDUFA3	-0.325369	4.90413	10.4141	0.00125053	0.0938607
ENSG00000259267	LINC02622	-2.3774	-3.17965	10.395	0.00126356	0.0945246
ENSG00000177369	FLJ40194	2.2778	-3.28011	10.3753	0.00127713	0.0952245
ENSG00000117614	SYF2	-0.35828	3.38156	10.3299	0.00130889	0.097271
ENSG00000228484	LOC101927692	-0.682307	0.052079	10.3218	0.00131466	0.0973795
ENSG00000111863	ADTRP	-2.70407	-3.40918	10.3102	0.00132298	0.097676
ENSG00000274210	NA	-0.425172	2.07914	10.2986	0.00133128	0.097968
ENSG00000272970	LOC107986163	1.24109	-1.8392	10.2615	0.00135838	0.0996381
ENSG00000251377	NA	-1.66934	-2.47802	10.2315	0.00138064	0.0999891
ENSG00000203809	LIN28B-AS1	-1.98118	-2.84868	10.2313	0.00138074	0.0999891
ENSG00000255289	NA	-1.98118	-2.84868	10.2313	0.00138074	0.0999891
ENSG00000251209	LINC00923	-1.09452	-1.41357	10.2312	0.00138087	0.0999891
ENSG00000188582	PAQR9	-1.00229	-1.16816	10.2161	0.0013922	0.100487
ENSG00000102886	GDPD3	-0.540703	0.899925	10.202	0.00140285	0.100934
ENSG00000163145	C1QTNF7	-0.869791	-0.754733	10.1841	0.00141659	0.101599
ENSG00000173212	MAB21L3	1.00224	-1.24858	10.1443	0.00144751	0.103048
ENSG00000275759	NA	1.00224	-1.24858	10.1443	0.00144751	0.103048
ENSG00000261403	NA	1.31035	-2.00366	10.1405	0.00145049	0.103048
ENSG00000243697	RPL7AP63	1.1359	-1.61433	10.1147	0.00147089	0.103844
ENSG00000090339	ICAM1	1.1359	-1.61433	10.1147	0.00147089	0.103844
ENSG00000259354	NA	-1.12654	-1.5109	10.1071	0.001477	0.103951
ENSG00000131183	SLC34A1	-0.873945	-0.784864	10.0847	0.00149506	0.104896
ENSG00000244968	LIFR-AS1	-0.657853	0.135954	10.077	0.00150134	0.10501
ENSG00000225921	NOL7	-0.315448	5.26677	10.0546	0.00151966	0.105963
ENSG00000140990	NDUFB10	-0.306555	6.42697	10.0191	0.00154926	0.107695
ENSG00000114902	SPCS1	-0.310043	5.78932	10.0004	0.00156504	0.108348
ENSG00000279624	NA	-0.723924	-0.203798	9.99666	0.00156824	0.108348
ENSG00000114854	TNNC1	-1.52061	-2.29354	9.99088	0.00157317	0.108357
ENSG00000226644	NA	-0.878288	-0.815638	9.98523	0.00157801	0.10836
ENSG00000188064	WNT7B	0.529793	0.900794	9.97527	0.00158657	0.108617
ENSG00000117525	F3	0.419516	2.02854	9.96758	0.0015932	0.108742
ENSG00000235618	FAM21EP	-0.464739	1.51085	9.93071	0.00162544	0.110307
ENSG00000260000	NA	-0.766429	-0.4012	9.92876	0.00162716	0.110307
ENSG00000271850	LINC02343	1.75888	-2.77576	9.92003	0.00163489	0.110307
ENSG00000228323	NA	0.804333	-0.609074	9.91917	0.00163566	0.110307
ENSG00000232234	NA	-1.0455	-1.33642	9.89439	0.00165783	0.111469
ENSG00000113492	AGXT2	-1.23401	-1.78749	9.88004	0.00167082	0.111992
ENSG00000260784	NA	-1.41167	-2.12999	9.8737	0.00167658	0.111992
ENSG00000169020	ATP5ME	-0.36854	2.91154	9.86877	0.00168108	0.111992
ENSG00000177363	LRRN4CL	-0.784882	-0.48994	9.85192	0.00169655	0.111992
ENSG00000267677	NA	-1.36737	-2.05468	9.84715	0.00170095	0.111992
ENSG00000259336	NA	0.362866	3.00175	9.84685	0.00170123	0.111992
ENSG00000134061	CD180	-2.11193	-3.02773	9.83715	0.00171022	0.111992
ENSG00000203972	GLYATL3	-2.11193	-3.02773	9.83715	0.00171022	0.111992
ENSG00000261773	NA	-2.11193	-3.02773	9.83715	0.00171022	0.111992
ENSG00000175147	TMEM51-AS1	0.498716	1.12481	9.81638	0.00172964	0.112937
ENSG00000254912	NA	0.576398	0.528424	9.80129	0.00174389	0.113363
ENSG00000278399	LOC390332	0.740406	-0.360116	9.79885	0.00174621	0.113363
ENSG00000196366	C9orf163	-0.80599	-0.584489	9.78561	0.00175883	0.113855
ENSG00000259916	LOC100509620	0.487925	1.21184	9.77118	0.00177269	0.114193
ENSG00000173457	PPP1R14B	-0.317641	4.71966	9.76965	0.00177416	0.114193
ENSG00000220842	RPL21P16	-0.349346	3.33437	9.73414	0.00180877	0.11609
ENSG00000157613	CREB3L1	0.400532	2.23452	9.72879	0.00181404	0.116099
ENSG00000261371	PECAM1	-0.892591	-0.912108	9.68669	0.00185608	0.118453
ENSG00000267809	NA	0.767447	-0.501106	9.66306	0.0018801	0.119648
ENSG00000107796	ACTA2	0.434662	1.74427	9.65651	0.00188682	0.119739
ENSG00000227175	NA	1.54606	-2.50544	9.6257	0.00191874	0.121423
ENSG00000225039	LINC01058	-0.940094	-1.077	9.61196	0.00193315	0.121993
ENSG00000268379	NA	1.30996	-2.08127	9.60603	0.0019394	0.122047
ENSG00000170954	ZNF415	2.05245	-3.16518	9.59969	0.0019461	0.122129
ENSG00000266865	NA	-0.30425	5.67008	9.57545	0.00197196	0.123409
ENSG00000258199	NA	-1.01261	-1.30621	9.51129	0.00204211	0.12722
ENSG00000070190	DAPP1	-0.772406	-0.497732	9.50869	0.00204501	0.12722
ENSG00000264940	NA	0.314901	4.57725	9.50207	0.0020524	0.12722
ENSG00000234883	MIR155HG	0.362823	2.85122	9.4994	0.00205539	0.12722
ENSG00000151023	ENKUR	0.508473	0.957938	9.44731	0.00211459	0.129846
ENSG00000227863	NA	1.81124	-2.91042	9.44222	0.00212047	0.129846
ENSG00000205184	SLC10A5P1	1.81124	-2.91042	9.44222	0.00212047	0.129846
ENSG00000142676	RPL11	-0.293373	7.85838	9.44193	0.0021208	0.129846
ENSG00000162998	FRZB	0.597855	0.317876	9.43369	0.00213036	0.130078
ENSG00000269892	NA	-1.54582	-2.41264	9.42524	0.00214019	0.130297
ENSG00000198786	ND5	-0.291078	9.77931	9.41255	0.00215505	0.130297
ENSG00000228629	NA	0.592092	0.347025	9.40001	0.00216985	0.130297
ENSG00000219073	CELA3B	-2.61734	-3.47156	9.38368	0.00218926	0.130297
ENSG00000261595	NA	-2.61734	-3.47156	9.38368	0.00218926	0.130297
ENSG00000237463	LRRC52-AS1	-2.61734	-3.47156	9.38368	0.00218926	0.130297
ENSG00000036828	CASR	-2.61734	-3.47156	9.38368	0.00218926	0.130297
ENSG00000226361	NA	-2.61734	-3.47156	9.38368	0.00218926	0.130297
ENSG00000228639	NA	-2.61734	-3.47156	9.38368	0.00218926	0.130297
ENSG00000224514	LINC00620	0.775097	-0.582114	9.38171	0.00219161	0.130297
ENSG00000256356	NA	-1.48012	-2.3215	9.34567	0.00223513	0.132189
ENSG00000229238	PPP1R12BP1	-1.48012	-2.3215	9.34567	0.00223513	0.132189
ENSG00000113721	PDGFRB	1.08173	-1.59699	9.32988	0.00225448	0.13293
ENSG00000173826	KCNH6	0.819431	-0.768713	9.32488	0.00226063	0.13293
ENSG00000228232	NA	-0.406091	2.05313	9.32108	0.00226532	0.13293
ENSG00000272462	NA	0.447249	1.50636	9.31142	0.0022773	0.133287
ENSG00000264920	LOC102724532	-0.459942	1.39625	9.27816	0.00231903	0.135316
ENSG00000078295	ADCY2	-1.26177	-1.93626	9.27407	0.00232421	0.135316
ENSG00000273375	NA	-1.37527	-2.15487	9.26485	0.00233593	0.135316
ENSG00000236496	GPS2P1	-1.37527	-2.15487	9.26485	0.00233593	0.135316
ENSG00000233381	NA	2.18535	-3.34375	9.24816	0.00235732	0.135859
ENSG00000110876	SELPLG	2.18535	-3.34375	9.24816	0.00235732	0.135859
ENSG00000178342	KCNG2	-0.449413	1.49063	9.21827	0.00239611	0.137743
ENSG00000158815	FGF17	-0.577602	0.438916	9.21044	0.00240639	0.137983
ENSG00000170370	EMX2	-0.499462	1.01179	9.2028	0.00241645	0.138208
ENSG00000181524	RPL24P4	-0.452561	1.45192	9.19819	0.00242255	0.138208
ENSG00000223703	LOC100289350	-1.77967	-2.76484	9.18488	0.00244022	0.138865
ENSG00000134398	ERN2	-0.759821	-0.505568	9.1697	0.00246056	0.139671
ENSG00000258569	NA	0.437275	1.57135	9.13882	0.00250243	0.141691
ENSG00000228573	NA	0.538985	0.649564	9.12831	0.00251683	0.142151
ENSG00000253184	NA	1.56681	-2.61632	9.09945	0.00255686	0.143903
ENSG00000231851	MRPS9-AS1	-0.682184	-0.168582	9.09678	0.0025606	0.143903
ENSG00000273129	PACERR	0.966253	-1.31046	9.08604	0.00257568	0.144392
ENSG00000050628	PTGER3	-0.590329	0.329675	9.06967	0.00259884	0.145079
ENSG00000228536	NA	0.725969	-0.425873	9.06829	0.0026008	0.145079
ENSG00000213740	NA	-0.497211	0.994149	9.04666	0.00263175	0.146159
ENSG00000108515	ENO3	-0.399968	2.05343	9.04573	0.00263309	0.146159
ENSG00000144596	GRIP2	0.347517	3.00246	9.03524	0.00264825	0.14623
ENSG00000179270	PCARE	-2.04525	-3.07508	9.027	0.00266021	0.14623
ENSG00000269800	NA	-2.04525	-3.07508	9.027	0.00266021	0.14623
ENSG00000237506	RPSAP15	0.417362	1.77957	9.02565	0.00266218	0.14623
ENSG00000251170	NA	1.19885	-1.93311	9.02252	0.00266673	0.14623
ENSG00000242268	LINC02082	0.567638	0.426104	9.01749	0.00267408	0.146278
ENSG00000278743	NA	-1.6674	-2.64943	8.99442	0.00270805	0.147779
ENSG00000189190	ZNF600	1.0214	-1.48968	8.98297	0.00272507	0.148169
ENSG00000263718	SEPTIN9-DT	1.87786	-3.05879	8.98031	0.00272904	0.148169
ENSG00000224321	NA	-1.11169	-1.64999	8.9764	0.00273489	0.148169
ENSG00000258932	LOC728755	0.300839	4.95861	8.96813	0.00274729	0.148311
ENSG00000146007	ZMAT2	-0.301395	4.93655	8.96395	0.00275359	0.148311
ENSG00000231252	LOC101926964	0.707382	-0.361532	8.95464	0.00276765	0.148311
ENSG00000226525	RPS7P10	-0.762688	-0.556658	8.95367	0.00276913	0.148311
ENSG00000111229	ARPC3	-0.395279	2.09186	8.95287	0.00277034	0.148311
ENSG00000267751	LOC105372233	-0.638222	0.0252519	8.93078	0.00280405	0.149761
ENSG00000173250	GPR151	0.650109	-0.0828592	8.91834	0.00282322	0.150429
ENSG00000165502	RPL36AL	-0.298856	5.07136	8.90589	0.00284253	0.151019
ENSG00000168481	LGI3	-0.943503	-1.20622	8.8978	0.00285515	0.151019
ENSG00000113141	IK	-0.294298	5.53189	8.89561	0.00285857	0.151019
ENSG00000212994	NA	-0.481351	1.09549	8.89405	0.00286102	0.151019
ENSG00000255136	NA	0.747079	-0.555657	8.87243	0.0028951	0.152362
ENSG00000281189	GHET1	-0.653894	-0.071313	8.86236	0.00291111	0.152362
ENSG00000188800	TMCO2	-1.57664	-2.54258	8.86089	0.00291345	0.152362
ENSG00000235489	NA	-1.57664	-2.54258	8.86089	0.00291345	0.152362
ENSG00000164411	GJB7	-0.52613	0.711014	8.81787	0.00298294	0.155637
ENSG00000216866	RPS2P55	-0.372443	2.40104	8.77937	0.00304656	0.15859
ENSG00000273481	NA	-1.20094	-1.89087	8.75554	0.00308663	0.160306
ENSG00000185404	SP140L	0.619239	0.0531028	8.74929	0.00309723	0.160488
ENSG00000149452	SLC22A8	-1.43847	-2.35004	8.7116	0.00316191	0.162719
ENSG00000237579	LINC01514	-1.43847	-2.35004	8.7116	0.00316191	0.162719
ENSG00000278231	NA	-1.43847	-2.35004	8.7116	0.00316191	0.162719
ENSG00000277453	NA	-1.86157	-2.9332	8.68965	0.00320022	0.164057
ENSG00000233359	NA	-1.26133	-2.02829	8.68839	0.00320243	0.164057
ENSG00000114547	ROPN1B	-0.510403	0.799483	8.67826	0.00322029	0.164145
ENSG00000269897	COMMD3-BMI1	-2.2265	-3.28738	8.67507	0.00322593	0.164145
ENSG00000280247	NA	-2.2265	-3.28738	8.67507	0.00322593	0.164145
ENSG00000144820	ADGRG7	-1.33793	-2.18021	8.66653	0.00324108	0.164176
ENSG00000258038	NA	-1.33793	-2.18021	8.66653	0.00324108	0.164176
ENSG00000184258	NA	-0.571518	0.35846	8.64553	0.00327865	0.165687
ENSG00000272933	NA	-0.397715	1.95418	8.64168	0.00328558	0.165687
ENSG00000115297	TLX2	-1.05272	-1.55953	8.6312	0.00330454	0.165903
ENSG00000204661	C5orf60	-1.05272	-1.55953	8.6312	0.00330454	0.165903
ENSG00000232732	NA	-0.390677	2.04816	8.61867	0.00332735	0.166677
ENSG00000186377	CYP4X1	0.647392	-0.129578	8.61243	0.00333876	0.166879
ENSG00000091831	ESR1	-0.575617	0.320893	8.59274	0.00337505	0.16832
ENSG00000120949	TNFRSF8	0.753773	-0.639865	8.57819	0.00340214	0.169043
ENSG00000259003	NA	1.59169	-2.73633	8.5738	0.00341034	0.169043
ENSG00000234322	NA	-0.916231	-1.17856	8.57293	0.00341198	0.169043
ENSG00000142677	IL22RA1	1.96557	-3.22395	8.54324	0.00346808	0.170468
ENSG00000163564	PYHIN1	1.96557	-3.22395	8.54324	0.00346808	0.170468
ENSG00000250420	AACSP1	1.96557	-3.22395	8.54324	0.00346808	0.170468
ENSG00000278238	NA	-0.693468	-0.330056	8.54174	0.00347094	0.170468
ENSG00000267314	NA	-0.789592	-0.741935	8.53595	0.00348199	0.17064
ENSG00000227480	CCDC148-AS1	1.30903	-2.2501	8.52739	0.0034984	0.170704
ENSG00000274898	NA	1.30903	-2.2501	8.52739	0.0034984	0.170704
ENSG00000226320	LINC01811	-0.769117	-0.664614	8.51556	0.00352122	0.171447
ENSG00000258603	NA	0.6266	-0.038777	8.50496	0.0035418	0.171733
ENSG00000227481	NA	-0.734317	-0.521372	8.50471	0.00354229	0.171733
ENSG00000100836	PABPN1	-0.291322	5.11411	8.49008	0.00357087	0.171775
ENSG00000166111	SVOP	1.0101	-1.54365	8.48538	0.00358013	0.171775
ENSG00000196917	HCAR1	-1.08479	-1.66768	8.47757	0.00359553	0.171775
ENSG00000205436	EXOC3L4	1.42203	-2.47286	8.47438	0.00360183	0.171775
ENSG00000205089	CCNI2	-0.878822	-1.07493	8.47406	0.00360246	0.171775
ENSG00000269834	ZNF528-AS1	1.73766	-2.95974	8.4732	0.00360418	0.171775
ENSG00000166710	B2M	-0.288932	5.32233	8.46961	0.00361129	0.171775
ENSG00000266875	RN7SL408P	-2.52506	-3.53687	8.46946	0.00361159	0.171775
ENSG00000254178	NA	-2.52506	-3.53687	8.46946	0.00361159	0.171775
ENSG00000259788	NA	-1.72339	-2.80405	8.45837	0.00363368	0.172462
ENSG00000275443	NA	0.730797	-0.565481	8.44816	0.00365413	0.172994
ENSG00000240143	NA	0.925769	-1.29649	8.44514	0.0036602	0.172994
ENSG00000162367	TAL1	-0.613676	0.0606869	8.44084	0.00366887	0.173042
ENSG00000228221	LINC00578	1.08515	-1.75674	8.4317	0.00368736	0.173191
ENSG00000249675	NA	1.08515	-1.75674	8.4317	0.00368736	0.173191
ENSG00000188828	NA	-0.990189	-1.42607	8.42374	0.00370353	0.173589
ENSG00000174948	GPR149	0.845509	-1.03449	8.38817	0.00377671	0.176653
ENSG00000131080	EDA2R	0.350664	2.62711	8.37683	0.00380035	0.177391
ENSG00000250406	NA	-0.466094	1.10177	8.37104	0.00381247	0.17759
ENSG00000183166	CALN1	0.360234	2.42823	8.35628	0.00384358	0.178671
ENSG00000214894	LINC00243	-1.123	-1.78461	8.33868	0.00388097	0.179915
ENSG00000227610	FRMPD3-AS1	0.651123	-0.205816	8.3362	0.00388627	0.179915
ENSG00000263015	NA	1.15945	-1.95835	8.32887	0.00390199	0.180274
ENSG00000182809	CRIP2	0.490698	0.834786	8.30282	0.00395835	0.182504
ENSG00000266302	NA	-0.772737	-0.721785	8.29349	0.00397875	0.183071
ENSG00000273056	NA	-0.939029	-1.30389	8.27037	0.00402973	0.18504
ENSG00000229117	RPL41	-0.273124	8.83559	8.2544	0.00406534	0.185085
ENSG00000235238	NA	-0.626467	-0.0516795	8.246	0.0040842	0.185085
ENSG00000251002	LOC105370401	-1.01393	-1.52435	8.243	0.00409096	0.185085
ENSG00000137672	TRPC6	-0.822111	-0.920693	8.23944	0.00409898	0.185085
ENSG00000130766	SESN2	0.276256	6.82091	8.23306	0.00411341	0.185085
ENSG00000239405	NA	-1.97533	-3.12411	8.23049	0.00411923	0.185085
ENSG00000251538	LINC02201	-1.97533	-3.12411	8.23049	0.00411923	0.185085
ENSG00000204960	BLACE	-1.97533	-3.12411	8.23049	0.00411923	0.185085
ENSG00000126010	GRPR	-1.97533	-3.12411	8.23049	0.00411923	0.185085
ENSG00000188038	NRN1L	-1.97533	-3.12411	8.23049	0.00411923	0.185085
ENSG00000127954	STEAP4	1.50569	-2.65661	8.22979	0.00412084	0.185085
ENSG00000166510	CCDC68	-0.693987	-0.398327	8.21332	0.0041584	0.186402
ENSG00000249264	NA	1.03884	-1.67607	8.19443	0.00420193	0.187609
ENSG00000261456	TUBB8	1.03884	-1.67607	8.19443	0.00420193	0.187609
ENSG00000272871	NA	-0.774663	-0.751244	8.1817	0.00423151	0.187793
ENSG00000165349	SLC7A3	0.37237	2.14716	8.17994	0.00423561	0.187793
ENSG00000254869	NA	-1.19639	-1.97997	8.17055	0.00425761	0.187793
ENSG00000069535	MAOB	0.614928	-0.0456653	8.16392	0.0042732	0.187793
ENSG00000017427	IGF1	-1.02725	-1.57612	8.15543	0.00429323	0.187793
ENSG00000257698	GIHCG	-0.387472	1.93615	8.15406	0.0042965	0.187793
ENSG00000214273	NA	0.736518	-0.650272	8.14688	0.00431354	0.187793
ENSG00000142973	CYP4B1	2.08658	-3.4102	8.14663	0.00431413	0.187793
ENSG00000185467	KPNA7	2.08658	-3.4102	8.14663	0.00431413	0.187793
ENSG00000282160	NA	2.08658	-3.4102	8.14663	0.00431413	0.187793
ENSG00000254479	NA	2.08658	-3.4102	8.14663	0.00431413	0.187793
ENSG00000107807	TLX1	2.08658	-3.4102	8.14663	0.00431413	0.187793
ENSG00000243440	NA	2.08658	-3.4102	8.14663	0.00431413	0.187793
ENSG00000213423	NA	1.22279	-2.13767	8.12862	0.00435719	0.189303
ENSG00000276529	NA	-0.450876	1.18055	8.12402	0.00436826	0.18942
ENSG00000186834	HEXIM1	-0.284179	5.14672	8.09864	0.00442984	0.191391
ENSG00000204070	SYS1	-1.26082	-2.12667	8.09831	0.00443066	0.191391
ENSG00000197451	HNRNPAB	-0.272648	7.22855	8.08222	0.00447016	0.191792
ENSG00000258016	NA	-1.2996	-2.20602	8.0793	0.00447739	0.191792
ENSG00000276768	NA	-1.2996	-2.20602	8.0793	0.00447739	0.191792
ENSG00000106927	AMBP	0.594874	0.0519913	8.0787	0.00447885	0.191792
ENSG00000185519	FAM131C	0.418166	1.48528	8.07656	0.00448416	0.191792
ENSG00000118181	RPS25	-0.271795	7.54145	8.07267	0.00449378	0.191792
ENSG00000232977	LINC00327	-1.04168	-1.62982	8.07017	0.0045	0.191792
ENSG00000271803	NA	-0.722107	-0.55509	8.067	0.00450786	0.191792
ENSG00000267519	NA	-0.738333	-0.626636	8.05896	0.0045279	0.191901
ENSG00000224277	NA	1.62211	-2.86709	8.05002	0.00455032	0.191901
ENSG00000120057	SFRP5	-0.670788	-0.32175	8.04866	0.00455372	0.191901
ENSG00000234936	NA	-0.506267	0.678998	8.04628	0.00455971	0.191901
ENSG00000253613	NA	1.10061	-1.86592	8.04225	0.00456987	0.191901
ENSG00000228022	HCG20	1.10061	-1.86592	8.04225	0.00456987	0.191901
ENSG00000279688	LOC112267859	1.10061	-1.86592	8.04225	0.00456987	0.191901
ENSG00000227733	LOC101927468	0.651702	-0.271457	8.03814	0.00458025	0.19198
ENSG00000243667	WDR92	0.378924	1.98678	8.02296	0.00461881	0.193238
ENSG00000125787	GNRH2	-0.568851	0.233357	8.00814	0.00465676	0.194465
ENSG00000235076	GAPDHP52	-1.05738	-1.6856	7.98757	0.00470995	0.196021
ENSG00000274974	NA	0.280133	5.33836	7.98506	0.0047165	0.196021
ENSG00000224250	NA	1.30847	-2.34245	7.98315	0.00472147	0.196021
ENSG00000280163	NA	-0.616953	-0.0574082	7.97785	0.00473531	0.196021
ENSG00000279762	NA	-0.660116	-0.284929	7.97379	0.00474595	0.196021
ENSG00000282961	PRNCR1	-0.429823	1.35422	7.97374	0.00474608	0.196021
ENSG00000270558	NA	-0.549729	0.345529	7.95715	0.00478977	0.196544
ENSG00000198797	BRINP2	1.18522	-2.0846	7.95572	0.00479355	0.196544
ENSG00000164898	FMC1	1.18522	-2.0846	7.95572	0.00479355	0.196544
ENSG00000235448	LURAP1L-AS1	1.18522	-2.0846	7.95572	0.00479355	0.196544
ENSG00000206384	COL6A6	0.310347	3.47835	7.94609	0.00481914	0.197236
ENSG00000224016	NA	0.55487	0.270582	7.93746	0.00484218	0.19741
ENSG00000130707	ASS1	0.279186	5.34823	7.93605	0.00484595	0.19741
ENSG00000089847	ANKRD24	0.360879	2.2467	7.93468	0.00484963	0.19741
ENSG00000160801	PTH1R	0.412158	1.50888	7.92303	0.00488096	0.198233
ENSG00000222724	RNU2-63P	-0.48872	0.786815	7.919	0.00489182	0.198233
ENSG00000271810	NA	1.07424	-1.82185	7.91476	0.00490331	0.198233
ENSG00000259362	LOC101929457	0.54661	0.320414	7.91416	0.00490494	0.198233
ENSG00000130876	SLC7A10	-0.682028	-0.405636	7.90704	0.00492429	0.19866
ENSG00000279518	NA	0.823179	-1.04813	7.89498	0.00495721	0.199631
ENSG00000224546	EIF4BP3	-0.329983	2.89201	7.88576	0.00498254	0.200295
ENSG00000257023	NA	-0.977427	-1.49	7.87734	0.0050058	0.200872
ENSG00000249001	NA	0.749439	-0.760964	7.87413	0.00501469	0.200872
ENSG00000108784	NAGLU	0.459552	0.996124	7.86846	0.00503044	0.201146
ENSG00000176761	NA	-0.917379	-1.31774	7.8428	0.00510235	0.202604
ENSG00000211644	IGLV1-51	-0.723614	-0.608011	7.84152	0.00510595	0.202604
ENSG00000270655	NA	-2.14469	-3.34455	7.83575	0.00512229	0.202604
ENSG00000278206	NA	-2.14469	-3.34455	7.83575	0.00512229	0.202604
ENSG00000255085	NA	-2.14469	-3.34455	7.83575	0.00512229	0.202604
ENSG00000123609	NMI	-0.557001	0.268681	7.83391	0.0051275	0.202604
ENSG00000257529	RPL36A-HNRNPH2	0.496709	0.667021	7.83292	0.00513032	0.202604
ENSG00000185585	OLFML2A	0.402552	1.59415	7.82228	0.00516062	0.202604
ENSG00000268412	NA	2.26509	-3.62372	7.82055	0.00516553	0.202604
ENSG00000249153	NA	2.26509	-3.62372	7.82055	0.00516553	0.202604
ENSG00000280776	NA	2.26509	-3.62372	7.82055	0.00516553	0.202604
ENSG00000054598	FOXC1	-0.267996	7.26637	7.8145	0.00518287	0.202726
ENSG00000261040	WFDC21P	0.736746	-0.720038	7.81042	0.00519459	0.202726
ENSG00000170075	GPR37L1	-0.566401	0.202955	7.81008	0.00519556	0.202726
ENSG00000236528	NA	1.15072	-2.03343	7.79764	0.00523144	0.203325
ENSG00000252102	NA	1.04963	-1.7791	7.79642	0.00523498	0.203325
ENSG00000241568	RN7SL338P	-0.837136	-1.06121	7.79541	0.00523792	0.203325
ENSG00000163431	LMOD1	0.326947	2.87371	7.76061	0.00533978	0.205461
ENSG00000156467	UQCRB	-0.273971	5.64447	7.7582	0.00534691	0.205461
ENSG00000126561	STAT5A	0.796324	-0.974047	7.75785	0.00534794	0.205461
ENSG00000170161	LOC554249	-0.353693	2.33034	7.75561	0.00535461	0.205461
ENSG00000198712	COX2	-0.264738	8.78159	7.75346	0.00536098	0.205461
ENSG00000088726	TMEM40	-1.66483	-2.8444	7.74576	0.00538389	0.205461
ENSG00000254592	NA	-1.66483	-2.8444	7.74576	0.00538389	0.205461
ENSG00000243672	RPS3AP40	-1.66483	-2.8444	7.74576	0.00538389	0.205461
ENSG00000149305	HTR3B	-1.66483	-2.8444	7.74576	0.00538389	0.205461
ENSG00000279414	NA	-1.66483	-2.8444	7.74576	0.00538389	0.205461
ENSG00000158008	EXTL1	0.394207	1.67082	7.73083	0.00542858	0.206817
ENSG00000249306	LINC01411	-0.288351	4.31059	7.72236	0.0054541	0.20744
ENSG00000121577	POPDC2	-0.761267	-0.790891	7.71867	0.00546527	0.207515
ENSG00000170917	NUDT6	0.318381	3.07167	7.70611	0.00550342	0.208613
ENSG00000100271	TTLL1	0.367705	2.0393	7.69445	0.00553909	0.209613
ENSG00000224729	PCOLCE-AS1	1.02659	-1.73758	7.68637	0.00556395	0.210202
ENSG00000213859	KCTD11	0.557442	0.191934	7.6761	0.00559569	0.211048
ENSG00000250519	NA	0.449624	1.03513	7.67157	0.00560977	0.211227
ENSG00000256196	NA	1.36569	-2.50936	7.66777	0.0056216	0.21132
ENSG00000001626	CFTR	0.85079	-1.19586	7.65702	0.00565518	0.212038
ENSG00000254233	LINC02365	-0.694976	-0.519835	7.6545	0.0056631	0.212038
ENSG00000225580	NA	1.11893	-1.98401	7.65266	0.00566886	0.212038
ENSG00000168209	DDIT4	0.279755	4.78556	7.64774	0.00568434	0.212265
ENSG00000227741	LOC729867	-0.882223	-1.24534	7.64011	0.00570843	0.212798
ENSG00000103089	FA2H	-0.354937	2.25862	7.6369	0.00571862	0.212798
ENSG00000254739	NA	-1.16255	-2.00235	7.6343	0.00572685	0.212798
ENSG00000186212	SOWAHB	-1.56103	-2.72259	7.61917	0.00577511	0.213537
ENSG00000254987	NA	-1.56103	-2.72259	7.61917	0.00577511	0.213537
ENSG00000278200	NA	-1.56103	-2.72259	7.61917	0.00577511	0.213537
ENSG00000261604	NA	0.76469	-0.880857	7.6013	0.00583264	0.213921
ENSG00000179774	ATOH7	-1.19118	-2.07501	7.58135	0.00589752	0.213921
ENSG00000273768	NA	-0.469353	0.858171	7.57109	0.00593121	0.213921
ENSG00000277757	NA	0.913585	-1.42484	7.56955	0.00593625	0.213921
ENSG00000180999	C1orf105	-2.42646	-3.60539	7.56933	0.00593699	0.213921
ENSG00000198570	RD3	-2.42646	-3.60539	7.56933	0.00593699	0.213921
ENSG00000131127	ZNF141	-2.42646	-3.60539	7.56933	0.00593699	0.213921
ENSG00000230376	MEMO1P4	-2.42646	-3.60539	7.56933	0.00593699	0.213921
ENSG00000213467	NA	-2.42646	-3.60539	7.56933	0.00593699	0.213921
ENSG00000231957	GNAI2P2	-2.42646	-3.60539	7.56933	0.00593699	0.213921
ENSG00000279444	NA	-2.42646	-3.60539	7.56933	0.00593699	0.213921
ENSG00000258702	NA	-2.42646	-3.60539	7.56933	0.00593699	0.213921
ENSG00000257639	LOC646828	-2.42646	-3.60539	7.56933	0.00593699	0.213921
ENSG00000282870	NA	-2.42646	-3.60539	7.56933	0.00593699	0.213921
ENSG00000236312	NA	-2.42646	-3.60539	7.56933	0.00593699	0.213921
ENSG00000183878	UTY	-2.42646	-3.60539	7.56933	0.00593699	0.213921
ENSG00000254507	NA	-1.47758	-2.61028	7.54026	0.00603355	0.216223
ENSG00000204816	NA	-1.47758	-2.61028	7.54026	0.00603355	0.216223
ENSG00000276289	KCNE1B	-1.47758	-2.61028	7.54026	0.00603355	0.216223
ENSG00000196639	HRH1	-0.475202	0.797727	7.53376	0.00605532	0.216223
ENSG00000258609	LINC-ROR	0.750399	-0.836434	7.53262	0.00605918	0.216223
ENSG00000241772	NA	-0.888599	-1.28789	7.53137	0.00606339	0.216223
ENSG00000237721	NA	1.66013	-3.01071	7.53004	0.00606787	0.216223
ENSG00000171813	PWWP2B	0.2878	4.10361	7.52608	0.00608122	0.21629
ENSG00000271538	NA	0.598994	-0.0983098	7.5238	0.0060889	0.21629
ENSG00000272129	NA	0.596381	-0.0852699	7.51484	0.00611927	0.21678
ENSG00000256417	NA	1.87313	-3.28509	7.51407	0.00612187	0.21678
ENSG00000244342	LINC00698	-1.26022	-2.23232	7.50375	0.00615705	0.217417
ENSG00000154262	ABCA6	0.819422	-1.11399	7.50315	0.00615912	0.217417
ENSG00000250073	LOC101929340	-0.396591	1.59127	7.49808	0.00617647	0.217689
ENSG00000259826	LOC112267983	-0.573033	0.0849241	7.48514	0.00622104	0.21789
ENSG00000103375	AQP8	-1.30241	-2.31793	7.48349	0.00622674	0.21789
ENSG00000141934	PLPP2	-1.30241	-2.31793	7.48349	0.00622674	0.21789
ENSG00000233786	NA	-1.35137	-2.40894	7.47964	0.00624005	0.21789
ENSG00000096395	MLN	-1.35137	-2.40894	7.47964	0.00624005	0.21789
ENSG00000279925	NA	-1.35137	-2.40894	7.47964	0.00624005	0.21789
ENSG00000261645	DISC1FP1	0.311351	3.13459	7.47213	0.00626614	0.218464
ENSG00000214182	PTMAP5	-0.488575	0.668671	7.46403	0.00629441	0.21867
ENSG00000140319	SRP14	-0.27143	5.29034	7.46167	0.00630266	0.21867
ENSG00000095585	BLNK	0.579369	0.00284623	7.46038	0.00630716	0.21867
ENSG00000155465	SLC7A7	0.36805	1.94228	7.45372	0.00633054	0.21867
ENSG00000185860	CCDC190	-1.90185	-3.17493	7.44906	0.00634695	0.21867
ENSG00000229642	NA	-1.90185	-3.17493	7.44906	0.00634695	0.21867
ENSG00000275175	NA	-1.90185	-3.17493	7.44906	0.00634695	0.21867
ENSG00000203288	TDRKH-AS1	-0.628972	-0.241159	7.44834	0.00634948	0.21867
ENSG00000226552	LOC646804	0.657026	-0.428814	7.44388	0.00636523	0.218879
ENSG00000113520	IL4	0.730608	-0.77227	7.43992	0.00637929	0.219029
ENSG00000099957	P2RX6	1.30782	-2.44104	7.43558	0.00639469	0.219224
ENSG00000132467	UTP3	-0.280013	4.48495	7.42532	0.00643125	0.220144
ENSG00000152689	RASGRP3	0.41914	1.27073	7.41337	0.00647409	0.221275
ENSG00000116761	CTH	0.273461	4.94865	7.40665	0.00649831	0.221767
ENSG00000279865	NA	-0.710357	-0.643856	7.40185	0.00651569	0.222025
ENSG00000189060	H1-0	-0.26406	6.2476	7.39504	0.0065404	0.222176
ENSG00000238207	NA	-0.790878	-0.976276	7.38546	0.00657533	0.222176
ENSG00000228309	LINC01350	1.44188	-2.69801	7.38401	0.00658063	0.222176
ENSG00000262406	MMP12	1.44188	-2.69801	7.38401	0.00658063	0.222176
ENSG00000167769	ACER1	1.44188	-2.69801	7.38401	0.00658063	0.222176
ENSG00000215478	NA	1.44188	-2.69801	7.38401	0.00658063	0.222176
ENSG00000259774	LOC103171574	0.641631	-0.364367	7.38174	0.00658896	0.222176
ENSG00000237751	LINC01143	-0.766813	-0.885733	7.3733	0.00661995	0.222853
ENSG00000228414	LINC01185	-0.446909	1.00545	7.3709	0.00662878	0.222853
ENSG00000271911	NA	0.634447	-0.333194	7.35395	0.00669155	0.224099
ENSG00000262202	NA	-0.312206	3.06398	7.35295	0.0066953	0.224099
ENSG00000175550	DRAP1	-0.286173	4.0407	7.35286	0.0066956	0.224099
ENSG00000184678	H2BC21	-0.258636	7.68212	7.32536	0.00679883	0.227218
ENSG00000251307	NA	0.429523	1.13258	7.32251	0.00680961	0.227242
ENSG00000274226	TBC1D3H	-0.431461	1.13354	7.29253	0.00692419	0.229821
ENSG00000251298	NA	0.774665	-0.98713	7.29165	0.00692759	0.229821
ENSG00000165923	AGBL2	0.774665	-0.98713	7.29165	0.00692759	0.229821
ENSG00000265787	CYP4F35P	0.774665	-0.98713	7.29165	0.00692759	0.229821
ENSG00000263826	NA	1.03688	-1.84523	7.28276	0.00696195	0.230622
ENSG00000260475	NA	-0.669279	-0.485413	7.26616	0.00702658	0.23235
ENSG00000270532	NA	1.14098	-2.11258	7.2641	0.00703467	0.23235
ENSG00000128165	ADM2	0.608642	-0.214843	7.26146	0.00704499	0.232351
ENSG00000118939	UCHL3	-0.747115	-0.831667	7.25719	0.00706178	0.232565
ENSG00000227063	NA	-0.337134	2.42189	7.24918	0.00709335	0.233265
ENSG00000264063	NA	0.256016	8.6142	7.24508	0.00710954	0.233457
ENSG00000213080	NA	-0.595453	-0.106523	7.23857	0.00713539	0.233966
ENSG00000270249	NA	-0.861204	-1.25863	7.23528	0.00714848	0.234056
ENSG00000129170	CSRP3	-0.681916	-0.553524	7.22907	0.00717323	0.234526
ENSG00000104863	LIN7B	-0.377922	1.73855	7.2167	0.00722284	0.23578
ENSG00000065978	YBX1	-0.255433	8.63643	7.21192	0.00724211	0.23578
ENSG00000131398	KCNC3	-0.285802	3.91843	7.20925	0.0072529	0.23578
ENSG00000130948	HSD17B3	-0.910446	-1.42362	7.20656	0.00726375	0.23578
ENSG00000130176	CNN1	-0.910446	-1.42362	7.20656	0.00726375	0.23578
ENSG00000131668	BARX1	-0.358141	2.02221	7.18943	0.00733341	0.237365
ENSG00000213199	ASIC3	-0.350506	2.14891	7.18939	0.00733359	0.237365
ENSG00000091138	SLC26A3	-0.602125	-0.158633	7.17858	0.0073779	0.238257
ENSG00000187546	AGMO	1.0132	-1.80179	7.17752	0.00738225	0.238257
ENSG00000110446	SLC15A3	0.825748	-1.21108	7.15524	0.00747453	0.240581
ENSG00000245105	A2M-AS1	0.572342	-0.0285917	7.155	0.00747555	0.240581
ENSG00000236404	VLDLR-AS1	0.351572	2.0868	7.15007	0.00749612	0.240899
ENSG00000271109	NA	-0.987373	-1.66494	7.13185	0.00757267	0.242946
ENSG00000263212	NA	0.56148	0.0324918	7.1298	0.00758131	0.242946
ENSG00000234782	NA	-0.86695	-1.30158	7.12293	0.00761042	0.243534
ENSG00000196747	H2AC13	0.262398	5.61422	7.1168	0.00763648	0.244022
ENSG00000105668	UPK1A	-1.1279	-2.0251	7.10906	0.00766953	0.244732
ENSG00000179057	IGSF22	0.89903	-1.47637	7.0936	0.00773595	0.246503
ENSG00000279822	NA	0.482627	0.582588	7.09033	0.00775008	0.246605
ENSG00000255496	NA	-0.536991	0.214499	7.08049	0.00779277	0.247418
ENSG00000204700	OR2J2	1.98054	-3.47971	7.07437	0.00781943	0.247418
ENSG00000257985	NA	1.98054	-3.47971	7.07437	0.00781943	0.247418
ENSG00000261792	NA	1.98054	-3.47971	7.07437	0.00781943	0.247418
ENSG00000132972	RNF17	0.723994	-0.826455	7.06703	0.00785154	0.248087
ENSG00000104140	RHOV	-0.343471	2.21623	7.05882	0.00788758	0.248877
ENSG00000242440	NA	-1.60379	-2.88596	7.04823	0.00793438	0.249454
ENSG00000250526	CCT6P2	-1.60379	-2.88596	7.04823	0.00793438	0.249454
ENSG00000279501	NA	-0.262654	5.42435	7.04587	0.00794482	0.249454
ENSG00000229401	MIR5689HG	-1.15478	-2.09896	7.0447	0.00795002	0.249454
ENSG00000277661	NA	0.795619	-1.12839	7.02012	0.00805988	0.251537
ENSG00000204388	HSPA1B	-0.251285	9.85295	7.01962	0.00806214	0.251537
ENSG00000271820	LOC285804	1.70904	-3.17001	7.01691	0.00807433	0.251537
ENSG00000277087	NA	1.70904	-3.17001	7.01691	0.00807433	0.251537
ENSG00000186827	TNFRSF4	-2.05796	-3.40418	7.01248	0.00809434	0.251537
ENSG00000199786	NA	-2.05796	-3.40418	7.01248	0.00809434	0.251537
ENSG00000229776	C2-AS1	-2.05796	-3.40418	7.01248	0.00809434	0.251537
ENSG00000277481	PKD1L3	-0.383743	1.58399	7.00442	0.00813089	0.252326
ENSG00000235254	NA	-0.681873	-0.606399	6.9983	0.00815871	0.252842
ENSG00000161031	PGLYRP2	1.07725	-2.01012	6.99484	0.00817451	0.252984
ENSG00000119782	FKBP1B	-0.449884	0.855816	6.95665	0.00835083	0.258087
ENSG00000197358	BNIP3P1	-1.0158	-1.78173	6.94128	0.00842286	0.259958
ENSG00000162105	SHANK2	0.258729	5.65223	6.93278	0.00846298	0.26084
ENSG00000223910	ZNF32-AS3	0.453498	0.783852	6.92696	0.00849058	0.260945
ENSG00000050767	COL23A1	0.265297	4.86127	6.92282	0.00851027	0.260945
ENSG00000188112	C6orf132	-0.803011	-1.12265	6.92022	0.00852266	0.260945
ENSG00000154025	SLC5A10	-0.731021	-0.841588	6.91608	0.0085424	0.260945
ENSG00000230105	NA	0.589792	-0.194338	6.90615	0.00858997	0.260945
ENSG00000266913	LINC01841	0.589792	-0.194338	6.90615	0.00858997	0.260945
ENSG00000200169	RNU5D-1	-0.751795	-0.929337	6.90497	0.00859566	0.260945
ENSG00000123171	CCDC70	-0.751795	-0.929337	6.90497	0.00859566	0.260945
ENSG00000188783	PRELP	-1.42538	-2.64541	6.9009	0.00861521	0.260945
ENSG00000254991	NA	-1.42538	-2.64541	6.9009	0.00861521	0.260945
ENSG00000137970	RPL7P9	-0.292313	3.38731	6.89803	0.00862909	0.260945
ENSG00000167562	ZNF701	-0.415555	1.17438	6.89627	0.00863759	0.260945
ENSG00000204219	TCEA3	0.42279	1.06931	6.89558	0.00864094	0.260945
ENSG00000174307	PHLDA3	0.274747	4.14214	6.89363	0.00865034	0.260945
ENSG00000171219	CDC42BPG	0.338064	2.21288	6.89145	0.00866088	0.260945
ENSG00000230873	STMND1	-0.467981	0.677075	6.88637	0.00868553	0.260945
ENSG00000146374	RSPO3	0.581848	-0.152938	6.88613	0.0086867	0.260945
ENSG00000112852	PCDHB2	1.30706	-2.54676	6.88465	0.00869392	0.260945
ENSG00000203999	LINC01270	1.30706	-2.54676	6.88465	0.00869392	0.260945
ENSG00000232252	NA	0.678343	-0.662428	6.88298	0.00870203	0.260945
ENSG00000188886	ASTL	1.16802	-2.25366	6.87826	0.00872504	0.260945
ENSG00000187862	TTC24	1.04902	-1.96151	6.87682	0.00873206	0.260945
ENSG00000236980	C3orf84	1.04902	-1.96151	6.87682	0.00873206	0.260945
ENSG00000268861	ARHGEF18	0.571951	-0.0995255	6.86348	0.00879753	0.262554
ENSG00000243304	NA	0.845017	-1.34599	6.85499	0.0088394	0.262763
ENSG00000249035	CLMAT3	0.845017	-1.34599	6.85499	0.0088394	0.262763
ENSG00000253893	NA	0.845017	-1.34599	6.85499	0.0088394	0.262763
ENSG00000253658	LINC01592	-1.03212	-1.84387	6.84961	0.00886607	0.263209
ENSG00000266313	NA	0.326045	2.42301	6.83875	0.0089201	0.263841
ENSG00000235554	NA	-0.634006	-0.411536	6.83872	0.00892029	0.263841
ENSG00000157322	CLEC18A	-0.839874	-1.27205	6.83798	0.00892395	0.263841
ENSG00000275367	NA	0.752676	-1.00033	6.83596	0.00893405	0.263841
ENSG00000121101	TEX14	-0.280437	3.80917	6.82973	0.0089653	0.2641
ENSG00000160868	CYP3A4	0.552183	0.0138687	6.82678	0.00898011	0.2641
ENSG00000277559	NA	0.932477	-1.64012	6.82569	0.0089856	0.2641
ENSG00000261096	NA	-0.471761	0.627816	6.82489	0.0089896	0.2641
ENSG00000111796	KLRB1	0.431186	0.960426	6.81828	0.00902295	0.264392
ENSG00000226276	NA	0.546259	0.0497665	6.81828	0.00902295	0.264392
ENSG00000115221	ITGB6	0.431691	0.954129	6.81403	0.00904443	0.264678
ENSG00000178217	SH2D4B	-0.537307	0.141205	6.80877	0.00907114	0.265117
ENSG00000267750	NA	0.522149	0.206391	6.79783	0.0091269	0.266402
ENSG00000230311	NA	-0.753511	-0.963424	6.78641	0.00918546	0.26743
ENSG00000170091	NSG2	-0.886653	-1.4387	6.78625	0.00918629	0.26743
ENSG00000138378	STAT4	0.309721	2.76725	6.78404	0.00919766	0.26743
ENSG00000254202	NA	0.395597	1.32442	6.76224	0.00931066	0.270215
ENSG00000112038	OPRM1	-1.05013	-1.90882	6.76097	0.00931733	0.270215
ENSG00000070669	ASNS	0.250558	6.71004	6.75628	0.00934182	0.270356
ENSG00000165023	DIRAS2	0.82164	-1.28499	6.75499	0.00934857	0.270356
ENSG00000234261	NA	0.641939	-0.5152	6.75317	0.00935812	0.270356
ENSG00000255102	NA	0.730444	-0.928631	6.74537	0.00939915	0.271195
ENSG00000089280	FUS	-0.247174	8.38687	6.74103	0.009422	0.271213
ENSG00000205702	CYP2D7	0.413928	1.11207	6.7407	0.00942378	0.271213
ENSG00000174514	MFSD4A	0.323797	2.41489	6.72886	0.00948651	0.272671
ENSG00000149972	CNTN5	-0.51793	0.24565	6.70898	0.00959285	0.273306
ENSG00000230806	SRGAP2-AS1	-0.442991	0.842957	6.70624	0.00960762	0.273306
ENSG00000143256	PFDN2	-0.258811	5.09587	6.69595	0.00966319	0.273306
ENSG00000261522	LOC100133920	0.449264	0.751173	6.6912	0.00968901	0.273306
ENSG00000272715	NA	-2.32064	-3.67746	6.68546	0.00972024	0.273306
ENSG00000114013	CD86	-2.32064	-3.67746	6.68546	0.00972024	0.273306
ENSG00000118785	SPP1	-2.32064	-3.67746	6.68546	0.00972024	0.273306
ENSG00000273640	NA	-2.32064	-3.67746	6.68546	0.00972024	0.273306
ENSG00000254789	NA	-2.32064	-3.67746	6.68546	0.00972024	0.273306
ENSG00000179826	MRGPRX3	-2.32064	-3.67746	6.68546	0.00972024	0.273306
ENSG00000235875	ARHGEF7-AS2	-2.32064	-3.67746	6.68546	0.00972024	0.273306
ENSG00000177338	NA	-2.32064	-3.67746	6.68546	0.00972024	0.273306
ENSG00000250325	NA	-1.82443	-3.22769	6.68434	0.00972635	0.273306
ENSG00000110777	POU2AF1	-1.82443	-3.22769	6.68434	0.00972635	0.273306
ENSG00000231914	NA	-1.82443	-3.22769	6.68434	0.00972635	0.273306
ENSG00000274090	NA	-1.82443	-3.22769	6.68434	0.00972635	0.273306
ENSG00000259584	NA	-1.82443	-3.22769	6.68434	0.00972635	0.273306
ENSG00000141977	CIB3	-1.82443	-3.22769	6.68434	0.00972635	0.273306
ENSG00000169994	MYO7B	1.25148	-2.47673	6.67955	0.00975251	0.273554
ENSG00000256538	NA	-0.894196	-1.48747	6.67439	0.00978078	0.273554
ENSG00000166803	PCLAF	-0.643548	-0.501001	6.67093	0.0097998	0.273554
ENSG00000214376	VSTM5	0.453445	0.706914	6.66824	0.00981462	0.273554
ENSG00000145757	SPATA9	0.998517	-1.86897	6.66822	0.00981471	0.273554
ENSG00000155966	AFF2	0.329625	2.26809	6.66803	0.00981575	0.273554
ENSG00000234597	NA	-0.755315	-0.998337	6.66727	0.00981995	0.273554
ENSG00000135454	B4GALNT1	-0.289777	3.29978	6.6641	0.00983745	0.273704
ENSG00000140044	JDP2	0.276204	3.81722	6.66036	0.00985811	0.273942
ENSG00000063660	GPC1	0.261293	4.75347	6.65429	0.00989174	0.274538
ENSG00000131143	COX4I1	-0.24712	7.28298	6.64802	0.00992658	0.275167
ENSG00000184254	ALDH1A3	0.462654	0.614099	6.62486	0.0100565	0.278427
ENSG00000140538	NTRK3	-0.555306	-0.0243599	6.6192	0.0100885	0.278972
ENSG00000267193	NA	-0.612905	-0.356725	6.61577	0.0101079	0.279017
ENSG00000253771	NA	0.289723	3.23872	6.61455	0.0101149	0.279017
ENSG00000247970	NA	0.468625	0.557063	6.60154	0.0101891	0.280722
ENSG00000165409	TSHR	0.362528	1.69211	6.59637	0.0102187	0.281113
ENSG00000170231	FABP6	1.09533	-2.14108	6.59255	0.0102406	0.281113
ENSG00000236366	LOC153910	1.09533	-2.14108	6.59255	0.0102406	0.281113
ENSG00000125631	NA	-0.375033	1.54211	6.58159	0.0103039	0.282507
ENSG00000229390	NA	0.477061	0.48025	6.5743	0.0103462	0.283002
ENSG00000158014	SLC30A2	-0.971887	-1.74079	6.57416	0.010347	0.283002
ENSG00000237299	NA	-0.81407	-1.24309	6.56695	0.010389	0.283666
ENSG00000237595	LINC01275	1.37511	-2.74057	6.56418	0.0104052	0.283666
ENSG00000224411	NA	-0.353902	1.83303	6.56353	0.010409	0.283666
ENSG00000145794	MEGF10	0.321629	2.37408	6.55902	0.0104354	0.284044
ENSG00000188710	QRFP	-0.409511	1.121	6.54052	0.0105445	0.286393
ENSG00000267662	NA	0.312744	2.55716	6.54008	0.0105471	0.286393
ENSG00000185523	SPATA45	0.546655	-0.0297582	6.53003	0.0106068	0.287228
ENSG00000110203	FOLR3	-1.11744	-2.12334	6.52005	0.0106665	0.287228
ENSG00000170099	SERPINA6	-1.11744	-2.12334	6.52005	0.0106665	0.287228
ENSG00000118432	CNR1	0.512033	0.200572	6.5188	0.010674	0.287228
ENSG00000166546	BEAN1	0.39451	1.25158	6.51722	0.0106835	0.287228
ENSG00000174950	CD164L2	1.77435	-3.34882	6.51577	0.0106922	0.287228
ENSG00000255118	NA	1.77435	-3.34882	6.51577	0.0106922	0.287228
ENSG00000268535	MTDHP4	1.77435	-3.34882	6.51577	0.0106922	0.287228
ENSG00000278673	NA	1.77435	-3.34882	6.51577	0.0106922	0.287228
ENSG00000075089	ACTR6	-0.451197	0.707258	6.50549	0.0107542	0.288072
ENSG00000267940	NA	-0.65445	-0.596381	6.50316	0.0107683	0.288072
ENSG00000279873	LINC01126	0.357911	1.72001	6.49885	0.0107945	0.288072
ENSG00000254515	NA	1.20199	-2.40995	6.49778	0.0108009	0.288072
ENSG00000246228	CASC8	-0.631429	-0.483905	6.49586	0.0108126	0.288072
ENSG00000171772	SYCE1	-0.631429	-0.483905	6.49586	0.0108126	0.288072
ENSG00000122735	DNAI1	0.412566	1.04521	6.49581	0.0108129	0.288072
ENSG00000249899	NA	0.954642	-1.78202	6.49022	0.0108469	0.288416
ENSG00000267070	NA	0.660446	-0.672992	6.48883	0.0108554	0.288416
ENSG00000244668	NA	-1.66124	-3.0705	6.48532	0.0108769	0.288416
ENSG00000166401	SERPINB8	-1.66124	-3.0705	6.48532	0.0108769	0.288416
ENSG00000109536	FRG1	-0.285782	3.29452	6.47556	0.0109368	0.289385
ENSG00000172748	ZNF596	-0.364735	1.63949	6.47407	0.0109459	0.289385
ENSG00000264107	NA	-0.985519	-1.80118	6.47312	0.0109518	0.289385
ENSG00000134825	TMEM258	-0.252395	5.3192	6.46568	0.0109978	0.290259
ENSG00000168653	NDUFS5	-0.249828	5.65684	6.45757	0.0110481	0.290781
ENSG00000250673	REELD1	-0.911096	-1.59027	6.45186	0.0110836	0.290781
ENSG00000203620	NA	-1.14577	-2.20259	6.45123	0.0110876	0.290781
ENSG00000198468	FLVCR1-DT	-0.387134	1.3423	6.45081	0.0110902	0.290781
ENSG00000160712	IL6R	0.298414	2.86298	6.45078	0.0110904	0.290781
ENSG00000176046	NUPR1	0.841613	-1.42733	6.44832	0.0111058	0.290781
ENSG00000268945	NA	-0.342566	1.9631	6.44801	0.0111076	0.290781
ENSG00000280233	NA	-0.735839	-0.974314	6.43887	0.0111649	0.291834
ENSG00000147059	SPIN2A	0.352924	1.76907	6.43748	0.0111737	0.291834
ENSG00000179913	B3GNT3	0.64212	-0.596963	6.43105	0.0112142	0.292142
ENSG00000100632	ERH	-0.244912	6.57498	6.42818	0.0112324	0.292142
ENSG00000175467	SART1	-0.248695	5.74632	6.42757	0.0112362	0.292142
ENSG00000169972	PUSL1	-0.269971	3.90976	6.42707	0.0112394	0.292142
ENSG00000231752	EMBP1	-0.321702	2.3308	6.42537	0.0112501	0.292142
ENSG00000274519	NA	-0.243334	7.01794	6.41387	0.0113232	0.293702
ENSG00000175793	SFN	0.633674	-0.560404	6.40608	0.011373	0.294655
ENSG00000132854	KANK4	0.829041	-1.39473	6.39826	0.0114232	0.295278
ENSG00000186810	CXCR3	0.829041	-1.39473	6.39826	0.0114232	0.295278
ENSG00000223519	NA	-0.486367	0.385188	6.39065	0.0114723	0.295915
ENSG00000264015	NA	-1.17809	-2.28646	6.39038	0.011474	0.295915
ENSG00000274600	RIMBP3B	-0.381926	1.38192	6.38667	0.011498	0.296195
ENSG00000224965	NA	-1.00051	-1.8642	6.37408	0.0115799	0.297099
ENSG00000174567	GOLT1A	-1.54005	-2.92881	6.3671	0.0116255	0.297099
ENSG00000135773	CAPN9	-1.54005	-2.92881	6.3671	0.0116255	0.297099
ENSG00000169302	STK32A	-1.54005	-2.92881	6.3671	0.0116255	0.297099
ENSG00000239559	NA	-1.54005	-2.92881	6.3671	0.0116255	0.297099
ENSG00000260518	NA	-1.54005	-2.92881	6.3671	0.0116255	0.297099
ENSG00000254733	NA	0.723014	-0.989126	6.36424	0.0116443	0.297099
ENSG00000276966	H4C5	-0.241266	7.51912	6.3612	0.0116643	0.297099
ENSG00000198618	NA	-0.252432	5.07134	6.35924	0.0116771	0.297099
ENSG00000235370	NA	0.334986	2.02412	6.35673	0.0116937	0.297099
ENSG00000276257	NA	1.03432	-2.03669	6.35639	0.0116959	0.297099
ENSG00000273925	NA	1.03432	-2.03669	6.35639	0.0116959	0.297099
ENSG00000259656	NA	0.614368	-0.47287	6.35347	0.0117152	0.297099
ENSG00000249715	FER1L5	0.339091	1.95188	6.35173	0.0117267	0.297099
ENSG00000259289	LINC02206	0.817063	-1.36286	6.35118	0.0117303	0.297099
ENSG00000279117	NA	0.404223	1.08292	6.3455	0.0117679	0.297401
ENSG00000261817	NA	-0.920604	-1.64456	6.34143	0.0117949	0.297401
ENSG00000139675	HNRNPA1L2	-0.305946	2.62951	6.34088	0.0117987	0.297401
ENSG00000255108	NA	-0.716269	-0.916882	6.3407	0.0117998	0.297401
ENSG00000105697	HAMP	-1.21532	-2.37552	6.33946	0.0118081	0.297401
ENSG00000223663	NDUFB4P8	1.15762	-2.34614	6.33578	0.0118326	0.297687
ENSG00000275011	NA	1.30617	-2.66074	6.33033	0.011869	0.29772
ENSG00000262768	NA	1.30617	-2.66074	6.33033	0.011869	0.29772
ENSG00000259518	LINC01583	-0.82265	-1.32938	6.32966	0.0118735	0.29772
ENSG00000215812	NA	0.390249	1.23323	6.32694	0.0118917	0.297749
ENSG00000235486	NA	0.46955	0.466609	6.32556	0.011901	0.297749
ENSG00000236115	NA	0.390517	1.22802	6.32114	0.0119307	0.297918
ENSG00000167874	TMEM88	-0.737199	-1.0095	6.31803	0.0119516	0.297918
ENSG00000087074	PPP1R15A	-0.272226	3.69105	6.31738	0.011956	0.297918
ENSG00000118407	FILIP1	0.379023	1.36459	6.31671	0.0119605	0.297918
ENSG00000232794	NA	-1.44619	-2.79983	6.30299	0.0120535	0.299709
ENSG00000241388	HNF1A-AS1	-1.25868	-2.47045	6.30102	0.0120668	0.299709
ENSG00000124172	ATP5F1E	-0.245106	5.93394	6.29683	0.0120954	0.299709
ENSG00000279738	NA	-0.327782	2.15007	6.29588	0.0121019	0.299709
ENSG00000272543	MIR4787	-0.458489	0.577619	6.28927	0.0121471	0.299709
ENSG00000283117	MGC4859	-0.364934	1.56292	6.28742	0.0121598	0.299709
ENSG00000267106	NA	0.291558	2.94817	6.28509	0.0121758	0.299709
ENSG00000219773	RPSAP45	1.47099	-2.96428	6.28472	0.0121783	0.299709
ENSG00000207359	RNU6-925P	1.47099	-2.96428	6.28472	0.0121783	0.299709
ENSG00000254979	NA	1.47099	-2.96428	6.28472	0.0121783	0.299709
ENSG00000182156	ENPP7	1.47099	-2.96428	6.28472	0.0121783	0.299709
ENSG00000226891	LINC01359	0.26863	3.79764	6.28184	0.0121981	0.299727
ENSG00000231527	FAM27C	0.355734	1.66112	6.27692	0.012232	0.299727
ENSG00000249669	NA	-1.37121	-2.68146	6.27691	0.0122321	0.299727
ENSG00000225249	NA	-1.37121	-2.68146	6.27691	0.0122321	0.299727
ENSG00000235419	NA	-0.453236	0.61711	6.2729	0.0122599	0.300081
ENSG00000278130	NA	-0.869165	-1.50326	6.25859	0.0123593	0.301737
ENSG00000162913	OBSCN-AS1	-0.408828	1.03076	6.25522	0.0123828	0.301737
ENSG00000160808	MYL3	1.00733	-1.98721	6.25335	0.0123959	0.301737
ENSG00000237214	RPS9P2	-0.405987	1.05972	6.25252	0.0124016	0.301737
ENSG00000187514	PTMA	-0.238168	8.2567	6.25235	0.0124029	0.301737
ENSG00000268584	NA	-0.445877	0.674393	6.25166	0.0124077	0.301737
ENSG00000235552	RPL6P27	-0.269463	3.74747	6.24684	0.0124415	0.302235
ENSG00000170629	DPY19L2P2	-0.296722	2.79739	6.23536	0.0125224	0.303873
ENSG00000112175	BMP5	0.540777	-0.0747421	6.23108	0.0125527	0.304283
ENSG00000198157	HMGN5	-0.270301	3.68652	6.22406	0.0126026	0.305163
ENSG00000152582	SPEF2	0.271585	3.59966	6.21881	0.01264	0.305531
ENSG00000269054	NA	-0.575366	-0.252958	6.21814	0.0126448	0.305531
ENSG00000224861	NA	-0.367888	1.49466	6.21454	0.0126705	0.305762
ENSG00000108298	RPL19	-0.23699	8.71942	6.2127	0.0126837	0.305762
ENSG00000279070	NA	-1.96567	-3.46648	6.20736	0.012722	0.305762
ENSG00000272102	NA	-1.96567	-3.46648	6.20736	0.012722	0.305762
ENSG00000224478	NA	-1.96567	-3.46648	6.20736	0.012722	0.305762
ENSG00000230897	RPS18P12	-0.738631	-1.04557	6.19657	0.0127998	0.306699
ENSG00000256802	LOC100130111	0.44288	0.652732	6.19358	0.0128215	0.306699
ENSG00000256167	NA	0.672591	-0.806711	6.19273	0.0128276	0.306699
ENSG00000224019	RPL21P32	1.11759	-2.28504	6.19068	0.0128425	0.306699
ENSG00000145103	ILDR1	1.11759	-2.28504	6.19068	0.0128425	0.306699
ENSG00000236922	NA	1.11759	-2.28504	6.19068	0.0128425	0.306699
ENSG00000272897	NA	0.77432	-1.24201	6.18864	0.0128573	0.306729
ENSG00000260793	NA	-0.399045	1.10777	6.17696	0.0129424	0.308434
ENSG00000275395	FCGBP	0.397902	1.09126	6.17289	0.0129723	0.308819
ENSG00000186468	RPS23	-0.240916	6.27435	6.16309	0.0130443	0.309647
ENSG00000265542	NA	0.340937	1.83682	6.16136	0.0130571	0.309647
ENSG00000245768	NA	-0.441732	0.682012	6.16101	0.0130597	0.309647
ENSG00000186453	FAM228A	0.661893	-0.764504	6.15984	0.0130683	0.309647
ENSG00000241959	RN7SL76P	0.982332	-1.93938	6.15886	0.0130756	0.309647
ENSG00000254554	NA	0.764761	-1.21332	6.15363	0.0131143	0.310239
ENSG00000273038	NA	-0.87639	-1.55431	6.14277	0.013195	0.311823
ENSG00000225506	NA	0.322425	2.1473	6.13843	0.0132275	0.312263
ENSG00000277573	NA	-0.425177	0.823793	6.12728	0.0133112	0.313658
ENSG00000048545	GUCA1A	1.24595	-2.58512	6.12685	0.0133144	0.313658
ENSG00000278655	NA	-0.942224	-1.75969	6.12313	0.0133425	0.313992
ENSG00000162881	OXER1	-0.598325	-0.41009	6.11494	0.0134044	0.315121
ENSG00000277157	H4C4	-0.235849	7.88229	6.10805	0.0134568	0.316024
ENSG00000197153	H3C12	-0.247767	5.01203	6.0997	0.0135205	0.316956
ENSG00000188846	RPL14	-0.234796	8.70758	6.09787	0.0135345	0.316956
ENSG00000232969	NA	-0.61735	-0.516764	6.09477	0.0135583	0.316956
ENSG00000271991	NA	-0.832433	-1.42117	6.09124	0.0135854	0.316956
ENSG00000006712	PAF1	-0.242735	5.63463	6.08978	0.0135966	0.316956
ENSG00000249352	NA	0.851746	-1.54891	6.08976	0.0135967	0.316956
ENSG00000276840	NA	0.851746	-1.54891	6.08976	0.0135967	0.316956
ENSG00000225984	NA	1.61659	-3.22885	6.08094	0.0136648	0.316956
ENSG00000205221	VIT	1.61659	-3.22885	6.08094	0.0136648	0.316956
ENSG00000248956	HMGB1P44	1.61659	-3.22885	6.08094	0.0136648	0.316956
ENSG00000239694	RPSAP38	1.61659	-3.22885	6.08094	0.0136648	0.316956
ENSG00000253301	LINC01606	1.61659	-3.22885	6.08094	0.0136648	0.316956
ENSG00000005075	POLR2J	-0.24825	4.90844	6.0737	0.0137209	0.317931
ENSG00000279943	FLJ38576	-0.765921	-1.18686	6.06299	0.0138044	0.318611
ENSG00000115053	NCL	-0.233815	9.1749	6.06293	0.0138048	0.318611
ENSG00000144407	PTH2R	-0.54039	-0.0852065	6.0618	0.0138137	0.318611
ENSG00000271868	NA	1.08129	-2.22644	6.06015	0.0138266	0.318611
ENSG00000178343	SHISA3	0.405357	0.965434	6.04418	0.0139522	0.318611
ENSG00000165182	CXorf58	-0.458369	0.49998	6.03964	0.0139881	0.318611
ENSG00000270499	NA	0.837775	-1.51349	6.03784	0.0140024	0.318611
ENSG00000275103	NA	0.837775	-1.51349	6.03784	0.0140024	0.318611
ENSG00000258631	NA	0.837775	-1.51349	6.03784	0.0140024	0.318611
ENSG00000227959	NA	1.86608	-3.55257	6.03585	0.0140182	0.318611
ENSG00000196188	CTSE	1.86608	-3.55257	6.03585	0.0140182	0.318611
ENSG00000242159	ABCF2P1	1.86608	-3.55257	6.03585	0.0140182	0.318611
ENSG00000228804	LOC100131635	1.86608	-3.55257	6.03585	0.0140182	0.318611
ENSG00000213863	NA	1.86608	-3.55257	6.03585	0.0140182	0.318611
ENSG00000237089	NA	1.86608	-3.55257	6.03585	0.0140182	0.318611
ENSG00000176907	TCIM	1.86608	-3.55257	6.03585	0.0140182	0.318611
ENSG00000231741	NA	1.86608	-3.55257	6.03585	0.0140182	0.318611
ENSG00000167780	SOAT2	1.86608	-3.55257	6.03585	0.0140182	0.318611
ENSG00000203266	NA	1.86608	-3.55257	6.03585	0.0140182	0.318611
ENSG00000185022	MAFF	-0.330066	1.98348	6.03228	0.0140466	0.318915
ENSG00000224218	NA	-0.627539	-0.58643	6.03061	0.0140598	0.318915
ENSG00000078399	HOXA9	-0.254193	4.33895	6.02524	0.0141027	0.319567
ENSG00000259053	NA	0.407339	0.933785	6.01306	0.0142004	0.3213
ENSG00000278727	NA	-0.69902	-0.927422	6.0091	0.0142323	0.3213
ENSG00000235781	NA	-1.0791	-2.14816	6.00802	0.014241	0.3213
ENSG00000217404	NA	1.38133	-2.87151	6.00768	0.0142438	0.3213
ENSG00000215039	CD27-AS1	0.722427	-1.07788	6.00576	0.0142593	0.3213
ENSG00000080166	DCT	0.480424	0.282332	6.00511	0.0142645	0.3213
ENSG00000226828	LINC02774	0.481593	0.272241	6.00148	0.0142939	0.321534
ENSG00000188729	OSTN	0.482779	0.262079	5.99791	0.0143229	0.321534
ENSG00000206052	DOK6	-0.373281	1.34064	5.99747	0.0143264	0.321534
ENSG00000136932	TRMO	-0.258751	4.01836	5.9968	0.0143318	0.321534
ENSG00000254781	GVINP2	0.937477	-1.84824	5.99203	0.0143706	0.321632
ENSG00000152822	GRM1	0.485203	0.241538	5.99095	0.0143794	0.321632
ENSG00000230736	LOC339666	-0.52299	0.00682893	5.99061	0.0143822	0.321632
ENSG00000253931	NA	0.824522	-1.47892	5.98927	0.0143931	0.321632
ENSG00000152292	SH2D6	0.491585	0.188866	5.97476	0.0145121	0.323969
ENSG00000272636	DOC2B	-0.837858	-1.46936	5.97169	0.0145373	0.324213
ENSG00000240489	NA	-0.362377	1.46934	5.96904	0.0145592	0.324381
ENSG00000167555	ZNF528	0.573322	-0.351509	5.95803	0.0146504	0.325698
ENSG00000072952	IRAG1	0.707667	-1.02708	5.95739	0.0146557	0.325698
ENSG00000174721	FGFBP3	-0.403572	0.980658	5.95668	0.0146616	0.325698
ENSG00000279443	NA	-0.36765	1.39174	5.94704	0.014742	0.325747
ENSG00000266306	NA	0.811934	-1.44516	5.9438	0.0147691	0.325747
ENSG00000254587	NA	1.0482	-2.17013	5.94229	0.0147818	0.325747
ENSG00000257543	NA	-0.768428	-1.22772	5.94044	0.0147973	0.325747
ENSG00000231606	NA	-1.74262	-3.28253	5.93823	0.0148159	0.325747
ENSG00000183625	CCR3	-1.74262	-3.28253	5.93823	0.0148159	0.325747
ENSG00000253620	NA	-1.74262	-3.28253	5.93823	0.0148159	0.325747
ENSG00000276956	RN7SL769P	-1.74262	-3.28253	5.93823	0.0148159	0.325747
ENSG00000275552	NA	-1.74262	-3.28253	5.93823	0.0148159	0.325747
ENSG00000269139	NA	-1.74262	-3.28253	5.93823	0.0148159	0.325747
ENSG00000253736	NA	-0.532399	-0.072353	5.93089	0.0148777	0.325747
ENSG00000225614	ZNF469	-0.556791	-0.224254	5.93063	0.0148799	0.325747
ENSG00000227227	NA	-0.68163	-0.87178	5.92883	0.0148951	0.325747
ENSG00000280311	NA	-0.68163	-0.87178	5.92883	0.0148951	0.325747
ENSG00000276651	NA	-1.10528	-2.22886	5.92768	0.0149049	0.325747
ENSG00000143845	ETNK2	0.262426	3.72442	5.92733	0.0149078	0.325747
ENSG00000276368	H2AC14	-0.324115	2.03708	5.9272	0.0149089	0.325747
ENSG00000251018	NA	0.917275	-1.80475	5.91823	0.014985	0.32678
ENSG00000184786	DYNLT2	-0.329197	1.94376	5.91746	0.0149916	0.32678
ENSG00000271860	LOC101927314	0.284283	2.90604	5.91652	0.0149996	0.32678
ENSG00000278937	NA	0.693949	-0.978014	5.91418	0.0150195	0.326898
ENSG00000264825	NA	-0.651447	-0.736738	5.91057	0.0150503	0.327094
ENSG00000181997	NA	-0.968187	-1.88483	5.90973	0.0150574	0.327094
ENSG00000234336	NA	0.444392	0.543307	5.89928	0.015147	0.328456
ENSG00000278637	H4C1	-0.2349	6.48607	5.89903	0.0151492	0.328456
ENSG00000233232	NA	-0.423524	0.75861	5.88963	0.0152303	0.329898
ENSG00000173269	MMRN2	0.349911	1.57305	5.86754	0.0154226	0.333743
ENSG00000270402	NA	0.675097	-0.907416	5.85786	0.0155076	0.335036
ENSG00000265565	MIR3143	-1.1352	-2.31435	5.854	0.0155417	0.335036
ENSG00000281599	NA	-1.1352	-2.31435	5.854	0.0155417	0.335036
ENSG00000133477	FAM83F	-1.1352	-2.31435	5.854	0.0155417	0.335036
ENSG00000196335	STK31	0.451542	0.465745	5.85038	0.0155737	0.33518
ENSG00000243629	LINC00880	-0.637945	-0.687853	5.84989	0.0155781	0.33518
ENSG00000139567	ACVRL1	0.669227	-0.884633	5.84112	0.0156559	0.336535
ENSG00000126733	DACH2	0.236654	5.78038	5.83732	0.0156897	0.33694
ENSG00000141497	ZMYND15	-0.743419	-1.15953	5.82846	0.0157689	0.338241
ENSG00000172717	FAM71D	-0.363177	1.40101	5.82721	0.0157802	0.338241
ENSG00000242078	NA	0.777685	-1.34839	5.82382	0.0158106	0.338572
ENSG00000276112	NA	-0.228509	10.1166	5.81024	0.0159331	0.340872
ENSG00000183018	SPNS2	-0.268452	3.37422	5.80717	0.015961	0.3409
ENSG00000259280	NA	-0.681597	-0.904529	5.80677	0.0159646	0.3409
ENSG00000173113	TRMT112	-0.236178	5.73344	5.79425	0.0160786	0.34188
ENSG00000225400	NA	1.14566	-2.44486	5.791	0.0161084	0.34188
ENSG00000253639	NA	1.14566	-2.44486	5.791	0.0161084	0.34188
ENSG00000267123	SCAT1	1.14566	-2.44486	5.791	0.0161084	0.34188
ENSG00000227676	LINC01068	0.767306	-1.31752	5.78866	0.0161299	0.34188
ENSG00000227838	NA	0.462426	0.355379	5.78828	0.0161333	0.34188
ENSG00000186838	SELENOV	0.880623	-1.72153	5.78688	0.0161462	0.34188
ENSG00000203914	HSP90B3P	-1.58776	-3.11946	5.78518	0.0161618	0.34188
ENSG00000261829	NA	-1.58776	-3.11946	5.78518	0.0161618	0.34188
ENSG00000104164	BLOC1S6	-1.58776	-3.11946	5.78518	0.0161618	0.34188
ENSG00000203883	SOX18	-0.487842	0.185732	5.77299	0.0162743	0.343052
ENSG00000225884	LOC729254	1.3051	-2.78436	5.7726	0.016278	0.343052
ENSG00000248697	TOX4P1	1.3051	-2.78436	5.7726	0.016278	0.343052
ENSG00000228466	NA	1.3051	-2.78436	5.7726	0.016278	0.343052
ENSG00000248837	LOC105374524	0.637701	-0.755024	5.75867	0.0164075	0.345459
ENSG00000182165	NA	0.326877	1.87994	5.75435	0.0164479	0.345891
ENSG00000274016	NA	-0.227399	10.0633	5.75321	0.0164586	0.345891
ENSG00000103832	NA	-0.436813	0.586563	5.74268	0.0165575	0.347466
ENSG00000169105	CHST14	-0.259179	3.70464	5.74096	0.0165738	0.347466
ENSG00000228142	NA	0.990077	-2.06374	5.7384	0.0165979	0.347466
ENSG00000238276	LOC101927760	0.990077	-2.06374	5.7384	0.0165979	0.347466
ENSG00000275090	RN7SL296P	-1.21	-2.50227	5.73389	0.0166406	0.347466
ENSG00000168447	SCNN1B	-1.21	-2.50227	5.73389	0.0166406	0.347466
ENSG00000205858	LRRC72	1.49131	-3.11813	5.73283	0.0166507	0.347466
ENSG00000168404	MLKL	-0.849985	-1.57087	5.7322	0.0166566	0.347466
ENSG00000272205	NA	-0.637012	-0.716643	5.73016	0.0166759	0.347549
ENSG00000248491	NA	0.747902	-1.25772	5.72465	0.0167284	0.347999
ENSG00000102924	CBLN1	0.747902	-1.25772	5.72465	0.0167284	0.347999
ENSG00000164687	FABP5	-0.265615	3.40404	5.71803	0.0167916	0.348993
ENSG00000227028	SLC8A1-AS1	0.615456	-0.655274	5.7094	0.0168743	0.349576
ENSG00000054983	GALC	0.313998	2.08627	5.70587	0.0169083	0.349576
ENSG00000231724	NA	-1.47336	-2.97302	5.70386	0.0169276	0.349576
ENSG00000272361	NA	-1.47336	-2.97302	5.70386	0.0169276	0.349576
ENSG00000259904	ACTG1P15	-1.47336	-2.97302	5.70386	0.0169276	0.349576
ENSG00000267890	NA	-1.47336	-2.97302	5.70386	0.0169276	0.349576
ENSG00000128052	KDR	-0.999954	-2.02191	5.70383	0.016928	0.349576
ENSG00000225280	NA	-0.602622	-0.550395	5.69734	0.0169907	0.350474
ENSG00000255314	LOC101928894	0.607401	-0.617231	5.69372	0.0170257	0.350474
ENSG00000227237	NA	-0.773924	-1.31309	5.69369	0.017026	0.350474
ENSG00000226983	LINC01692	-1.25765	-2.60631	5.69273	0.0170353	0.350474
ENSG00000157429	ZNF19	0.408907	0.802904	5.69132	0.017049	0.350474
ENSG00000186684	CYP27C1	0.268199	3.25237	5.68535	0.0171072	0.35135
ENSG00000227179	PGBP	0.848237	-1.64287	5.67402	0.0172179	0.352948
ENSG00000228526	MIR34AHG	0.230115	6.52906	5.6725	0.0172329	0.352948
ENSG00000273980	NA	-1.38515	-2.84012	5.67008	0.0172566	0.352948
ENSG00000101842	VSIG1	-1.31494	-2.71847	5.66943	0.0172631	0.352948
ENSG00000135472	FAIM2	-1.31494	-2.71847	5.66943	0.0172631	0.352948
ENSG00000120820	GLT8D2	-0.233981	5.6623	5.66718	0.0172852	0.352978
ENSG00000213188	YBX1P4	0.436934	0.530251	5.66611	0.0172958	0.352978
ENSG00000155719	OTOA	0.589051	-0.526302	5.66294	0.0173271	0.353297
ENSG00000271855	NA	0.502436	0.0115932	5.65595	0.0173963	0.354389
ENSG00000199879	RNVU1-22	-0.477772	0.222237	5.65275	0.017428	0.354715
ENSG00000215440	NPEPL1	-0.419726	0.708739	5.64473	0.0175079	0.356021
ENSG00000162069	BICDL2	0.516138	-0.0888912	5.63618	0.0175935	0.35744
ENSG00000177182	CLVS1	-0.270795	3.14124	5.63393	0.0176161	0.357577
ENSG00000256199	NA	0.525781	-0.155449	5.62814	0.0176744	0.357772
ENSG00000198342	ZNF442	0.536407	-0.22523	5.62418	0.0177144	0.357772
ENSG00000276476	LINC00540	0.538664	-0.239601	5.62394	0.0177167	0.357772
ENSG00000279923	NA	0.833415	-1.60509	5.62355	0.0177207	0.357772
ENSG00000130957	FBP2	0.833415	-1.60509	5.62355	0.0177207	0.357772
ENSG00000274695	NA	0.833415	-1.60509	5.62355	0.0177207	0.357772
ENSG00000244588	RAD21L1	0.71374	-1.14509	5.61823	0.0177746	0.35854
ENSG00000280279	NA	0.320099	1.92858	5.61552	0.0178021	0.358774
ENSG00000272870	SAP30-DT	-0.460252	0.344906	5.61137	0.0178443	0.359304
ENSG00000186496	ZNF396	0.331655	1.7316	5.60753	0.0178835	0.359772
ENSG00000171759	PAH	-1.01866	-2.09568	5.60482	0.0179111	0.360008
ENSG00000142513	ACP4	-0.319812	1.95043	5.60029	0.0179575	0.360413
ENSG00000253356	NA	-0.551053	-0.287628	5.59973	0.0179632	0.360413
ENSG00000269696	NA	0.361974	1.29553	5.59601	0.0180014	0.360859
ENSG00000260895	NA	0.446167	0.424899	5.59236	0.018039	0.361292
ENSG00000184205	TSPYL2	-0.239707	4.74249	5.5839	0.0181263	0.36272
ENSG00000164176	EDIL3	0.24261	4.45882	5.57707	0.0181971	0.363445
ENSG00000079112	CDH17	0.698624	-1.09191	5.57411	0.0182279	0.363445
ENSG00000261002	NA	0.698624	-1.09191	5.57411	0.0182279	0.363445
ENSG00000239219	LOC100128164	-0.514721	-0.0653757	5.57313	0.0182381	0.363445
ENSG00000236915	NA	0.397652	0.874335	5.57237	0.0182461	0.363445
ENSG00000233967	NA	0.313854	2.0185	5.57111	0.0182591	0.363445
ENSG00000253298	LINC01845	0.311045	2.0702	5.56914	0.0182797	0.363535
ENSG00000242207	NA	-0.412126	0.752105	5.56281	0.0183459	0.364301
ENSG00000188385	JAKMIP3	0.450447	0.378623	5.56237	0.0183505	0.364301
ENSG00000144460	NYAP2	1.66831	-3.41534	5.55259	0.0184534	0.36538
ENSG00000262519	NA	1.66831	-3.41534	5.55259	0.0184534	0.36538
ENSG00000235209	NA	1.66831	-3.41534	5.55259	0.0184534	0.36538
ENSG00000251141	NA	0.255836	3.63116	5.54868	0.0184946	0.365876
ENSG00000099860	GADD45B	-0.299113	2.31526	5.53298	0.0186613	0.368027
ENSG00000280176	NA	0.806143	-1.5324	5.5329	0.0186621	0.368027
ENSG00000196114	NA	0.806143	-1.5324	5.5329	0.0186621	0.368027
ENSG00000136267	DGKB	0.384736	0.998539	5.5323	0.0186685	0.368027
ENSG00000250855	NA	1.06534	-2.31709	5.52663	0.0187291	0.3689
ENSG00000196338	NLGN3	-0.328048	1.77457	5.52486	0.0187481	0.368952
ENSG00000226054	NA	-0.458082	0.330911	5.51796	0.0188222	0.370088
ENSG00000260063	LOC101928728	-0.494446	0.0545022	5.51157	0.0188911	0.37096
ENSG00000276509	NA	-1.03973	-2.17343	5.50928	0.0189158	0.37096
ENSG00000176134	NA	-1.03973	-2.17343	5.50928	0.0189158	0.37096
ENSG00000273513	TBC1D3K	0.355809	1.337	5.50454	0.0189671	0.371644
ENSG00000270175	NA	-0.395671	0.894059	5.49839	0.019034	0.37263
ENSG00000165474	GJB2	0.386218	0.967617	5.49507	0.0190702	0.372694
ENSG00000273473	NA	0.918594	-1.9176	5.49507	0.0190702	0.372694
ENSG00000197599	CCDC154	-0.864174	-1.68008	5.49263	0.0190968	0.372891
ENSG00000181240	SLC25A41	-0.664347	-0.914979	5.4893	0.0191332	0.373053
ENSG00000223803	NA	-0.635025	-0.776009	5.48885	0.0191381	0.373053
ENSG00000167723	TRPV3	-0.408383	0.759328	5.4829	0.0192034	0.373706
ENSG00000214309	MBLAC1	-0.430656	0.55079	5.48278	0.0192047	0.373706
ENSG00000109063	MYH3	-0.29188	2.44192	5.47533	0.0192867	0.374979
ENSG00000111319	SCNN1A	-0.935126	-1.90578	5.45705	0.0194895	0.378596
ENSG00000180764	PIPSL	-0.354125	1.36027	5.4483	0.0195873	0.379552
ENSG00000226539	NA	1.38905	-3.01533	5.44814	0.0195891	0.379552
ENSG00000250969	NA	1.38905	-3.01533	5.44814	0.0195891	0.379552
ENSG00000128218	VPREB3	-0.621768	-0.725795	5.43576	0.0197285	0.381924
ENSG00000042304	C2orf83	0.898069	-1.87201	5.42715	0.019826	0.382865
ENSG00000158769	F11R	0.269371	2.99445	5.42422	0.0198593	0.382865
ENSG00000145423	SFRP2	-1.86708	-3.5317	5.42286	0.0198748	0.382865
ENSG00000235357	NA	-1.86708	-3.5317	5.42286	0.0198748	0.382865
ENSG00000241233	KRTAP5-8	-1.86708	-3.5317	5.42286	0.0198748	0.382865
ENSG00000259065	NA	0.770281	-1.42981	5.41883	0.0199207	0.382865
ENSG00000248479	NA	-1.06363	-2.25563	5.41805	0.0199296	0.382865
ENSG00000217862	NA	-1.06363	-2.25563	5.41805	0.0199296	0.382865
ENSG00000161905	ALOX15	-1.06363	-2.25563	5.41805	0.0199296	0.382865
ENSG00000260618	NA	1.03086	-2.25722	5.41499	0.0199646	0.383212
ENSG00000270127	NA	-0.349883	1.39941	5.40834	0.0200408	0.384347
ENSG00000196890	H2BU1	-0.222648	7.37882	5.40665	0.0200602	0.384393
ENSG00000256092	NA	-0.438454	0.453957	5.40222	0.0201111	0.384541
ENSG00000126838	PZP	0.302952	2.13659	5.40183	0.0201157	0.384541
ENSG00000260084	NA	0.483574	0.0646302	5.40048	0.0201312	0.384541
ENSG00000271614	ATP2B1-AS1	0.627692	-0.808524	5.40007	0.020136	0.384541
ENSG00000146857	STRA8	1.18214	-2.62447	5.39641	0.0201783	0.384698
ENSG00000248235	NA	1.18214	-2.62447	5.39641	0.0201783	0.384698
ENSG00000277624	NA	0.296471	2.26252	5.38728	0.020284	0.386388
ENSG00000236603	NA	-0.379117	1.02929	5.38428	0.020319	0.386729
ENSG00000219547	RPL17P25	0.618365	-0.766277	5.38237	0.0203413	0.386827
ENSG00000185664	PMEL	0.408811	0.689601	5.3805	0.020363	0.386914
ENSG00000232671	ZNF687-AS1	-0.479025	0.12214	5.3777	0.0203957	0.387158
ENSG00000198785	GRIN3A	-0.328109	1.70126	5.37526	0.0204243	0.387158
ENSG00000260914	NA	0.613909	-0.745609	5.37444	0.0204339	0.387158
ENSG00000114654	EFCC1	0.350651	1.3488	5.37355	0.0204444	0.387158
ENSG00000259172	NA	-0.474976	0.149327	5.36878	0.0205003	0.387891
ENSG00000113073	SLC4A9	0.344136	1.43473	5.36621	0.0205306	0.388139
ENSG00000266411	NA	-0.510257	-0.102883	5.36239	0.0205755	0.388443
ENSG00000147164	SNX12	-0.226359	5.88972	5.36156	0.0205853	0.388443
ENSG00000215146	LOC441666	0.605383	-0.705143	5.3603	0.0206002	0.388443
ENSG00000262198	NA	0.749178	-1.36528	5.35495	0.0206635	0.388443
ENSG00000150275	PCDH15	0.254609	3.48136	5.35436	0.0206705	0.388443
ENSG00000164430	CGAS	-0.724185	-1.21249	5.35394	0.0206754	0.388443
ENSG00000276141	NA	-0.287993	2.45634	5.35384	0.0206767	0.388443
ENSG00000230212	LOC100133286	-0.53957	-0.294394	5.3523	0.020695	0.388443
ENSG00000278811	LINC00624	-0.249392	3.74541	5.35176	0.0207014	0.388443
ENSG00000230291	RPL26P32	-0.94858	-1.97371	5.34599	0.02077	0.389239
ENSG00000268643	NA	0.505407	-0.109149	5.34433	0.0207898	0.389239
ENSG00000138315	OIT3	-0.597944	-0.630312	5.34385	0.0207955	0.389239
ENSG00000118729	CASQ2	-1.09099	-2.34281	5.33222	0.0209348	0.390384
ENSG00000227630	LINC01132	-1.09099	-2.34281	5.33222	0.0209348	0.390384
ENSG00000246774	COL25A1-DT	-1.09099	-2.34281	5.33222	0.0209348	0.390384
ENSG00000259726	NA	0.268939	2.93425	5.33159	0.0209422	0.390384
ENSG00000152049	KCNE4	-0.823087	-1.58762	5.33153	0.020943	0.390384
ENSG00000171873	ADRA1D	-0.751254	-1.32704	5.32893	0.0209743	0.390603
ENSG00000254561	NA	0.579054	-0.571846	5.32624	0.0210067	0.390603
ENSG00000166947	EPB42	0.579054	-0.571846	5.32624	0.0210067	0.390603
ENSG00000146151	HMGCLL1	0.31357	1.89248	5.32036	0.0210777	0.391558
ENSG00000203801	LINC00222	0.393968	0.816158	5.31912	0.0210927	0.391558
ENSG00000243022	NA	0.999475	-2.19975	5.31459	0.0211476	0.39168
ENSG00000225200	RPS8P1	-0.438916	0.418809	5.31448	0.0211488	0.39168
ENSG00000025772	TOMM34	0.307664	1.9969	5.31429	0.0211513	0.39168
ENSG00000260645	NA	0.538615	-0.337377	5.31026	0.0212002	0.391867
ENSG00000161896	IP6K3	0.548834	-0.400567	5.30928	0.0212121	0.391867
ENSG00000260526	NA	0.546192	-0.384508	5.30917	0.0212134	0.391867
ENSG00000241369	LINC01192	0.860998	-1.78495	5.30728	0.0212364	0.391972
ENSG00000257663	NA	-0.647738	-0.892276	5.30214	0.0212993	0.392811
ENSG00000228016	RAPGEF4-AS1	-0.26671	2.99467	5.28955	0.0214537	0.395171
ENSG00000143621	ILF2	-0.219254	8.03391	5.28838	0.0214682	0.395171
ENSG00000183617	MRPL54	-0.241437	4.1101	5.28744	0.0214797	0.395171
ENSG00000185955	C7orf61	0.720991	-1.27359	5.27412	0.0216447	0.397883
ENSG00000177700	POLR2L	-0.225387	5.71283	5.27236	0.0216667	0.397962
ENSG00000152926	ZNF117	-0.262761	3.10946	5.26924	0.0217054	0.39835
ENSG00000197808	ZNF461	-0.261738	3.13968	5.26294	0.0217841	0.399462
ENSG00000196302	NA	0.233103	4.67794	5.26132	0.0218045	0.399462
ENSG00000161653	NAGS	-0.325825	1.68105	5.26016	0.021819	0.399462
ENSG00000250940	NA	-1.12262	-2.43561	5.25319	0.0219066	0.400011
ENSG00000266240	MIR5091	-1.12262	-2.43561	5.25319	0.0219066	0.400011
ENSG00000149016	TUT1	-1.12262	-2.43561	5.25319	0.0219066	0.400011
ENSG00000138669	PRKG2	0.279761	2.56781	5.25105	0.0219335	0.400011
ENSG00000264324	NA	-0.297882	2.17428	5.24734	0.0219804	0.400011
ENSG00000154646	TMPRSS15	1.13174	-2.55073	5.24416	0.0220206	0.400011
ENSG00000223727	NA	0.267795	2.90027	5.24379	0.0220252	0.400011
ENSG00000153832	FBXO36	0.249039	3.61197	5.24117	0.0220585	0.400011
ENSG00000069712	NA	0.286582	2.39213	5.23814	0.0220969	0.400011
ENSG00000171360	KRT38	-0.337476	1.49406	5.23598	0.0221244	0.400011
ENSG00000277399	GPR179	-0.407654	0.672463	5.23289	0.0221637	0.400011
ENSG00000226786	NA	0.398323	0.737685	5.23238	0.0221702	0.400011
ENSG00000106278	PTPRZ1	0.361185	1.15136	5.23014	0.0221987	0.400011
ENSG00000104872	PIH1D1	-0.22788	5.18932	5.22796	0.0222266	0.400011
ENSG00000267501	NA	-0.725448	-1.25411	5.22761	0.022231	0.400011
ENSG00000230647	NA	-0.415456	0.595454	5.22533	0.0222602	0.400011
ENSG00000254990	NA	-0.417545	0.575542	5.22401	0.0222771	0.400011
ENSG00000164484	TMEM200A	-0.530327	-0.279552	5.21963	0.0223332	0.400011
ENSG00000198483	ANKRD35	-1.65588	-3.33962	5.21293	0.0224196	0.400011
ENSG00000214077	NA	-1.65588	-3.33962	5.21293	0.0224196	0.400011
ENSG00000242575	TUBAP13	-1.65588	-3.33962	5.21293	0.0224196	0.400011
ENSG00000171951	SCG2	-1.65588	-3.33962	5.21293	0.0224196	0.400011
ENSG00000228980	LINC01205	-1.65588	-3.33962	5.21293	0.0224196	0.400011
ENSG00000217539	NA	-1.65588	-3.33962	5.21293	0.0224196	0.400011
ENSG00000128510	CPA4	-1.65588	-3.33962	5.21293	0.0224196	0.400011
ENSG00000274157	NA	-1.65588	-3.33962	5.21293	0.0224196	0.400011
ENSG00000182968	SOX1	-1.65588	-3.33962	5.21293	0.0224196	0.400011
ENSG00000180787	ZFP3	-1.65588	-3.33962	5.21293	0.0224196	0.400011
ENSG00000141052	MYOCD	-1.65588	-3.33962	5.21293	0.0224196	0.400011
ENSG00000237689	NA	-1.65588	-3.33962	5.21293	0.0224196	0.400011
ENSG00000244192	RPL11P2	1.3038	-2.91939	5.21141	0.0224391	0.400011
ENSG00000261029	NA	1.3038	-2.91939	5.21141	0.0224391	0.400011
ENSG00000106268	NUDT1	-0.238951	4.15761	5.21103	0.022444	0.400011
ENSG00000266289	NA	0.696274	-1.1874	5.20825	0.02248	0.400011
ENSG00000139304	PTPRQ	-0.828851	-1.64184	5.2079	0.0224845	0.400011
ENSG00000154783	FGD5	0.421615	0.503782	5.20662	0.0225011	0.400011
ENSG00000006128	TAC1	0.828419	-1.70287	5.20544	0.0225163	0.400011
ENSG00000228037	LOC100996583	-0.558808	-0.456405	5.20486	0.0225238	0.400011
ENSG00000205209	SCGB2B2	0.242322	3.91127	5.1998	0.0225895	0.400011
ENSG00000184163	C1QTNF12	-0.482914	0.0319811	5.1957	0.0226428	0.400011
ENSG00000251365	LINC02236	-0.478524	0.0609032	5.18671	0.0227603	0.400011
ENSG00000260059	NA	-0.681403	-1.08049	5.18633	0.0227652	0.400011
ENSG00000234337	NA	-0.681403	-1.08049	5.18633	0.0227652	0.400011
ENSG00000139190	VAMP1	-0.370377	1.04711	5.18377	0.0227989	0.400011
ENSG00000229951	FLJ31356	-1.15962	-2.53483	5.18287	0.0228106	0.400011
ENSG00000154975	CA10	-1.15962	-2.53483	5.18287	0.0228106	0.400011
ENSG00000124444	ZNF576	-1.15962	-2.53483	5.18287	0.0228106	0.400011
ENSG00000244380	NA	0.462593	0.149245	5.18233	0.0228178	0.400011
ENSG00000240771	ARHGEF25	-0.517323	-0.208823	5.18181	0.0228245	0.400011
ENSG00000204287	HLA-DRA	1.51782	-3.29007	5.18059	0.0228406	0.400011
ENSG00000228136	NA	1.51782	-3.29007	5.18059	0.0228406	0.400011
ENSG00000225385	NA	1.51782	-3.29007	5.18059	0.0228406	0.400011
ENSG00000243300	NA	1.51782	-3.29007	5.18059	0.0228406	0.400011
ENSG00000236554	ASNSP3	1.51782	-3.29007	5.18059	0.0228406	0.400011
ENSG00000259353	NA	1.51782	-3.29007	5.18059	0.0228406	0.400011
ENSG00000259517	NA	1.51782	-3.29007	5.18059	0.0228406	0.400011
ENSG00000123240	OPTN	-0.250349	3.50045	5.17324	0.0229374	0.401395
ENSG00000249849	NA	-0.46637	0.144349	5.16485	0.0230485	0.403028
ENSG00000171522	PTGER4	-0.360934	1.15046	5.16231	0.0230822	0.403304
ENSG00000270343	NA	0.813565	-1.66352	5.16028	0.0231091	0.403463
ENSG00000230844	ZNF674-AS1	0.272008	2.7085	5.15615	0.0231642	0.404112
ENSG00000171357	LURAP1	-0.542537	-0.376716	5.15258	0.0232118	0.404407
ENSG00000234690	EPCAM-DT	0.402732	0.662441	5.15221	0.0232169	0.404407
ENSG00000204352	C9orf129	-0.448962	0.273531	5.14248	0.0233473	0.406256
ENSG00000178115	GOLGA8Q	0.47099	0.0699157	5.14032	0.0233764	0.406256
ENSG00000274213	NA	0.66769	-1.07997	5.13916	0.023392	0.406256
ENSG00000267278	NA	0.427653	0.424012	5.13828	0.0234038	0.406256
ENSG00000170345	FOS	-0.417489	0.543265	5.13691	0.0234223	0.406256
ENSG00000095261	PSMD5	0.386778	0.81928	5.13536	0.0234432	0.406256
ENSG00000182676	PPP1R27	-0.421951	0.501665	5.13438	0.0234565	0.406256
ENSG00000157734	SNX22	-0.272571	2.69908	5.13361	0.0234669	0.406256
ENSG00000248401	LOC391674	0.428368	0.41487	5.1307	0.0235062	0.406625
ENSG00000164236	ANKRD33B	0.231986	4.51237	5.12808	0.0235418	0.406929
ENSG00000141582	CBX4	-0.227457	4.96332	5.12302	0.0236105	0.407805
ENSG00000102125	TAZ	0.231327	4.54584	5.11626	0.0237026	0.408265
ENSG00000250195	LOC105377448	0.280953	2.44548	5.11458	0.0237256	0.408265
ENSG00000273559	CWC25	-0.237178	4.12652	5.11384	0.0237357	0.408265
ENSG00000231718	LINC02789	1.08703	-2.4806	5.11048	0.0237817	0.408265
ENSG00000235821	IFITM4P	1.08703	-2.4806	5.11048	0.0237817	0.408265
ENSG00000236875	NA	1.08703	-2.4806	5.11048	0.0237817	0.408265
ENSG00000259130	NA	1.08703	-2.4806	5.11048	0.0237817	0.408265
ENSG00000272259	LINC01749	1.08703	-2.4806	5.11048	0.0237817	0.408265
ENSG00000230402	NA	-1.51034	-3.17022	5.10538	0.0238518	0.408847
ENSG00000257060	NA	-1.51034	-3.17022	5.10538	0.0238518	0.408847
ENSG00000278705	H4C2	-0.215071	8.34465	5.10354	0.0238771	0.40897
ENSG00000228532	NA	-0.358308	1.15594	5.10067	0.0239166	0.409109
ENSG00000117507	FMO6P	0.255534	3.19422	5.10032	0.0239214	0.409109
ENSG00000185304	RGPD2	-0.291672	2.21375	5.09676	0.0239705	0.409342
ENSG00000136378	ADAMTS7	0.238368	3.99943	5.09425	0.0240053	0.409342
ENSG00000232176	RPS6P10	-0.480475	0.014572	5.09409	0.0240075	0.409342
ENSG00000161921	CXCL16	-0.275406	2.59297	5.0923	0.0240323	0.409342
ENSG00000102931	ARL2BP	-0.301429	2.01331	5.08944	0.024072	0.409342
ENSG00000234284	ZNF879	0.28363	2.36498	5.08936	0.0240731	0.409342
ENSG00000230513	THAP7-AS1	-0.372812	0.979125	5.08826	0.0240883	0.409342
ENSG00000185361	TNFAIP8L1	0.484818	-0.0515653	5.08522	0.0241306	0.409342
ENSG00000234518	NA	-0.398133	0.706117	5.07874	0.024221	0.409342
ENSG00000182545	RNASE10	0.637519	-0.956055	5.07643	0.0242532	0.409342
ENSG00000178826	TMEM139	-0.755986	-1.41873	5.07546	0.0242669	0.409342
ENSG00000139515	PDX1	-0.361838	1.10127	5.07396	0.0242879	0.409342
ENSG00000186280	KDM4D	-0.250405	3.39294	5.07324	0.024298	0.409342
ENSG00000178358	OR2D3	-0.61769	-0.81639	5.07163	0.0243205	0.409342
ENSG00000143119	CD53	0.407646	0.583054	5.07094	0.0243302	0.409342
ENSG00000162645	GBP2	0.632099	-0.932502	5.06648	0.0243929	0.409342
ENSG00000175449	RFESD	-0.460196	0.155328	5.06167	0.0244606	0.409342
ENSG00000237343	NA	-1.40345	-3.01869	5.0602	0.0244814	0.409342
ENSG00000080007	DDX43	-1.40345	-3.01869	5.0602	0.0244814	0.409342
ENSG00000214652	ZNF727	-1.40345	-3.01869	5.0602	0.0244814	0.409342
ENSG00000204583	LRCOL1	-1.40345	-3.01869	5.0602	0.0244814	0.409342
ENSG00000159618	ADGRG5	-1.40345	-3.01869	5.0602	0.0244814	0.409342
ENSG00000214546	NA	-1.40345	-3.01869	5.0602	0.0244814	0.409342
ENSG00000251179	TMEM92-AS1	-1.40345	-3.01869	5.0602	0.0244814	0.409342
ENSG00000005379	TSPOAP1	-1.40345	-3.01869	5.0602	0.0244814	0.409342
ENSG00000260440	NA	-1.40345	-3.01869	5.0602	0.0244814	0.409342
ENSG00000235698	NA	-1.40345	-3.01869	5.0602	0.0244814	0.409342
ENSG00000073282	TP63	-1.32141	-2.88162	5.05588	0.0245425	0.409342
ENSG00000095970	TREM2	-1.32141	-2.88162	5.05588	0.0245425	0.409342
ENSG00000076662	ICAM3	-1.32141	-2.88162	5.05588	0.0245425	0.409342
ENSG00000267004	NA	-1.32141	-2.88162	5.05588	0.0245425	0.409342
ENSG00000255308	NA	-0.289057	2.24446	5.05567	0.0245454	0.409342
ENSG00000119705	SLIRP	-0.220554	5.73855	5.0553	0.0245508	0.409342
ENSG00000179284	DAND5	0.436052	0.320114	5.05527	0.0245511	0.409342
ENSG00000197837	H4-16	-0.218706	6.11796	5.05221	0.0245946	0.409704
ENSG00000253379	NA	-0.307327	1.8831	5.05119	0.0246091	0.409704
ENSG00000166123	GPT2	0.217818	6.30872	5.04904	0.0246396	0.40991
ENSG00000148935	GAS2	-0.503098	-0.161044	5.04391	0.0247126	0.410734
ENSG00000182575	NXPH3	-0.434742	0.35539	5.04301	0.0247255	0.410734
ENSG00000183921	SDR42E2	0.616891	-0.864072	5.04101	0.0247541	0.410757
ENSG00000233792	NA	1.74175	-3.62913	5.03655	0.0248178	0.410757
ENSG00000279288	NA	1.74175	-3.62913	5.03655	0.0248178	0.410757
ENSG00000233590	NA	1.74175	-3.62913	5.03655	0.0248178	0.410757
ENSG00000198028	ZNF560	1.74175	-3.62913	5.03655	0.0248178	0.410757
ENSG00000262880	NA	-0.497603	-0.128033	5.03125	0.0248939	0.411715
ENSG00000132837	DMGDH	0.245775	3.52285	5.0268	0.024958	0.412107
ENSG00000224761	NA	0.507003	-0.226539	5.02637	0.0249642	0.412107
ENSG00000177551	NHLH2	0.313199	1.74347	5.02472	0.0249879	0.412107
ENSG00000259445	NA	-0.999242	-2.19917	5.02454	0.0249905	0.412107
ENSG00000260167	NA	0.277262	2.47413	5.02288	0.0250145	0.412202
ENSG00000276742	NA	-0.901289	-1.92704	5.01656	0.025106	0.413407
ENSG00000124491	F13A1	-0.702855	-1.22549	5.01153	0.0251791	0.414308
ENSG00000259538	UBE2Q2P11	0.287912	2.21683	5.00831	0.025226	0.414712
ENSG00000070495	JMJD6	-0.222494	5.25881	5.00732	0.0252403	0.414712
ENSG00000154016	GRAP	-0.563481	-0.548831	5.00256	0.0253099	0.415553
ENSG00000260837	NA	-0.630489	-0.902638	4.99868	0.0253667	0.415863
ENSG00000172640	OR10AD1	0.526151	-0.361457	4.99836	0.0253713	0.415863
ENSG00000279792	NA	-0.308947	1.82524	4.9975	0.025384	0.415863
ENSG00000104689	TNFRSF10A	1.04706	-2.41373	4.99244	0.0254582	0.416265
ENSG00000149489	ROM1	-0.477977	-0.00305026	4.99224	0.0254613	0.416265
ENSG00000152464	RPP38	-0.249719	3.33783	4.99207	0.0254638	0.416265
ENSG00000112041	TULP1	0.568394	-0.618866	4.98979	0.0254973	0.416511
ENSG00000279373	NA	0.541218	-0.458974	4.98799	0.0255238	0.416567
ENSG00000234618	NA	0.543943	-0.475888	4.98706	0.0255376	0.416567
ENSG00000277047	NA	-0.518844	-0.28628	4.98071	0.0256315	0.41702
ENSG00000231742	LINC01273	-0.518844	-0.28628	4.98071	0.0256315	0.41702
ENSG00000267466	NA	0.750678	-1.48147	4.98019	0.0256392	0.41702
ENSG00000229962	NA	0.750678	-1.48147	4.98019	0.0256392	0.41702
ENSG00000196796	NA	-0.404896	0.599879	4.97739	0.0256808	0.417396
ENSG00000232850	PTGES2-AS1	-0.728221	-1.34114	4.97293	0.025747	0.418171
ENSG00000119632	IFI27L2	-0.32	1.62443	4.96432	0.0258755	0.419957
ENSG00000049283	EPN3	-0.365779	1.0064	4.9627	0.0258997	0.420048
ENSG00000165078	CPA6	-0.84193	-1.75683	4.96019	0.0259374	0.420357
ENSG00000217930	PAM16	0.739978	-1.44767	4.95169	0.0260652	0.421822
ENSG00000226359	ACTG1P24	0.739978	-1.44767	4.95169	0.0260652	0.421822
ENSG00000259909	NA	-0.545885	-0.464025	4.94936	0.0261004	0.42209
ENSG00000243547	HNRNPKP4	-0.341224	1.3041	4.94154	0.0262186	0.4232
ENSG00000216687	NA	-0.795679	-1.60458	4.94111	0.0262252	0.4232
ENSG00000234241	LOC149844	-0.795679	-1.60458	4.94111	0.0262252	0.4232
ENSG00000225214	NA	0.450829	0.154225	4.93741	0.0262814	0.423804
ENSG00000158113	LRRC43	-0.68131	-1.15737	4.93333	0.0263435	0.424503
ENSG00000178464	RPL10P16	-0.275106	2.48183	4.924	0.0264861	0.426496
ENSG00000253882	LOC154761	-0.35055	1.17228	4.91996	0.0265482	0.427127
ENSG00000273897	NA	0.276076	2.43172	4.91899	0.0265631	0.427127
ENSG00000265972	TXNIP	-0.236009	3.90319	4.91088	0.026688	0.42883
ENSG00000178803	ADORA2A-AS1	0.397306	0.618927	4.90654	0.0267551	0.429603
ENSG00000225137	DYNC1I2P1	-0.603013	-0.795164	4.9046	0.0267852	0.429781
ENSG00000176410	DNAJC30	-0.262933	2.7983	4.90263	0.0268158	0.429966
ENSG00000281831	HCP5B	-0.913078	-1.99603	4.89909	0.0268708	0.430543
ENSG00000004776	HSPB6	0.420052	0.400598	4.89773	0.0268921	0.430578
ENSG00000074966	TXK	0.330771	1.40433	4.89634	0.0269137	0.430619
ENSG00000234942	GRID1-AS1	0.457362	0.086742	4.89484	0.0269371	0.430689
ENSG00000139289	PHLDA1	0.350477	1.13419	4.88793	0.0270451	0.432109
ENSG00000257831	NA	-0.703468	-1.26749	4.88372	0.0271111	0.432858
ENSG00000270087	NA	-0.250169	3.20918	4.88111	0.0271521	0.433056
ENSG00000132481	TRIM47	0.325718	1.46955	4.87819	0.0271981	0.433056
ENSG00000251324	LINC01386	0.710846	-1.35078	4.87806	0.0272002	0.433056
ENSG00000225867	NA	0.710846	-1.35078	4.87806	0.0272002	0.433056
ENSG00000186523	FAM86B1	0.250908	3.15069	4.87259	0.0272866	0.434126
ENSG00000270419	CAHM	-0.516326	-0.308023	4.87062	0.0273177	0.434315
ENSG00000183087	GAS6	0.246729	3.30955	4.86785	0.0273615	0.434706
ENSG00000124635	H2BC11	-0.20975	8.59218	4.86366	0.0274282	0.435458
ENSG00000185345	PRKN	0.211719	7.00019	4.85769	0.0275232	0.436626
ENSG00000234996	ACTG1P25	-0.29189	2.06323	4.85661	0.0275404	0.436626
ENSG00000224316	GTF2IP5	0.351142	1.10607	4.84464	0.0277321	0.438843
ENSG00000217612	NA	1.16939	-2.74481	4.84184	0.0277773	0.438843
ENSG00000134588	USP26	1.16939	-2.74481	4.84184	0.0277773	0.438843
ENSG00000274550	NA	1.16939	-2.74481	4.84184	0.0277773	0.438843
ENSG00000266869	NA	1.16939	-2.74481	4.84184	0.0277773	0.438843
ENSG00000204055	NA	0.467135	-0.00844871	4.84026	0.0278028	0.438938
ENSG00000279428	NA	0.693568	-1.28963	4.83751	0.0278471	0.43911
ENSG00000164414	SLC35A1	-0.317812	1.59324	4.83717	0.0278525	0.43911
ENSG00000254418	NA	-0.292253	2.04161	4.83286	0.0279223	0.439859
ENSG00000159904	ZNF890P	-0.579425	-0.695128	4.82909	0.0279835	0.439859
ENSG00000109758	HGFAC	-1.04539	-2.37186	4.82591	0.0280351	0.439859
ENSG00000225066	NA	-1.04539	-2.37186	4.82591	0.0280351	0.439859
ENSG00000254337	NA	-1.04539	-2.37186	4.82591	0.0280351	0.439859
ENSG00000237992	NA	-0.614656	-0.880121	4.82583	0.0280363	0.439859
ENSG00000270813	NA	-0.614656	-0.880121	4.82583	0.0280363	0.439859
ENSG00000184557	SOCS3	0.471161	-0.0458306	4.82061	0.0281214	0.440572
ENSG00000130303	BST2	-0.761425	-1.51666	4.81957	0.0281384	0.440572
ENSG00000271966	NA	0.685488	-1.26001	4.81945	0.0281403	0.440572
ENSG00000167617	CDC42EP5	-0.80036	-1.65947	4.81409	0.0282281	0.44164
ENSG00000242612	DECR2	0.282453	2.20864	4.80791	0.0283294	0.442397
ENSG00000138395	CDK15	0.473967	-0.0713014	4.80781	0.028331	0.442397
ENSG00000255339	NA	0.269749	2.51274	4.80756	0.0283352	0.442397
ENSG00000240790	NA	-0.644079	-1.03007	4.80362	0.0284	0.443103
ENSG00000170162	VGLL2	-0.404201	0.535701	4.80024	0.0284558	0.443667
ENSG00000197140	ADAM32	0.238506	3.60139	4.79903	0.0284757	0.443672
ENSG00000279859	NA	0.978604	-2.28864	4.79436	0.0285531	0.444264
ENSG00000184961	NA	0.978604	-2.28864	4.79436	0.0285531	0.444264
ENSG00000258969	NA	0.670331	-1.20253	4.7873	0.0286703	0.445213
ENSG00000135697	BCO1	0.670331	-1.20253	4.7873	0.0286703	0.445213
ENSG00000204335	SP5	0.822638	-1.80771	4.78354	0.028733	0.445213
ENSG00000161992	PRR35	0.822638	-1.80771	4.78354	0.028733	0.445213
ENSG00000231652	LOC101928489	-0.926216	-2.06849	4.7827	0.028747	0.445213
ENSG00000214203	RPS4XP1	-0.601228	-0.826212	4.7824	0.028752	0.445213
ENSG00000104112	SCG3	-0.601228	-0.826212	4.7824	0.028752	0.445213
ENSG00000251670	NA	-0.383229	0.735712	4.77926	0.0288045	0.44572
ENSG00000247363	LOC100507250	0.38634	0.67705	4.77799	0.0288258	0.445745
ENSG00000261801	LOXL1-AS1	0.261285	2.72093	4.77358	0.0288996	0.44658
ENSG00000124762	CDKN1A	0.217609	5.16767	4.76826	0.028989	0.447542
ENSG00000219665	ZNF433-AS1	0.337572	1.24611	4.76605	0.0290264	0.447542
ENSG00000224046	LOC101927420	0.484647	-0.16417	4.76525	0.0290398	0.447542
ENSG00000257681	NA	0.432049	0.244228	4.76518	0.0290411	0.447542
ENSG00000109927	TECTA	0.247136	3.18575	4.76249	0.0290865	0.447936
ENSG00000249421	ADAMTS19-AS1	-0.513729	-0.3301	4.76019	0.0291253	0.448228
ENSG00000256237	NA	-0.70412	-1.31076	4.7552	0.0292098	0.449223
ENSG00000259641	NA	-0.373002	0.829638	4.74328	0.0294129	0.451474
ENSG00000132517	SLC52A1	0.38786	0.646138	4.74158	0.0294419	0.451474
ENSG00000278504	NA	0.806834	-1.76544	4.74036	0.0294629	0.451474
ENSG00000278344	NA	0.806834	-1.76544	4.74036	0.0294629	0.451474
ENSG00000102103	PQBP1	-0.220781	4.74328	4.73884	0.029489	0.451474
ENSG00000214973	NA	-1.07394	-2.46667	4.73403	0.0295714	0.451474
ENSG00000144035	NAT8	-1.07394	-2.46667	4.73403	0.0295714	0.451474
ENSG00000279536	NA	-1.07394	-2.46667	4.73403	0.0295714	0.451474
ENSG00000260118	NA	-1.07394	-2.46667	4.73403	0.0295714	0.451474
ENSG00000215186	GOLGA6B	-1.07394	-2.46667	4.73403	0.0295714	0.451474
ENSG00000253015	RN7SKP64	-0.501141	-0.256907	4.73377	0.0295761	0.451474
ENSG00000143110	C1orf162	0.495032	-0.248829	4.73217	0.0296035	0.451588
ENSG00000252316	RNY4	0.637404	-1.06812	4.72646	0.029702	0.452489
ENSG00000258698	NA	-0.352493	1.05946	4.72642	0.0297026	0.452489
ENSG00000243696	NA	0.500722	-0.2931	4.7171	0.0298641	0.454643
ENSG00000180720	CHRM4	-0.731383	-1.43377	4.71553	0.0298913	0.45475
ENSG00000039987	BEST2	-0.85759	-1.88182	4.71244	0.0299452	0.454958
ENSG00000274104	NA	-0.85759	-1.88182	4.71244	0.0299452	0.454958
ENSG00000233806	LINC01237	0.239239	3.45908	4.70894	0.0300062	0.455578
ENSG00000216937	CCDC7	0.228709	4.01557	4.70043	0.0301552	0.456982
ENSG00000271755	NA	0.43916	0.159188	4.69956	0.0301703	0.456982
ENSG00000250501	NA	1.11537	-2.66487	4.69558	0.0302403	0.456982
ENSG00000185985	SLITRK2	1.11537	-2.66487	4.69558	0.0302403	0.456982
ENSG00000108242	CYP2C18	1.11537	-2.66487	4.69558	0.0302403	0.456982
ENSG00000274330	NA	1.11537	-2.66487	4.69558	0.0302403	0.456982
ENSG00000227519	NA	1.11537	-2.66487	4.69558	0.0302403	0.456982
ENSG00000139278	GLIPR1	-0.474682	-0.0886682	4.69075	0.0303254	0.457518
ENSG00000262904	TMPOP2	-0.76446	-1.56824	4.69074	0.0303256	0.457518
ENSG00000124343	XG	0.61011	-0.945205	4.68751	0.0303826	0.457518
ENSG00000206066	NA	0.61011	-0.945205	4.68751	0.0303826	0.457518
ENSG00000158716	DUSP23	-0.805447	-1.71654	4.68669	0.0303972	0.457518
ENSG00000261375	NA	-0.805447	-1.71654	4.68669	0.0303972	0.457518
ENSG00000277232	GTSE1-DT	-0.470096	-0.0572501	4.68533	0.0304213	0.457575
ENSG00000019991	HGF	0.517844	-0.418268	4.68295	0.0304634	0.457872
ENSG00000236699	ARHGEF38	0.605202	-0.921832	4.68184	0.0304831	0.457872
ENSG00000277969	NA	-0.465709	-0.026501	4.68078	0.0305018	0.457872
ENSG00000259129	LINC00648	0.223843	4.32463	4.67917	0.0305305	0.457998
ENSG00000253641	LINCR-0001	-0.681205	-1.2386	4.6775	0.0305602	0.45814
ENSG00000267454	ZNF582-AS1	-0.449917	0.0903394	4.67022	0.0306901	0.458296
ENSG00000272686	NA	0.33842	1.18828	4.66975	0.0306984	0.458296
ENSG00000280010	NA	-0.442932	0.145396	4.66879	0.0307156	0.458296
ENSG00000180673	EXOC5P1	-0.940949	-2.1448	4.66772	0.0307346	0.458296
ENSG00000182487	NCF1B	-0.940949	-2.1448	4.66772	0.0307346	0.458296
ENSG00000197816	CCDC180	-0.940949	-2.1448	4.66772	0.0307346	0.458296
ENSG00000261334	NA	-0.940949	-2.1448	4.66772	0.0307346	0.458296
ENSG00000260001	TGFBR3L	0.530269	-0.502404	4.66722	0.0307436	0.458296
ENSG00000092094	OSGEP	0.216934	4.95757	4.66668	0.0307532	0.458296
ENSG00000117151	CTBS	0.263478	2.57311	4.66522	0.0307794	0.458342
ENSG00000260519	NA	-1.76126	-3.60014	4.66199	0.0308375	0.458342
ENSG00000231061	LINC00395	-1.76126	-3.60014	4.66199	0.0308375	0.458342
ENSG00000273210	NA	-1.76126	-3.60014	4.66199	0.0308375	0.458342
ENSG00000232311	NA	0.578897	-0.789039	4.6597	0.0308786	0.458652
ENSG00000139800	ZIC5	-0.211599	5.74987	4.6562	0.0309416	0.459286
ENSG00000260306	NA	0.557002	-0.667461	4.65394	0.0309823	0.459409
ENSG00000277724	NA	-1.10741	-2.56817	4.64907	0.0310704	0.459409
ENSG00000171956	FOXB1	-0.24009	3.37457	4.64872	0.0310767	0.459409
ENSG00000197241	SLC2A7	1.30217	-3.06815	4.64674	0.0311126	0.459409
ENSG00000169218	RSPO1	1.30217	-3.06815	4.64674	0.0311126	0.459409
ENSG00000236107	SCN1A-AS1	1.30217	-3.06815	4.64674	0.0311126	0.459409
ENSG00000145626	UGT3A1	1.30217	-3.06815	4.64674	0.0311126	0.459409
ENSG00000128313	APOL5	1.30217	-3.06815	4.64674	0.0311126	0.459409
ENSG00000038295	TLL1	0.216593	4.92986	4.64194	0.0311996	0.460284
ENSG00000275695	UBE2Q2P6	0.298994	1.77878	4.64123	0.0312126	0.460284
ENSG00000126522	ASL	0.234771	3.58859	4.63993	0.0312363	0.460333
ENSG00000133142	TCEAL4	-0.220029	4.58365	4.63643	0.0313	0.460646
ENSG00000106328	FSCN3	0.922054	-2.17358	4.63595	0.0313087	0.460646
ENSG00000105675	ATP4A	-0.39751	0.531903	4.63541	0.0313187	0.460646
ENSG00000174021	GNG5	-0.216628	4.92263	4.63261	0.0313697	0.460996
ENSG00000224081	SLC44A3-AS1	0.213853	5.25456	4.63187	0.0313833	0.460996
ENSG00000280744	LINC01173	1.55385	-3.48493	4.62969	0.0314232	0.461282
ENSG00000260766	NA	-0.293569	1.89187	4.6263	0.0314855	0.461648
ENSG00000258472	NA	-0.704815	-1.35537	4.62597	0.0314914	0.461648
ENSG00000154898	NA	0.230777	3.77971	4.62499	0.0315094	0.461648
ENSG00000236230	NA	0.414793	0.338636	4.62248	0.0315556	0.461875
ENSG00000186919	ZACN	-0.378782	0.71431	4.62089	0.0315848	0.461875
ENSG00000109534	GAR1	-0.214966	5.09033	4.62081	0.0315863	0.461875
ENSG00000204301	NOTCH4	-0.380222	0.695981	4.61343	0.0317225	0.463479
ENSG00000260536	NA	-0.217044	4.82435	4.61265	0.031737	0.463479
ENSG00000101194	SLC17A9	-0.660592	-1.16988	4.60969	0.0317918	0.46398
ENSG00000143368	SF3B4	-0.209234	5.99999	4.60332	0.03191	0.465404
ENSG00000110108	TMEM109	-0.281868	2.10738	4.59849	0.0320001	0.466417
ENSG00000185053	SGCZ	0.32674	1.31109	4.59321	0.0320989	0.46753
ENSG00000197870	PRB3	0.346656	1.04488	4.5922	0.0321178	0.46753
ENSG00000245067	IGFBP7-AS1	-0.866639	-1.94864	4.58881	0.0321813	0.467775
ENSG00000262921	NA	-0.866639	-1.94864	4.58881	0.0321813	0.467775
ENSG00000185038	MROH2A	-0.471916	-0.107609	4.58708	0.0322138	0.467775
ENSG00000109519	GRPEL1	-0.209538	5.8483	4.58688	0.0322175	0.467775
ENSG00000122033	MTIF3	-0.218274	4.61659	4.57762	0.0323921	0.468884
ENSG00000261326	NA	0.23927	3.30792	4.57677	0.0324082	0.468884
ENSG00000252826	RNVU1-23	-1.14721	-2.67739	4.57316	0.0324767	0.468884
ENSG00000235949	NA	-1.14721	-2.67739	4.57316	0.0324767	0.468884
ENSG00000279220	NA	-1.14721	-2.67739	4.57316	0.0324767	0.468884
ENSG00000262801	NA	-1.14721	-2.67739	4.57316	0.0324767	0.468884
ENSG00000173714	WFIKKN2	-1.14721	-2.67739	4.57316	0.0324767	0.468884
ENSG00000176009	ASCL3	0.740721	-1.57094	4.57205	0.0324977	0.468884
ENSG00000214199	NA	1.06793	-2.58914	4.56881	0.0325591	0.468884
ENSG00000239482	LOC105374042	0.897301	-2.11932	4.56854	0.0325643	0.468884
ENSG00000274443	C8orf89	0.897301	-2.11932	4.56854	0.0325643	0.468884
ENSG00000270236	NA	0.897301	-2.11932	4.56854	0.0325643	0.468884
ENSG00000264203	NA	0.897301	-2.11932	4.56854	0.0325643	0.468884
ENSG00000258825	NA	0.230733	3.70273	4.56748	0.0325845	0.468884
ENSG00000120318	ARAP3	0.283724	2.02294	4.56155	0.0326975	0.470211
ENSG00000256825	NA	-0.810995	-1.77596	4.55896	0.032747	0.470624
ENSG00000187601	MAGEH1	-0.95759	-2.22539	4.55457	0.032831	0.470974
ENSG00000165188	RNF183	-0.95759	-2.22539	4.55457	0.032831	0.470974
ENSG00000123119	NECAB1	0.244034	3.09505	4.55442	0.0328339	0.470974
ENSG00000214432	VPS33B-DT	-0.515172	-0.414561	4.55187	0.0328829	0.47137
ENSG00000140093	SERPINA10	0.312508	1.50161	4.55063	0.0329066	0.47137
ENSG00000013364	MVP	-0.375125	0.721724	4.54972	0.0329242	0.47137
ENSG00000121895	TMEM156	0.729597	-1.53501	4.54611	0.0329937	0.472067
ENSG00000137857	DUOX1	-0.345042	1.06268	4.53712	0.0331673	0.47425
ENSG00000227533	SLC2A1-AS1	0.259531	2.577	4.53152	0.033276	0.474656
ENSG00000105401	CDC37	-0.205589	6.56494	4.53048	0.0332963	0.474656
ENSG00000137343	ATAT1	-0.220714	4.30755	4.52917	0.0333217	0.474656
ENSG00000181804	SLC9A9	0.210381	5.42191	4.52904	0.0333243	0.474656
ENSG00000254402	LRRC24	-0.50177	-0.337072	4.52653	0.0333733	0.474656
ENSG00000259479	SORD2P	-0.270987	2.29982	4.52431	0.0334165	0.474656
ENSG00000005108	THSD7A	0.243007	3.10282	4.52388	0.0334249	0.474656
ENSG00000065060	UHRF1BP1	0.204727	6.81001	4.52345	0.0334334	0.474656
ENSG00000138152	BTBD16	0.719047	-1.49996	4.52227	0.0334564	0.474656
ENSG00000167895	TMC8	0.719047	-1.49996	4.52227	0.0334564	0.474656
ENSG00000130813	SHFL	0.719047	-1.49996	4.52227	0.0334564	0.474656
ENSG00000257135	NA	0.381187	0.618142	4.51647	0.03357	0.474656
ENSG00000221890	NPTXR	0.235954	3.37858	4.51234	0.0336511	0.474656
ENSG00000026103	FAS	0.261256	2.51442	4.51213	0.0336552	0.474656
ENSG00000180828	BHLHE22	-1.5636	-3.39917	4.51104	0.0336768	0.474656
ENSG00000277737	NA	-1.5636	-3.39917	4.51104	0.0336768	0.474656
ENSG00000105246	EBI3	-1.5636	-3.39917	4.51104	0.0336768	0.474656
ENSG00000142539	NA	-1.5636	-3.39917	4.51104	0.0336768	0.474656
ENSG00000275799	NA	-1.5636	-3.39917	4.51104	0.0336768	0.474656
ENSG00000275874	PICSAR	-1.5636	-3.39917	4.51104	0.0336768	0.474656
ENSG00000154493	C10orf90	-1.19533	-2.7956	4.50933	0.0337104	0.474656
ENSG00000267626	NA	-1.19533	-2.7956	4.50933	0.0337104	0.474656
ENSG00000183647	ZNF530	0.234288	3.44992	4.50865	0.0337238	0.474656
ENSG00000225721	NA	-0.347433	1.01911	4.50814	0.0337338	0.474656
ENSG00000272202	NA	0.874519	-2.06704	4.50773	0.0337419	0.474656
ENSG00000272732	NA	0.874519	-2.06704	4.50773	0.0337419	0.474656
ENSG00000266049	NA	0.468407	-0.144383	4.50461	0.0338036	0.475228
ENSG00000279511	NA	0.36813	0.750829	4.50136	0.0338679	0.475739
ENSG00000248712	CCDC153	-0.584576	-0.836104	4.49971	0.0339006	0.475739
ENSG00000242349	NA	-0.484191	-0.228115	4.49958	0.0339031	0.475739
ENSG00000232882	NA	0.42509	0.196502	4.49581	0.0339779	0.476492
ENSG00000277224	H2BC7	-0.209402	5.47	4.49386	0.0340168	0.476742
ENSG00000272274	LINC00551	-0.535773	-0.565144	4.48806	0.0341323	0.478041
ENSG00000091640	SPAG7	-0.221686	4.1582	4.48709	0.0341519	0.478041
ENSG00000276570	NA	-0.659929	-1.21028	4.48125	0.0342687	0.479182
ENSG00000279026	NA	-0.464496	-0.094552	4.47969	0.0343	0.479182
ENSG00000166268	MYRFL	0.348208	0.971971	4.47941	0.0343055	0.479182
ENSG00000143977	SNRPG	-0.206678	5.92697	4.47803	0.0343332	0.479182
ENSG00000276612	NA	0.426741	0.175004	4.47772	0.0343394	0.479182
ENSG00000079337	RAPGEF3	0.474439	-0.199487	4.47608	0.0343725	0.479348
ENSG00000269947	NA	-0.44088	0.0851505	4.47422	0.0344099	0.479573
ENSG00000114383	TUSC2	-0.212866	4.90555	4.46722	0.0345511	0.480048
ENSG00000158373	H2BC5	-0.201269	8.25471	4.46661	0.0345636	0.480048
ENSG00000236062	NA	-0.876679	-2.01872	4.46556	0.0345847	0.480048
ENSG00000233893	EZR-AS1	-0.876679	-2.01872	4.46556	0.0345847	0.480048
ENSG00000272657	NA	0.233762	3.42118	4.46466	0.034603	0.480048
ENSG00000186334	SLC36A3	-1.25473	-2.92441	4.46203	0.0346562	0.480048
ENSG00000231162	NA	-1.25473	-2.92441	4.46203	0.0346562	0.480048
ENSG00000090382	LYZ	-1.25473	-2.92441	4.46203	0.0346562	0.480048
ENSG00000252950	RNA5SP490	-1.25473	-2.92441	4.46203	0.0346562	0.480048
ENSG00000132002	DNAJB1	-0.206342	5.91909	4.46202	0.0346564	0.480048
ENSG00000237470	NA	1.02592	-2.5172	4.45821	0.0347339	0.480433
ENSG00000280950	NA	-0.73502	-1.53279	4.45542	0.0347907	0.480433
ENSG00000148482	SLC39A12	0.853477	-2.01659	4.45277	0.0348446	0.480433
ENSG00000130182	ZSCAN10	0.853477	-2.01659	4.45277	0.0348446	0.480433
ENSG00000267731	NA	0.853477	-2.01659	4.45277	0.0348446	0.480433
ENSG00000261211	NA	0.429314	0.142143	4.45062	0.0348885	0.480433
ENSG00000234405	NA	0.429314	0.142143	4.45062	0.0348885	0.480433
ENSG00000226468	NA	1.22186	-2.96883	4.4497	0.0349073	0.480433
ENSG00000260366	NA	1.22186	-2.96883	4.4497	0.0349073	0.480433
ENSG00000260613	NA	1.22186	-2.96883	4.4497	0.0349073	0.480433
ENSG00000239670	NA	-1.42852	-3.2229	4.44813	0.0349394	0.480433
ENSG00000279853	NA	-1.42852	-3.2229	4.44813	0.0349394	0.480433
ENSG00000255959	NA	-0.976533	-2.31077	4.44378	0.0350286	0.481271
ENSG00000110002	VWA5A	-0.561706	-0.733278	4.43881	0.0351308	0.481271
ENSG00000170074	FAM153A	-0.364281	0.789271	4.43818	0.0351437	0.481271
ENSG00000231156	NA	-1.32997	-3.06592	4.43802	0.0351471	0.481271
ENSG00000213514	NA	-1.32997	-3.06592	4.43802	0.0351471	0.481271
ENSG00000095932	SMIM24	-1.32997	-3.06592	4.43802	0.0351471	0.481271
ENSG00000106591	MRPL32	-0.215074	4.60105	4.4379	0.0351495	0.481271
ENSG00000169976	SF3B5	-0.205258	6.02434	4.43455	0.0352185	0.481696
ENSG00000163964	PIGX	0.220163	4.15088	4.43364	0.0352373	0.481696
ENSG00000160963	COL26A1	0.216488	4.44095	4.43329	0.0352445	0.481696
ENSG00000214788	NA	-0.817071	-1.83795	4.43095	0.0352928	0.482064
ENSG00000147003	CLTRN	0.358569	0.824812	4.42818	0.0353502	0.482356
ENSG00000231704	NA	-0.505428	-0.39844	4.42699	0.0353748	0.482356
ENSG00000007520	TSR3	-0.213758	4.70399	4.42683	0.0353782	0.482356
ENSG00000188672	RHCE	0.297655	1.67543	4.42318	0.0354539	0.483097
ENSG00000155093	PTPRN2	0.241645	3.04853	4.42004	0.0355192	0.483516
ENSG00000170421	KRT8	0.228518	3.61832	4.41846	0.0355521	0.483516
ENSG00000259315	ACTG1P17	0.264442	2.35922	4.4173	0.0355764	0.483516
ENSG00000238228	OR7E7P	0.489943	-0.331755	4.41656	0.0355917	0.483516
ENSG00000258479	NA	0.489943	-0.331755	4.41656	0.0355917	0.483516
ENSG00000258416	NA	-0.319465	1.34095	4.40497	0.0358343	0.486519
ENSG00000272986	NA	0.833983	-1.96785	4.40301	0.0358756	0.486787
ENSG00000015285	WAS	0.271183	2.18676	4.40136	0.0359102	0.486965
ENSG00000123576	ESX1	0.495813	-0.378687	4.39855	0.0359694	0.487476
ENSG00000198517	MAFK	-0.215899	4.42649	4.39232	0.0361012	0.488958
ENSG00000196205	NA	-0.199699	8.1107	4.39133	0.0361221	0.488958
ENSG00000236423	LINC01134	0.255431	2.57678	4.3894	0.0361631	0.489135
ENSG00000129596	CDO1	-0.289036	1.83129	4.38746	0.0362041	0.489135
ENSG00000131469	RPL27	-0.199768	7.95031	4.38705	0.0362129	0.489135
ENSG00000229939	NA	-0.428302	0.151414	4.38414	0.0362748	0.489135
ENSG00000235831	BHLHE40-AS1	-0.282035	1.96465	4.38399	0.036278	0.489135
ENSG00000201801	RNU5E-4P	-0.470951	-0.179697	4.3826	0.0363076	0.489135
ENSG00000187534	NA	-0.470951	-0.179697	4.3826	0.0363076	0.489135
ENSG00000260517	NA	0.34963	0.908268	4.38256	0.0363084	0.489135
ENSG00000180875	GREM2	0.288863	1.8082	4.38011	0.0363607	0.489548
ENSG00000104205	SGK3	-0.336262	1.09417	4.37354	0.0365011	0.491145
ENSG00000186960	LINC01551	0.260241	2.43201	4.37196	0.0365349	0.491181
ENSG00000117601	SERPINC1	0.506536	-0.46047	4.37115	0.0365524	0.491181
ENSG00000255571	MIR9-3HG	0.63727	-1.18961	4.37037	0.036569	0.491181
ENSG00000260796	NA	-0.393866	0.451674	4.36605	0.0366618	0.492136
ENSG00000251012	NA	0.630892	-1.16196	4.36168	0.036756	0.492378
ENSG00000279406	NA	0.511195	-0.494529	4.36125	0.0367653	0.492378
ENSG00000170584	NUDCD2	-0.214607	4.47207	4.36119	0.0367666	0.492378
ENSG00000280449	NA	0.988436	-2.44869	4.36117	0.0367671	0.492378
ENSG00000170608	FOXA3	0.439877	0.0148091	4.35201	0.0369654	0.494502
ENSG00000166337	TAF10	-0.215494	4.37634	4.35182	0.0369695	0.494502
ENSG00000237505	PKN2-AS1	0.221077	3.94414	4.34903	0.03703	0.495019
ENSG00000269983	NA	-0.237596	3.1484	4.34794	0.0370537	0.495043
ENSG00000171462	DLK2	-0.238175	3.1218	4.34399	0.0371399	0.49564
ENSG00000223375	NA	-0.887883	-2.09239	4.34287	0.0371642	0.49564
ENSG00000232894	NA	-0.887883	-2.09239	4.34287	0.0371642	0.49564
ENSG00000154723	ATP5PF	-0.208078	5.1139	4.33719	0.0372884	0.497002
ENSG00000218350	NA	-0.998295	-2.40154	4.33604	0.0373136	0.497046
ENSG00000120262	CCDC170	0.277279	2.0075	4.33397	0.0373591	0.497358
ENSG00000044574	HSPA5	-0.198224	8.20667	4.33072	0.0374304	0.497991
ENSG00000182379	NXPH4	-0.241494	2.9847	4.3298	0.0374507	0.497991
ENSG00000257551	HLX-AS1	-0.223061	3.80452	4.32365	0.0375862	0.499068
ENSG00000101470	TNNC2	0.541561	-0.697761	4.32123	0.0376396	0.499068
ENSG00000230449	RPL7P4	1.41178	-3.35387	4.32064	0.0376528	0.499068
ENSG00000266733	TBC1D29P	1.41178	-3.35387	4.32064	0.0376528	0.499068
ENSG00000262094	NA	1.41178	-3.35387	4.32064	0.0376528	0.499068
ENSG00000133256	PDE6B	0.587781	-0.958017	4.32012	0.0376643	0.499068
ENSG00000283003	NA	0.583213	-0.93444	4.31779	0.0377159	0.49946
ENSG00000215030	RPL13P12	-0.223999	3.7405	4.31657	0.0377429	0.499525
ENSG00000163352	LENEP	0.570391	-0.865941	4.31382	0.037804	0.499861
ENSG00000075673	ATP12A	0.56251	-0.82202	4.31343	0.0378126	0.499861
ENSG00000255435	LOC101929089	-0.823753	-1.90274	4.30274	0.0380509	0.502413
ENSG00000164405	UQCRQ	-0.201977	6.05079	4.29859	0.0381439	0.502413
ENSG00000217716	RPS10P3	-0.419604	0.188794	4.29761	0.0381659	0.502413
ENSG00000172031	EPHX4	-0.258706	2.43482	4.29742	0.0381701	0.502413
ENSG00000138326	RPS24	-0.197288	8.35259	4.29542	0.0382151	0.502413
ENSG00000228852	NA	-0.334943	1.07171	4.29531	0.0382176	0.502413
ENSG00000218073	NA	-0.639573	-1.18249	4.29434	0.0382395	0.502413
ENSG00000264859	DSG2-AS1	-0.422476	0.162341	4.29304	0.0382687	0.502413
ENSG00000132386	SERPINF1	0.207749	4.99593	4.2928	0.0382741	0.502413
ENSG00000273004	NA	-0.483837	-0.306659	4.29076	0.0383201	0.502413
ENSG00000215859	NA	0.300129	1.55394	4.28746	0.0383944	0.502413
ENSG00000187474	FPR3	-0.478266	-0.270183	4.28519	0.0384458	0.502413
ENSG00000259417	CTXND1	-0.42856	0.107934	4.28502	0.0384495	0.502413
ENSG00000115590	IL1R2	1.15399	-2.87592	4.28499	0.0384504	0.502413
ENSG00000240138	EEF1GP4	1.15399	-2.87592	4.28499	0.0384504	0.502413
ENSG00000124678	TCP11	1.15399	-2.87592	4.28499	0.0384504	0.502413
ENSG00000256955	NA	1.15399	-2.87592	4.28499	0.0384504	0.502413
ENSG00000238230	NA	1.15399	-2.87592	4.28499	0.0384504	0.502413
ENSG00000185974	GRK1	1.15399	-2.87592	4.28499	0.0384504	0.502413
ENSG00000182931	WFDC10B	1.15399	-2.87592	4.28499	0.0384504	0.502413
ENSG00000117983	MUC5B	-0.391263	0.438681	4.27996	0.0385642	0.502712
ENSG00000133063	CHIT1	0.783229	-1.83081	4.27971	0.0385699	0.502712
ENSG00000228141	LOC338963	0.783229	-1.83081	4.27971	0.0385699	0.502712
ENSG00000175324	LSM1	-0.219434	3.95323	4.27745	0.0386212	0.502712
ENSG00000183793	NPIPA5	-0.235777	3.1424	4.2763	0.0386474	0.502712
ENSG00000225938	NA	0.95478	-2.38329	4.27562	0.0386627	0.502712
ENSG00000253897	NA	0.95478	-2.38329	4.27562	0.0386627	0.502712
ENSG00000102001	CACNA1F	0.95478	-2.38329	4.27562	0.0386627	0.502712
ENSG00000255330	SOGA3	0.228854	3.41521	4.27454	0.0386873	0.502712
ENSG00000215833	QRSL1P1	-0.454238	-0.10046	4.27255	0.0387328	0.502712
ENSG00000182179	UBA7	-0.454238	-0.10046	4.27255	0.0387328	0.502712
ENSG00000255052	LOC112268389	0.23893	2.99741	4.2716	0.0387544	0.502712
ENSG00000260495	NA	0.374909	0.573254	4.27124	0.0387626	0.502712
ENSG00000183775	KCTD16	0.255422	2.47736	4.26763	0.038845	0.503216
ENSG00000186466	NA	0.362052	0.709941	4.26759	0.038846	0.503216
ENSG00000234264	DEPDC1-AS1	-0.375145	0.593405	4.26607	0.0388808	0.503378
ENSG00000166436	TRIM66	0.203453	5.5248	4.26047	0.039009	0.504749
ENSG00000124835	LOC93463	0.342651	0.930563	4.25454	0.0391455	0.506225
ENSG00000262583	NA	-0.306354	1.45482	4.25178	0.0392092	0.506759
ENSG00000089558	KCNH4	-0.298055	1.58231	4.23968	0.0394896	0.509994
ENSG00000132334	PTPRE	0.272409	2.04618	4.23903	0.0395047	0.509994
ENSG00000259536	NA	-0.27542	2.00276	4.23786	0.039532	0.510055
ENSG00000189292	ALKAL2	0.274188	2.00582	4.23555	0.0395859	0.510459
ENSG00000279017	NA	-1.02356	-2.49844	4.23227	0.0396624	0.510863
ENSG00000248400	NA	-1.02356	-2.49844	4.23227	0.0396624	0.510863
ENSG00000222042	NA	0.456588	-0.165433	4.23029	0.0397086	0.511166
ENSG00000069399	BCL3	-0.3392	0.983773	4.22868	0.0397464	0.511355
ENSG00000117305	HMGCL	0.211412	4.4404	4.22773	0.0397685	0.511355
ENSG00000234857	HNRNPUL2-BSCL2	0.254759	2.46191	4.22663	0.0397944	0.511396
ENSG00000240929	NA	0.457957	-0.179212	4.22187	0.0399061	0.51241
ENSG00000232952	LOC401957	-0.900466	-2.17004	4.22098	0.0399271	0.51241
ENSG00000183648	NDUFB1	-0.209407	4.6326	4.22038	0.0399413	0.51241
ENSG00000204839	MROH6	-0.285293	1.79062	4.21132	0.0401551	0.514827
ENSG00000110619	CARS1	0.199578	6.11058	4.21021	0.0401813	0.514827
ENSG00000115919	KYNU	-0.413999	0.199444	4.20951	0.040198	0.514827
ENSG00000183783	KCTD8	0.236182	3.0297	4.20477	0.0403105	0.51512
ENSG00000266288	NA	-0.499426	-0.445873	4.20336	0.0403441	0.51512
ENSG00000139364	TMEM132B	-0.24397	2.77938	4.20318	0.0403483	0.51512
ENSG00000274628	LOC105379252	0.26542	2.1757	4.20148	0.0403888	0.51512
ENSG00000111665	CDCA3	-0.207082	4.82931	4.20138	0.040391	0.51512
ENSG00000158805	ZNF276	-0.202552	5.45474	4.20136	0.0403917	0.51512
ENSG00000065618	COL17A1	0.307441	1.38687	4.20077	0.0404057	0.51512
ENSG00000257883	NA	-0.605676	-1.05302	4.20062	0.0404093	0.51512
ENSG00000185332	TMEM105	0.924384	-2.32073	4.19991	0.0404261	0.51512
ENSG00000148180	GSN	0.206682	4.83331	4.19402	0.0405668	0.515895
ENSG00000276410	H2BC3	-0.280196	1.87637	4.19308	0.0405892	0.515895
ENSG00000187678	SPRY4	-0.739249	-1.63913	4.19259	0.0406011	0.515895
ENSG00000213265	TSGA13	-0.739249	-1.63913	4.19259	0.0406011	0.515895
ENSG00000181908	LINC02724	-0.739249	-1.63913	4.19259	0.0406011	0.515895
ENSG00000115844	DLX2	-0.202236	5.46022	4.18957	0.0406733	0.5165
ENSG00000229146	NA	0.463715	-0.235685	4.18869	0.0406945	0.5165
ENSG00000263470	NA	0.255025	2.41582	4.17873	0.0409344	0.519253
ENSG00000250765	NA	-0.831137	-1.97058	4.17441	0.0410389	0.519364
ENSG00000234176	HSPA8P1	-0.831137	-1.97058	4.17441	0.0410389	0.519364
ENSG00000099974	DDTL	-0.207648	4.68999	4.17239	0.0410878	0.519364
ENSG00000261335	LOC105274304	-0.464855	-0.220356	4.17193	0.0410991	0.519364
ENSG00000099866	MADCAM1	-0.464855	-0.220356	4.17193	0.0410991	0.519364
ENSG00000224460	NA	-0.447032	-0.0874662	4.17102	0.0411211	0.519364
ENSG00000281809	NA	-0.451178	-0.11956	4.1701	0.0411434	0.519364
ENSG00000177106	EPS8L2	-0.779383	-1.79536	4.16983	0.04115	0.519364
ENSG00000262730	NA	-0.779383	-1.79536	4.16983	0.04115	0.519364
ENSG00000237298	TTN-AS1	0.236893	2.9602	4.16314	0.0413127	0.521126
ENSG00000196666	FAM180B	-0.680954	-1.41628	4.15715	0.0414591	0.522499
ENSG00000277527	NA	-0.282155	1.81476	4.15679	0.0414678	0.522499
ENSG00000253513	LOC105375744	1.09581	-2.78865	4.14573	0.0417396	0.525337
ENSG00000282995	NA	1.09581	-2.78865	4.14573	0.0417396	0.525337
ENSG00000225159	NPM1P39	-0.317055	1.23351	4.142	0.0418317	0.525416
ENSG00000265303	NA	-0.261598	2.24209	4.14178	0.0418372	0.525416
ENSG00000134748	PRPF38A	-0.220496	3.67797	4.14079	0.0418617	0.525416
ENSG00000272323	TTC23L-AS1	0.717792	-1.62795	4.13851	0.041918	0.525416
ENSG00000198021	SPANXA1	0.717792	-1.62795	4.13851	0.041918	0.525416
ENSG00000261401	NA	0.717792	-1.62795	4.13851	0.041918	0.525416
ENSG00000260277	NA	-0.527151	-0.645941	4.13795	0.0419319	0.525416
ENSG00000105251	SHD	-0.527151	-0.645941	4.13795	0.0419319	0.525416
ENSG00000273409	LINC02712	-1.05325	-2.60234	4.1337	0.0420373	0.525876
ENSG00000122862	SRGN	-1.05325	-2.60234	4.1337	0.0420373	0.525876
ENSG00000101460	MAP1LC3A	-0.355053	0.74774	4.13313	0.0420516	0.525876
ENSG00000280003	NA	0.896791	-2.26078	4.13266	0.0420631	0.525876
ENSG00000150556	LYPD6B	0.208805	4.45781	4.13178	0.042085	0.525876
ENSG00000260708	NA	0.353827	0.735497	4.12837	0.0421699	0.526646
ENSG00000099399	MAGEB2	0.42614	0.0322872	4.12625	0.0422229	0.526994
ENSG00000274100	NA	0.476767	-0.355735	4.12538	0.0422444	0.526994
ENSG00000065518	NDUFB4	-0.203413	5.02622	4.11861	0.042414	0.528292
ENSG00000167419	LPO	0.478563	-0.371469	4.11783	0.0424336	0.528292
ENSG00000158816	VWA5B1	0.706862	-1.59059	4.11749	0.042442	0.528292
ENSG00000258535	NA	0.706862	-1.59059	4.11749	0.042442	0.528292
ENSG00000250508	LINC02701	-0.620078	-1.15522	4.11618	0.0424748	0.528409
ENSG00000277196	LOC102724788	0.289235	1.63623	4.11397	0.0425303	0.528435
ENSG00000089820	ARHGAP4	-0.255414	2.37399	4.11386	0.0425331	0.528435
ENSG00000103044	HAS3	-0.221802	3.56909	4.11331	0.0425471	0.528435
ENSG00000214725	CDIPTOSP	0.480401	-0.387377	4.11036	0.0426213	0.5289
ENSG00000256249	NA	-0.413819	0.157407	4.10996	0.0426313	0.5289
ENSG00000230876	LINC00486	0.302904	1.4029	4.10543	0.0427458	0.529816
ENSG00000104671	DCTN6	-0.328203	1.06065	4.1047	0.0427643	0.529816
ENSG00000112695	COX7A2	-0.196677	6.23325	4.10382	0.0427864	0.529816
ENSG00000259637	NA	-0.370093	0.569763	4.10333	0.042799	0.529816
ENSG00000280537	NA	-0.708123	-1.54911	4.1018	0.0428376	0.529927
ENSG00000273308	NA	-0.914698	-2.25213	4.10019	0.0428783	0.529927
ENSG00000253205	NA	-0.914698	-2.25213	4.10019	0.0428783	0.529927
ENSG00000122566	HNRNPA2B1	-0.192111	9.35124	4.09775	0.0429402	0.530402
ENSG00000077935	SMC1B	0.252579	2.41226	4.09474	0.0430169	0.531059
ENSG00000273381	NA	0.400868	0.237568	4.0909	0.0431146	0.531974
ENSG00000276936	NA	0.191807	9.55769	4.08842	0.0431781	0.532349
ENSG00000237517	NA	0.211918	4.11222	4.08787	0.0431921	0.532349
ENSG00000227646	STEAP2-AS1	-0.489669	-0.4294	4.08381	0.0432959	0.532719
ENSG00000223598	NA	0.238738	2.81373	4.08137	0.0433585	0.532719
ENSG00000254972	NA	0.686706	-1.51867	4.08113	0.0433647	0.532719
ENSG00000230801	NA	0.686706	-1.51867	4.08113	0.0433647	0.532719
ENSG00000227947	LINC01738	1.30009	-3.23375	4.07855	0.0434308	0.532719
ENSG00000217315	OR2W2P	1.30009	-3.23375	4.07855	0.0434308	0.532719
ENSG00000259553	NA	1.30009	-3.23375	4.07855	0.0434308	0.532719
ENSG00000269935	NA	1.30009	-3.23375	4.07855	0.0434308	0.532719
ENSG00000141753	IGFBP4	0.283364	1.71986	4.0781	0.0434425	0.532719
ENSG00000151117	TMEM86A	0.276241	1.85554	4.07638	0.0434868	0.532719
ENSG00000227527	NA	-0.553623	-0.824397	4.07629	0.0434892	0.532719
ENSG00000225292	NA	0.311664	1.25251	4.07567	0.0435051	0.532719
ENSG00000183638	RP1L1	0.329017	1.011	4.07396	0.043549	0.532967
ENSG00000130529	TRPM4	0.211113	4.13938	4.07099	0.0436258	0.533366
ENSG00000226887	ERVMER34-1	-0.471976	-0.313518	4.06996	0.0436523	0.533366
ENSG00000165156	ZHX1	-0.471976	-0.313518	4.06996	0.0436523	0.533366
ENSG00000146352	CLVS2	-0.230318	3.1277	4.06819	0.0436981	0.533636
ENSG00000245293	CYP2U1-AS1	0.248103	2.50731	4.06151	0.0438713	0.535126
ENSG00000122733	PHF24	0.494538	-0.503937	4.06111	0.0438817	0.535126
ENSG00000178531	CTXN1	-0.214513	3.90633	4.06075	0.0438911	0.535126
ENSG00000160818	GPATCH4	-0.200585	5.21406	4.05897	0.0439373	0.535401
ENSG00000188186	LAMTOR4	-0.200505	5.2152	4.05601	0.0440143	0.53585
ENSG00000105519	CAPS	-0.543032	-0.772475	4.05482	0.0440454	0.53585
ENSG00000197124	ZNF682	-0.543032	-0.772475	4.05482	0.0440454	0.53585
ENSG00000231615	LOC646870	0.668542	-1.45018	4.05138	0.0441353	0.536366
ENSG00000066230	SLC9A3	0.668542	-1.45018	4.05138	0.0441353	0.536366
ENSG00000229107	NA	-1.08865	-2.71435	4.04205	0.0443798	0.538796
ENSG00000119711	ALDH6A1	0.501375	-0.556929	4.04193	0.044383	0.538796
ENSG00000232433	NA	-0.78401	-1.85823	4.03831	0.0444783	0.539233
ENSG00000229590	NA	-0.78401	-1.85823	4.03831	0.0444783	0.539233
ENSG00000184515	BEX5	0.435113	-0.0795409	4.03785	0.0444905	0.539233
ENSG00000232748	NA	0.503772	-0.575035	4.03585	0.0445433	0.539378
ENSG00000260493	LOC102723322	-0.636906	-1.26522	4.03558	0.0445503	0.539378
ENSG00000176204	LRRTM4	0.192124	7.39675	4.0295	0.0447112	0.540897
ENSG00000242641	LINC00971	1.04536	-2.70637	4.02692	0.0447797	0.540897
ENSG00000251182	NA	1.04536	-2.70637	4.02692	0.0447797	0.540897
ENSG00000214076	CPSF1P1	0.210244	4.1181	4.02665	0.0447868	0.540897
ENSG00000137473	TTC29	-0.680879	-1.46436	4.02522	0.0448249	0.540897
ENSG00000246740	PLA2G4E-AS1	0.50876	-0.611943	4.02419	0.0448522	0.540897
ENSG00000116985	BMP8B	0.213444	3.89177	4.02383	0.0448616	0.540897
ENSG00000174456	C12orf76	0.219506	3.54145	4.02362	0.0448672	0.540897
ENSG00000227544	LOC100506725	0.848576	-2.1479	4.01928	0.0449828	0.541344
ENSG00000256658	NA	0.848576	-2.1479	4.01928	0.0449828	0.541344
ENSG00000168275	COA6	-0.201168	4.9938	4.01837	0.0450071	0.541344
ENSG00000197921	HES5	0.437311	-0.105615	4.01835	0.0450078	0.541344
ENSG00000152785	BMP3	-0.347217	0.779708	4.01694	0.0450452	0.541344
ENSG00000112981	NME5	0.405385	0.163094	4.01684	0.0450481	0.541344
ENSG00000170579	DLGAP1	0.236855	2.81103	4.01459	0.0451081	0.541627
ENSG00000152092	ASTN1	0.514022	-0.649822	4.01327	0.0451436	0.541627
ENSG00000270923	TAS2R6P	0.514022	-0.649822	4.01327	0.0451436	0.541627
ENSG00000275783	NA	-0.190156	9.02585	4.00871	0.0452657	0.542452
ENSG00000262481	NA	-0.302921	1.36745	4.00842	0.0452736	0.542452
ENSG00000241679	NA	0.637108	-1.32224	4.00802	0.0452844	0.542452
ENSG00000181333	HEPHL1	-0.515509	-0.627046	4.00706	0.0453101	0.542472
ENSG00000105612	DNASE2	0.215455	3.73749	4.00521	0.04536	0.542782
ENSG00000188508	KRTDAP	0.385118	0.342065	3.99503	0.0456345	0.545778
ENSG00000230269	LINC02525	0.623416	-1.2623	3.99296	0.0456907	0.546157
ENSG00000276032	NA	-0.314075	1.19247	3.99208	0.0457145	0.546157
ENSG00000131944	FAAP24	-0.242165	2.6309	3.98264	0.0459714	0.548164
ENSG00000249258	NA	0.256511	2.22041	3.98134	0.0460069	0.548164
ENSG00000260923	NA	-0.306887	1.29124	3.98133	0.0460072	0.548164
ENSG00000176896	TCEANC	0.236807	2.77854	3.98031	0.0460352	0.548164
ENSG00000235954	TTC28-AS1	0.198175	5.26118	3.97975	0.0460505	0.548164
ENSG00000234776	C11orf94	0.604949	-1.17682	3.97708	0.0461234	0.548164
ENSG00000073861	TBX21	0.59928	-1.14942	3.97335	0.0462258	0.548164
ENSG00000204291	COL15A1	0.827385	-2.09461	3.97144	0.0462782	0.548164
ENSG00000229278	NA	0.827385	-2.09461	3.97144	0.0462782	0.548164
ENSG00000267699	NA	0.24558	2.49965	3.97072	0.0462979	0.548164
ENSG00000062038	CDH3	0.322796	1.03774	3.97046	0.0463052	0.548164
ENSG00000134594	RAB33A	0.549053	-0.878074	3.97042	0.0463063	0.548164
ENSG00000148826	NKX6-2	-0.709113	-1.60191	3.96892	0.0463475	0.548164
ENSG00000280191	LINC01669	0.588587	-1.09613	3.96794	0.0463745	0.548164
ENSG00000238460	NA	0.556808	-0.923758	3.9667	0.0464085	0.548164
ENSG00000229029	CDCA4P1	0.556808	-0.923758	3.9667	0.0464085	0.548164
ENSG00000092621	PHGDH	0.189377	8.57389	3.9655	0.0464418	0.548164
ENSG00000279469	NA	0.565101	-0.970939	3.96462	0.0464659	0.548164
ENSG00000231859	NA	0.569467	-0.995121	3.96425	0.0464761	0.548164
ENSG00000267651	NA	-0.329879	0.962963	3.9625	0.0465246	0.548164
ENSG00000248646	NA	-0.656832	-1.3843	3.96033	0.0465847	0.548164
ENSG00000189056	RELN	-0.656832	-1.3843	3.96033	0.0465847	0.548164
ENSG00000211645	IGLV1-50	-0.656832	-1.3843	3.96033	0.0465847	0.548164
ENSG00000249599	BMPR1B-DT	-1.1316	-2.83584	3.95976	0.0466004	0.548164
ENSG00000224322	NA	-1.1316	-2.83584	3.95976	0.0466004	0.548164
ENSG00000237821	NA	-1.1316	-2.83584	3.95976	0.0466004	0.548164
ENSG00000277186	NA	-1.1316	-2.83584	3.95976	0.0466004	0.548164
ENSG00000258684	BMS1P16	-1.1316	-2.83584	3.95976	0.0466004	0.548164
ENSG00000280022	NA	-1.1316	-2.83584	3.95976	0.0466004	0.548164
ENSG00000264364	DYNLL2	-0.192729	6.37446	3.9594	0.0466104	0.548164
ENSG00000227307	NA	-0.220548	3.40756	3.94942	0.0468875	0.551136
ENSG00000183246	RIMBP3C	-0.400075	0.205244	3.94698	0.0469555	0.551623
ENSG00000255062	NA	-0.24904	2.40175	3.94469	0.0470194	0.551623
ENSG00000225457	NA	-0.344823	0.769368	3.94222	0.0470886	0.551623
ENSG00000204220	PFDN6	-0.20803	4.13764	3.94202	0.0470942	0.551623
ENSG00000187808	SOWAHD	0.446987	-0.214898	3.94125	0.0471158	0.551623
ENSG00000122877	EGR2	0.446987	-0.214898	3.94125	0.0471158	0.551623
ENSG00000234825	XRCC6P2	-0.380362	0.385499	3.93553	0.0472763	0.551623
ENSG00000277156	NA	-0.354634	0.652399	3.93229	0.0473675	0.551623
ENSG00000119698	PPP4R4	0.203055	4.51692	3.93142	0.0473918	0.551623
ENSG00000227165	WDR11-AS1	0.214157	3.69292	3.92901	0.0474598	0.551623
ENSG00000129946	SHC2	0.219211	3.42437	3.92886	0.047464	0.551623
ENSG00000233325	NA	-0.316284	1.12555	3.92854	0.0474731	0.551623
ENSG00000229871	RPSAP20	-1.64705	-3.67212	3.92839	0.0474774	0.551623
ENSG00000136688	IL36G	-1.64705	-3.67212	3.92839	0.0474774	0.551623
ENSG00000231292	NA	-1.64705	-3.67212	3.92839	0.0474774	0.551623
ENSG00000168497	CAVIN2	-1.64705	-3.67212	3.92839	0.0474774	0.551623
ENSG00000168334	XIRP1	-1.64705	-3.67212	3.92839	0.0474774	0.551623
ENSG00000280151	NA	-1.64705	-3.67212	3.92839	0.0474774	0.551623
ENSG00000111775	COX6A1	-1.64705	-3.67212	3.92839	0.0474774	0.551623
ENSG00000265273	PGDP1	-1.64705	-3.67212	3.92839	0.0474774	0.551623
ENSG00000280229	NA	-1.64705	-3.67212	3.92839	0.0474774	0.551623
ENSG00000237212	NA	-0.744227	-1.75398	3.92706	0.0475149	0.551623
ENSG00000139874	SSTR1	-0.744227	-1.75398	3.92706	0.0475149	0.551623
ENSG00000280424	LOC730668	-0.744227	-1.75398	3.92706	0.0475149	0.551623
ENSG00000270726	NA	-0.382207	0.362441	3.92506	0.0475716	0.551682
ENSG00000272567	NA	1.00116	-2.62854	3.92476	0.0475799	0.551682
ENSG00000273820	USP27X	0.259756	2.09916	3.92429	0.0475933	0.551682
ENSG00000276700	RNA5-8SN4	-0.208746	4.04191	3.91954	0.0477279	0.551961
ENSG00000273100	NA	-0.848504	-2.1167	3.9178	0.0477774	0.551961
ENSG00000105852	PON3	-0.848504	-2.1167	3.9178	0.0477774	0.551961
ENSG00000224367	NA	-0.848504	-2.1167	3.9178	0.0477774	0.551961
ENSG00000273428	NA	-0.848504	-2.1167	3.9178	0.0477774	0.551961
ENSG00000233901	LINC01503	-0.530045	-0.751869	3.91724	0.0477933	0.551961
ENSG00000226608	NA	-0.530045	-0.751869	3.91724	0.0477933	0.551961
ENSG00000100867	DHRS2	-0.321362	1.0495	3.91655	0.0478128	0.551961
ENSG00000003147	ICA1	0.205434	4.26564	3.91488	0.0478605	0.552178
ENSG00000153531	ADPRHL1	-0.230193	2.96166	3.91417	0.0478805	0.552178
ENSG00000233694	LINC02579	-0.586084	-1.06463	3.91083	0.0479758	0.552995
ENSG00000225791	TRAM2-AS1	0.278905	1.69156	3.90856	0.0480408	0.553394
ENSG00000154319	FAM167A	0.301884	1.30241	3.90791	0.0480594	0.553394
ENSG00000148219	ASTN2	0.197894	5.02839	3.90495	0.048144	0.553972
ENSG00000234093	RPS15AP11	-0.386085	0.315189	3.90444	0.0481587	0.553972
ENSG00000224017	LINC01449	-0.520819	-0.702444	3.90273	0.0482078	0.554255
ENSG00000274030	NA	0.190117	6.80867	3.90116	0.0482527	0.554489
ENSG00000109814	UGDH	-0.201723	4.58663	3.89937	0.0483041	0.554798
ENSG00000116748	AMPD1	-0.6808	-1.5141	3.89253	0.0485013	0.555271
ENSG00000260742	NA	-0.6808	-1.5141	3.89253	0.0485013	0.555271
ENSG00000074803	SLC12A1	-0.512222	-0.654653	3.89057	0.0485579	0.555271
ENSG00000258131	NA	-1.18481	-2.96856	3.8904	0.0485628	0.555271
ENSG00000146955	RAB19	0.78974	-1.99361	3.89012	0.048571	0.555271
ENSG00000267507	NA	0.78974	-1.99361	3.89012	0.048571	0.555271
ENSG00000171311	EXOSC1	-0.199671	4.77888	3.88949	0.048589	0.555271
ENSG00000265683	SYPL1P2	0.414373	0.0257327	3.88851	0.0486176	0.555271
ENSG00000249626	NA	0.455332	-0.302663	3.88482	0.0487246	0.555271
ENSG00000148344	PTGES	0.455332	-0.302663	3.88482	0.0487246	0.555271
ENSG00000232742	NA	1.20973	-3.12288	3.88453	0.0487329	0.555271
ENSG00000188175	HEPACAM2	1.20973	-3.12288	3.88453	0.0487329	0.555271
ENSG00000230716	KRT8P7	1.20973	-3.12288	3.88453	0.0487329	0.555271
ENSG00000238447	RNU7-134P	1.20973	-3.12288	3.88453	0.0487329	0.555271
ENSG00000279699	NA	1.20973	-3.12288	3.88453	0.0487329	0.555271
ENSG00000146700	SSC4D	-0.390236	0.266337	3.88433	0.0487386	0.555271
ENSG00000146094	DOK3	-0.227173	3.03377	3.87645	0.048968	0.556037
ENSG00000137628	DDX60	0.281146	1.62794	3.87492	0.0490127	0.556037
ENSG00000274997	H2AC12	-0.189164	6.97356	3.87467	0.0490199	0.556037
ENSG00000212907	ND4L	-0.190173	6.54229	3.87464	0.049021	0.556037
ENSG00000244040	IL12A-AS1	-0.342395	0.758953	3.86755	0.0492283	0.556037
ENSG00000237861	NA	-0.949615	-2.43187	3.86364	0.0493431	0.556037
ENSG00000165702	GFI1B	-0.949615	-2.43187	3.86364	0.0493431	0.556037
ENSG00000260830	NA	-0.949615	-2.43187	3.86364	0.0493431	0.556037
ENSG00000142185	TRPM2	-0.949615	-2.43187	3.86364	0.0493431	0.556037
ENSG00000224448	NA	0.391151	0.221428	3.862	0.0493915	0.556037
ENSG00000260018	NA	-0.445774	-0.212638	3.85884	0.0494844	0.556037
ENSG00000243694	LINC02027	-0.616299	-1.23636	3.85819	0.0495036	0.556037
ENSG00000095380	NANS	-0.203971	4.28066	3.85711	0.0495355	0.556037
ENSG00000169247	SH3TC2	0.772942	-1.94565	3.8556	0.0495801	0.556037
ENSG00000102287	GABRE	0.772942	-1.94565	3.8556	0.0495801	0.556037
[truncated: 20,594 more rows]
