# Supplementary material for: CRISPR/Cas13 sgRNA‐Mediated RNA–RNA Interaction Mapping in Live Cells with APOBEC RNA Editing
Source: Adv Sci (Weinh). 2024 Oct 11;11(45):2409004. doi: 10.1002/advs.202409004 (PMC11615753; doi:10.1002/advs.202409004)
Supplement: Supplementary file 8 — Supporting Information [file ADVS-11-2409004-s010.xlsx]

## Sheet: Sup_Table_7
Supplementary Table 7. C-to-U editing sites identified in cells transfected with XIST sgRNAs. 293T cells stably expressing sgRNAs targeting XIST were cultured with or without Dox for 48 hours. C-to-U editing sites in the transcriptome were identified. Sites that were found to overlap with the Non-targeting group have been distinctly highlighted in red and annotated with the label 'Also in Non-tar…
Gene ID	Gene Symbol	Strand	Cluster ID	Cluster Site Count	Chrom	Start	End	Max Beta Score	Editing Rate	Editing Reads, Total Reads	Editing Position	Detected By Genome-wide RNA-RNA mapping
ENSG00000184500	PROS1	-	451	5	3	93873139	93873185	1	0.15|0.304348|0.16|0.166667|0.133333	3,20|7,23|4,25|5,30|4,30	93873140|93873169|93873179|93873183|93873185
ENSG00000067167	TRAM1	-	534	2	8	70574077	70574087	0.999591	0.111111|0.105263	4,36|4,38	70574078|70574087
ENSG00000078114	NEBL	-	312	2	10	20783772	20783798	0.999831	0.137931|0.102564	4,29|4,39	20783773|20783798
ENSG00000085491	SLC25A24	-	300	2	1	108135490	108135527	0.999493	0.15|0.105263	3,20|4,38	108135491|108135527	YES
ENSG00000138138	ATAD1	-	317	2	10	87753592	87753595	0.999314	0.097561|0.097561	4,41|4,41	87753593|87753595
ENSG00000164985	PSIP1	-	547	2	9	15464426	15464448	0.999909	0.0666667|0.0654206	7,105|7,107	15464427|15464448	YES
ENSG00000255277	ABCC6P2	-	386	2	16	14822543	14822556	0.999845	0.25|0.230769	3,12|3,13	14822544|14822556
ENSG00000000003	TSPAN6	-	568	1	X	100629040	100629041	0.999654	0.0819672	5,61	100629041
ENSG00000002549	LAP3	+	184	1	4	17607918	17607919	0.999981	0.147059	5,34	17607919
ENSG00000004700	RECQL	-	335	1	12	21469926	21469927	0.999141	0.15	3,20	21469927
ENSG00000006432	MAP3K9	-	366	1	14	70752492	70752493	0.999998	0.363636	4,11	70752493
ENSG00000006576	PHTF2	+	237	1	7	77955096	77955097	0.999978	0.142857	5,35	77955097
ENSG00000006744	ELAC2	-	395	1	17	13007472	13007473	0.999492	0.176471	3,17	13007473	YES
ENSG00000008294	SPAG9	-	399	1	17	50962446	50962447	0.999247	0.0694444	5,72	50962447	YES
ENSG00000010270	STARD3NL	+	230	1	7	38230597	38230598	0.999871	0.0769231	6,78	38230598
ENSG00000010278	CD9	+	51	1	12	6238000	6238001	0.999566	0.078125	5,64	6238001	YES
ENSG00000011454	RABGAP1	+	276	1	9	123077897	123077898	0.999271	0.157895	3,19	123077898
ENSG00000013374	NUB1	+	244	1	7	151377908	151377909	0.999817	0.0722892	6,83	151377909		Also in Non-targeting
ENSG00000013375	PGM3	-	496	1	6	83168282	83168283	0.999981	0.147059	5,34	83168283
ENSG00000013561	RNF14	+	215	1	5	141972697	141972698	0.999886	0.272727	3,11	141972698
ENSG00000014164	ZC3H3	-	543	1	8	143447722	143447723	0.999845	0.25	3,12	143447723	YES
ENSG00000017260	ATP2C1	+	170	1	3	131002201	131002202	0.999271	0.157895	3,19	131002202
ENSG00000018236	CNTN1	+	56	1	12	41020348	41020349	0.999378	0.1	4,40	41020349
ENSG00000018236	CNTN1	+	57	1	12	41070480	41070481	0.999141	0.15	3,20	41070481
ENSG00000021762	OSBPL5	-	322	1	11	3156708	3156709	0.999995	0.307692	4,13	3156709
ENSG00000021826	CPS1	+	143	1	2	210678348	210678349	0.999591	0.111111	4,36	210678349
ENSG00000021826	CPS1	+	144	1	2	210678402	210678403	0.999492	0.176471	3,17	210678403
ENSG00000034677	RNF19A	-	539	1	8	100307097	100307098	1	0.416667	5,12	100307098
ENSG00000035687	ADSS2	-	310	1	1	244440686	244440687	0.999794	0.230769	3,13	244440687
ENSG00000037749	MFAP3	+	217	1	5	154056470	154056471	0.999713	0.121212	4,33	154056471
ENSG00000038210	PI4K2B	+	185	1	4	25278686	25278687	0.99975	0.0877193	5,57	25278687
ENSG00000039319	ZFYVE16	+	203	1	5	80477681	80477682	0.999174	0.0930233	4,43	80477682
ENSG00000040341	STAU2	-	536	1	8	73550541	73550542	0.999735	0.214286	3,14	73550542
ENSG00000042317	SPATA7	+	87	1	14	88447579	88447580	1	0.454545	5,11	88447580
ENSG00000043093	DCUN1D1	-	461	1	3	182942222	182942223	0.999271	0.157895	3,19	182942223
ENSG00000044115	CTNNA1	+	212	1	5	138864876	138864877	1	0.454545	5,11	138864877
ENSG00000048828	FAM120A	+	269	1	9	93564957	93564958	0.999989	0.117647	6,51	93564958
ENSG00000049656	CLPTM1L	-	470	1	5	1329555	1329556	0.999997	0.208333	5,24	1329556
ENSG00000051108	HERPUD1	+	96	1	16	56943748	56943749	0.999995	0.0628931	10159	56943749
ENSG00000056097	ZFR	-	473	1	5	32354956	32354957	0.999789	0.0583333	7120	32354957
ENSG00000056487	PHF21B	-	443	1	22	44954451	44954452	0.999388	0.166667	3,18	44954452
ENSG00000064393	HIPK2	-	516	1	7	139565914	139565915	0.999896	0.08	6,75	139565915	YES
ENSG00000065485	PDIA5	+	169	1	3	123141917	123141918	0.999665	0.2	3,15	123141918
ENSG00000066557	LRRC40	-	297	1	1	70145433	70145434	0.999314	0.097561	4,41	70145434
ENSG00000067992	PDK3	+	279	1	X	24541638	24541639	0.999375	0.0576923	6104	24541639
ENSG00000068615	REEP1	-	422	1	2	86216601	86216602	0.999013	0.0888889	4,45	86216602
ENSG00000068784	SRBD1	-	416	1	2	45418146	45418147	0.999998	0.363636	4,11	45418147
ENSG00000068784	SRBD1	-	417	1	2	45480732	45480733	0.999979	0.222222	4,18	45480733
ENSG00000070081	NUCB2	+	38	1	11	17331799	17331800	0.999794	0.230769	3,13	17331800
ENSG00000071073	MGAT4A	-	423	1	2	98620287	98620288	0.999388	0.166667	3,18	98620288
ENSG00000071537	SEL1L	-	369	1	14	81474117	81474118	0.999998	0.153846	6,39	81474118	YES
ENSG00000072133	RPS6KA6	-	567	1	X	84062847	84062848	0.999388	0.166667	3,18	84062848
ENSG00000072803	FBXW11	-	488	1	5	171861725	171861726	0.99952	0.0606061	6,99	171861726	YES
ENSG00000073417	PDE8A	+	90	1	15	85023520	85023521	0.999886	0.272727	3,11	85023521
ENSG00000073614	KDM5A	-	333	1	12	333797	333798	0.999886	0.272727	3,11	333798
ENSG00000075142	SRI	-	514	1	7	88206097	88206098	0.999777	0.129032	4,31	88206098
ENSG00000077147	TM9SF3	-	320	1	10	96520186	96520187	0.999141	0.15	3,20	96520187	YES
ENSG00000077147	TM9SF3	-	321	1	10	96521493	96521494	0.999965	0.0566038	9159	96521494	YES
ENSG00000078043	PIAS2	-	411	1	18	46811428	46811429	0.999388	0.166667	3,18	46811429
ENSG00000080371	RAB21	+	63	1	12	71789393	71789394	0.999937	0.116279	5,43	71789394
ENSG00000080802	CNOT4	-	515	1	7	135444290	135444291	0.999886	0.272727	3,11	135444291
ENSG00000082996	RNF13	+	173	1	3	149841679	149841680	0.999794	0.230769	3,13	149841680
ENSG00000082996	RNF13	+	174	1	3	149961953	149961954	0.99998	0.0843373	7,83	149961954
ENSG00000083123	BCKDHB	+	220	1	6	80345875	80345876	0.999141	0.15	3,20	80345876
ENSG00000083535	PIBF1	+	74	1	13	72810980	72810981	1	0.3125	5,16	72810981
ENSG00000085276	MECOM	-	459	1	3	169368238	169368239	0.999735	0.214286	3,14	169368239
ENSG00000085365	SCAMP1	+	202	1	5	78477618	78477619	0.999777	0.129032	4,31	78477619
ENSG00000087263	OGFOD1	+	95	1	16	56477520	56477521	0.999948	0.181818	4,22	56477521
ENSG00000087301	TXNDC16	-	362	1	14	52432259	52432260	0.999271	0.157895	3,19	52432260
ENSG00000087448	KLHL42	+	54	1	12	27798900	27798901	0.999951	0.121951	5,41	27798901
ENSG00000088179	PTPN4	+	135	1	2	119830109	119830110	1	0.3	6,20	119830110
ENSG00000088538	DOCK3	+	163	1	3	50743548	50743549	0.999584	0.1875	3,16	50743549
ENSG00000089177	KIF16B	-	432	1	20	16351471	16351472	0.999995	0.307692	4,13	16351472	YES
ENSG00000090263	MRPS33	-	518	1	7	141011916	141011917	1	0.333333	5,15	141011917	YES
ENSG00000091073	DTX2	+	236	1	7	76483200	76483201	0.999665	0.2	3,15	76483201
ENSG00000091140	DLD	+	241	1	7	107920300	107920301	0.999635	0.114286	4,35	107920301
ENSG00000091436	MAP3K20	+	139	1	2	173221909	173221910	0.999141	0.15	3,20	173221910
ENSG00000092978	GPATCH2	-	308	1	1	217511256	217511257	1	0.454545	5,11	217511257
ENSG00000096060	FKBP5	-	494	1	6	35574248	35574249	0.999777	0.129032	4,31	35574249
ENSG00000099290	WASHC2A	+	25	1	10	50125465	50125466	0.999845	0.25	3,12	50125466
ENSG00000099810	MTAP	+	263	1	9	21863237	21863238	0.999533	0.0769231	5,65	21863238
ENSG00000100154	TTC28	-	442	1	22	27981417	27981418	0.999492	0.176471	3,17	27981418
ENSG00000100528	CNIH1	-	364	1	14	54425367	54425368	0.999975	0.138889	5,36	54425368
ENSG00000100564	PIGH	-	365	1	14	67597253	67597254	1	0.454545	5,11	67597254
ENSG00000100580	TMED8	-	368	1	14	77335366	77335367	0.999863	0.0625	7112	77335367
ENSG00000100731	PCNX1	+	83	1	14	71110415	71110416	0.999665	0.2	3,15	71110416	YES
ENSG00000100731	PCNX1	+	84	1	14	71113763	71113764	0.999141	0.15	3,20	71113764	YES
ENSG00000101413	RPRD1B	+	150	1	20	38091143	38091144	0.999977	0.0689655	8116	38091144
ENSG00000101752	MIB1	+	115	1	18	21870684	21870685	0.999141	0.15	3,20	21870685	YES
ENSG00000101849	TBL1X	+	277	1	X	9651175	9651176	1	0.3	6,20	9651176
ENSG00000101888	NXT2	+	285	1	X	109544638	109544639	0.999998	0.162162	6,37	109544639
ENSG00000101974	ATP11C	-	570	1	X	139727720	139727721	1	0.106383	10,94	139727721
ENSG00000103148	NPRL3	-	384	1	16	125726	125727	0.999979	0.222222	4,18	125727
ENSG00000103187	COTL1	-	391	1	16	84610086	84610087	0.999794	0.230769	3,13	84610087
ENSG00000103479	RBL2	+	94	1	16	53442129	53442130	0.999845	0.25	3,12	53442130	YES
ENSG00000103769	RAB11A	+	88	1	15	65890024	65890025	0.999999	0.238095	5,21	65890025
ENSG00000104067	TJP1	-	374	1	15	29700392	29700393	0.999887	0.0551724	8145	29700393	YES
ENSG00000104177	MYEF2	-	379	1	15	48140360	48140361	0.999794	0.230769	3,13	48140361
ENSG00000104218	CSPP1	+	258	1	8	67129429	67129430	1	0.454545	5,11	67129430
ENSG00000104219	ZDHHC2	+	253	1	8	17221072	17221073	0.999999	0.277778	5,18	17221073
ENSG00000104313	EYA1	-	535	1	8	71197565	71197566	0.999886	0.272727	3,11	71197566
ENSG00000104331	BPNT2	-	529	1	8	56958059	56958060	0.999912	0.0571429	8140	56958060
ENSG00000104331	BPNT2	-	530	1	8	56962856	56962857	0.999482	0.0503597	7139	56962857
ENSG00000104388	RAB2A	+	257	1	8	60621906	60621907	0.999963	0.0645161	8124	60621907
ENSG00000104447	TRPS1	-	541	1	8	115478488	115478489	0.999997	0.333333	4,12	115478489
ENSG00000104472	CHRAC1	+	260	1	8	140516651	140516652	0.999705	0.0847458	5,59	140516652
ENSG00000104687	GSR	-	526	1	8	30678245	30678246	0.999954	0.0923077	6,65	30678246
ENSG00000104714	ERICH1	-	522	1	8	669512	669513	0.999995	0.307692	4,13	669513
ENSG00000104723	TUSC3	+	251	1	8	15764264	15764265	0.999924	0.0583942	8137	15764265
ENSG00000104723	TUSC3	+	252	1	8	15764372	15764373	0.999937	0.0707071	7,99	15764373
ENSG00000104765	BNIP3L	+	254	1	8	26412860	26412861	0.999591	0.111111	4,36	26412861
ENSG00000104859	CLASRP	+	121	1	19	45046058	45046059	0.999971	0.135135	5,37	45046059	YES
ENSG00000105220	GPI	+	120	1	19	34401200	34401201	0.999951	0.0542169	9166	34401201	YES
ENSG00000105339	DENND3	+	261	1	8	141141613	141141614	0.999794	0.230769	3,13	141141614
ENSG00000105443	CYTH2	+	122	1	19	48481060	48481061	0.999746	0.125	4,32	48481061
ENSG00000105983	LMBR1	-	520	1	7	156793891	156793892	0.999141	0.15	3,20	156793892
ENSG00000106080	FKBP14	-	509	1	7	30010636	30010637	0.999735	0.214286	3,14	30010637	YES
ENSG00000106355	LSM5	-	510	1	7	32486152	32486153	0.999271	0.157895	3,19	32486153
ENSG00000106714	CNTNAP3	-	551	1	9	39100053	39100054	1	0.155556	7,45	39100054
ENSG00000106780	MEGF9	-	559	1	9	120603604	120603605	0.999544	0.108108	4,37	120603605
ENSG00000106799	TGFBR1	+	271	1	9	99150256	99150257	0.999591	0.111111	4,36	99150257
ENSG00000106799	TGFBR1	+	272	1	9	99151241	99151242	0.999174	0.0930233	4,43	99151242
ENSG00000106829	TLE4	+	268	1	9	79725689	79725690	0.999375	0.0576923	6104	79725690
ENSG00000107518	ATRNL1	+	30	1	10	115127699	115127700	0.99988	0.0779221	6,77	115127700
ENSG00000107537	PHYH	-	311	1	10	13278169	13278170	0.999996	0.192308	5,26	13278170
ENSG00000107798	LIPA	-	318	1	10	89214568	89214569	0.999961	0.076087	7,92	89214569
ENSG00000108946	PRKAR1A	+	111	1	17	68532546	68532547	0.999955	0.054878	9164	68532547	YES
ENSG00000108960	MMD	-	401	1	17	55392676	55392677	0.999388	0.166667	3,18	55392677
ENSG00000109572	CLCN3	+	194	1	4	169720925	169720926	0.999763	0.0689655	6,87	169720926
ENSG00000110075	PPP6R3	+	43	1	11	68614266	68614267	0.999638	0.0534351	7131	68614267
ENSG00000110696	C11orf58	+	37	1	11	16757611	16757612	0.999597	0.0793651	5,63	16757612	YES
ENSG00000111615	KRR1	-	342	1	12	75499098	75499099	0.999911	0.0821918	6,73	75499099
ENSG00000111615	KRR1	-	343	1	12	75499200	75499201	0.99982	0.0598291	7117	75499201
ENSG00000111647	UHRF1BP1L	-	347	1	12	100034596	100034597	0.999665	0.2	3,15	100034597
ENSG00000111885	MAN1A1	-	501	1	6	119177588	119177589	0.999314	0.097561	4,41	119177589
ENSG00000111912	NCOA7	+	223	1	6	125929149	125929150	0.999544	0.108108	4,37	125929150
ENSG00000112379	ARFGEF3	+	225	1	6	138337751	138337752	0.999845	0.25	3,12	138337752
ENSG00000112406	HECA	+	226	1	6	139177148	139177149	0.999677	0.0652174	6,92	139177149
ENSG00000112584	FAM120B	+	228	1	6	170400165	170400166	0.999904	0.0810811	6,74	170400166
ENSG00000112685	EXOC2	-	489	1	6	676107	676108	0.999492	0.176471	3,17	676108
ENSG00000112992	NNT	+	198	1	5	43704793	43704794	0.999924	0.084507	6,71	43704794
ENSG00000113391	FAM172A	-	480	1	5	93618513	93618514	0.999271	0.157895	3,19	93618514
ENSG00000113391	FAM172A	-	481	1	5	93618837	93618838	0.999831	0.137931	4,29	93618838
ENSG00000113391	FAM172A	-	482	1	5	93618997	93618998	0.999713	0.121212	4,33	93618998
ENSG00000113441	LNPEP	+	207	1	5	97032485	97032486	0.999948	0.181818	4,22	97032486
ENSG00000113441	LNPEP	+	208	1	5	97035564	97035565	0.999566	0.078125	5,64	97035565
ENSG00000114209	PDCD10	-	458	1	3	167684057	167684058	0.999482	0.0503597	7139	167684058
ENSG00000114503	NCBP2	-	463	1	3	196935813	196935814	0.999992	0.0681818	9132	196935814
ENSG00000114503	NCBP2	-	464	1	3	196936238	196936239	0.999995	0.0632911	10158	196936239
ENSG00000114573	ATP6V1A	+	167	1	3	113810477	113810478	0.999915	0.0505618	9178	113810478
ENSG00000114904	NEK4	-	449	1	3	52710968	52710969	0.999845	0.25	3,12	52710969
ENSG00000114948	ADAM23	+	142	1	2	206486933	206486934	0.999845	0.25	3,12	206486934
ENSG00000115414	FN1	-	430	1	2	215361092	215361093	0.999777	0.129032	4,31	215361093
ENSG00000115414	FN1	-	431	1	2	215394688	215394689	0.999174	0.0930233	4,43	215394689
ENSG00000115486	GGCX	-	421	1	2	85554899	85554900	0.999584	0.1875	3,16	85554900
ENSG00000115507	OTX1	+	130	1	2	63057777	63057778	1	0.4	6,15	63057778
ENSG00000115750	TAF1B	+	124	1	2	9932846	9932847	0.999492	0.176471	3,17	9932847
ENSG00000116001	TIA1	-	420	1	2	70212106	70212107	0.999924	0.166667	4,24	70212107
ENSG00000116005	PCYOX1	+	131	1	2	70280340	70280341	0.999965	0.0967742	6,62	70280341
ENSG00000116128	BCL9	+	10	1	1	147625370	147625371	0.999945	0.0721649	7,97	147625371		Also in Non-targeting
ENSG00000116133	DHCR24	-	296	1	1	54877819	54877820	0.999983	0.235294	4,17	54877820	YES
ENSG00000116266	STXBP3	+	7	1	1	108770881	108770882	0.999998	0.363636	4,11	108770882
ENSG00000116539	ASH1L	-	305	1	1	155398589	155398590	0.999924	0.166667	4,24	155398590
ENSG00000116667	C1orf21	+	16	1	1	184577428	184577429	1	0.454545	5,11	184577429
ENSG00000116984	MTR	+	22	1	1	236912130	236912131	0.999993	0.285714	4,14	236912131	YES
ENSG00000117016	RIMS3	-	295	1	1	40622963	40622964	0.999665	0.2	3,15	40622964
ENSG00000117593	DARS2	+	13	1	1	173858328	173858329	0.999992	0.060241	10166	173858329
ENSG00000117620	SLC35A3	+	6	1	1	100022862	100022863	0.999271	0.157895	3,19	100022863
ENSG00000118007	STAG1	-	455	1	3	136337856	136337857	0.999533	0.0769231	5,65	136337857	YES
ENSG00000118263	KLF7	-	429	1	2	207136097	207136098	1	0.454545	5,11	207136098
ENSG00000118276	B4GALT6	-	408	1	18	31624105	31624106	0.999271	0.157895	3,19	31624106
ENSG00000118454	ANKRD13C	-	298	1	1	70261549	70261550	0.999979	0.222222	4,18	70261550
ENSG00000118507	AKAP7	+	224	1	6	131283062	131283063	0.999979	0.222222	4,18	131283063
ENSG00000119041	GTF3C3	-	428	1	2	196764181	196764182	0.99977	0.0892857	5,56	196764182
ENSG00000119314	PTBP3	-	558	1	9	112223001	112223002	0.999875	0.148148	4,27	112223002
ENSG00000119514	GALNT12	+	270	1	9	98849574	98849575	0.999584	0.1875	3,16	98849575
ENSG00000119616	FCF1	+	85	1	14	74736590	74736591	0.999904	0.0810811	6,74	74736591
ENSG00000119729	RHOQ	+	129	1	2	46582981	46582982	0.999999	0.0873786	9103	46582982
ENSG00000119771	KLHL29	+	125	1	2	23583215	23583216	0.999886	0.272727	3,11	23583216
ENSG00000119950	MXI1	+	28	1	10	110286476	110286477	0.99984	0.0961538	5,52	110286477
ENSG00000119977	TCTN3	-	319	1	10	95688765	95688766	0.999246	0.0952381	4,42	95688766	YES
ENSG00000120686	UFM1	+	69	1	13	38362367	38362368	0.999981	0.0707965	8113	38362368
ENSG00000120686	UFM1	+	70	1	13	38362853	38362854	0.999986	0.15625	5,32	38362854
ENSG00000120699	EXOSC8	+	68	1	13	37009114	37009115	0.999271	0.157895	3,19	37009115
ENSG00000120725	SIL1	-	485	1	5	139149073	139149074	1	0.416667	5,12	139149074
ENSG00000120805	ARL1	-	348	1	12	101394707	101394708	0.999993	0.178571	5,28	101394708
ENSG00000120992	LYPLA1	-	527	1	8	54047426	54047427	0.999954	0.0923077	6,65	54047427
ENSG00000120992	LYPLA1	-	528	1	8	54047577	54047578	0.999492	0.176471	3,17	54047578
ENSG00000121060	TRIM25	-	402	1	17	56889141	56889142	0.999838	0.0608696	7115	56889142
ENSG00000121931	LRIF1	-	301	1	1	110950184	110950185	1	0.454545	5,11	110950185
ENSG00000122068	FYTTD1	+	183	1	3	197783870	197783871	0.999423	0.0735294	5,68	197783871
ENSG00000122565	CBX3	+	229	1	7	26213450	26213451	0.999584	0.1875	3,16	26213451
ENSG00000122694	GLIPR2	+	264	1	9	36162826	36162827	0.999492	0.176471	3,17	36162827
ENSG00000123104	ITPR2	-	337	1	12	26337240	26337241	0.999271	0.157895	3,19	26337241
ENSG00000123213	NLN	+	200	1	5	65825314	65825315	0.999141	0.15	3,20	65825315
ENSG00000123643	SLC36A1	+	216	1	5	151463950	151463951	0.999886	0.272727	3,11	151463951
ENSG00000124177	CHD6	-	434	1	20	41403067	41403068	0.999909	0.16	4,25	41403068
ENSG00000124486	USP9X	+	280	1	X	41235513	41235514	0.999591	0.111111	4,36	41235514	YES
ENSG00000124831	LRRFIP1	+	146	1	2	237764611	237764612	0.999198	0.0684932	5,73	237764612
ENSG00000125630	POLR1B	+	133	1	2	112576954	112576955	0.999198	0.0684932	5,73	112576955
ENSG00000125676	THOC2	-	569	1	X	123602942	123602943	0.99952	0.0606061	6,99	123602943
ENSG00000125871	MGME1	+	149	1	20	17980732	17980733	0.999991	0.266667	4,15	17980733
ENSG00000126602	TRAP1	-	385	1	16	3715472	3715473	0.999388	0.166667	3,18	3715473
ENSG00000126777	KTN1	+	80	1	14	55586941	55586942	0.999995	0.307692	4,13	55586942
ENSG00000126777	KTN1	+	81	1	14	55595871	55595872	1	0.454545	5,11	55595872
ENSG00000128595	CALU	+	242	1	7	128771897	128771898	0.999314	0.097561	4,41	128771898	YES
ENSG00000129317	PUS7L	-	338	1	12	43721388	43721389	0.999997	0.208333	5,24	43721389
ENSG00000129317	PUS7L	-	339	1	12	43730107	43730108	0.999777	0.0697674	6,86	43730108
ENSG00000129515	SNX6	-	359	1	14	34626738	34626739	0.999998	0.227273	5,22	34626739
ENSG00000129534	MIS18BP1	-	361	1	14	45240611	45240612	1	0.384615	5,13	45240612
ENSG00000130589	HELZ2	-	436	1	20	63571567	63571568	0.999998	0.363636	4,11	63571568
ENSG00000130638	ATXN10	+	160	1	22	45717084	45717085	1	0.384615	5,13	45717085	YES
ENSG00000131149	GSE1	+	100	1	16	85466871	85466872	0.999794	0.230769	3,13	85466872
ENSG00000131242	RAB11FIP4	+	105	1	17	31535107	31535108	0.999378	0.1	4,40	31535108
ENSG00000131370	SH3BP5	-	447	1	3	15254950	15254951	0.999498	0.0757576	5,66	15254951	YES
ENSG00000131508	UBE2D2	+	214	1	5	139627636	139627637	0.999294	0.0704225	5,71	139627637
ENSG00000132780	NASP	+	2	1	1	45584460	45584461	0.999492	0.176471	3,17	45584461	YES
ENSG00000132824	SERINC3	-	435	1	20	44500212	44500213	0.999965	0.0505051	10198	44500213
ENSG00000132953	XPO4	-	352	1	13	20781007	20781008	0.999777	0.0697674	6,86	20781008
ENSG00000132970	WASF3	+	67	1	13	26688106	26688107	0.999141	0.15	3,20	26688107
ENSG00000133026	MYH10	-	394	1	17	8573681	8573682	0.999388	0.166667	3,18	8573682
ENSG00000133103	COG6	+	71	1	13	39688108	39688109	1	0.333333	5,15	39688109
ENSG00000133114	GPALPP1	+	72	1	13	45033189	45033190	0.999854	0.0980392	5,51	45033190
ENSG00000133121	STARD13	-	354	1	13	33280090	33280091	0.999995	0.307692	4,13	33280091
ENSG00000133195	SLC39A11	-	406	1	17	72986917	72986918	0.999794	0.230769	3,13	72986918
ENSG00000133703	KRAS	-	336	1	12	25206919	25206920	0.999236	0.0555556	6108	25206920
ENSG00000133812	SBF2	-	325	1	11	10271254	10271255	0.999388	0.166667	3,18	10271255
ENSG00000133818	RRAS2	-	326	1	11	14334017	14334018	0.999886	0.272727	3,11	14334018
ENSG00000133961	NUMB	-	367	1	14	73294142	73294143	0.999886	0.272727	3,11	73294143
ENSG00000134152	KATNBL1	-	375	1	15	34140796	34140797	0.999948	0.181818	4,22	34140797
ENSG00000134769	DTNA	+	118	1	18	34799392	34799393	1	0.416667	5,12	34799393
ENSG00000134775	FHOD3	+	119	1	18	36391401	36391402	0.999794	0.230769	3,13	36391402
ENSG00000134874	DZIP1	-	357	1	13	95581864	95581865	0.999854	0.0980392	5,51	95581865	YES
ENSG00000135316	SYNCRIP	-	498	1	6	85614278	85614279	0.999658	0.0645161	6,93	85614279
ENSG00000135525	MAP7	-	504	1	6	136547468	136547469	0.999845	0.25	3,12	136547469
ENSG00000135976	ANKRD36	+	132	1	2	97135630	97135631	0.999998	0.363636	4,11	97135631
ENSG00000136021	SCYL2	+	64	1	12	100341068	100341069	0.999993	0.285714	4,14	100341069
ENSG00000136044	APPL2	-	349	1	12	105174021	105174022	0.999997	0.146341	6,41	105174022
ENSG00000136143	SUCLA2	-	355	1	13	47904165	47904166	1	0.454545	5,11	47904166
ENSG00000136319	TTC5	-	358	1	14	20285507	20285508	0.999735	0.214286	3,14	20285508
ENSG00000136492	BRIP1	-	404	1	17	61801995	61801996	0.999997	0.333333	4,12	61801996
ENSG00000136574	GATA4	+	248	1	8	11735712	11735713	0.999998	0.363636	4,11	11735713
ENSG00000136603	SKIL	+	178	1	3	170387589	170387590	0.999997	0.333333	4,12	170387590	YES
ENSG00000136738	STAM	+	24	1	10	17687869	17687870	0.999886	0.272727	3,11	17687870
ENSG00000136943	CTSV	-	556	1	9	97032884	97032885	0.999146	0.0675676	5,74	97032885
ENSG00000137145	DENND4C	+	262	1	9	19249376	19249377	0.999845	0.25	3,12	19249377
ENSG00000137337	MDC1	-	493	1	6	30700038	30700039	0.999994	0.0552764	11199	30700039
ENSG00000137364	TPMT	-	490	1	6	18128391	18128392	0.999675	0.117647	4,34	18128392
ENSG00000137364	TPMT	-	491	1	6	18130660	18130661	0.999992	0.0958904	7,73	18130661
ENSG00000137693	YAP1	+	46	1	11	102231630	102231631	0.999294	0.0704225	5,71	102231631
ENSG00000137992	DBT	-	299	1	1	100187162	100187163	0.999492	0.176471	3,17	100187163
ENSG00000138031	ADCY3	-	414	1	2	24889831	24889832	1	0.454545	5,11	24889832	YES
ENSG00000138081	FBXO11	-	418	1	2	47847193	47847194	0.999995	0.307692	4,13	47847194
ENSG00000138081	FBXO11	-	419	1	2	47899177	47899178	0.999983	0.235294	4,17	47899178
ENSG00000138398	PPIG	+	136	1	2	169641201	169641202	0.999246	0.0952381	4,42	169641202
ENSG00000138756	BMP2K	+	189	1	4	78915835	78915836	0.999997	0.208333	5,24	78915836
ENSG00000138759	FRAS1	+	188	1	4	78543727	78543728	0.999912	0.108696	5,46	78543728		Also in Non-targeting
ENSG00000138768	USO1	+	187	1	4	75814008	75814009	0.999997	0.0604396	11182	75814009
ENSG00000139132	FGD4	+	55	1	12	32505702	32505703	0.999845	0.25	3,12	32505703
ENSG00000139180	NDUFA9	+	50	1	12	4687406	4687407	0.999141	0.15	3,20	4687407
ENSG00000139291	TMEM19	+	62	1	12	71701734	71701735	0.999388	0.166667	3,18	71701735
ENSG00000139644	TMBIM6	+	59	1	12	49764798	49764799	0.999875	0.148148	4,27	49764799
ENSG00000139946	PELI2	+	82	1	14	56231351	56231352	0.999845	0.25	3,12	56231352
ENSG00000140199	SLC12A6	-	376	1	15	34250337	34250338	0.999903	0.106383	5,47	34250338
ENSG00000140299	BNIP2	-	381	1	15	59662211	59662212	0.999141	0.15	3,20	59662212
ENSG00000140575	IQGAP1	+	91	1	15	90501060	90501061	0.999375	0.0576923	6104	90501061	YES
ENSG00000141127	PRPSAP2	+	102	1	17	18879268	18879269	0.999998	0.363636	4,11	18879269
ENSG00000141384	TAF4B	+	117	1	18	26285566	26285567	0.999794	0.230769	3,13	26285567	YES
ENSG00000141425	RPRD1A	-	409	1	18	35993334	35993335	0.999988	0.25	4,16	35993335
ENSG00000141564	RPTOR	+	112	1	17	80564891	80564892	0.999492	0.176471	3,17	80564892	YES
ENSG00000141564	RPTOR	+	113	1	17	80573632	80573633	1	0.3125	5,16	80573633	YES
ENSG00000141564	RPTOR	+	114	1	17	80614141	80614142	0.999845	0.25	3,12	80614142	YES
ENSG00000142494	SLC47A1	+	103	1	17	19577716	19577717	0.999375	0.0576923	6104	19577717
ENSG00000143368	SF3B4	-	303	1	1	149925145	149925146	0.999962	0.0952381	6,63	149925146
ENSG00000143398	PIP5K1A	+	12	1	1	151235238	151235239	1	0.454545	5,11	151235239	YES
ENSG00000143457	GOLPH3L	-	304	1	1	150692573	150692574	0.999998	0.363636	4,11	150692574
ENSG00000143641	GALNT2	+	19	1	1	230100263	230100264	0.999886	0.272727	3,11	230100264	YES
ENSG00000143674	MAP3K21	+	20	1	1	233348007	233348008	0.999271	0.157895	3,19	233348008	YES
ENSG00000143919	CAMKMT	+	128	1	2	44547062	44547063	0.999997	0.333333	4,12	44547063
ENSG00000144357	UBR3	+	137	1	2	169836230	169836231	0.999794	0.230769	3,13	169836231
ENSG00000144455	SUMF1	-	444	1	3	4347848	4347849	0.999957	0.190476	4,21	4347849
ENSG00000144468	RHBDD1	+	145	1	2	226996546	226996547	0.999246	0.0952381	4,42	226996547
ENSG00000144560	VGLL4	-	445	1	3	11577084	11577085	0.999794	0.230769	3,13	11577085	YES
ENSG00000144711	IQSEC1	-	446	1	3	12996272	12996273	0.999995	0.307692	4,13	12996273	YES
ENSG00000145715	RASA1	+	205	1	5	87297885	87297886	0.999271	0.157895	3,19	87297886
ENSG00000145740	SLC30A5	+	201	1	5	69130310	69130311	0.999388	0.166667	3,18	69130311	YES
ENSG00000146085	MMUT	-	495	1	6	49431506	49431507	0.999886	0.272727	3,11	49431507
ENSG00000146350	TBC1D32	-	502	1	6	121079794	121079795	0.999492	0.176471	3,17	121079795
ENSG00000146350	TBC1D32	-	503	1	6	121278755	121278756	0.999794	0.230769	3,13	121278756
ENSG00000146416	AIG1	+	227	1	6	143339978	143339979	0.999246	0.0952381	4,42	143339979
ENSG00000146530	VWDE	-	507	1	7	12356215	12356216	0.999174	0.0930233	4,43	12356216
ENSG00000146556	WASH2P	+	134	1	2	113592021	113592022	0.999886	0.272727	3,11	113592022
ENSG00000146918	NCAPG2	-	521	1	7	158659689	158659690	0.999997	0.333333	4,12	158659690
ENSG00000147044	CASK	-	563	1	X	41520102	41520103	0.999794	0.230769	3,13	41520103	YES
ENSG00000147894	C9orf72	-	548	1	9	27561258	27561259	0.999973	0.210526	4,19	27561259
ENSG00000150593	PDCD4	+	29	1	10	110899309	110899310	0.999979	0.105263	6,57	110899310	YES
ENSG00000150768	DLAT	+	47	1	11	112063417	112063418	1	0.117647	8,68	112063418
ENSG00000150787	PTS	+	48	1	11	112233735	112233736	0.99957	0.0618557	6,97	112233736
ENSG00000151292	CSNK1G3	+	210	1	5	123528872	123528873	1	0.3125	5,16	123528873
ENSG00000151692	RNF144A	+	123	1	2	6919800	6919801	0.999998	0.363636	4,11	6919801
ENSG00000152061	RABGAP1L	+	14	1	1	174992944	174992945	1	0.461538	6,13	174992945
ENSG00000152234	ATP5F1A	-	410	1	18	46085889	46085890	1	0.375	6,16	46085890
ENSG00000152256	PDK1	+	138	1	2	172571028	172571029	1	0.416667	5,12	172571029
ENSG00000152270	PDE3B	+	36	1	11	14871377	14871378	0.999845	0.25	3,12	14871378	YES
ENSG00000152455	SUV39H2	+	23	1	10	14903549	14903550	0.999977	0.0823529	7,85	14903550
ENSG00000152492	CCDC50	+	179	1	3	191392266	191392267	0.999437	0.102564	4,39	191392267
ENSG00000152558	TMEM123	-	329	1	11	102396421	102396422	0.999831	0.137931	4,29	102396422	YES
ENSG00000152620	NADK2	-	474	1	5	36238184	36238185	1	0.3125	5,16	36238185
ENSG00000152642	GPD1L	+	162	1	3	32166408	32166409	0.999714	0.0666667	6,90	32166409
ENSG00000152952	PLOD2	-	457	1	3	146069654	146069655	0.999498	0.0757576	5,66	146069655
ENSG00000153130	SCOC	+	191	1	4	140382175	140382176	0.999075	0.0535714	6112	140382176
ENSG00000153395	LPCAT1	-	471	1	5	1487946	1487947	0.999665	0.2	3,15	1487947
ENSG00000153774	CFDP1	-	390	1	16	75325344	75325345	0.999492	0.176471	3,17	75325345
ENSG00000153944	MSI2	+	109	1	17	57679907	57679908	0.99979	0.0909091	5,55	57679908	YES	Also in Non-targeting
ENSG00000153956	CACNA2D1	-	513	1	7	82230161	82230162	0.999886	0.272727	3,11	82230162
ENSG00000153989	NUS1	+	222	1	6	117708607	117708608	0.999493	0.105263	4,38	117708608
ENSG00000154059	IMPACT	+	116	1	18	24453365	24453366	0.999746	0.125	4,32	24453366
ENSG00000154229	PRKCA	+	110	1	17	66809468	66809469	0.999994	0.185185	5,27	66809469
ENSG00000154473	BUB3	+	32	1	10	123164852	123164853	0.999903	0.0660377	7106	123164853
ENSG00000154822	PLCL2	+	161	1	3	17076675	17076676	0.999845	0.25	3,12	17076676
ENSG00000155008	APOOL	+	284	1	X	85092155	85092156	0.999919	0.0679612	7103	85092156
ENSG00000155096	AZIN1	-	540	1	8	102827927	102827928	0.999971	0.0580645	9155	102827928
ENSG00000155099	PIP4P2	-	538	1	8	90995552	90995553	0.999141	0.15	3,20	90995553
ENSG00000156052	GNAQ	-	554	1	9	77900539	77900540	0.999973	0.210526	4,19	77900540
ENSG00000157445	CACNA2D3	+	164	1	3	54141087	54141088	0.999388	0.166667	3,18	54141088
ENSG00000157800	SLC37A3	-	517	1	7	140376168	140376169	0.999845	0.25	3,12	140376169	YES
ENSG00000158019	BABAM2	+	126	1	2	28198513	28198514	0.999794	0.230769	3,13	28198514
ENSG00000158092	NCK1	+	171	1	3	136890129	136890130	0.999997	0.333333	4,12	136890130
ENSG00000158528	PPP1R9A	+	238	1	7	95295288	95295289	0.999794	0.230769	3,13	95295289	YES
ENSG00000158636	EMSY	+	45	1	11	76501161	76501162	0.999998	0.363636	4,11	76501162
ENSG00000160094	ZNF362	+	1	1	1	33300453	33300454	0.99979	0.0909091	5,55	33300454
ENSG00000160193	WDR4	-	439	1	21	42848572	42848573	0.99993	0.0857143	6,70	42848573
ENSG00000160193	WDR4	-	440	1	21	42857994	42857995	0.999997	0.208333	5,24	42857995
ENSG00000160193	WDR4	-	441	1	21	42874844	42874845	0.999665	0.2	3,15	42874845
ENSG00000160218	TRAPPC10	+	156	1	21	44030835	44030836	0.999997	0.333333	4,12	44030836	YES
ENSG00000160305	DIP2A	+	157	1	21	46547563	46547564	0.999735	0.214286	3,14	46547564	YES
ENSG00000160584	SIK3	-	330	1	11	116846204	116846205	1	0.416667	5,12	116846205
ENSG00000160584	SIK3	-	331	1	11	116854942	116854943	0.999979	0.222222	4,18	116854943
ENSG00000162129	CLPB	-	328	1	11	72286921	72286922	0.999983	0.235294	4,17	72286922
ENSG00000162643	DNAI3	+	4	1	1	85093495	85093496	0.999948	0.181818	4,22	85093496
ENSG00000162735	PEX19	-	306	1	1	160277190	160277191	0.999198	0.0684932	5,73	160277191
ENSG00000162980	ARL5A	-	425	1	2	151801584	151801585	0.999892	0.104167	5,48	151801585
ENSG00000162999	DUSP19	+	141	1	2	183097354	183097355	0.999948	0.181818	4,22	183097355
ENSG00000163291	PAQR3	-	467	1	4	78919311	78919312	0.999597	0.0793651	5,63	78919312
ENSG00000163364	LINC01116	-	427	1	2	176630007	176630008	0.999886	0.272727	3,11	176630008
ENSG00000163389	POGLUT1	+	168	1	3	119473861	119473862	0.999997	0.333333	4,12	119473862
ENSG00000163430	FSTL1	-	454	1	3	120396285	120396286	0.999965	0.0967742	6,62	120396286
ENSG00000163577	EIF5A2	-	460	1	3	170892910	170892911	0.999875	0.148148	4,27	170892911
ENSG00000163590	PPM1L	+	177	1	3	160861778	160861779	0.999665	0.2	3,15	160861779
ENSG00000163629	PTPN13	+	190	1	4	86814957	86814958	0.999994	0.185185	5,27	86814958
ENSG00000163738	MTHFD2L	+	186	1	4	74160412	74160413	0.999735	0.214286	3,14	74160413
ENSG00000163950	SLBP	-	465	1	4	1698675	1698676	1	0.3125	5,16	1698676
ENSG00000163964	PIGX	+	181	1	3	196734237	196734238	0.999096	0.0909091	4,44	196734238
ENSG00000164096	C4orf3	-	468	1	4	119298217	119298218	0.999544	0.108108	4,37	119298218
ENSG00000164253	WDR41	-	479	1	5	77432347	77432348	0.999546	0.0514706	7136	77432348
ENSG00000164292	RHOBTB3	+	206	1	5	95795823	95795824	0.999462	0.0746269	5,67	95795824	YES
ENSG00000164758	MED30	+	259	1	8	117540134	117540135	0.999388	0.166667	3,18	117540135
ENSG00000164983	TMEM65	-	542	1	8	124312702	124312703	0.999886	0.272727	3,11	124312703
ENSG00000164985	PSIP1	-	546	1	9	15464253	15464254	0.999843	0.0526316	8152	15464254	YES
ENSG00000165264	NDUFB6	-	549	1	9	32553545	32553546	0.999584	0.1875	3,16	32553546
ENSG00000165288	BRWD3	-	565	1	X	80672618	80672619	0.999492	0.176471	3,17	80672619
ENSG00000165304	MELK	+	265	1	9	36652875	36652876	1	0.416667	5,12	36652876
ENSG00000165633	VSTM4	-	315	1	10	49019286	49019287	0.999665	0.2	3,15	49019287
ENSG00000165775	FUNDC2	+	286	1	X	155055849	155055850	0.999141	0.15	3,20	155055850
ENSG00000165891	E2F7	-	344	1	12	77021345	77021346	0.999735	0.214286	3,14	77021346
ENSG00000166200	COPS2	-	380	1	15	49137881	49137882	0.999271	0.157895	3,19	49137882
ENSG00000166260	COX11	-	400	1	17	54962492	54962493	0.999932	0.0520231	9173	54962493
ENSG00000166436	TRIM66	-	323	1	11	8657208	8657209	0.999924	0.166667	4,24	8657209
ENSG00000166439	RNF169	+	44	1	11	74758218	74758219	0.999979	0.222222	4,18	74758219
ENSG00000166471	TMEM41B	-	324	1	11	9282021	9282022	0.999247	0.0694444	5,72	9282022
ENSG00000166479	TMX3	-	412	1	18	68676105	68676106	1	0.123077	8,65	68676106
ENSG00000166747	AP1G1	-	389	1	16	71804645	71804646	0.999794	0.230769	3,13	71804646
ENSG00000167323	STIM1	+	33	1	11	3868828	3868829	0.999845	0.25	3,12	3868829
ENSG00000167323	STIM1	+	34	1	11	4003224	4003225	0.999886	0.272727	3,11	4003225
ENSG00000169246	NPIPB3	-	388	1	16	21436544	21436545	1	0.126984	8,63	21436545
ENSG00000170035	UBE2E3	+	140	1	2	180989964	180989965	1	0.318182	7,22	180989965
ENSG00000170473	PYM1	-	341	1	12	55918811	55918812	1	0.454545	5,11	55918812
ENSG00000170759	KIF5B	-	313	1	10	32010002	32010003	0.999918	0.0833333	6,72	32010003
ENSG00000171055	FEZ2	-	415	1	2	36594685	36594686	0.999794	0.230769	3,13	36594686
ENSG00000171681	ATF7IP	+	53	1	12	14501026	14501027	0.999912	0.108696	5,46	14501027	YES
ENSG00000171943	SRGAP2C	+	9	1	1	121288532	121288533	0.999875	0.148148	4,27	121288533
ENSG00000172239	PAIP1	-	475	1	5	43526612	43526613	0.999271	0.157895	3,19	43526613
ENSG00000172986	GXYLT2	+	165	1	3	72975209	72975210	0.999861	0.0759494	6,79	72975210
ENSG00000173473	SMARCC1	-	448	1	3	47723136	47723137	1	0.384615	5,13	47723137
ENSG00000173530	TNFRSF10D	-	525	1	8	23137628	23137629	0.999388	0.166667	3,18	23137629
ENSG00000174106	LEMD3	+	61	1	12	65247306	65247307	0.999591	0.111111	4,36	65247307
ENSG00000175066	GK5	-	456	1	3	142164137	142164138	0.999794	0.230769	3,13	142164138
ENSG00000175115	PACS1	+	42	1	11	66087389	66087390	0.999999	0.277778	5,18	66087390
ENSG00000175390	EIF3F	+	35	1	11	7997333	7997334	0.999591	0.111111	4,36	7997334
ENSG00000175595	ERCC4	+	92	1	16	13923523	13923524	0.999998	0.363636	4,11	13923524
ENSG00000176105	YES1	-	407	1	18	722663	722664	0.999999	0.1	8,80	722664
ENSG00000176124	DLEU1	+	73	1	13	50553133	50553134	1	0.315789	6,19	50553134
ENSG00000176165	FOXG1	+	78	1	14	28769237	28769238	0.999174	0.0930233	4,43	28769238
ENSG00000176273	SLC35G1	+	27	1	10	93909703	93909704	0.999665	0.2	3,15	93909704
ENSG00000176871	WSB2	-	350	1	12	118033621	118033622	0.999728	0.056	7125	118033622
ENSG00000177119	ANO6	+	58	1	12	45431906	45431907	0.999747	0.0681818	6,88	45431907	YES
ENSG00000177425	PAWR	-	345	1	12	79589843	79589844	0.999117	0.0540541	6111	79589844
ENSG00000178053	MLF1	+	176	1	3	158605442	158605443	0.999999	0.238095	5,21	158605443
ENSG00000178234	GALNT11	+	245	1	7	152122174	152122175	0.999983	0.235294	4,17	152122175	YES
ENSG00000178538	CA8	-	531	1	8	60188884	60188885	0.999141	0.15	3,20	60188885
ENSG00000178878	APOLD1	+	52	1	12	12745002	12745003	0.999492	0.176471	3,17	12745003
ENSG00000179241	LDLRAD3	+	40	1	11	36159897	36159898	0.999584	0.1875	3,16	36159898
ENSG00000179241	LDLRAD3	+	41	1	11	36199828	36199829	0.999845	0.25	3,12	36199829
ENSG00000179387	ELMOD2	+	192	1	4	140550401	140550402	0.999096	0.0909091	4,44	140550402
ENSG00000179387	ELMOD2	+	193	1	4	140550462	140550463	1	0.212121	7,33	140550463
ENSG00000180182	MED14	-	561	1	X	40650072	40650073	0.999635	0.114286	4,35	40650073	YES
ENSG00000180182	MED14	-	562	1	X	40651092	40651093	0.99999	0.12	6,50	40651093	YES
ENSG00000180370	PAK2	+	182	1	3	196828428	196828429	0.999857	0.0533333	8150	196828429
ENSG00000180488	MIGA1	+	3	1	1	77877487	77877488	0.999971	0.135135	5,37	77877488	YES
ENSG00000181704	YIPF6	+	283	1	X	68536111	68536112	0.999696	0.0659341	6,91	68536112
ENSG00000181744	DIPK2A	+	172	1	3	144018073	144018074	0.999845	0.25	3,12	144018074
ENSG00000182552	RWDD4	-	469	1	4	183640928	183640929	0.999675	0.117647	4,34	183640929
ENSG00000182628	SKA2	-	403	1	17	59110478	59110479	0.999808	0.0925926	5,54	59110479
ENSG00000183098	GPC6	+	76	1	13	94406225	94406226	0.999378	0.1	4,40	94406226
ENSG00000184349	EFNA5	-	484	1	5	107640971	107640972	0.999998	0.363636	4,11	107640972	YES
ENSG00000184575	XPOT	+	60	1	12	64418416	64418417	1	0.461538	6,13	64418417
ENSG00000184613	NELL2	-	340	1	12	44508419	44508420	0.999989	0.117647	6,51	44508420
ENSG00000185008	ROBO2	+	166	1	3	77647270	77647271	0.999886	0.272727	3,11	77647271
ENSG00000185088	RPS27L	-	382	1	15	63153488	63153489	0.999893	0.153846	4,26	63153489	YES
ENSG00000185164	NOMO2	-	387	1	16	18555225	18555226	0.999998	0.363636	4,11	18555226
ENSG00000185565	LSAMP	-	453	1	3	116644273	116644274	0.999492	0.176471	3,17	116644274
ENSG00000185697	MYBL1	-	533	1	8	66593128	66593129	0.99968	0.0833333	5,60	66593129
ENSG00000185722	ANKFY1	-	392	1	17	4166310	4166311	0.999158	0.0545455	6110	4166311	YES
ENSG00000185722	ANKFY1	-	393	1	17	4248125	4248126	0.999665	0.2	3,15	4248126	YES
ENSG00000185829	ARL17A	-	398	1	17	46569398	46569399	0.999665	0.2	3,15	46569399
ENSG00000185896	LAMP1	+	77	1	13	113322641	113322642	0.999741	0.0564516	7124	113322642	YES
ENSG00000186153	WWOX	+	98	1	16	78220121	78220122	1	0.454545	5,11	78220122
ENSG00000186187	ZNRF1	+	97	1	16	75008388	75008389	0.999794	0.230769	3,13	75008389
ENSG00000186197	EDARADD	+	21	1	1	236458223	236458224	0.999886	0.272727	3,11	236458224
ENSG00000186638	KIF24	-	550	1	9	34273929	34273930	0.999991	0.266667	4,15	34273930
ENSG00000187239	FNBP1	-	560	1	9	129891349	129891350	0.999845	0.25	3,12	129891350
ENSG00000187772	LIN28B	+	221	1	6	105083296	105083297	0.999965	0.0967742	6,62	105083297
ENSG00000188026	RILPL1	-	351	1	12	123496596	123496597	0.999998	0.363636	4,11	123496597
ENSG00000189283	FHIT	-	450	1	3	60282462	60282463	0.999845	0.25	3,12	60282463
ENSG00000196177	ACADSB	+	31	1	10	123058237	123058238	0.999975	0.138889	5,36	123058238
ENSG00000196302	GUSBP15	-	478	1	5	70530666	70530667	0.999584	0.1875	3,16	70530667
ENSG00000196312	MFSD14C	-	555	1	9	97012752	97012753	0.999271	0.157895	3,19	97012753
ENSG00000196313	POM121	+	232	1	7	72948496	72948497	1	0.333333	6,18	72948497	YES
ENSG00000196323	ZBTB44	-	332	1	11	130293783	130293784	1	0.357143	5,14	130293784
ENSG00000196369	SRGAP2B	-	302	1	1	144949290	144949291	0.999875	0.148148	4,27	144949291
ENSG00000196428	TSC22D2	+	175	1	3	150464767	150464768	0.999794	0.230769	3,13	150464768
ENSG00000196586	MYO6	+	219	1	6	75918043	75918044	0.999591	0.111111	4,36	75918044
ENSG00000197043	ANXA6	-	487	1	5	151155391	151155392	0.999584	0.1875	3,16	151155392
ENSG00000197170	PSMD12	-	405	1	17	67339885	67339886	0.999903	0.0660377	7106	67339886
ENSG00000197930	ERO1A	-	363	1	14	52642693	52642694	0.999713	0.121212	4,33	52642694
ENSG00000198039	ZNF273	+	231	1	7	64923725	64923726	0.999271	0.157895	3,19	64923726
ENSG00000198157	HMGN5	-	566	1	X	81114257	81114258	0.999999	0.238095	5,21	81114258
ENSG00000198168	SVIP	-	327	1	11	22821880	22821881	0.999584	0.1875	3,16	22821881
ENSG00000198252	STYX	+	79	1	14	52772520	52772521	0.999626	0.0806452	5,62	52772521
ENSG00000198363	ASPH	-	532	1	8	61502953	61502954	0.999978	0.142857	5,35	61502954
ENSG00000198431	TXNRD1	+	65	1	12	104349368	104349369	0.999715	0.0555556	7126	104349369
ENSG00000198586	TLK1	-	426	1	2	171098642	171098643	1	0.416667	5,12	171098643
ENSG00000198604	BAZ1A	-	360	1	14	34834438	34834439	0.999492	0.176471	3,17	34834439
ENSG00000198794	SCAMP5	+	89	1	15	74998035	74998036	1	0.416667	5,12	74998036
ENSG00000198833	UBE2J1	-	499	1	6	89328280	89328281	0.999794	0.230769	3,13	89328281
ENSG00000198836	OPA1	+	180	1	3	193695429	193695430	0.99995	0.0909091	6,66	193695430
ENSG00000198860	TSEN15	+	15	1	1	184074023	184074024	0.999314	0.097561	4,41	184074024
ENSG00000198894	CIPC	+	86	1	14	77115047	77115048	0.999997	0.112903	7,62	77115048
ENSG00000198944	SOWAHA	+	211	1	5	132816572	132816573	0.999141	0.15	3,20	132816573
ENSG00000203880	PCMTD2	+	151	1	20	64275313	64275314	0.999247	0.0694444	5,72	64275314
ENSG00000204272	NBDY	+	282	1	X	56817596	56817597	0.999806	0.133333	4,30	56817597
ENSG00000204634	TBC1D8	-	424	1	2	101011533	101011534	0.999675	0.117647	4,34	101011534
ENSG00000204991	SPIRE2	+	101	1	16	89834697	89834698	1	0.315789	6,19	89834698
ENSG00000205359	SLCO6A1	-	483	1	5	102440521	102440522	0.999584	0.1875	3,16	102440522
ENSG00000205476	CCDC85C	-	370	1	14	99528486	99528487	0.999997	0.333333	4,12	99528487
ENSG00000205583	STAG3L1	+	235	1	7	75368170	75368171	0.999845	0.25	3,12	75368171
ENSG00000206195	DUXAP8	+	158	1	22	15791610	15791611	0.999996	0.2	5,25	15791611
ENSG00000206195	DUXAP8	+	159	1	22	15820507	15820508	1	0.205882	7,34	15820508
ENSG00000213190	MLLT11	+	11	1	1	151067957	151067958	0.999714	0.0666667	6,90	151067958
ENSG00000214837	LINC01347	-	309	1	1	243097213	243097214	0.999886	0.272727	3,11	243097214
ENSG00000227345	PARG	-	316	1	10	49869108	49869109	0.999999	0.25	5,20	49869109
ENSG00000227449	FGF7P6	+	266	1	9	62390743	62390744	0.999999	0.277778	5,18	62390744
ENSG00000228223	HCG11	+	218	1	6	26524771	26524772	0.999437	0.102564	4,39	26524772
ENSG00000228903	RASA4CP	-	511	1	7	44040234	44040235	0.999794	0.230769	3,13	44040235
ENSG00000231424	BX284613.2	-	307	1	1	171154778	171154779	0.999998	0.363636	4,11	171154779
ENSG00000232300	FAM215B	-	397	1	17	46562489	46562490	0.999713	0.121212	4,33	46562490
ENSG00000235437	LINC01278	-	564	1	X	63448018	63448019	0.999845	0.25	3,12	63448019
ENSG00000238083	LRRC37A2	+	108	1	17	46527891	46527892	0.999544	0.108108	4,37	46527892
ENSG00000239883	PARGP1	-	314	1	10	45909088	45909089	0.999735	0.214286	3,14	45909089
ENSG00000240869	RN7SL128P	-	492	1	6	20421750	20421751	0.999665	0.2	3,15	20421751	YES
ENSG00000250770	AC005865.1	-	334	1	12	3330861	3330862	0.999665	0.2	3,15	3330862
ENSG00000251026	LINC02163	+	209	1	5	104258054	104258055	0.999886	0.272727	3,11	104258055
ENSG00000253250	C8orf88	-	537	1	8	90958885	90958886	0.999808	0.0925926	5,54	90958886
ENSG00000257242	LINC01619	-	346	1	12	92113094	92113095	0.999998	0.363636	4,11	92113095
ENSG00000257923	CUX1	+	240	1	7	102250942	102250943	0.999967	0.131579	5,38	102250943
ENSG00000260261	AC124944.2	-	462	1	3	195949939	195949940	0.999492	0.176471	3,17	195949940
ENSG00000261609	GAN	+	99	1	16	81349250	81349251	0.999845	0.25	3,12	81349251
ENSG00000266865	AC138207.8	+	104	1	17	31026104	31026105	1	0.357143	5,14	31026105
ENSG00000271793	AL589666.1	-	497	1	6	85605546	85605547	0.999746	0.125	4,32	85605547
ENSG00000273136	NBPF26	+	8	1	1	120834632	120834633	0.999995	0.307692	4,13	120834633
ENSG00000273749	CYFIP1	-	373	1	15	22869520	22869521	0.999933	0.07	7100	22869521	YES
ENSG00000275023	MLLT6	+	106	1	17	38727386	38727387	0.999141	0.15	3,20	38727387	YES
ENSG00000277077	AL158032.2	-	353	1	13	21287726	21287727	1	0.454545	5,11	21287727
ENSG00000277125	AC211476.4	+	233	1	7	73071242	73071243	1	0.428571	6,14	73071243
ENSG00000278041	AL133325.3	-	433	1	20	21499679	21499680	0.999544	0.108108	4,37	21499680
ENSG00000278212	AC134878.2	-	572	1	Y	11159267	11159268	0.999845	0.25	3,12	11159268
ENSG00000278384	AL354822.1	-	576	1	GL000218.1	52544	52545	0.999998	0.157895	6,38	52545
ENSG00000278600	AC015871.3	-	383	1	15	79920706	79920707	0.999584	0.1875	3,16	79920707
ENSG00000278932	CR381653.1	+	155	1	21	9345526	9345527	0.999973	0.210526	4,19	9345527
ENSG00000278996	FP671120.4	+	153	1	21	8200804	8200805	1	0.3125	5,16	8200805
ENSG00000280114	AL021920.2	-	292	1	1	16684872	16684873	0.999675	0.117647	4,34	16684873
ENSG00000280798	LINC00294	+	39	1	11	33079351	33079352	0.999985	0.111111	6,54	33079352
ENSG00000281398	SNHG4	+	213	1	5	139283676	139283677	0.999998	0.0952381	8,84	139283677
ENSG00000286001	AC021087.5	+	197	1	5	266863	266864	0.999886	0.272727	3,11	266864
ENSG00000286162	AL162253.2	-	545	1	9	5612176	5612177	1	0.416667	5,12	5612177
