# Supplementary material for: CRISPR/Cas13 sgRNA‐Mediated RNA–RNA Interaction Mapping in Live Cells with APOBEC RNA Editing
Source: Adv Sci (Weinh). 2024 Oct 11;11(45):2409004. doi: 10.1002/advs.202409004 (PMC11615753; doi:10.1002/advs.202409004)
Supplement: Supplementary file 9 — Supporting Information [file ADVS-11-2409004-s004.xlsx]

## Sheet: Sup_Table_8
Supplementary Table 8. C-to-U editing sites identified in cells transfected with MALAT1 sgRNAs. 293T cells stably expressing sgRNAs targeting MALAT1 were cultured with or without Dox for 48 hours. C-to-U editing sites in the transcriptome were identified. Sites that were found to overlap with the Non-targeting group have been distinctly highlighted in red and annotated with the label 'Also in Non…
Gene ID	Gene Symbol	Strand	Cluster ID	Cluster Site Count	Chrom	Start	End	Max Beta Score	Editing Rate	Editing Reads, Total Reads	Editing Position	Detected By Genome-wide RNA-RNA mapping
ENSG00000136319	TTC5	-	311	3	14	20286829	20286834	0.999993	0.285714|0.1875|0.166667	4,14|3,16|3,18	20286830|20286832|20286834
ENSG00000021826	CPS1	+	127	2	2	210678712	210678760	0.999922	0.097561|0.111111	4,41|5,45	210678713|210678760
ENSG00000108946	PRKAR1A	+	93	2	17	68532165	68532191	0.999996	0.0869565|0.0697674	8,92|6,86	68532166|68532191
ENSG00000145730	PAM	+	173	2	5	103029650	103029653	0.999986	0.151515|0.15625	5,33|5,32	103029651|103029653
ENSG00000170144	HNRNPA3	+	125	2	2	177223207	177223253	1	0.0701754|0.0652174	12,171|6,92	177223208|177223253
ENSG00000182552	RWDD4	-	431	2	4	183640959	183640975	0.999806	0.133333|0.114286	4,30|4,35	183640960|183640975
ENSG00000278384	AL354822.1	-	507	2	GL000218.1	52544	52565	0.999854	0.137931|0.142857	4,29|4,28	52545|52565
ENSG00000000003	TSPAN6	-	497	1	X	100628933	100628934	0.999981	0.147059	5,34	100628934
ENSG00000000457	SCYL3	-	264	1	1	169890870	169890871	0.999886	0.272727	3,11	169890871
ENSG00000000460	C1orf112	+	10	1	1	169839258	169839259	1	0.461538	6,13	169839259
ENSG00000005020	SKAP2	-	454	1	7	26668996	26668997	0.999423	0.0735294	5,68	26668997
ENSG00000005059	MCUB	+	163	1	4	109687766	109687767	0.999875	0.148148	4,27	109687767
ENSG00000005249	PRKAR2B	+	203	1	7	107160345	107160346	0.99999	0.166667	5,30	107160346
ENSG00000005249	PRKAR2B	+	204	1	7	107160855	107160856	0.99977	0.0892857	5,56	107160856
ENSG00000005469	CROT	+	199	1	7	87398909	87398910	0.999388	0.166667	3,18	87398910
ENSG00000006715	VPS41	-	455	1	7	38724480	38724481	0.999378	0.1	4,40	38724481
ENSG00000008277	ADAM22	+	200	1	7	88196698	88196699	0.999635	0.114286	4,35	88196699
ENSG00000008405	CRY1	-	299	1	12	106991764	106991765	0.999013	0.0888889	4,45	106991765
ENSG00000009844	VTA1	+	190	1	6	142219018	142219019	0.999013	0.0888889	4,45	142219019
ENSG00000010270	STARD3NL	+	196	1	7	38230325	38230326	0.999805	0.0714286	6,84	38230326
ENSG00000010270	STARD3NL	+	197	1	7	38230597	38230598	0.999808	0.0925926	5,54	38230598
ENSG00000012174	MBTPS2	+	228	1	X	21884388	21884389	0.999314	0.097561	4,41	21884389
ENSG00000014919	COX15	-	274	1	10	99711809	99711810	0.999591	0.111111	4,36	99711810
ENSG00000014919	COX15	-	275	1	10	99713303	99713304	0.999034	0.0657895	5,76	99713304
ENSG00000014919	COX15	-	276	1	10	99713396	99713397	0.999995	0.072	9125	99713397
ENSG00000021762	OSBPL5	-	281	1	11	3143560	3143561	0.999271	0.157895	3,19	3143561
ENSG00000021762	OSBPL5	-	282	1	11	3144181	3144182	0.999998	0.363636	4,11	3144182
ENSG00000021776	AQR	-	323	1	15	34852778	34852779	0.999271	0.157895	3,19	34852779
ENSG00000021826	CPS1	+	126	1	2	210678231	210678232	0.999854	0.142857	4,28	210678232
ENSG00000029725	RABEP1	+	81	1	17	5384895	5384896	0.999498	0.0757576	5,66	5384896
ENSG00000031823	RANBP3	-	365	1	19	5962785	5962786	0.999378	0.1	4,40	5962786
ENSG00000032389	EIPR1	-	366	1	2	3274022	3274023	0.999998	0.363636	4,11	3274023
ENSG00000037637	FBXO42	-	241	1	1	16283941	16283942	1	0.416667	5,12	16283942
ENSG00000040275	SPDL1	+	176	1	5	169604473	169604474	0.999998	0.056872	12211	169604474
ENSG00000041357	PSMA4	+	73	1	15	78549946	78549947	1	0.333333	5,15	78549947	YES
ENSG00000041357	PSMA4	+	74	1	15	78550708	78550709	1	0.352941	6,17	78550709	YES
ENSG00000043143	JADE2	+	174	1	5	134552198	134552199	0.999492	0.176471	3,17	134552199	YES
ENSG00000046604	DSG2	+	102	1	18	31548776	31548777	0.999437	0.102564	4,39	31548777
ENSG00000048740	CELF2	+	22	1	10	11333602	11333603	0.999735	0.214286	3,14	11333603
ENSG00000048828	FAM120A	+	222	1	9	93564957	93564958	0.999998	0.114754	7,61	93564958
ENSG00000048991	R3HDM1	+	118	1	2	135672286	135672287	0.999997	0.333333	4,12	135672287
ENSG00000051620	HEBP2	+	189	1	6	138413254	138413255	0.999824	0.0943396	5,53	138413255
ENSG00000052795	FNIP2	+	165	1	4	158907626	158907627	0.999937	0.173913	4,23	158907627
ENSG00000055332	EIF2AK2	-	368	1	2	37107095	37107096	0.999713	0.121212	4,33	37107096
ENSG00000058091	CDK14	+	201	1	7	91208892	91208893	0.999746	0.125	4,32	91208893
ENSG00000060237	WNK1	+	38	1	12	911226	911227	0.999075	0.0535714	6112	911227
ENSG00000060982	BCAT1	-	292	1	12	24813143	24813144	0.999597	0.0793651	5,63	24813144	YES
ENSG00000064763	FAR2	+	43	1	12	29172193	29172194	0.999991	0.266667	4,15	29172194
ENSG00000065135	GNAI3	+	7	1	1	109592756	109592757	0.999953	0.0625	8128	109592757
ENSG00000065518	NDUFB4	+	151	1	3	120601019	120601020	1	0.28	7,25	120601020
ENSG00000066027	PPP2R5A	+	14	1	1	212309509	212309510	1	0.454545	5,11	212309510
ENSG00000066279	ASPM	-	265	1	1	197084233	197084234	0.999731	0.0674157	6,89	197084234
ENSG00000066933	MYO9A	-	329	1	15	71825418	71825419	0.999735	0.214286	3,14	71825419
ENSG00000067208	EVI5	-	256	1	1	92694444	92694445	1	0.454545	5,11	92694445
ENSG00000067533	RRP15	+	15	1	1	218335199	218335200	0.999909	0.16	4,25	218335200
ENSG00000067992	PDK3	+	229	1	X	24547339	24547340	0.999893	0.153846	4,26	24547340
ENSG00000068024	HDAC4	-	388	1	2	239348062	239348063	0.999991	0.266667	4,15	239348063
ENSG00000070366	SMG6	-	345	1	17	2132867	2132868	0.999997	0.333333	4,12	2132868
ENSG00000070367	EXOC5	-	319	1	14	57206983	57206984	0.999999	0.1	8,80	57206984
ENSG00000070756	PABPC1	-	472	1	8	100703029	100703030	0.999986	0.113208	6,53	100703030	YES
ENSG00000071051	NCK2	+	115	1	2	105751653	105751654	0.999998	0.363636	4,11	105751654
ENSG00000072042	RDH11	-	320	1	14	67676881	67676882	0.999845	0.25	3,12	67676882
ENSG00000072609	CHFR	-	303	1	12	132840979	132840980	0.999388	0.166667	3,18	132840980
ENSG00000073417	PDE8A	+	75	1	15	85047410	85047411	0.999886	0.272727	3,11	85047411
ENSG00000075142	SRI	-	458	1	7	88206177	88206178	0.999246	0.0952381	4,42	88206178
ENSG00000075415	SLC25A3	+	50	1	12	98601800	98601801	0.999831	0.137931	4,29	98601801	YES
ENSG00000075420	FNDC3B	+	157	1	3	172103099	172103100	0.999998	0.363636	4,11	172103100
ENSG00000075420	FNDC3B	+	158	1	3	172249259	172249260	1	0.416667	5,12	172249260
ENSG00000076770	MBNL3	-	501	1	X	132375313	132375314	0.999584	0.1875	3,16	132375314
ENSG00000077147	TM9SF3	-	273	1	10	96519198	96519199	0.999897	0.0654206	7107	96519199
ENSG00000078043	PIAS2	-	362	1	18	46810047	46810048	0.999141	0.15	3,20	46810048
ENSG00000078140	UBE2K	+	160	1	4	39780669	39780670	0.999406	0.0582524	6103	39780670
ENSG00000078369	GNB1	-	238	1	1	1855244	1855245	1	0.375	6,16	1855245	YES
ENSG00000079150	FKBP7	-	381	1	2	178465712	178465713	0.999584	0.1875	3,16	178465713
ENSG00000079459	FDFT1	+	209	1	8	11821667	11821668	0.999997	0.333333	4,12	11821668
ENSG00000082805	ERC1	+	39	1	12	1339124	1339125	0.999875	0.148148	4,27	1339125
ENSG00000082996	RNF13	+	155	1	3	149961953	149961954	0.999566	0.078125	5,64	149961954
ENSG00000084234	APLP2	+	37	1	11	130079780	130079781	1	0.357143	5,14	130079781	YES
ENSG00000085449	WDFY1	-	387	1	2	223876542	223876543	0.999091	0.0666667	5,75	223876543
ENSG00000085491	SLC25A24	-	258	1	1	108135634	108135635	0.999247	0.0694444	5,72	108135635
ENSG00000085832	EPS15	-	246	1	1	51355391	51355392	0.999976	0.0683761	8117	51355392
ENSG00000087301	TXNDC16	-	317	1	14	52430956	52430957	0.999854	0.142857	4,28	52430957
ENSG00000087995	METTL2A	+	91	1	17	62449185	62449186	0.999141	0.15	3,20	62449186
ENSG00000089177	KIF16B	-	391	1	20	16365647	16365648	0.999998	0.363636	4,11	16365648
ENSG00000089177	KIF16B	-	392	1	20	16404304	16404305	0.999886	0.272727	3,11	16404305
ENSG00000090060	PAPOLA	+	68	1	14	96509295	96509296	0.999886	0.272727	3,11	96509296
ENSG00000090263	MRPS33	-	463	1	7	141012817	141012818	1	0.294118	5,17	141012818
ENSG00000090857	PDPR	+	79	1	16	70123201	70123202	0.999735	0.214286	3,14	70123202
ENSG00000091436	MAP3K20	+	123	1	2	173222914	173222915	0.999997	0.333333	4,12	173222915
ENSG00000091656	ZFHX4	+	213	1	8	76751165	76751166	0.999584	0.1875	3,16	76751166
ENSG00000092421	SEMA6A	-	439	1	5	116565647	116565648	0.999794	0.230769	3,13	116565648
ENSG00000095002	MSH2	+	112	1	2	47483143	47483144	0.999876	0.0544218	8147	47483144
ENSG00000095139	ARCN1	+	35	1	11	118575582	118575583	0.999997	0.333333	4,12	118575583	YES
ENSG00000100154	TTC28	-	404	1	22	28621842	28621843	0.999271	0.157895	3,19	28621843
ENSG00000100605	ITPK1	-	321	1	14	93093805	93093806	0.999794	0.230769	3,13	93093806
ENSG00000100614	PPM1A	+	64	1	14	60297604	60297605	0.999544	0.108108	4,37	60297605
ENSG00000100731	PCNX1	+	65	1	14	71111156	71111157	0.999794	0.230769	3,13	71111157
ENSG00000100749	VRK1	+	69	1	14	96869690	96869691	0.999999	0.263158	5,19	96869691
ENSG00000100888	CHD8	-	312	1	14	21407981	21407982	0.999492	0.176471	3,17	21407982	YES
ENSG00000100991	TRPC4AP	-	394	1	20	35068757	35068758	0.999998	0.363636	4,11	35068758
ENSG00000101109	STK4	+	134	1	20	44975327	44975328	0.999141	0.15	3,20	44975328
ENSG00000101132	PFDN4	+	135	1	20	54219329	54219330	0.999993	0.178571	5,28	54219330
ENSG00000101166	PRELID3B	-	397	1	20	59033595	59033596	0.999817	0.0722892	6,83	59033596
ENSG00000101407	TTI1	-	395	1	20	37988096	37988097	0.999635	0.114286	4,35	37988097
ENSG00000101557	USP14	+	98	1	18	180794	180795	0.99977	0.0892857	5,56	180795
ENSG00000101680	LAMA1	-	357	1	18	6986299	6986300	0.999635	0.114286	4,35	6986300
ENSG00000101782	RIOK3	+	100	1	18	23482828	23482829	0.999544	0.108108	4,37	23482829
ENSG00000101888	NXT2	+	235	1	X	109542785	109542786	0.999912	0.108696	5,46	109542786
ENSG00000101911	PRPS2	+	227	1	X	12823296	12823297	0.999951	0.121951	5,41	12823297
ENSG00000101935	AMMECR1	-	498	1	X	110194341	110194342	0.999174	0.0930233	4,43	110194342
ENSG00000102221	JADE3	+	232	1	X	47059876	47059877	0.999437	0.102564	4,39	47059877
ENSG00000102471	NDFIP2	+	60	1	13	79499263	79499264	1	0.333333	6,18	79499264
ENSG00000102908	NFAT5	+	78	1	16	69698552	69698553	0.999378	0.1	4,40	69698553
ENSG00000103199	ZNF500	-	334	1	16	4764765	4764766	0.999886	0.272727	3,11	4764766	YES
ENSG00000104093	DMXL2	-	327	1	15	51448260	51448261	0.999903	0.106383	5,47	51448261
ENSG00000104177	MYEF2	-	325	1	15	48141942	48141943	0.999013	0.0888889	4,45	48141943
ENSG00000104447	TRPS1	-	473	1	8	115478488	115478489	0.999997	0.333333	4,12	115478489
ENSG00000104765	BNIP3L	+	212	1	8	26412006	26412007	0.999845	0.25	3,12	26412007
ENSG00000104886	PLEKHJ1	-	364	1	19	2236205	2236206	0.999747	0.0681818	6,88	2236206
ENSG00000105968	H2AZ2	-	457	1	7	44827633	44827634	0.999993	0.0985915	7,71	44827634
ENSG00000106052	TAX1BP1	+	195	1	7	27829225	27829226	0.999462	0.0746269	5,67	27829226	YES
ENSG00000106460	TMEM106B	+	193	1	7	12233099	12233100	0.999584	0.1875	3,16	12233100
ENSG00000107036	RIC1	+	217	1	9	5723626	5723627	0.999845	0.25	3,12	5723627
ENSG00000108064	TFAM	+	24	1	10	58398396	58398397	0.999236	0.0555556	6108	58398397
ENSG00000108423	TUBD1	-	351	1	17	59880724	59880725	0.999886	0.272727	3,11	59880725
ENSG00000108582	CPD	+	86	1	17	30467742	30467743	0.999763	0.0689655	6,87	30467743
ENSG00000108582	CPD	+	87	1	17	30468021	30468022	0.999314	0.097561	4,41	30468022
ENSG00000109111	SUPT6H	+	85	1	17	28672149	28672150	0.999492	0.176471	3,17	28672150
ENSG00000109133	TMEM33	+	161	1	4	41959725	41959726	0.999791	0.0705882	6,85	41959726
ENSG00000110619	CARS1	-	280	1	11	3003231	3003232	0.999886	0.272727	3,11	3003232
ENSG00000110675	ELMOD1	+	33	1	11	107666662	107666663	0.999584	0.1875	3,16	107666663
ENSG00000111247	RAD51AP1	+	41	1	12	4559408	4559409	0.999961	0.076087	7,92	4559409	YES
ENSG00000111530	CAND1	+	49	1	12	67278108	67278109	0.999991	0.266667	4,15	67278109
ENSG00000111875	ASF1A	+	186	1	6	118907837	118907838	0.999174	0.0930233	4,43	118907838
ENSG00000111885	MAN1A1	-	447	1	6	119177516	119177517	0.999584	0.1875	3,16	119177517
ENSG00000112146	FBXO9	+	181	1	6	53098097	53098098	0.999146	0.0675676	5,74	53098098
ENSG00000112249	ASCC3	-	445	1	6	100508772	100508773	0.999713	0.121212	4,33	100508773
ENSG00000112304	ACOT13	+	180	1	6	24702647	24702648	0.999141	0.15	3,20	24702648
ENSG00000112419	PHACTR2	+	191	1	6	143825761	143825762	0.999665	0.2	3,15	143825762
ENSG00000112531	QKI	+	192	1	6	163572212	163572213	0.999493	0.06	6100	163572213
ENSG00000112699	GMDS	-	442	1	6	2044629	2044630	0.999794	0.230769	3,13	2044630
ENSG00000113441	LNPEP	+	171	1	5	97032167	97032168	0.999096	0.0909091	4,44	97032168	YES
ENSG00000114054	PCCB	+	153	1	3	136332224	136332225	0.999875	0.148148	4,27	136332225
ENSG00000114739	ACVR2B	+	140	1	3	38488558	38488559	0.999146	0.0675676	5,74	38488559
ENSG00000114904	NEK4	-	414	1	3	52711342	52711343	0.999665	0.2	3,15	52711343	YES
ENSG00000114978	MOB1A	-	372	1	2	74155552	74155553	0.999987	0.0747664	8107	74155553	YES
ENSG00000115310	RTN4	-	370	1	2	54972895	54972896	0.999845	0.25	3,12	54972896
ENSG00000115365	LANCL1	-	384	1	2	210431549	210431550	0.999987	0.0564972	10177	210431550
ENSG00000115414	FN1	-	385	1	2	215361049	215361050	0.999746	0.125	4,32	215361050
ENSG00000115468	EFHD1	+	129	1	2	232682038	232682039	0.999805	0.0714286	6,84	232682039
ENSG00000116171	SCP2	+	4	1	1	53050891	53050892	1	0.0628019	13207	53050892
ENSG00000116209	TMEM59	-	249	1	1	54031720	54031721	0.99968	0.0833333	5,60	54031721
ENSG00000116747	RO60	+	11	1	1	193089087	193089088	0.999247	0.0694444	5,72	193089088
ENSG00000116962	NID1	-	268	1	1	236003290	236003291	1	0.454545	5,11	236003291
ENSG00000117054	ACADM	+	5	1	1	75763079	75763080	0.999975	0.138889	5,36	75763080
ENSG00000117450	PRDX1	-	244	1	1	45520087	45520088	0.999886	0.272727	3,11	45520088
ENSG00000117475	BLZF1	+	9	1	1	169391841	169391842	1	0.416667	5,12	169391842
ENSG00000117614	SYF2	-	242	1	1	25223029	25223030	0.999973	0.210526	4,19	25223030
ENSG00000117620	SLC35A3	+	6	1	1	100035124	100035125	0.999584	0.1875	3,16	100035125
ENSG00000117868	ESYT2	-	464	1	7	158732355	158732356	0.999339	0.0714286	5,70	158732356
ENSG00000117868	ESYT2	-	465	1	7	158732876	158732877	0.99988	0.0779221	6,77	158732877
ENSG00000118263	KLF7	-	383	1	2	207153992	207153993	0.999998	0.363636	4,11	207153993
ENSG00000118513	MYB	+	188	1	6	135186000	135186001	0.999492	0.176471	3,17	135186001
ENSG00000118515	SGK1	-	448	1	6	134170394	134170395	0.999957	0.190476	4,21	134170395
ENSG00000118518	RNF146	+	187	1	6	127286077	127286078	0.999423	0.0735294	5,68	127286078
ENSG00000118971	CCND2	+	40	1	12	4301491	4301492	0.999977	0.103448	6,58	4301492	YES
ENSG00000119596	YLPM1	+	67	1	14	74836129	74836130	0.999829	0.0731707	6,82	74836130
ENSG00000119844	AFTPH	+	114	1	2	64591689	64591690	1	0.416667	5,12	64591690
ENSG00000119900	OGFRL1	+	182	1	6	71308822	71308823	0.999845	0.25	3,12	71308823
ENSG00000121741	ZMYM2	+	53	1	13	20088252	20088253	0.999388	0.166667	3,18	20088253
ENSG00000121892	PDS5A	-	427	1	4	39898266	39898267	0.999999	0.176471	6,34	39898267
ENSG00000122417	ODF2L	-	255	1	1	86376568	86376569	0.999584	0.1875	3,16	86376569
ENSG00000122490	SLC66A2	-	363	1	18	79935236	79935237	1	0.357143	5,14	79935237
ENSG00000122565	CBX3	+	194	1	7	26213414	26213415	0.999735	0.214286	3,14	26213415
ENSG00000122591	FAM126A	-	452	1	7	22943001	22943002	0.999912	0.108696	5,46	22943002
ENSG00000122692	SMU1	-	480	1	9	33046056	33046057	0.999997	0.0769231	9117	33046057
ENSG00000122970	IFT81	+	52	1	12	110218485	110218486	0.999777	0.129032	4,31	110218486
ENSG00000123066	MED13L	-	300	1	12	116192585	116192586	1	0.333333	5,15	116192586
ENSG00000123091	RNF11	+	3	1	1	51272287	51272288	0.999817	0.0722892	6,83	51272288
ENSG00000123213	NLN	+	168	1	5	65825306	65825307	0.999141	0.15	3,20	65825307
ENSG00000123728	RAP2C	-	500	1	X	132204582	132204583	0.999696	0.0659341	6,91	132204583
ENSG00000124942	AHNAK	-	287	1	11	62516413	62516414	0.999665	0.2	3,15	62516414
ENSG00000125257	ABCC4	-	307	1	13	95019944	95019945	0.999998	0.157895	6,38	95019945	YES
ENSG00000125257	ABCC4	-	308	1	13	95105688	95105689	1	0.416667	5,12	95105689	YES
ENSG00000125821	DTD1	+	133	1	20	18631312	18631313	0.999886	0.272727	3,11	18631313
ENSG00000125868	DSTN	+	132	1	20	17608182	17608183	0.999746	0.125	4,32	17608183
ENSG00000127022	CANX	+	177	1	5	179723199	179723200	0.999584	0.1875	3,16	179723200
ENSG00000128872	TMOD2	+	72	1	15	51811362	51811363	0.999271	0.157895	3,19	51811363
ENSG00000129317	PUS7L	-	294	1	12	43721001	43721002	0.999806	0.133333	4,30	43721002
ENSG00000129810	SGO1	-	408	1	3	20167598	20167599	0.999492	0.176471	3,17	20167599
ENSG00000130119	GNL3L	+	233	1	X	54566571	54566572	0.999805	0.0714286	6,84	54566572
ENSG00000130413	STK33	-	284	1	11	8479448	8479449	0.999997	0.333333	4,12	8479449
ENSG00000130707	ASS1	+	226	1	9	130472787	130472788	0.999794	0.230769	3,13	130472788
ENSG00000131149	GSE1	+	80	1	16	85470032	85470033	0.999886	0.272727	3,11	85470033
ENSG00000131507	NDFIP1	+	175	1	5	142153063	142153064	0.999388	0.166667	3,18	142153064	YES
ENSG00000131791	PRKAB2	-	263	1	1	147155655	147155656	0.999462	0.0746269	5,67	147155656
ENSG00000132842	AP3B1	-	437	1	5	78288605	78288606	0.999998	0.363636	4,11	78288606
ENSG00000132964	CDK8	+	54	1	13	26312567	26312568	1	0.454545	5,11	26312568
ENSG00000133315	MACROD1	-	288	1	11	64091612	64091613	1	0.384615	5,13	64091613
ENSG00000133657	ATP13A3	-	424	1	3	194424690	194424691	0.999845	0.25	3,12	194424691
ENSG00000133731	IMPA1	-	470	1	8	81658278	81658279	1	0.121212	8,66	81658279
ENSG00000134146	DPH6	-	324	1	15	35371618	35371619	0.999999	0.277778	5,18	35371619
ENSG00000134371	CDC73	+	12	1	1	193252587	193252588	0.99979	0.0909091	5,55	193252588
ENSG00000134602	STK26	+	237	1	X	132052129	132052130	0.999886	0.272727	3,11	132052130
ENSG00000134755	DSC2	-	360	1	18	31066742	31066743	0.999584	0.1875	3,16	31066743	YES
ENSG00000134769	DTNA	+	103	1	18	34776628	34776629	0.999886	0.272727	3,11	34776629
ENSG00000134775	FHOD3	+	104	1	18	36582846	36582847	0.999886	0.272727	3,11	36582847
ENSG00000135540	NHSL1	-	449	1	6	138658306	138658307	0.999271	0.157895	3,19	138658307
ENSG00000135698	MPHOSPH6	-	340	1	16	82167764	82167765	0.999991	0.266667	4,15	82167765
ENSG00000135698	MPHOSPH6	-	341	1	16	82167925	82167926	0.999584	0.1875	3,16	82167926
ENSG00000136098	NEK3	-	305	1	13	52132778	52132779	0.999981	0.107143	6,56	52132779
ENSG00000136153	LMO7	+	58	1	13	75842905	75842906	0.999979	0.105263	6,57	75842906
ENSG00000136231	IGF2BP3	-	453	1	7	23310381	23310382	0.999991	0.0945946	7,74	23310382
ENSG00000136319	TTC5	-	310	1	14	20285507	20285508	0.999735	0.214286	3,14	20285508
ENSG00000136536	MARCHF7	+	121	1	2	159727620	159727621	0.999995	0.307692	4,13	159727621
ENSG00000136738	STAM	+	23	1	10	17685938	17685939	0.999735	0.214286	3,14	17685939
ENSG00000136758	YME1L1	-	270	1	10	27111611	27111612	0.999999	0.0873786	9103	27111612
ENSG00000136824	SMC2	+	223	1	9	104141151	104141152	0.999977	0.103448	6,58	104141152
ENSG00000137055	PLAA	-	479	1	9	26940759	26940760	1	0.357143	5,14	26940760
ENSG00000137273	FOXF2	+	178	1	6	1395485	1395486	0.999382	0.0724638	5,69	1395486
ENSG00000137285	TUBB2B	-	443	1	6	3224344	3224345	0.999591	0.111111	4,36	3224345
ENSG00000137802	MAPKBP1	+	71	1	15	41776822	41776823	0.999746	0.125	4,32	41776823
ENSG00000138031	ADCY3	-	367	1	2	24841209	24841210	0.999998	0.363636	4,11	24841210
ENSG00000138078	PREPL	-	369	1	2	44318798	44318799	0.999924	0.084507	6,71	44318799
ENSG00000138138	ATAD1	-	272	1	10	87815520	87815521	0.999735	0.214286	3,14	87815521
ENSG00000138600	SPPL2A	-	326	1	15	50706924	50706925	0.999388	0.166667	3,18	50706925
ENSG00000138698	RAP1GDS1	+	162	1	4	98443737	98443738	0.999294	0.0704225	5,71	98443738
ENSG00000139154	AEBP2	+	42	1	12	19509519	19509520	0.999998	0.363636	4,11	19509520
ENSG00000139323	POC1B	-	297	1	12	89420427	89420428	0.999544	0.108108	4,37	89420428
ENSG00000139370	SLC15A4	-	302	1	12	128802903	128802904	0.999998	0.363636	4,11	128802904
ENSG00000139737	SLAIN1	+	59	1	13	77728487	77728488	0.999271	0.157895	3,19	77728488
ENSG00000139915	MDGA2	-	316	1	14	47616368	47616369	0.999584	0.1875	3,16	47616369
ENSG00000140374	ETFA	-	330	1	15	76226382	76226383	0.999388	0.166667	3,18	76226383	YES
ENSG00000140386	SCAPER	-	331	1	15	76443923	76443924	0.999998	0.363636	4,11	76443924
ENSG00000140836	ZFHX3	-	339	1	16	72997989	72997990	1	0.294118	5,17	72997990
ENSG00000141068	KSR1	+	84	1	17	27504809	27504810	1	0.461538	6,13	27504810
ENSG00000141252	VPS53	-	343	1	17	695168	695169	0.999886	0.272727	3,11	695169
ENSG00000141404	GNAL	+	99	1	18	11827102	11827103	1	0.416667	5,12	11827103
ENSG00000141564	RPTOR	+	95	1	17	80581624	80581625	0.999994	0.185185	5,27	80581625
ENSG00000141564	RPTOR	+	96	1	17	80647824	80647825	0.999988	0.25	4,16	80647825
ENSG00000141564	RPTOR	+	97	1	17	80696527	80696528	0.999997	0.333333	4,12	80696528
ENSG00000142494	SLC47A1	+	83	1	17	19535246	19535247	0.999886	0.272727	3,11	19535247
ENSG00000142892	PIGK	-	251	1	1	77091597	77091598	0.999715	0.0555556	7126	77091598
ENSG00000142949	PTPRF	+	2	1	1	43596123	43596124	0.999886	0.272727	3,11	43596124	YES
ENSG00000143702	CEP170	-	269	1	1	243124551	243124552	0.999034	0.0657895	5,76	243124552
ENSG00000143771	CNIH4	+	18	1	1	224375987	224375988	0.999763	0.0689655	6,87	224375988	YES
ENSG00000143815	LBR	-	266	1	1	225402690	225402691	0.999997	0.0591398	11186	225402691
ENSG00000144455	SUMF1	-	405	1	3	4347848	4347849	0.999983	0.235294	4,17	4347849
ENSG00000144535	DIS3L2	+	128	1	2	231986019	231986020	0.999845	0.25	3,12	231986020
ENSG00000144711	IQSEC1	-	407	1	3	12907118	12907119	0.999735	0.214286	3,14	12907119
ENSG00000144713	RPL32	-	406	1	3	12835063	12835064	0.999198	0.0684932	5,73	12835064	YES
ENSG00000144741	SLC25A26	+	145	1	3	66289400	66289401	0.999794	0.230769	3,13	66289401
ENSG00000144746	ARL6IP5	+	146	1	3	69105482	69105483	0.999952	0.0736842	7,95	69105483	YES
ENSG00000145495	MARCHF6	+	166	1	5	10436580	10436581	0.999831	0.137931	4,29	10436581
ENSG00000145730	PAM	+	172	1	5	102995394	102995395	0.999271	0.157895	3,19	102995395
ENSG00000147050	KDM6A	+	231	1	X	44926660	44926661	1	0.357143	5,14	44926661
ENSG00000147649	MTDH	+	214	1	8	97726408	97726409	0.999339	0.0714286	5,70	97726409
ENSG00000147677	EIF3H	-	474	1	8	116643108	116643109	0.999794	0.230769	3,13	116643109
ENSG00000147853	AK3	-	478	1	9	4728158	4728159	0.999997	0.333333	4,12	4728159
ENSG00000147996	CBWD5	+	220	1	9	65676571	65676572	0.999937	0.173913	4,23	65676572
ENSG00000148700	ADD3	+	26	1	10	110134194	110134195	0.999794	0.230769	3,13	110134195	YES
ENSG00000149179	C11orf49	+	32	1	11	46996950	46996951	1	0.454545	5,11	46996951
ENSG00000149311	ATM	+	34	1	11	108332891	108332892	0.999566	0.078125	5,64	108332892
ENSG00000150712	MTMR12	-	432	1	5	32227255	32227256	0.999584	0.1875	3,16	32227256
ENSG00000150712	MTMR12	-	433	1	5	32301048	32301049	0.999845	0.25	3,12	32301049
ENSG00000150990	DHX37	-	301	1	12	124953789	124953790	0.999983	0.235294	4,17	124953790
ENSG00000151150	ANK3	-	271	1	10	60028932	60028933	0.999141	0.15	3,20	60028933
ENSG00000151576	QTRT2	+	150	1	3	114078620	114078621	0.999544	0.108108	4,37	114078621
ENSG00000152127	MGAT5	+	117	1	2	134151705	134151706	0.999794	0.230769	3,13	134151706
ENSG00000152193	OBI1	-	306	1	13	78642042	78642043	0.999991	0.266667	4,15	78642043
ENSG00000152229	PSTPIP2	-	361	1	18	45985292	45985293	0.999979	0.105263	6,57	45985293
ENSG00000152270	PDE3B	+	30	1	11	14715968	14715969	0.999988	0.25	4,16	14715969
ENSG00000152332	UHMK1	+	8	1	1	162520105	162520106	1	0.454545	5,11	162520106
ENSG00000152484	USP12	-	304	1	13	27067168	27067169	0.999294	0.0704225	5,71	27067169
ENSG00000153046	CDYL	+	179	1	6	4809754	4809755	0.999886	0.272727	3,11	4809755
ENSG00000153786	ZDHHC7	-	342	1	16	85011449	85011450	0.999635	0.114286	4,35	85011450
ENSG00000153904	DDAH1	-	254	1	1	85319139	85319140	0.999999	0.1	8,80	85319140
ENSG00000153976	HS3ST3A1	-	347	1	17	13584152	13584153	0.999973	0.210526	4,19	13584153
ENSG00000154229	PRKCA	+	92	1	17	66344261	66344262	0.999997	0.333333	4,12	66344262
ENSG00000154582	ELOC	-	469	1	8	73946222	73946223	0.999937	0.173913	4,23	73946223
ENSG00000155755	TMEM237	-	382	1	2	201624029	201624030	0.999271	0.157895	3,19	201624030
ENSG00000156017	CARNMT1	-	486	1	9	74981843	74981844	0.999977	0.103448	6,58	74981844
ENSG00000156298	TSPAN7	+	230	1	X	38688876	38688877	0.999735	0.214286	3,14	38688877
ENSG00000156469	MTERF3	-	471	1	8	96240484	96240485	0.999845	0.25	3,12	96240485
ENSG00000156504	FAM122B	-	503	1	X	134771622	134771623	0.999247	0.0694444	5,72	134771623
ENSG00000156869	FRRS1	-	257	1	1	99708164	99708165	0.999388	0.166667	3,18	99708165
ENSG00000157106	SMG1	-	335	1	16	18907238	18907239	0.999794	0.230769	3,13	18907239	YES
ENSG00000157193	LRP8	-	248	1	1	53318002	53318003	0.999141	0.15	3,20	53318003
ENSG00000157445	CACNA2D3	+	144	1	3	54446770	54446771	0.999998	0.363636	4,11	54446771
ENSG00000157764	BRAF	-	462	1	7	140723939	140723940	0.999493	0.105263	4,38	140723940
ENSG00000157827	FMNL2	+	119	1	2	152451250	152451251	0.999997	0.333333	4,12	152451251	YES
ENSG00000157890	MEGF11	-	328	1	15	66185678	66185679	1	0.333333	5,15	66185679
ENSG00000158321	AUTS2	+	198	1	7	70515478	70515479	0.999492	0.176471	3,17	70515479
ENSG00000159842	ABR	-	344	1	17	1153691	1153692	0.999845	0.25	3,12	1153692	YES
ENSG00000160007	ARHGAP35	+	107	1	19	47004991	47004992	0.999378	0.1	4,40	47004992
ENSG00000161533	ACOX1	-	353	1	17	75945208	75945209	0.999198	0.0550459	6109	75945209
ENSG00000162441	LZIC	-	239	1	1	9926885	9926886	0.999013	0.0888889	4,45	9926886
ENSG00000162604	TM2D1	-	250	1	1	61681192	61681193	0.999777	0.129032	4,31	61681193
ENSG00000162642	C1orf52	-	253	1	1	85252038	85252039	0.999713	0.121212	4,33	85252039
ENSG00000162819	BROX	+	17	1	1	222735127	222735128	0.999991	0.266667	4,15	222735128
ENSG00000162869	PPP1R21	+	113	1	2	48515074	48515075	0.999973	0.210526	4,19	48515075
ENSG00000162980	ARL5A	-	376	1	2	151802278	151802279	0.999096	0.0909091	4,44	151802279
ENSG00000163412	EIF4E3	-	417	1	3	71683003	71683004	0.999991	0.266667	4,15	71683004
ENSG00000163481	RNF25	-	386	1	2	218668181	218668182	0.999735	0.214286	3,14	218668182
ENSG00000163539	CLASP2	-	410	1	3	33498200	33498201	0.999871	0.0769231	6,78	33498201
ENSG00000163590	PPM1L	+	156	1	3	161075300	161075301	0.999957	0.190476	4,21	161075301
ENSG00000163689	CFAP20DC	-	415	1	3	58907360	58907361	0.999794	0.230769	3,13	58907361
ENSG00000163811	WDR43	+	110	1	2	28947548	28947549	0.99975	0.0877193	5,57	28947549
ENSG00000163939	PBRM1	-	413	1	3	52546893	52546894	0.999382	0.0724638	5,69	52546894	YES
ENSG00000163945	UVSSA	+	159	1	4	1389925	1389926	0.999735	0.214286	3,14	1389926
ENSG00000164066	INTU	+	164	1	4	127726092	127726093	0.999271	0.157895	3,19	127726093
ENSG00000164292	RHOBTB3	+	170	1	5	95795498	95795499	0.999806	0.133333	4,30	95795499
ENSG00000164758	MED30	+	215	1	8	117540134	117540135	0.999735	0.214286	3,14	117540135
ENSG00000165169	DYNLT3	-	493	1	X	37839484	37839485	0.999591	0.111111	4,36	37839485
ENSG00000165219	GAPVD1	+	225	1	9	125363400	125363401	0.999378	0.1	4,40	125363401
ENSG00000165238	WNK2	+	221	1	9	93287359	93287360	1	0.428571	6,14	93287360
ENSG00000165288	BRWD3	-	495	1	X	80672091	80672092	0.999013	0.0888889	4,45	80672092
ENSG00000165389	SPTSSA	-	315	1	14	34434825	34434826	0.999677	0.0652174	6,92	34434826
ENSG00000165476	REEP3	+	25	1	10	63622497	63622498	0.999584	0.1875	3,16	63622498	YES
ENSG00000165669	FAM204A	-	279	1	10	118310172	118310173	0.999996	0.0743802	9121	118310173
ENSG00000165959	CLMN	-	322	1	14	95206692	95206693	0.999886	0.272727	3,11	95206693
ENSG00000166140	ZFYVE19	+	70	1	15	40808971	40808972	0.999937	0.173913	4,23	40808972
ENSG00000166181	API5	+	31	1	11	43343238	43343239	0.999821	0.0516129	8155	43343239
ENSG00000166436	TRIM66	-	285	1	11	8669464	8669465	0.999886	0.272727	3,11	8669465
ENSG00000166788	SAAL1	-	286	1	11	18089094	18089095	0.999141	0.15	3,20	18089095
ENSG00000167962	ZNF598	-	333	1	16	2000766	2000767	0.999988	0.25	4,16	2000767
ENSG00000168234	TTC39C	+	101	1	18	24133876	24133877	0.999886	0.272727	3,11	24133877
ENSG00000168702	LRP1B	-	375	1	2	140350961	140350962	0.999998	0.363636	4,11	140350962
ENSG00000168916	ZNF608	-	441	1	5	124738167	124738168	0.999794	0.230769	3,13	124738168
ENSG00000169246	NPIPB3	-	336	1	16	21403548	21403549	1	0.384615	5,13	21403549
ENSG00000169570	DTWD2	-	440	1	5	118838027	118838028	0.999591	0.111111	4,36	118838028
ENSG00000169855	ROBO1	-	418	1	3	78597535	78597536	0.999701	0.0551181	7127	78597536
ENSG00000170310	STX8	-	346	1	17	9459766	9459767	0.999886	0.272727	3,11	9459767
ENSG00000170837	GPR27	+	147	1	3	71756162	71756163	0.99977	0.0892857	5,56	71756163
ENSG00000170876	TMEM43	+	139	1	3	14130574	14130575	0.999979	0.222222	4,18	14130575
ENSG00000171004	HS6ST2	-	502	1	X	132626307	132626308	0.999146	0.0675676	5,74	132626308
ENSG00000171132	PRKCE	+	111	1	2	45781945	45781946	0.999886	0.272727	3,11	45781946
ENSG00000171155	C1GALT1C1	-	499	1	X	120626138	120626139	0.999117	0.0540541	6111	120626139
ENSG00000171940	ZNF217	-	396	1	20	53570444	53570445	1	0.416667	5,12	53570445
ENSG00000172239	PAIP1	-	434	1	5	43527157	43527158	0.999831	0.137931	4,29	43527158
ENSG00000172292	CERS6	+	122	1	2	168770994	168770995	0.999294	0.0704225	5,71	168770995
ENSG00000172845	SP3	-	380	1	2	173908889	173908890	0.999141	0.15	3,20	173908890
ENSG00000172985	SH3RF3	+	116	1	2	109130228	109130229	1	0.333333	5,15	109130229
ENSG00000172986	GXYLT2	+	148	1	3	72977299	72977300	0.999174	0.0930233	4,43	72977300
ENSG00000172986	GXYLT2	+	149	1	3	72977369	72977370	0.999728	0.0862069	5,58	72977370
ENSG00000173611	SCAI	-	488	1	9	124946474	124946475	0.999388	0.166667	3,18	124946475
ENSG00000173638	SLC19A1	-	403	1	21	45518092	45518093	0.999735	0.214286	3,14	45518093
ENSG00000173674	EIF1AX	-	492	1	X	20124694	20124695	0.999946	0.0895522	6,67	20124695
ENSG00000173705	SUSD5	-	409	1	3	33150510	33150511	0.999893	0.153846	4,26	33150511
ENSG00000173757	STAT5B	-	348	1	17	42240339	42240340	0.999845	0.25	3,12	42240340
ENSG00000174106	LEMD3	+	48	1	12	65207127	65207128	1	0.416667	5,12	65207128
ENSG00000174460	ZCCHC12	+	236	1	X	118826867	118826868	0.999271	0.157895	3,19	118826868
ENSG00000174469	CNTNAP2	+	207	1	7	148417581	148417582	0.999271	0.157895	3,19	148417582
ENSG00000174501	ANKRD36C	-	374	1	2	95852273	95852274	1	0.461538	6,13	95852274
ENSG00000175066	GK5	-	422	1	3	142159040	142159041	0.999845	0.25	3,12	142159041
ENSG00000175093	SPSB4	+	154	1	3	141071692	141071693	0.999991	0.266667	4,15	141071693
ENSG00000175198	PCCA	+	61	1	13	100463791	100463792	0.999998	0.363636	4,11	100463792
ENSG00000176018	LYSMD3	-	438	1	5	90516029	90516030	0.999957	0.125	5,40	90516030
ENSG00000176105	YES1	-	355	1	18	721958	721959	0.999977	0.103448	6,58	721959
ENSG00000176105	YES1	-	356	1	18	723552	723553	0.999382	0.0724638	5,69	723553
ENSG00000176124	DLEU1	+	55	1	13	50505651	50505652	1	0.333333	5,15	50505652
ENSG00000176946	THAP4	-	389	1	2	241617603	241617604	0.999997	0.333333	4,12	241617604
ENSG00000176946	THAP4	-	390	1	2	241636400	241636401	0.999735	0.214286	3,14	241636401
ENSG00000177119	ANO6	+	44	1	12	45431906	45431907	0.999597	0.0793651	5,63	45431907
ENSG00000177150	FAM210A	-	358	1	18	13664792	13664793	0.999378	0.1	4,40	13664793
ENSG00000177917	ARL6IP6	+	120	1	2	152760295	152760296	0.999886	0.272727	3,11	152760296
ENSG00000178425	NT5DC1	+	185	1	6	116247116	116247117	0.999665	0.2	3,15	116247117
ENSG00000178996	SNX18	+	167	1	5	54537277	54537278	0.999845	0.25	3,12	54537278
ENSG00000179397	CATSPERE	+	21	1	1	244573707	244573708	1	0.416667	5,12	244573708
ENSG00000179889	PDXDC1	+	77	1	16	14981281	14981282	1	0.25	6,24	14981282
ENSG00000179912	R3HDM2	-	295	1	12	57253888	57253889	0.999597	0.0793651	5,63	57253889	YES
ENSG00000181061	HIGD1A	-	411	1	3	42783748	42783749	0.999271	0.157895	3,19	42783749
ENSG00000181404	WASHC1	-	476	1	9	18080	18081	0.999936	0.0869565	6,69	18081
ENSG00000181555	SETD2	-	412	1	3	47033436	47033437	0.999735	0.214286	3,14	47033437	YES
ENSG00000181826	RELL1	-	426	1	4	37611452	37611453	0.999141	0.15	3,20	37611453
ENSG00000182240	BACE2	+	137	1	21	41202256	41202257	0.999735	0.214286	3,14	41202257
ENSG00000182287	AP1S2	-	491	1	X	15826924	15826925	0.999544	0.108108	4,37	15826925
ENSG00000182552	RWDD4	-	430	1	4	183639914	183639915	0.999437	0.102564	4,39	183639915
ENSG00000182628	SKA2	-	350	1	17	59125529	59125530	0.999794	0.230769	3,13	59125530
ENSG00000182827	ACBD3	-	267	1	1	226145797	226145798	0.999308	0.0566038	6106	226145798
ENSG00000184182	UBE2F	+	130	1	2	238041930	238041931	0.999957	0.125	5,40	238041931
ENSG00000184277	TM2D3	-	332	1	15	101628085	101628086	0.999986	0.15625	5,32	101628086
ENSG00000184304	PRKD1	-	314	1	14	29870347	29870348	0.999998	0.363636	4,11	29870348
ENSG00000184575	XPOT	+	47	1	12	64449371	64449372	0.999034	0.0657895	5,76	64449372
ENSG00000184640	SEPTIN9	+	94	1	17	77379776	77379777	0.999997	0.333333	4,12	77379777
ENSG00000184863	RBM33	+	208	1	7	155655164	155655165	0.999999	0.263158	5,19	155655165	YES
ENSG00000185485	SDHAP1	-	425	1	3	195963693	195963694	1	0.384615	5,13	195963694
ENSG00000185627	PSMD13	+	27	1	11	245522	245523	1	0.454545	5,11	245523
ENSG00000185917	SETD4	-	402	1	21	36046739	36046740	1	0.291667	7,24	36046740
ENSG00000187189	TSPYL4	-	446	1	6	116250124	116250125	0.999013	0.0888889	4,45	116250125
ENSG00000188338	SLC38A3	+	143	1	3	50217680	50217681	0.999831	0.137931	4,29	50217681
ENSG00000188559	RALGAPA2	-	393	1	20	20389776	20389777	0.999909	0.16	4,25	20389777
ENSG00000188846	RPL14	+	141	1	3	40462801	40462802	0.999808	0.0925926	5,54	40462802
ENSG00000188848	BEND4	-	428	1	4	42112208	42112209	0.999096	0.0909091	4,44	42112209
ENSG00000189283	FHIT	-	416	1	3	61151825	61151826	0.999886	0.272727	3,11	61151826
ENSG00000196208	GREB1	+	108	1	2	11642470	11642471	0.999388	0.166667	3,18	11642471
ENSG00000196323	ZBTB44	-	291	1	11	130228272	130228273	0.999933	0.07	7100	130228273
ENSG00000196367	TRRAP	+	202	1	7	99014092	99014093	0.999388	0.166667	3,18	99014093	YES
ENSG00000196586	MYO6	+	183	1	6	75915190	75915191	0.999973	0.0804598	7,87	75915191
ENSG00000196914	ARHGEF12	+	36	1	11	120488682	120488683	0.999996	0.0860215	8,93	120488683	YES
ENSG00000197045	GMFB	-	318	1	14	54477324	54477325	0.999382	0.0724638	5,69	54477325
ENSG00000197170	PSMD12	-	352	1	17	67361934	67361935	0.999993	0.285714	4,14	67361935
ENSG00000197555	SIPA1L1	+	66	1	14	71391654	71391655	0.999886	0.272727	3,11	71391655	YES
ENSG00000197601	FAR1	+	29	1	11	13730955	13730956	0.999546	0.0612245	6,98	13730956	YES
ENSG00000198157	HMGN5	-	496	1	X	81114556	81114557	0.999994	0.130435	6,46	81114557
ENSG00000198380	GFPT1	-	371	1	2	69322355	69322356	0.999992	0.172414	5,29	69322356
ENSG00000198648	STK39	-	379	1	2	167954186	167954187	0.999924	0.084507	6,71	167954187
ENSG00000198791	CNOT7	-	466	1	8	17231649	17231650	0.999675	0.117647	4,34	17231650
ENSG00000198793	MTOR	-	240	1	1	11229103	11229104	0.999995	0.307692	4,13	11229104
ENSG00000198833	UBE2J1	-	444	1	6	89328749	89328750	0.999406	0.0582524	6103	89328750	YES
ENSG00000198862	LTN1	-	401	1	21	28928408	28928409	0.999665	0.2	3,15	28928409
ENSG00000198898	CAPZA2	+	205	1	7	116918502	116918503	0.999585	0.0522388	7134	116918503
ENSG00000198911	SREBF2	+	138	1	22	41907238	41907239	0.999959	0.0555556	9162	41907239
ENSG00000204778	CBWD4P	-	484	1	9	65306459	65306460	0.999957	0.190476	4,21	65306460
ENSG00000205339	IPO7	+	28	1	11	9446796	9446797	0.999339	0.0714286	5,70	9446797	YES
ENSG00000206053	JPT2	+	76	1	16	1701621	1701622	0.999585	0.0522388	7134	1701622
ENSG00000213186	TRIM59	-	423	1	3	160435683	160435684	0.999713	0.121212	4,33	160435684
ENSG00000213341	CHUK	-	277	1	10	100189265	100189266	0.999375	0.0576923	6104	100189266
ENSG00000213341	CHUK	-	278	1	10	100229457	100229458	0.999993	0.0697674	9129	100229458
ENSG00000213639	PPP1CB	+	109	1	2	28801617	28801618	0.999314	0.097561	4,41	28801618	YES
ENSG00000214050	FBXO16	-	467	1	8	28440875	28440876	0.999886	0.272727	3,11	28440876
ENSG00000215126	CBWD6	-	481	1	9	41155331	41155332	0.999492	0.176471	3,17	41155332
ENSG00000221914	PPP2R2A	+	211	1	8	26319713	26319714	0.999492	0.176471	3,17	26319714
ENSG00000223804	AC244669.1	-	259	1	1	120341811	120341812	0.999141	0.15	3,20	120341812
ENSG00000230590	FTX	-	494	1	X	74076915	74076916	0.999584	0.1875	3,16	74076916
ENSG00000230896	AL604028.1	-	245	1	1	45696471	45696472	0.999665	0.2	3,15	45696472
ENSG00000231527	FAM27C	+	219	1	9	61968944	61968945	0.999995	0.307692	4,13	61968945
ENSG00000236723	AL606760.2	-	247	1	1	53210775	53210776	1	0.384615	5,13	53210776
ENSG00000241399	CD302	-	378	1	2	159769014	159769015	0.999986	0.15625	5,32	159769015
ENSG00000243317	STMP1	+	206	1	7	135675191	135675192	0.999735	0.214286	3,14	135675192	YES
ENSG00000244306	DUXAP10	-	309	1	14	19318169	19318170	0.999993	0.285714	4,14	19318170
ENSG00000245694	CRNDE	-	338	1	16	54918929	54918930	0.999845	0.25	3,12	54918930
ENSG00000253366	GUSBP16	+	169	1	5	70775894	70775895	0.999665	0.2	3,15	70775895
ENSG00000261150	EPPK1	-	475	1	8	143857745	143857746	0.999388	0.166667	3,18	143857746
ENSG00000263731	AC145207.5	-	354	1	17	81878609	81878610	0.999993	0.285714	4,14	81878610
ENSG00000265241	RBM8A	-	261	1	1	145922293	145922294	0.999198	0.0684932	5,73	145922294
ENSG00000265496	AC100778.3	+	105	1	18	49490476	49490477	0.999886	0.272727	3,11	49490477
ENSG00000270647	TAF15	+	88	1	17	35844630	35844631	0.999388	0.166667	3,18	35844631
ENSG00000271601	LIX1L	-	262	1	1	145935363	145935364	0.999965	0.0566038	9159	145935364
ENSG00000272150	NBPF25P	-	260	1	1	145573597	145573598	0.999979	0.222222	4,18	145573598
ENSG00000273033	LINC02035	+	152	1	3	122887746	122887747	0.999845	0.25	3,12	122887747
ENSG00000276256	AC011043.1	-	505	1	GL000195.1	42995	42996	1	0.454545	5,11	42996
ENSG00000277991	FP236241.1	-	400	1	21	7680130	7680131	0.999388	0.166667	3,18	7680131
ENSG00000279605	AC067930.5	+	216	1	8	143580162	143580163	0.999635	0.114286	4,35	143580163
ENSG00000280145	CU638689.4	-	398	1	21	6665308	6665309	0.999868	0.1	5,50	6665309
ENSG00000280145	CU638689.4	-	399	1	21	6665468	6665469	0.999955	0.0744681	7,94	6665469
ENSG00000280441	FP236383.3	+	136	1	21	8426607	8426608	0.999665	0.2	3,15	8426608
ENSG00000283196	LSP1P5	-	373	1	2	89574173	89574174	0.999988	0.25	4,16	89574174
ENSG00000285756	BX890604.1	-	489	1	X	3929335	3929336	0.999492	0.176471	3,17	3929336
ENSG00000286619	AC119673.2	+	13	1	1	205895651	205895652	0.999492	0.176471	3,17	205895652
ENSG00000286945	AL513478.4	-	485	1	9	66084953	66084954	0.999886	0.272727	3,11	66084954
ENSG00000287022	AC079841.2	-	421	1	3	121413552	121413553	0.999998	0.363636	4,11	121413553
ENSG00000287460	AL442636.1	+	56	1	13	54648598	54648599	0.999998	0.363636	4,11	54648599
ENSG00000288632	AC133555.6	-	337	1	16	29523963	29523964	0.999794	0.230769	3,13	29523964
