# Supplementary material for: CRISPR/Cas13 sgRNA‐Mediated RNA–RNA Interaction Mapping in Live Cells with APOBEC RNA Editing
Source: Adv Sci (Weinh). 2024 Oct 11;11(45):2409004. doi: 10.1002/advs.202409004 (PMC11615753; doi:10.1002/advs.202409004)
Supplement: Supplementary file 10 — Supporting Information [file ADVS-11-2409004-s013.xlsx]

## Sheet: Sup_Table_9
Supplementary Table 9. List of differentially expressed genes in cells transfected with NBR2 sgRNAs and treated with and without Dox. 293T cells stably expressing sgRNAs targeting NBR2 were cultured with or without Dox for 48 hours. Differentially expressed genes were identified by RNA-seq analysis.
Gene ID	Gene Symbol	logFC	logCPM	P Value	FDR	NBR2-without-Dox-1	NBR2-without-Dox-2	NBR2-with-Dox-1	NBR2-with-Dox-2
ENSG00000276312	AL353644.2	-5.39462	0.859532	3.53696e-66	7.14395e-62	141	230	4	7
ENSG00000249948	GBA3	-2.54127	0.106757	1.61234e-20	1.6283e-16	174	19	23	18
ENSG00000277739	5_8S_rRNA	1.22928	7.83413	6.38745e-17	4.30045e-13	5619	8686	15556	28103
ENSG00000200488	RN7SKP203	1.03617	4.18792	1.27555e-11	6.44091e-08	530	722	1322	1944
ENSG00000275757	5_8S_rRNA	0.983003	6.66023	2.30038e-11	9.29263e-08	3016	4117	7663	10067
ENSG00000170324	FRMPD2	1.35337	0.777796	3.73667e-10	1.25789e-06	55	44	130	191
ENSG00000198899	MT-ATP6	0.850568	9.03177	5.21535e-09	1.50485e-05	19376	19980	36745	53051
ENSG00000264940	SNORD3C	0.898728	3.5921	8.08477e-09	2.0412e-05	467	418	918	1137
ENSG00000198712	MT-CO2	0.753624	8.48889	2.23869e-07	0.000475362	13223	14934	25361	34386
ENSG00000281383	FP671120.7	-0.795232	3.9489	2.35351e-07	0.000475362	1372	706	676	800
ENSG00000177954	RPS27	0.750129	6.56305	3.07493e-07	0.000564613	3284	4125	6598	9144
ENSG00000226965	AC073114.1	0.852755	2.17786	8.10436e-07	0.0013641	174	163	311	461
ENSG00000185201	IFITM2	1.36931	-0.332388	1.11024e-06	0.00172497	18	26	58	87
ENSG00000198763	MT-ND2	0.704189	8.38547	1.29031e-06	0.00186155	12956	13839	23485	31321
ENSG00000198938	MT-CO3	0.676415	9.86323	3.16218e-06	0.00406963	36796	38746	65360	85948
ENSG00000162981	LRATD1	1.26625	-0.26078	3.41421e-06	0.00406963	29	20	60	90
ENSG00000263563	UBBP4	-1.39153	-0.65119	3.42528e-06	0.00406963	24	69	19	26
ENSG00000210140	MT-TC	0.731554	2.71379	9.09125e-06	0.0102014	256	262	355	773
ENSG00000274917	RNA5-8SN5	0.663343	4.37507	1.18199e-05	0.0125652	770	918	1154	2350
ENSG00000198888	MT-ND1	0.632938	9.00515	1.30344e-05	0.0131635	20297	22132	35595	46928
ENSG00000205592	MUC19	1.22784	-0.412915	1.47934e-05	0.0142285	25	20	44	92
ENSG00000261514	LINC01976	1.15868	-0.21964	1.73865e-05	0.0159624	25	28	64	86
ENSG00000244642	RN7SL396P	-1.93978	-1.82054	1.92683e-05	0.0169209	14	29	8	6
ENSG00000198727	MT-CYB	0.61529	9.78434	2.21616e-05	0.0186508	36187	37231	58856	83115
ENSG00000210135	MT-TN	0.752632	1.90092	2.44357e-05	0.0197421	152	139	221	412
ENSG00000184678	H2BC21	0.610419	7.13345	2.83748e-05	0.0220429	5396	6295	9394	13156
ENSG00000263655	AC090125.1	1.76494	-1.66809	5.84395e-05	0.0437171	6	7	21	36
ENSG00000224294	PINCR	0.981966	0.0778609	7.63287e-05	0.0546273	31	41	64	119
ENSG00000102195	GPR50	0.653082	2.56168	7.8433e-05	0.0546273	260	221	406	544
ENSG00000243279	PRAF2	0.703962	1.77687	8.87904e-05	0.0597796	133	138	241	314
ENSG00000106211	HSPB1	0.586308	4.2912	0.000106337	0.0692834	830	817	1323	1784
ENSG00000243978	RTL9	1.05483	-0.376938	0.00015546	0.0981247	25	25	49	84
ENSG00000201098	RNY1	0.679586	1.59115	0.000178507	0.103625	116	123	251	216
ENSG00000128965	CHAC1	0.695303	1.57462	0.000179282	0.103625	117	120	177	317
ENSG00000131080	EDA2R	0.648347	2.08762	0.000185159	0.103625	181	165	279	408
ENSG00000181444	ZNF467	0.777418	0.833284	0.000187852	0.103625	66	69	122	171
ENSG00000198840	MT-ND3	0.547123	6.13283	0.000189826	0.103625	3013	2996	4781	6202
ENSG00000168918	INPP5D	0.760009	0.851842	0.000247405	0.131502	75	63	125	170
ENSG00000273142	LINC02604	0.67883	1.41519	0.000363684	0.188351	92	121	156	284
ENSG00000198695	MT-ND6	0.514688	7.72874	0.000398404	0.201174	9421	9005	13839	19321
ENSG00000019991	HGF	1.00359	-0.540903	0.000410156	0.202057	20	25	52	62
ENSG00000234648	AL162151.2	0.695696	1.0743	0.000428275	0.205447	69	96	157	177
ENSG00000214646	COMMD4P1	1.02131	-0.481361	0.000465674	0.205447	22	25	46	76
ENSG00000200169	RNU5D-1	0.846613	0.108244	0.000475041	0.205447	32	46	70	109
ENSG00000128342	LIF	0.714422	0.941723	0.000492382	0.205447	75	75	128	184
ENSG00000206652	RNU1-1	0.508039	6.88153	0.000493452	0.205447	4503	5726	8170	9966
ENSG00000140678	ITGAX	1.77703	-2.11691	0.000495234	0.205447	7	2	14	26
ENSG00000225614	ZNF469	0.769723	0.548402	0.000500293	0.205447	55	56	91	151
ENSG00000260220	CCDC187	1.35985	-1.44991	0.000506167	0.205447	9	10	29	33
ENSG00000242012	AC084211.1	1.83817	-2.20478	0.000516738	0.205447	4	4	16	21
ENSG00000091482	SMPX	1.13621	-0.967305	0.000518754	0.205447	17	14	34	53
ENSG00000188037	CLCN1	0.988779	-0.607939	0.000617547	0.23987	23	20	54	53
ENSG00000142676	RPL11	0.49198	7.86224	0.000706774	0.269348	9700	10662	15476	20456
ENSG00000126583	PRKCG	0.73373	0.588435	0.000744991	0.27837	64	52	98	147
ENSG00000267372	AC005330.1	1.48819	-1.67105	0.000758012	0.27837	4	11	22	32
ENSG00000125885	MCM8	0.842623	-0.0635985	0.000797014	0.285188	41	28	69	87
ENSG00000198886	MT-ND4	0.485253	10.2418	0.000804819	0.285188	60765	46031	78689	108848
ENSG00000273730	5_8S_rRNA	-1.02561	-0.689131	0.000838971	0.289564	35	48	29	22
ENSG00000125534	PPDPF	0.502848	4.44076	0.000845839	0.289564	857	1030	1366	2035
ENSG00000228526	MIR34AHG	0.490329	5.23492	0.000934419	0.312414	1645	1654	2314	3592
ENSG00000196747	H2AC13	0.481644	7.08824	0.00094385	0.312414	5552	6397	8543	12657
ENSG00000273542	H4C12	0.47982	7.7687	0.000958989	0.312414	8760	10399	13275	20903
ENSG00000168062	BATF2	1.00475	-0.745746	0.00103549	0.325888	20	19	38	62
ENSG00000104722	NEFM	0.486998	5.06624	0.00103951	0.325888	1523	1418	2153	3046
ENSG00000231991	ANXA2P2	-1.36309	-1.69255	0.00104875	0.325888	25	18	10	11
ENSG00000104979	C19orf53	0.495	4.03707	0.00116028	0.34478	676	755	1079	1460
ENSG00000196878	LAMB3	0.986222	-0.685435	0.00116081	0.34478	24	17	44	59
ENSG00000168065	SLC22A11	1.20519	-1.37078	0.00118765	0.34478	7	15	25	40
ENSG00000200795	RNU4-1	0.634064	1.15791	0.0011924	0.34478	89	92	143	214
ENSG00000280107	AL022393.1	0.803323	0.0382259	0.00121224	0.34478	45	31	65	104
ENSG00000228253	MT-ATP8	0.486291	4.44433	0.00122135	0.34478	1090	825	1430	1930
ENSG00000203950	RTL8A	0.489311	4.28003	0.00122904	0.34478	747	949	1201	1837
ENSG00000111319	SCNN1A	1.34396	-1.63352	0.00129333	0.357844	12	5	14	42
ENSG00000153930	ANKFN1	0.650513	0.999695	0.00132059	0.360451	87	74	128	193
ENSG00000233954	UQCRHL	0.642617	0.972329	0.00137018	0.368998	89	69	139	170
ENSG00000260170	AC090527.2	1.44024	-1.87572	0.00144151	0.383099	7	6	22	23
ENSG00000243137	PSG4	-0.580314	1.65707	0.00147534	0.387	198	197	136	199
ENSG00000223720	AL109659.1	0.686778	0.655976	0.00152887	0.3959	55	69	98	157
ENSG00000204709	LINC01556	1.50455	-1.94831	0.00160058	0.409223	5	7	15	29
ENSG00000181649	PHLDA2	0.716331	0.438626	0.00181618	0.45288	47	58	82	139
ENSG00000256092	SBNO1-AS1	0.691727	0.442276	0.00181618	0.45288	53	53	94	122
ENSG00000239039	SNORD13	0.592696	1.4132	0.00186021	0.454637	90	130	165	259
ENSG00000129244	ATP1B2	0.540693	2.0697	0.00186825	0.454637	171	186	262	399
ENSG00000185070	FLRT2	0.676495	0.600738	0.00190938	0.459114	60	60	93	152
ENSG00000238755	LINC02006	0.884139	-0.613873	0.0021182	0.498078	27	18	53	51
ENSG00000178464	RPL10P16	-0.550087	1.84049	0.00212074	0.498078	248	198	161	223
ENSG00000285939	AC034268.2	1.12922	-1.25366	0.00218951	0.508318	9	16	27	43
ENSG00000115255	REEP6	0.506178	2.62984	0.00223704	0.511079	263	273	371	603
ENSG00000212907	MT-ND4L	0.443971	7.53853	0.00225201	0.511079	10114	6588	11013	17920
ENSG00000163873	GRIK3	0.878842	-0.591834	0.00231902	0.52044	21	25	48	59
ENSG00000236230	AL356108.1	0.733438	0.224237	0.002385	0.529364	44	46	60	134
ENSG00000177855	CACYBPP2	-0.851818	-0.523085	0.00248313	0.545155	48	43	25	39
ENSG00000180818	HOXC10	0.750448	0.011148	0.00256381	0.554996	34	42	64	99
ENSG00000006025	OSBPL7	0.534299	1.90186	0.00258291	0.554996	152	166	241	342
ENSG00000274565	AC080038.1	0.936574	-0.767239	0.00271543	0.577328	21	19	29	70
ENSG00000101222	SPEF1	-0.843677	-0.546829	0.00275873	0.580425	39	50	25	38
ENSG00000137449	CPEB2	0.673728	0.411657	0.00281285	0.585711	52	53	81	133
ENSG00000100385	IL2RB	1.26446	-1.65771	0.00288333	0.594261	10	7	24	28
ENSG00000112742	TTK	-0.434088	6.35093	0.00298727	0.609463	5149	4750	3738	5546
ENSG00000159840	ZYX	0.438848	5.24539	0.00302855	0.611706	1707	1686	2375	3445
ENSG00000227063	RPL41P1	0.491328	2.46882	0.0032639	0.652715	230	251	360	493
ENSG00000124222	STX16	0.824792	-0.424937	0.00333197	0.659796	30	24	41	82
ENSG00000205578	POM121B	0.451627	3.72541	0.00337394	0.661621	583	591	857	1163
ENSG00000258102	MAP1LC3B2	0.914389	-0.839532	0.00340691	0.661661	28	10	37	54
ENSG00000158859	ADAMTS4	0.841887	-0.51222	0.00351799	0.66889	20	30	41	74
ENSG00000276966	H4C5	0.424637	7.11763	0.00352807	0.66889	6060	6430	8822	12327
ENSG00000105479	CCDC114	0.893076	-0.711018	0.00358376	0.66889	22	20	42	57
ENSG00000279928	DDX11L17	1.12489	-1.43694	0.00359272	0.66889	10	12	18	44
ENSG00000233358	AL035401.1	0.564566	1.26636	0.00360971	0.66889	115	87	145	236
ENSG00000171596	NMUR1	0.775621	-0.347374	0.00374018	0.686764	33	25	52	74
ENSG00000210196	MT-TP	0.444224	3.73468	0.00382765	0.696494	624	562	927	1069
ENSG00000124762	CDKN1A	0.432823	4.55261	0.00395156	0.712621	1014	1087	1409	2212
ENSG00000127578	WFIKKN1	0.621302	0.695461	0.00400469	0.715811	60	71	104	152
ENSG00000170006	TMEM154	0.589355	0.84147	0.00404493	0.716354	68	79	121	158
ENSG00000280435	AC006058.4	0.983465	-1.11493	0.00407866	0.716354	18	12	27	49
ENSG00000258199	AC073896.4	1.08148	-1.39349	0.00413023	0.719158	15	8	26	36
ENSG00000266240	MIR5091	1.285	-1.81364	0.00421582	0.723161	8	7	17	30
ENSG00000254768	AC104009.1	0.700789	0.118217	0.00422482	0.723161	41	43	68	106
ENSG00000110492	MDK	0.424011	5.09341	0.00426221	0.72343	1500	1569	2166	3029
ENSG00000166924	NYAP1	0.773735	-0.357208	0.00442748	0.745218	35	23	45	82
ENSG00000185847	LINC01405	1.40661	-2.0103	0.00446767	0.745769	6	6	15	26
ENSG00000115257	PCSK4	0.568774	1.07402	0.00451747	0.747901	95	81	124	210
ENSG00000099866	MADCAM1	0.886504	-0.818069	0.00460778	0.752352	18	21	36	56
ENSG00000176746	MAGEB6	1.11217	-1.54783	0.00465079	0.752352	10	10	25	30
ENSG00000089327	FXYD5	0.448769	3.18187	0.00465611	0.752352	404	402	548	854
ENSG00000229291	LINC02768	1.26601	-1.8979	0.00479734	0.769021	5	9	20	23
ENSG00000167996	FTH1	0.418487	5.0469	0.00486911	0.769477	1397	1579	1924	3185
ENSG00000139239	RPL14P1	0.500783	1.8482	0.00487637	0.769477	145	165	242	309
ENSG00000077080	ACTL6B	1.19546	-1.78714	0.00503784	0.785227	8	8	18	29
ENSG00000129152	MYOD1	0.916558	-1.04886	0.00505394	0.785227	16	16	39	37
ENSG00000181790	ADGRB1	0.468315	2.43446	0.00517505	0.795421	237	238	326	512
ENSG00000213199	ASIC3	0.486905	1.98648	0.00519831	0.795421	164	180	253	357
ENSG00000143217	NECTIN4	0.675634	0.136915	0.00533072	0.809548	40	46	69	106
ENSG00000177098	SCN4B	0.556138	0.989518	0.00544114	0.819743	84	82	128	181
ENSG00000170906	NDUFA3	0.418486	4.39064	0.00547902	0.819743	897	990	1327	1858
ENSG00000236449	AC010894.2	-0.406548	5.75354	0.00568873	0.840359	3627	2874	2530	3656
ENSG00000230454	U73166.1	0.572063	0.863888	0.00571344	0.840359	77	74	115	170
ENSG00000250994	AC005355.1	1.25229	-1.83554	0.0057538	0.840359	7	8	16	30
ENSG00000139626	ITGB7	0.754892	-0.38255	0.00579018	0.840359	31	26	51	71
ENSG00000288088	AL606923.2	0.50559	1.60981	0.00582485	0.840359	142	121	189	285
ENSG00000286863	AL513166.1	0.573018	0.856765	0.00606509	0.858596	73	77	116	167
ENSG00000128165	ADM2	0.727391	-0.280102	0.00609264	0.858596	29	33	56	74
ENSG00000224514	LINC00620	1.01582	-1.38347	0.00609394	0.858596	15	9	24	38
ENSG00000187013	LINC02875	1.12755	-1.54791	0.00612129	0.858596	10	10	21	35
ENSG00000240087	RPSAP12	0.435853	3.04751	0.00619523	0.862974	329	406	553	692
ENSG00000157613	CREB3L1	0.491364	1.75106	0.0063142	0.873522	141	150	222	293
ENSG00000197958	RPL12	0.395009	8.63016	0.00641359	0.881236	17237	18812	24694	35262
ENSG00000286260	AC092604.1	1.53891	-2.27786	0.00650712	0.883575	4	5	10	24
ENSG00000188385	JAKMIP3	0.529541	1.26442	0.00652716	0.883575	95	109	142	235
ENSG00000229644	NAMPTP1	-0.890531	-0.919823	0.00656185	0.883575	31	37	25	21
ENSG00000009709	PAX7	0.493366	1.69063	0.00660799	0.883896	151	129	192	311
ENSG00000232677	LINC00665	0.496357	1.62587	0.00680435	0.904173	140	127	186	294
ENSG00000230373	GOLGA6L5P	0.528983	1.16243	0.0069139	0.912726	97	93	137	212
ENSG00000123384	LRP1	0.396917	5.70477	0.00696421	0.913397	2404	2342	3136	4816
ENSG00000174125	TLR1	0.63837	0.204221	0.00701883	0.914621	54	38	72	110
ENSG00000228594	FNDC10	0.421326	3.32781	0.00734228	0.945656	456	446	613	921
ENSG00000223638	RFPL4A	1.418	-2.34262	0.00736698	0.945656	5	4	13	18
ENSG00000184908	CLCNKB	0.752984	-0.482289	0.00739745	0.945656	31	22	49	64
ENSG00000131469	RPL27	0.38775	7.77358	0.00756055	0.957313	9611	10356	13763	19192
ENSG00000196436	NPIPB15	0.540091	1.02081	0.00758343	0.957313	75	96	118	201
ENSG00000167995	BEST1	0.884778	-1.07751	0.00789476	0.983008	15	17	33	42
ENSG00000140481	CCDC33	1.21838	-1.77554	0.00797426	0.983008	4	12	16	32
ENSG00000232624	LINC01517	1.15782	-1.7475	0.00797426	0.983008	10	7	14	35
ENSG00000139200	PIANP	0.509115	1.32742	0.00798165	0.983008	107	108	155	234
ENSG00000160838	LRRC71	0.58759	0.496139	0.0080694	0.983045	64	52	82	141
ENSG00000102271	KLHL4	0.79387	-0.679036	0.00810819	0.983045	23	22	42	57
ENSG00000224805	LINC00853	1.40607	-2.21974	0.00812796	0.983045	5	5	16	18
ENSG00000287261	AL139243.1	-0.627245	0.129258	0.00822549	0.988919	75	62	42	71
ENSG00000142669	SH3BGRL3	0.419858	3.06469	0.00851376	1	361	389	545	715
ENSG00000204442	FAM155A	0.451225	2.14471	0.00875527	1	197	194	256	429
ENSG00000274717	AL049757.1	0.843592	-0.913861	0.00878366	1	11	26	32	53
ENSG00000283199	C13orf46	0.887706	-1.12377	0.00895861	1	18	13	30	43
ENSG00000206113	CFAP99	0.620304	0.262907	0.00900677	1	50	47	65	127
ENSG00000239498	AC019211.1	1.03687	-1.53543	0.00912356	1	8	13	23	32
ENSG00000165091	TMC1	1.10881	-1.8334	0.00917151	1	8	8	20	24
ENSG00000228999	AC096570.1	0.953631	-1.26473	0.00954138	1	8	19	25	42
ENSG00000125971	DYNLRB1	0.412948	3.05494	0.00962116	1	379	369	532	721
ENSG00000260193	LINC02846	0.679191	-0.205691	0.00990013	1	35	32	57	79
ENSG00000136750	GAD2	0.49853	1.18912	0.00994523	1	110	86	148	201
ENSG00000130822	PNCK	0.528633	0.831323	0.0100538	1	77	73	117	156
ENSG00000103253	HAGHL	0.446103	2.09134	0.0101555	1	180	197	248	410
ENSG00000157680	DGKI	0.410464	3.10141	0.0102254	1	392	382	514	796
ENSG00000054179	ENTPD2	1.01464	-1.50158	0.010299	1	14	8	20	37
ENSG00000186529	CYP4F3	1.23418	-2.01002	0.0103531	1	8	5	19	20
ENSG00000235385	LINC02154	0.686883	-0.189267	0.0104146	1	39	29	51	89
ENSG00000227160	THEM7P	1.03015	-1.60178	0.0104814	1	11	9	23	29
ENSG00000157343	ARMC12	1.11117	-1.69697	0.0106033	1	9	9	17	33
ENSG00000114923	SLC4A3	0.467328	1.6711	0.0107304	1	125	153	193	297
ENSG00000101210	EEF1A2	0.375658	5.56484	0.0107742	1	2140	2200	2844	4318
ENSG00000117983	MUC5B	0.594938	0.373951	0.0108232	1	46	60	68	139
ENSG00000177595	PIDD1	0.38209	4.49274	0.0110768	1	1022	1036	1305	2130
ENSG00000207205	RNVU1-15	0.426273	2.35739	0.0111341	1	208	248	341	427
ENSG00000183248	PRR36	0.525118	0.931732	0.0112709	1	78	84	106	194
ENSG00000188536	HBA2	0.792648	-0.778038	0.0114195	1	19	23	35	58
ENSG00000198157	HMGN5	0.387696	3.84189	0.0114904	1	627	678	892	1267
ENSG00000182580	EPHB3	0.449044	1.88153	0.0115434	1	182	144	221	345
ENSG00000271387	AL445228.2	0.980684	-1.45648	0.0115516	1	10	13	23	35
ENSG00000059915	PSD	0.526297	0.83734	0.0115753	1	72	79	109	168
ENSG00000090238	YPEL3	0.447769	1.87035	0.0116095	1	167	156	222	338
ENSG00000286430	AC020558.6	1.01529	-1.54849	0.0118353	1	12	9	24	30
ENSG00000144908	ALDH1L1	0.59692	0.227686	0.0118651	1	46	49	72	111
ENSG00000144596	GRIP2	0.411064	2.76177	0.0118753	1	333	279	398	640
ENSG00000243659	FO393419.3	-1.08457	-2.08896	0.0119491	1	11	19	3	15
ENSG00000214295	FOXO1B	0.832103	-1.10771	0.0121912	1	18	14	34	38
ENSG00000274751	AC120498.9	1.1557	-1.97571	0.0122115	1	6	8	16	24
ENSG00000173976	RAX2	1.07687	-1.85208	0.0122889	1	8	8	20	23
ENSG00000114854	TNNC1	1.07437	-1.85629	0.0122889	1	8	8	19	24
ENSG00000129993	CBFA2T3	0.483413	1.29743	0.0122966	1	108	105	146	234
ENSG00000148357	HMCN2	0.608666	0.125286	0.0124727	1	33	55	59	114
ENSG00000165502	RPL36AL	0.369827	5.09875	0.0126089	1	1581	1568	2156	2966
ENSG00000179820	MYADM	0.397238	3.11923	0.0126463	1	359	427	516	806
ENSG00000232352	SEMA3B-AS1	0.8438	-1.03292	0.012693	1	19	15	29	49
ENSG00000276241	AC243829.2	0.834253	-1.03015	0.012693	1	17	17	33	44
ENSG00000244694	PTCHD4	0.614998	0.0959599	0.0130292	1	47	39	64	104
ENSG00000099797	TECR	0.36596	5.49282	0.013079	1	1999	2143	2682	4119
ENSG00000174938	SEZ6L2	0.377668	3.98788	0.013261	1	718	733	993	1385
ENSG00000257258	AC012150.1	1.02195	-1.51241	0.0132752	1	13	9	13	45
ENSG00000053918	KCNQ1	0.38516	3.52433	0.0132956	1	530	519	697	1042
ENSG00000250182	EEF1A1P13	0.393398	3	0.0136029	1	352	372	551	628
ENSG00000224861	YBX1P1	0.491247	0.86009	0.0136159	1	88	67	134	136
ENSG00000145826	LECT2	-0.977255	-1.61445	0.0136312	1	25	17	10	17
ENSG00000231023	LINC00326	0.628027	-0.0655917	0.0137821	1	36	40	57	93
ENSG00000236915	CLCA4-AS1	0.544844	0.544572	0.0137864	1	64	58	87	140
ENSG00000250794	ALG1L12P	0.536774	0.611119	0.0139589	1	67	61	98	137
ENSG00000196092	PAX5	0.561069	0.347603	0.0140158	1	50	55	79	118
ENSG00000215244	LINC02649	0.442353	1.72315	0.0140857	1	141	150	217	280
ENSG00000286689	AC090946.1	1.06506	-1.80831	0.0141374	1	10	7	12	34
ENSG00000105376	ICAM5	0.399901	2.79562	0.0141784	1	310	318	404	656
ENSG00000115194	SLC30A3	0.407229	2.53816	0.0142431	1	254	269	344	541
ENSG00000129946	SHC2	0.396979	2.84294	0.0144537	1	329	321	425	666
ENSG00000132256	TRIM5	0.495569	0.975145	0.0144591	1	93	76	119	184
ENSG00000241553	ARPC4	-0.792613	-1.22899	0.0144835	1	27	27	9	31
ENSG00000102901	CENPT	0.392979	2.94777	0.0146848	1	346	354	455	718
ENSG00000204612	FOXB2	0.952963	-1.47923	0.0147994	1	13	10	21	36
ENSG00000277196	AC007325.2	0.489678	1.0293	0.0148452	1	101	75	127	186
ENSG00000284128	AP000356.3	-0.623276	-0.0798998	0.0150767	1	55	62	42	54
ENSG00000143194	MAEL	0.830561	-1.12484	0.015081	1	17	15	25	48
ENSG00000127585	FBXL16	0.419989	2.14048	0.0150907	1	191	203	268	402
ENSG00000123342	MMP19	1.31575	-2.41093	0.0151939	1	2	7	10	19
ENSG00000278338	VWA8-AS1	0.665755	-0.496773	0.0152261	1	29	25	56	51
ENSG00000198467	TPM2	0.420324	2.06091	0.0152679	1	188	185	251	384
ENSG00000242352	FAM91A3P	-0.958282	-1.57394	0.0152899	1	23	20	11	17
ENSG00000136274	NACAD	0.464384	1.23869	0.0154261	1	117	89	149	210
ENSG00000210176	MT-TH	0.405916	2.46982	0.0155656	1	302	200	306	548
ENSG00000130005	GAMT	0.366384	4.23283	0.0155769	1	827	900	1114	1725
ENSG00000259334	LINC00596	0.881233	-1.35975	0.0157605	1	16	10	25	36
ENSG00000120896	SORBS3	0.374037	3.60662	0.0157753	1	533	581	750	1078
ENSG00000230679	ENO1-AS1	0.838708	-1.18998	0.0157979	1	15	15	31	37
ENSG00000204956	PCDHGA1	1.32184	-2.27073	0.0160088	1	6	4	16	16
ENSG00000215915	ATAD3C	0.544711	0.3533	0.016135	1	56	50	85	110
ENSG00000172809	RPL38	0.348943	7.76154	0.0161902	1	10119	10007	13903	18179
ENSG00000104964	TLE5	0.359478	4.66347	0.0162336	1	1147	1189	1577	2204
ENSG00000280114	AL021920.2	-0.403269	2.49468	0.0163362	1	349	324	279	359
ENSG00000215187	FAM166B	0.811329	-1.09012	0.0163479	1	16	17	28	46
ENSG00000132854	KANK4	0.794879	-1.09767	0.0163479	1	16	17	29	44
ENSG00000260784	AC026150.2	1.12552	-1.98761	0.0165042	1	6	8	18	21
ENSG00000161513	FDXR	0.362228	4.29101	0.0165341	1	865	936	1187	1751
ENSG00000173546	CSPG4	0.378826	3.17212	0.0169849	1	429	395	525	843
ENSG00000251633	GYG1P1	-0.941088	-1.54116	0.0170418	1	27	17	11	18
ENSG00000187840	EIF4EBP1	0.348108	6.47912	0.0171107	1	4067	4203	5366	7999
ENSG00000155368	DBI	0.360765	4.16093	0.0172518	1	815	832	1140	1515
ENSG00000087086	FTL	0.346558	6.60372	0.0175034	1	4312	4703	6014	8463
ENSG00000142102	PGGHG	0.372623	3.36089	0.0176226	1	473	468	606	947
ENSG00000101203	COL20A1	0.714195	-0.699867	0.0177198	1	23	23	39	57
ENSG00000132967	HMGB1P5	0.352956	4.76987	0.0178516	1	1205	1314	1821	2177
ENSG00000075673	ATP12A	0.682643	-0.506239	0.0178614	1	26	28	40	71
ENSG00000260708	AL118516.1	0.568362	0.108408	0.0179279	1	43	45	71	94
ENSG00000260136	AC008915.2	-0.469334	0.989549	0.0180448	1	109	131	78	145
ENSG00000169583	CLIC3	0.509448	0.653456	0.0180664	1	68	66	87	158
ENSG00000176884	GRIN1	0.452425	1.36776	0.0184276	1	116	111	144	255
ENSG00000223865	HLA-DPB1	0.610699	-0.0608553	0.018656	1	35	42	53	98
ENSG00000207291	RNU6-30P	1.03727	-1.82279	0.0186878	1	11	6	13	32
ENSG00000236529	AC093582.1	0.987873	-1.83308	0.0186878	1	8	9	19	24
ENSG00000184985	SORCS2	0.366219	3.51315	0.0187016	1	553	497	669	1056
ENSG00000260086	AC007611.1	0.401594	2.27132	0.0187189	1	232	204	284	450
ENSG00000286531	AC097015.1	0.432266	1.3956	0.0188592	1	130	102	190	197
ENSG00000126432	PRDX5	0.345774	5.51098	0.0189767	1	1975	2249	2767	4043
ENSG00000233491	AC008163.1	1.08217	-1.94839	0.0190383	1	7	8	12	29
ENSG00000125356	NDUFA1	0.345267	5.51783	0.0190805	1	1976	2268	2908	3867
ENSG00000268034	AC243960.2	1.12645	-2.06387	0.0191999	1	4	9	21	15
ENSG00000169228	RAB24	-0.567594	0.13257	0.0192548	1	66	68	51	63
ENSG00000274559	CU639417.1	0.541577	0.21945	0.019448	1	40	56	80	96
ENSG00000105711	SCN1B	0.445686	1.34429	0.0194841	1	99	124	150	238
ENSG00000049089	COL9A2	0.516441	0.673064	0.0195161	1	68	68	77	176
ENSG00000168653	NDUFS5	0.342688	5.6904	0.0197107	1	2376	2420	3286	4339
ENSG00000170370	EMX2	0.468007	0.965104	0.0197135	1	88	81	129	165
ENSG00000128283	CDC42EP1	0.340659	6.31899	0.019782	1	3681	3743	4713	7261
ENSG00000225156	AC012354.1	0.674657	-0.469961	0.0197973	1	34	22	37	78
ENSG00000137959	IFI44L	0.679382	-0.530522	0.0198645	1	29	24	43	65
ENSG00000226221	RPL26P19	-0.456412	1.25035	0.0199169	1	138	148	113	150
ENSG00000072163	LIMS2	0.490643	0.777122	0.0201828	1	79	68	106	156
ENSG00000107187	LHX3	1.0118	-1.68631	0.0204256	1	12	7	19	30
ENSG00000228160	AL158069.1	0.584216	0.054976	0.020438	1	40	45	51	114
ENSG00000274378	AC005702.3	0.440603	1.37849	0.0205985	1	113	116	161	233
ENSG00000279072	AC118758.2	0.850597	-1.27591	0.0206146	1	17	11	29	35
ENSG00000139269	INHBE	0.847606	-1.27841	0.0206146	1	15	13	28	36
ENSG00000171812	COL8A2	0.5952	-0.126771	0.0206227	1	41	33	52	91
ENSG00000225968	ELFN1	0.412827	1.83849	0.0207101	1	153	167	210	334
ENSG00000283360	AL592295.3	0.350085	4.23105	0.0207177	1	841	895	1144	1659
ENSG00000176049	JAKMIP2	0.905918	-1.46081	0.020814	1	11	13	17	41
ENSG00000160211	G6PD	0.340968	5.37751	0.0208826	1	1933	1931	2563	3613
ENSG00000286977	Z83745.1	0.645921	-0.516331	0.0209113	1	23	31	47	60
ENSG00000079337	RAPGEF3	0.57635	-0.0220003	0.0209474	1	35	45	60	92
ENSG00000228307	OR2S1P	-0.722484	-0.779031	0.0210003	1	43	30	23	33
ENSG00000244128	LINC01322	0.542959	0.202694	0.0210474	1	41	54	76	99
ENSG00000286540	AL096854.1	0.407741	1.99461	0.0210987	1	174	184	227	382
ENSG00000223486	AC092198.1	1.04714	-1.79859	0.0211271	1	4	13	18	27
ENSG00000288617	AL049777.1	0.50725	0.506105	0.0211839	1	61	59	94	121
ENSG00000136404	TM6SF1	0.505897	0.509322	0.0211839	1	56	64	98	116
ENSG00000127418	FGFRL1	0.340136	5.23984	0.0215423	1	1746	1767	2232	3430
ENSG00000276929	AL590240.2	1.27233	-2.4301	0.0216044	1	3	6	12	16
ENSG00000250053	RARRES2P4	0.859404	-1.3675	0.0216987	1	12	14	26	34
ENSG00000266274	RN7SL138P	0.957562	-1.90526	0.0217319	1	11	5	26	13
ENSG00000267605	AC016590.1	0.565506	-0.0114344	0.0217411	1	42	39	63	89
ENSG00000183092	BEGAIN	0.378542	2.58452	0.0219089	1	265	281	366	534
ENSG00000136732	GYPC	0.357277	3.45921	0.0219747	1	504	509	673	969
ENSG00000235979	AC004448.2	-1.11653	-2.04107	0.0221822	1	15	16	8	10
ENSG00000268869	ESPNP	1.10777	-2.01844	0.0221822	1	6	8	11	28
ENSG00000228952	LINC02041	1.07987	-2.02745	0.0221822	1	8	6	14	24
ENSG00000286806	AC080005.1	-1.13935	-2.17413	0.0223961	1	11	17	7	9
ENSG00000170421	KRT8	0.352748	3.667	0.022563	1	546	625	761	1141
ENSG00000168993	CPLX1	0.376233	2.58428	0.022565	1	256	290	366	533
ENSG00000105967	TFEC	0.950663	-1.64603	0.0227533	1	12	8	24	25
ENSG00000125851	PCSK2	0.522899	0.271225	0.0228181	1	51	50	76	108
ENSG00000174640	SLCO2A1	0.395676	2.00564	0.0229993	1	181	181	250	352
ENSG00000090097	PCBP4	0.370896	2.78129	0.0230398	1	290	338	397	643
ENSG00000250643	AC083906.3	0.394497	2.04631	0.0231147	1	187	186	246	378
ENSG00000262074	SNORD3B-2	0.332638	6.12033	0.0231724	1	3111	3373	3809	6748
ENSG00000204248	COL11A2	0.450892	1.03838	0.0233534	1	86	93	135	173
ENSG00000140839	CLEC18B	0.56197	0.00898513	0.0233728	1	51	32	55	102
ENSG00000070388	FGF22	0.549785	-0.0245743	0.0237166	1	30	50	71	76
ENSG00000178498	DTX3	0.387021	2.20189	0.0237359	1	197	219	294	391
ENSG00000165698	SPACA9	0.382538	2.28219	0.0239162	1	231	211	301	427
ENSG00000228719	AL022313.2	0.859486	-1.526	0.0239955	1	13	10	24	29
ENSG00000178821	TMEM52	0.491974	0.551153	0.0241753	1	64	61	91	132
ENSG00000179899	PHC1P1	0.359624	3.10352	0.0241791	1	391	399	528	754
ENSG00000232573	RPL3P4	0.390137	2.03629	0.0242969	1	203	168	267	342
ENSG00000142621	FHAD1	0.348853	3.62314	0.0243454	1	579	561	727	1121
ENSG00000143320	CRABP2	0.480219	0.776971	0.024391	1	80	68	98	166
ENSG00000105427	CNFN	0.503159	0.412361	0.0244538	1	46	66	90	110
ENSG00000175920	DOK7	0.403179	1.76308	0.0244691	1	159	146	205	307
ENSG00000287244	AL020997.5	0.977525	-1.84928	0.0245759	1	7	10	15	28
ENSG00000266953	AC092073.1	0.953362	-1.85701	0.0245759	1	10	7	18	24
ENSG00000235910	APOA1-AS	0.76956	-1.11828	0.0245839	1	17	16	26	46
ENSG00000252965	Y_RNA	0.758657	-1.11568	0.0245839	1	15	18	30	41
ENSG00000176894	PXMP2	0.608365	-0.337442	0.0247624	1	38	25	49	73
ENSG00000226450	CYP2D8P	0.504454	0.557619	0.0247975	1	55	70	85	142
ENSG00000248858	FLJ46284	0.505523	0.380697	0.024859	1	61	49	85	112
ENSG00000156453	PCDH1	0.402766	1.74027	0.025004	1	155	145	206	296
ENSG00000012171	SEMA3B	0.426412	1.37791	0.025056	1	105	125	158	235
ENSG00000149654	CDH22	0.425645	1.43839	0.025239	1	128	113	158	255
ENSG00000277363	SRCIN1	0.345697	3.68812	0.0252674	1	622	573	751	1185
ENSG00000141748	ARL5C	0.601303	-0.44353	0.0253572	1	27	31	51	60
ENSG00000124493	GRM4	0.472693	0.700136	0.0255801	1	67	73	99	148
ENSG00000175591	P2RY2	0.399393	1.84114	0.0258071	1	156	166	221	317
ENSG00000126267	COX6B1	0.325713	6.30733	0.0258773	1	3327	4062	4715	7076
ENSG00000112232	KHDRBS2	1.07535	-2.1109	0.0259193	1	7	6	16	19
ENSG00000224682	SOCS5P2	-0.956293	-2.09098	0.0259193	1	14	15	4	15
ENSG00000100439	ABHD4	0.35271	3.21752	0.0259515	1	422	436	539	861
ENSG00000248373	AC096577.1	1.22284	-2.23057	0.0261983	1	8	3	13	20
ENSG00000196476	C20orf96	0.349213	3.33251	0.0262693	1	469	462	598	910
ENSG00000281131	SCHLAP1	-0.745039	-1.10201	0.0263643	1	29	29	16	28
ENSG00000286297	AC006445.2	0.934004	-1.72082	0.0263865	1	12	7	23	23
ENSG00000177679	SRRM3	0.366225	2.58334	0.0265053	1	281	268	358	541
ENSG00000120051	CFAP58	0.542146	0.146836	0.0267364	1	42	50	61	111
ENSG00000261150	EPPK1	0.330185	4.80776	0.0269866	1	1387	1231	1556	2674
ENSG00000182511	FES	0.481263	0.686074	0.0272257	1	69	70	82	169
ENSG00000149927	DOC2A	0.353824	3.05937	0.0274449	1	394	375	482	773
ENSG00000188856	RPSAP47	0.340727	3.6147	0.0274778	1	535	599	787	1013
ENSG00000140307	GTF2A2	-0.373586	2.34659	0.0275102	1	309	293	241	347
ENSG00000240457	RN7SL472P	-0.942295	-1.83039	0.0275611	1	15	20	10	13
ENSG00000162881	OXER1	0.805093	-1.27104	0.0276491	1	16	13	22	43
ENSG00000179242	CDH4	0.335069	4.09551	0.0276765	1	815	777	982	1585
ENSG00000276476	LINC00540	0.608184	-0.409464	0.0277297	1	35	25	42	75
ENSG00000113763	UNC5A	0.376605	2.30164	0.0277453	1	232	218	268	485
ENSG00000134207	SYT6	0.354165	2.95434	0.0279785	1	371	344	443	726
ENSG00000064201	TSPAN32	0.771499	-1.15623	0.0280027	1	13	19	25	45
ENSG00000278709	NKILA	0.749196	-1.15824	0.0280027	1	18	14	32	36
ENSG00000156113	KCNMA1	0.35991	2.70727	0.0281858	1	279	320	381	601
ENSG00000229828	PDE4DIPP1	0.69045	-0.908924	0.0282356	1	30	10	33	49
ENSG00000266714	MYO15B	0.375774	2.22653	0.0282488	1	208	218	277	427
ENSG00000270722	RNVU1-31	0.387353	1.92694	0.0282723	1	152	191	234	335
ENSG00000145604	SKP2	-0.318697	7.33323	0.0283046	1	9812	9078	7765	11407
ENSG00000256806	C17orf100	0.42001	1.28807	0.0284909	1	109	108	144	226
ENSG00000074317	SNCB	0.489296	0.570779	0.0285306	1	58	69	86	142
ENSG00000133142	TCEAL4	0.326162	4.79772	0.0286138	1	1270	1327	1755	2332
ENSG00000252367	Y_RNA	-0.828986	-1.46562	0.0286853	1	24	21	14	18
ENSG00000284657	AL031432.5	0.624127	-0.65354	0.0291732	1	19	30	47	48
ENSG00000238000	PSME2P1	0.939141	-1.66663	0.0291928	1	14	6	19	30
ENSG00000138798	EGF	0.386635	1.87786	0.0292059	1	183	150	224	327
ENSG00000182809	CRIP2	0.476914	0.577978	0.0292187	1	60	68	93	133
ENSG00000142534	RPS11	0.315757	8.35611	0.0293314	1	14424	16307	19397	29288
ENSG00000283554	LINC02341	0.416285	1.2554	0.0293346	1	112	100	154	202
ENSG00000166682	TMPRSS5	0.357668	2.63976	0.0294327	1	310	264	358	581
ENSG00000087245	MMP2	0.379834	1.95485	0.0294859	1	182	170	234	347
ENSG00000173442	EHBP1L1	0.370846	2.26379	0.0294928	1	234	205	281	442
ENSG00000213753	CENPBD1P1	0.547681	0.0951247	0.0295315	1	50	39	53	115
ENSG00000176909	MAMSTR	0.423712	1.16363	0.0296818	1	89	109	135	203
ENSG00000240021	TEX35	0.795226	-1.23404	0.0297666	1	14	16	21	46
ENSG00000258986	TMEM179	0.407685	1.45257	0.0299372	1	128	117	161	253
ENSG00000233822	H2BC15	0.316905	6.47989	0.029939	1	4044	4327	5300	7954
ENSG00000150394	CDH8	0.538179	0.0507575	0.0301056	1	41	45	58	102
ENSG00000141506	PIK3R5	0.446983	0.876281	0.0302015	1	87	74	103	178
ENSG00000220586	TUBBP9	0.62764	-0.581431	0.0302487	1	23	29	43	59
ENSG00000286781	AC099332.1	0.417518	1.30836	0.030304	1	107	113	151	222
ENSG00000099617	EFNA2	0.403979	1.41945	0.03035	1	122	117	172	226
ENSG00000249036	AC092674.1	0.559922	-0.147091	0.0303737	1	36	38	49	91
ENSG00000233775	AL109945.1	1.10729	-2.18688	0.0303778	1	8	4	16	17
ENSG00000143479	DYRK3	-0.319427	5.34534	0.030569	1	2460	2300	1946	2889
ENSG00000277918	RNVU1-28	-0.44102	0.793595	0.0305817	1	108	100	67	130
ENSG00000177133	PRDM16-DT	0.416123	1.10221	0.0305987	1	105	85	148	168
ENSG00000167281	RBFOX3	0.345455	3.07206	0.0308004	1	412	367	483	781
ENSG00000224389	C4B	0.490151	0.488857	0.030915	1	64	56	82	133
ENSG00000158553	POM121L2	0.429558	1.02657	0.0310364	1	79	100	129	176
ENSG00000183114	FAM43B	0.530206	0.065874	0.0310757	1	42	45	63	97
ENSG00000174307	PHLDA3	0.343073	3.06872	0.0311343	1	356	419	502	748
ENSG00000274210	RNVU1-27	0.344245	2.97921	0.0312478	1	335	392	516	638
ENSG00000278766	AC092683.2	0.348964	2.83754	0.0315142	1	343	317	431	634
ENSG00000217716	RPS10P3	0.417557	1.06024	0.031617	1	95	89	146	160
ENSG00000260400	AL513534.2	-0.349507	2.83342	0.0317247	1	437	402	348	482
ENSG00000186395	KRT10	-0.340249	3.18707	0.031822	1	589	483	434	637
ENSG00000184205	TSPYL2	0.320421	4.73262	0.0318755	1	1234	1255	1619	2309
ENSG00000108107	RPL28	0.311068	8.0038	0.031939	1	11741	12396	15440	22499
ENSG00000125650	PSPN	0.39752	1.43498	0.0321012	1	124	118	180	219
ENSG00000197557	TTC30A	-0.856649	-1.63801	0.0321074	1	23	17	10	18
ENSG00000105929	ATP6V0A4	0.972547	-1.85764	0.0321451	1	7	10	13	30
ENSG00000236643	AL354928.1	0.919841	-1.87601	0.0321451	1	10	7	18	23
ENSG00000235532	LINC00402	0.893099	-1.88248	0.0321451	1	10	7	21	19
ENSG00000198816	ZNF358	0.350663	2.67629	0.0322608	1	291	298	375	582
ENSG00000092295	TGM1	0.387002	1.73662	0.0324964	1	129	171	207	290
ENSG00000167994	RAB3IL1	0.365485	2.31505	0.0325316	1	211	244	277	477
ENSG00000138316	ADAMTS14	0.558746	-0.124314	0.032596	1	35	40	54	87
ENSG00000105700	KXD1	0.322034	4.3532	0.0326688	1	959	953	1235	1790
ENSG00000163071	SPATA18	0.34711	2.82484	0.0327237	1	347	308	425	631
ENSG00000175262	C1orf127	0.783566	-1.50233	0.0330824	1	11	13	29	23
ENSG00000184351	KRTAP19-1	-0.535869	-0.16536	0.0332684	1	54	54	35	60
ENSG00000196924	FLNA	0.308127	9.00952	0.0332844	1	24994	23603	30010	46615
ENSG00000156463	SH3RF2	0.364495	2.25292	0.0333034	1	234	203	272	447
ENSG00000251161	AC020661.1	-0.446596	0.553727	0.0333321	1	83	93	52	115
ENSG00000267121	AC008105.2	0.63192	-0.831862	0.0334204	1	23	20	40	44
ENSG00000179148	ALOXE3	0.514123	-0.00118782	0.0334225	1	42	41	69	80
ENSG00000212994	RPS26P6	0.363443	2.13273	0.0334509	1	186	213	308	327
ENSG00000226415	TPI1P1	-0.405108	1.43065	0.0334784	1	187	134	130	175
ENSG00000159167	STC1	0.957274	-2.00047	0.0335381	1	8	7	19	18
ENSG00000142185	TRPM2	0.956554	-1.99938	0.0335381	1	6	9	19	18
ENSG00000135636	DYSF	0.39061	1.60438	0.0335743	1	130	144	176	283
ENSG00000230615	AL139220.2	-0.511411	0.0538856	0.0337652	1	74	52	39	74
ENSG00000083067	TRPM3	0.361349	2.31778	0.0338977	1	219	238	274	482
ENSG00000154493	C10orf90	0.922333	-1.73442	0.033918	1	7	12	19	27
ENSG00000052344	PRSS8	0.706559	-0.999978	0.0340011	1	19	18	30	47
ENSG00000276368	H2AC14	0.318333	4.52651	0.0340985	1	984	1171	1351	2077
ENSG00000285091	AL109840.2	0.74559	-1.17796	0.0341866	1	15	17	22	47
ENSG00000118308	IRAG2	0.725568	-1.17151	0.0341866	1	15	17	31	36
ENSG00000268836	Z69706.1	0.722328	-1.17971	0.0341866	1	19	13	29	38
ENSG00000273018	FAM106A	0.641396	-0.665755	0.034233	1	25	24	34	64
ENSG00000155093	PTPRN2	0.351217	2.44453	0.034411	1	262	239	342	462
ENSG00000130876	SLC7A10	0.630318	-0.742951	0.0347466	1	22	24	41	49
ENSG00000184451	CCR10	0.578773	-0.391995	0.0347534	1	23	38	47	69
ENSG00000143627	PKLR	1.06539	-2.12979	0.0347722	1	8	5	12	23
ENSG00000225948	LINC02648	1.06503	-2.12923	0.0347722	1	7	6	12	23
ENSG00000277692	AL121583.1	-1.04786	-2.14233	0.0347722	1	14	14	9	8
ENSG00000131095	GFAP	0.519037	0.0582833	0.0348155	1	50	37	65	93
ENSG00000206596	RNU1-27P	0.328975	3.45964	0.034947	1	479	544	672	954
ENSG00000159753	CARMIL2	0.354961	2.48962	0.0349554	1	264	253	315	533
ENSG00000187244	BCAM	0.355031	2.46856	0.03506	1	241	268	296	546
ENSG00000174951	FUT1	0.634016	-0.585347	0.0352641	1	27	25	39	64
ENSG00000213722	DDAH2	0.343278	2.72142	0.0353449	1	317	293	398	582
ENSG00000116661	FBXO2	0.550312	-0.138679	0.0356573	1	35	40	44	98
ENSG00000262039	AC091180.5	-0.3518	2.43747	0.0357923	1	328	309	263	367
ENSG00000249087	ZNF436-AS1	-0.422866	0.788199	0.0358135	1	102	104	66	132
ENSG00000012779	ALOX5	0.37365	1.88207	0.0358253	1	187	149	218	335
ENSG00000182853	VMO1	1.27457	-2.56776	0.0358328	1	4	4	10	15
ENSG00000275741	AL162497.1	-0.798147	-1.48164	0.0358927	1	19	25	14	18
ENSG00000110900	TSPAN11	0.358871	2.19206	0.0359899	1	236	184	267	418
ENSG00000161082	CELF5	0.417924	1.05453	0.0362438	1	79	104	139	168
ENSG00000165269	AQP7	0.739432	-1.06241	0.0363138	1	19	16	25	50
ENSG00000189056	RELN	-0.704548	-1.15751	0.0364837	1	23	32	15	28
ENSG00000205922	ONECUT3	0.587075	-0.57291	0.0368599	1	28	25	49	51
ENSG00000286496	AL359764.1	0.475334	0.400747	0.0370235	1	64	49	86	112
ENSG00000138347	MYPN	0.667737	-0.801504	0.0370703	1	24	20	28	62
ENSG00000228021	AL158835.1	0.857814	-1.70302	0.0372716	1	11	9	22	24
ENSG00000225544	AC245452.1	-0.832581	-1.68975	0.0372716	1	18	20	11	16
ENSG00000163545	NUAK2	0.372839	1.7159	0.0374562	1	172	127	204	284
ENSG00000250722	SELENOP	-0.508576	-0.00499861	0.0375538	1	65	55	43	64
ENSG00000253730	AC015909.2	-1.00809	-1.96467	0.0375998	1	18	14	10	10
ENSG00000187026	KRTAP21-2	-0.885158	-1.94178	0.0375998	1	19	13	6	16
ENSG00000154342	WNT3A	0.340075	2.63227	0.0376138	1	307	267	387	527
ENSG00000258932	AL390334.1	0.313422	4.363	0.0378633	1	967	965	1168	1906
ENSG00000171219	CDC42BPG	0.373113	1.75465	0.0380986	1	154	153	191	318
ENSG00000187753	C9orf153	-0.367886	1.74108	0.038194	1	220	175	149	241
ENSG00000217929	CICP18	-0.866031	-1.56849	0.0382345	1	27	15	14	15
ENSG00000066230	SLC9A3	0.83959	-1.555	0.0382345	1	11	12	16	37
ENSG00000105894	PTN	0.83959	-1.555	0.0382345	1	11	12	16	37
ENSG00000260394	LINC02867	0.823129	-1.55544	0.0382345	1	12	11	20	32
ENSG00000260907	AC015818.2	0.805225	-1.55444	0.0382345	1	10	13	24	27
ENSG00000261963	CCDC92B	0.61408	-0.697301	0.0382661	1	24	24	41	52
ENSG00000073150	PANX2	0.332351	2.99862	0.0386489	1	379	364	472	717
ENSG00000197921	HES5	0.484716	0.334143	0.0387264	1	58	50	68	126
ENSG00000244627	TPTEP2	0.829323	-1.44471	0.0387835	1	8	17	20	37
ENSG00000224066	AL049795.1	0.778158	-1.42719	0.0387835	1	16	10	21	36
ENSG00000108813	DLX4	0.357878	2.05832	0.0388918	1	193	188	267	346
ENSG00000244268	AC117394.2	0.739433	-1.21486	0.0390167	1	16	15	26	40
ENSG00000232451	AC018467.1	0.721713	-1.22458	0.0390167	1	19	12	27	38
ENSG00000277745	H2AB3	0.7843	-1.32931	0.0390188	1	12	16	20	42
ENSG00000283752	AC241585.3	0.544755	-0.162019	0.0390223	1	42	32	45	94
ENSG00000156858	PRR14	0.304936	5.31775	0.0390318	1	1915	1846	2362	3534
ENSG00000146926	ASB10	1.0074	-2.06685	0.0393583	1	9	5	15	21
ENSG00000274400	AC015967.1	-0.883026	-2.07076	0.0393583	1	18	11	4	16
ENSG00000241644	INMT	-0.879955	-2.06677	0.0393583	1	19	10	5	15
ENSG00000187323	DCC	0.855595	-1.78518	0.0395099	1	14	5	16	28
ENSG00000112562	SMOC2	0.637622	-0.83736	0.0396052	1	24	19	35	50
ENSG00000171954	CYP4F22	0.521345	-0.04463	0.0396595	1	42	39	53	96
ENSG00000087074	PPP1R15A	0.311757	4.13664	0.0398883	1	820	831	1068	1522
ENSG00000202515	VTRNA1-3	0.555757	-0.398249	0.0399211	1	25	36	53	60
ENSG00000055118	KCNH2	0.364987	1.91678	0.0399326	1	177	168	218	349
ENSG00000169129	AFAP1L2	0.365216	1.87416	0.0402763	1	179	156	215	334
ENSG00000277224	H2BC7	0.301605	5.54987	0.0403983	1	2136	2281	2980	3831
ENSG00000139289	PHLDA1	-0.441435	0.633255	0.0405458	1	96	89	69	104
ENSG00000273084	AC092171.5	0.513112	-0.087554	0.040638	1	30	48	61	80
ENSG00000263317	LINC01982	0.860258	-1.65546	0.0407302	1	9	12	16	33
ENSG00000284512	AC092718.7	0.841051	-1.65551	0.0407302	1	8	13	20	28
ENSG00000255639	AC005833.1	-0.387815	1.23059	0.0411691	1	149	129	99	173
ENSG00000259802	AC012640.2	0.480891	0.134519	0.0413978	1	46	47	71	93
ENSG00000280164	CU638689.5	0.576582	-0.380238	0.0414574	1	24	38	40	79
ENSG00000143340	FAM163A	0.340022	2.52482	0.0415517	1	275	258	324	540
ENSG00000090539	CHRD	0.459823	0.482022	0.0416069	1	57	64	75	139
ENSG00000233585	AC231533.2	0.941553	-1.87911	0.0418081	1	12	5	13	29
ENSG00000204653	ASPDH	0.416585	0.962017	0.041856	1	92	81	111	184
ENSG00000181773	GPR3	0.506857	-0.0702403	0.0419234	1	35	44	67	74
ENSG00000107223	EDF1	0.298309	5.8195	0.0420042	1	2707	2632	3545	4681
ENSG00000213338	ATF4P1	1.21517	-2.35146	0.0421392	1	4	6	10	20
ENSG00000256717	LINC02698	0.555147	-0.245837	0.042379	1	33	36	46	84
ENSG00000167965	MLST8	0.29929	5.42706	0.0424925	1	1990	2072	2544	3805
ENSG00000226065	ZBTB45P2	0.486112	0.186901	0.0426089	1	50	47	63	111
ENSG00000132688	NES	0.33543	2.58437	0.0426324	1	301	256	345	551
ENSG00000267006	AC008507.2	-0.519218	-0.181807	0.0427223	1	53	53	37	57
ENSG00000140534	TICRR	-0.298708	5.35885	0.0430039	1	2558	2221	1938	3003
ENSG00000165837	ERICH6B	0.670343	-0.983848	0.0430689	1	19	19	31	46
ENSG00000264859	DSG2-AS1	-0.534396	-0.056558	0.0432243	1	74	42	50	50
ENSG00000130255	RPL36	0.293416	7.5032	0.0432834	1	8383	8793	11237	15229
ENSG00000146005	PSD2	-0.72429	-1.749	0.0433736	1	20	16	3	25
ENSG00000268001	CARD8-AS1	-0.436055	0.469235	0.0435463	1	87	78	56	100
ENSG00000287001	AC010624.5	0.427114	0.726004	0.0436786	1	62	83	100	148
ENSG00000167555	ZNF528	0.470695	0.199376	0.0437304	1	50	48	72	100
ENSG00000270923	TAS2R6P	-0.593923	-0.640057	0.0437818	1	35	43	23	43
ENSG00000172247	C1QTNF4	0.588636	-0.640771	0.0437818	1	28	23	36	62
ENSG00000236039	LINC02889	-0.990896	-2.04141	0.0441142	1	15	15	9	10
ENSG00000275954	TBC1D3F	0.429295	0.590303	0.0441882	1	79	53	96	128
ENSG00000241493	AC018638.3	0.69874	-1.16602	0.0442144	1	14	19	21	48
ENSG00000156475	PPP2R2B	0.807579	-1.61834	0.0442854	1	14	8	21	28
ENSG00000231804	AL353748.1	-0.803553	-1.61209	0.0442854	1	19	21	12	17
ENSG00000108797	CNTNAP1	0.724311	-1.48988	0.0447144	1	16	9	28	24
ENSG00000111678	C12orf57	0.327892	2.68789	0.0447389	1	297	302	380	576
ENSG00000160213	CSTB	0.296565	5.18801	0.0447547	1	1679	1764	2418	2820
ENSG00000169962	TAS1R3	0.413342	0.904712	0.0452402	1	77	89	106	177
ENSG00000065717	TLE2	0.335564	2.42277	0.0452619	1	250	247	300	504
ENSG00000130707	ASS1	0.296701	5.13582	0.0453864	1	1619	1703	2023	3188
ENSG00000230882	AC005077.4	0.66618	-0.954785	0.0454085	1	20	19	30	49
ENSG00000095585	BLNK	0.516384	-0.153	0.0455483	1	41	34	51	86
ENSG00000162068	NTN3	0.420596	0.84497	0.0456158	1	75	84	96	178
ENSG00000185839	AL035411.1	-0.600741	-0.622533	0.045679	1	44	35	27	39
ENSG00000204618	RNF39	0.371096	1.4311	0.0457237	1	119	125	170	228
ENSG00000069535	MAOB	-0.522151	-0.405027	0.0457685	1	53	38	27	54
ENSG00000242049	DNAJB8-AS1	0.58309	-0.777087	0.0457987	1	32	14	39	48
ENSG00000186174	BCL9L	0.306572	3.82155	0.0458297	1	696	635	834	1255
ENSG00000285238	AC006064.6	0.430617	0.638185	0.045846	1	68	68	101	130
ENSG00000171703	TCEA2	0.308978	3.65992	0.0459707	1	566	620	732	1143
ENSG00000126218	F10	0.478089	0.171429	0.0460362	1	44	52	64	107
ENSG00000284721	AL662907.3	-0.856231	-1.8714	0.0461481	1	11	22	11	12
ENSG00000158014	SLC30A2	0.841099	-1.84879	0.0461481	1	11	7	19	22
ENSG00000149260	CAPN5	0.323246	2.79891	0.0461706	1	342	307	422	604
ENSG00000271122	AC018647.2	-0.376012	1.32395	0.0461905	1	148	147	111	179
ENSG00000265107	GJA5	1.029	-2.14204	0.0463412	1	5	8	14	20
ENSG00000226169	AL121885.1	1.02087	-2.15533	0.0463412	1	4	9	11	23
ENSG00000284391	AL139398.1	0.993263	-2.15737	0.0463412	1	7	6	16	17
ENSG00000111644	ACRBP	0.953753	-2.16899	0.0463412	1	2	11	18	14
ENSG00000175894	TSPEAR	0.36138	1.6812	0.0463998	1	162	131	195	281
ENSG00000166987	MBD6	0.302847	4.0198	0.046756	1	730	796	991	1386
ENSG00000287595	AC097369.2	0.680517	-1.14051	0.0468926	1	22	12	22	48
ENSG00000112667	DNPH1	0.295536	4.93459	0.0470759	1	1401	1489	1757	2774
ENSG00000250510	GPR162	0.333073	2.31926	0.0470798	1	241	221	320	409
ENSG00000286940	MICB-DT	0.398223	1.06578	0.047121	1	90	97	123	191
ENSG00000157060	SHCBP1L	-0.492704	0.238971	0.0471618	1	53	87	66	58
ENSG00000135253	KCP	0.413923	0.857963	0.04721	1	68	92	110	161
ENSG00000260288	AC019294.2	0.485925	0.0839406	0.0472812	1	54	36	64	96
ENSG00000273444	AC006023.2	-0.800802	-1.71721	0.0473436	1	14	23	9	18
ENSG00000278771	RN7SL3	0.286528	10.5961	0.0474731	1	69659	77197	95176	130449
ENSG00000008056	SYN1	0.699323	-1.22875	0.047475	1	9	22	28	36
ENSG00000140044	JDP2	0.312291	3.26847	0.0475462	1	472	432	568	857
ENSG00000167861	HID1	0.315764	3.08092	0.0476101	1	408	384	501	750
ENSG00000257322	AC138123.1	0.296296	4.62973	0.0476952	1	1122	1215	1510	2113
ENSG00000100311	PDGFB	0.835161	-1.56298	0.0479291	1	12	11	14	39
ENSG00000168453	HR	0.602429	-0.767418	0.0479311	1	22	24	35	54
ENSG00000149131	SERPING1	0.568488	-0.522896	0.0482493	1	29	27	40	66
ENSG00000259362	AC046168.1	0.500517	-0.190608	0.0482972	1	43	30	59	71
ENSG00000237579	LINC01514	1.13177	-2.28424	0.0483468	1	5	6	12	19
ENSG00000142583	SLC2A5	1.12952	-2.28964	0.0483468	1	6	5	11	20
ENSG00000099365	STX1B	0.492775	-0.0675992	0.0485303	1	42	38	63	79
ENSG00000213015	ZNF580	0.658751	-1.02108	0.0487356	1	19	18	33	41
ENSG00000278959	AC006378.1	0.928399	-1.95141	0.0490192	1	8	8	15	24
ENSG00000277586	NEFL	0.289934	5.51782	0.049028	1	2257	2091	2723	4008
ENSG00000142156	COL6A1	0.289144	5.78831	0.049037	1	2617	2625	3153	5033
ENSG00000117266	CDK18	0.300882	3.90757	0.0493341	1	698	716	887	1325
ENSG00000260528	FAM157C	0.337205	2.22023	0.0493753	1	207	224	254	447
ENSG00000126759	CFP	0.656155	-1.10013	0.0496197	1	20	15	30	40
ENSG00000184584	STING1	0.453302	0.209128	0.0496358	1	44	55	76	95
ENSG00000111344	RASAL1	0.434307	0.629657	0.049735	1	62	74	77	161
ENSG00000277232	GTSE1-DT	0.487578	0.15647	0.0497505	1	43	52	56	116
ENSG00000128242	GAL3ST1	0.504061	-0.114925	0.0499096	1	40	37	60	78
ENSG00000285517	AC010198.2	0.543786	-0.503232	0.0501194	1	28	29	47	58
ENSG00000146963	LUC7L2	-0.290342	5.05955	0.0504027	1	2061	1811	1610	2402
ENSG00000088340	FER1L4	0.33134	2.29341	0.0505353	1	223	231	295	429
ENSG00000115523	GNLY	0.797693	-1.80781	0.0506052	1	12	7	19	23
ENSG00000102032	RENBP	0.361791	1.59817	0.0508905	1	133	143	174	279
ENSG00000185386	MAPK11	0.380696	1.259	0.0510012	1	104	112	135	225
ENSG00000087085	ACHE	0.36754	1.45172	0.0511561	1	113	135	163	244
ENSG00000138622	HCN4	0.395126	0.982067	0.0511686	1	92	85	110	188
ENSG00000120949	TNFRSF8	0.523473	-0.224032	0.0512675	1	41	30	50	80
ENSG00000248103	AC008443.2	0.670422	-0.992086	0.0513216	1	12	26	24	54
ENSG00000167774	AC010323.1	0.617969	-0.819201	0.0513736	1	23	21	34	52
ENSG00000225511	LINC00475	0.834758	-1.66877	0.0514094	1	11	10	17	31
ENSG00000130600	H19	0.813952	-1.66741	0.0514094	1	7	14	21	26
ENSG00000160321	ZNF208	0.810779	-1.6778	0.0514094	1	12	9	19	28
ENSG00000121753	ADGRB2	0.291291	4.65852	0.0514945	1	1226	1167	1496	2216
ENSG00000258056	AC009779.2	0.387204	1.01947	0.0516336	1	94	87	140	155
ENSG00000137309	HMGA1	0.282356	7.70345	0.0516452	1	9834	9992	12717	17664
ENSG00000183117	CSMD1	0.778583	-1.53612	0.0516536	1	11	13	16	37
ENSG00000265743	AC138207.5	-0.735961	-1.52714	0.0516536	1	20	22	12	20
ENSG00000225718	AC092100.1	-0.436041	0.325992	0.0516686	1	75	74	50	91
ENSG00000234241	AL109618.1	-0.895547	-2.09915	0.0519247	1	12	16	8	11
ENSG00000205517	RGL3	-0.838742	-2.10621	0.0519247	1	16	12	2	18
ENSG00000161132	AC007663.1	0.376617	1.19083	0.0519257	1	109	97	141	197
ENSG00000182379	NXPH4	0.313766	2.84855	0.0519753	1	345	329	429	633
ENSG00000122735	DNAI1	0.412124	0.795587	0.0522345	1	79	75	98	164
ENSG00000126005	MMP24OS	0.657757	-1.09616	0.0523927	1	18	17	31	39
ENSG00000170579	DLGAP1	0.323077	2.59414	0.0524981	1	285	278	332	573
ENSG00000237223	SULT1C2P1	0.59249	-0.88815	0.0526623	1	22	20	37	43
ENSG00000231563	AL139288.1	0.410358	0.621908	0.0529211	1	79	57	97	131
ENSG00000280038	DNM1P41	0.586785	-0.638704	0.0529971	1	22	29	36	62
ENSG00000156136	DCK	-0.29304	4.18567	0.0532204	1	1106	1006	878	1307
ENSG00000085552	IGSF9	0.411281	0.702553	0.0532277	1	72	72	95	149
ENSG00000269889	AC078802.1	0.65376	-1.17774	0.0533904	1	15	18	28	38
ENSG00000004399	PLXND1	0.287752	4.87635	0.0533932	1	1396	1390	1701	2631
ENSG00000079101	CLUL1	0.426027	0.422946	0.0534324	1	63	54	87	111
ENSG00000269425	AC104521.1	0.590055	-0.797071	0.0537079	1	17	28	37	49
ENSG00000099399	MAGEB2	0.409341	0.742684	0.0538205	1	74	74	103	146
ENSG00000159588	CCDC17	0.394022	0.974338	0.0538966	1	89	87	110	186
ENSG00000133460	SLC2A11	0.412201	0.706373	0.0541787	1	69	75	100	143
ENSG00000152056	AP1S3	-0.297308	3.67068	0.0541876	1	814	667	602	929
ENSG00000129128	SPCS3	-0.280348	6.66458	0.0544675	1	6148	5596	4951	7290
ENSG00000110786	PTPN5	0.491814	-0.193587	0.0545103	1	32	41	56	74
ENSG00000213085	CFAP45	0.392306	0.849877	0.0545316	1	74	86	122	141
ENSG00000253877	LINC01608	1.01031	-2.24761	0.0547556	1	3	9	13	18
ENSG00000184208	C22orf46	0.292474	3.99461	0.0548118	1	812	698	966	1365
ENSG00000105696	TMEM59L	0.365866	1.33932	0.0549806	1	124	106	151	225
ENSG00000198796	ALPK2	0.594972	-0.870027	0.055152	1	26	17	30	53
ENSG00000274833	AC110285.5	0.882964	-1.76953	0.0551661	1	10	9	15	30
ENSG00000139985	ADAM21	0.642774	-1.06139	0.0552087	1	16	20	34	37
ENSG00000116329	OPRD1	0.311678	2.84281	0.0553251	1	339	333	410	655
ENSG00000277757	AL358394.3	-0.733721	-1.50623	0.0554515	1	23	20	9	24
ENSG00000204175	GPRIN2	0.732711	-1.49992	0.0554515	1	13	12	21	32
ENSG00000162367	TAL1	0.434137	0.305149	0.0555308	1	60	47	85	96
ENSG00000196517	SLC6A9	0.289829	4.26126	0.0555433	1	900	916	1095	1741
ENSG00000136235	GPNMB	0.555327	-0.529585	0.0555589	1	28	28	40	65
ENSG00000210164	MT-TG	-0.439972	0.0559032	0.0555709	1	70	54	34	84
ENSG00000121413	ZSCAN18	0.351131	1.61113	0.0556274	1	145	135	177	278
ENSG00000259026	AL049833.2	0.521134	-0.385804	0.0560616	1	32	31	46	69
ENSG00000236404	VLDLR-AS1	0.329243	2.18711	0.0561068	1	209	213	271	402
ENSG00000271955	AC007100.1	0.385698	1.05131	0.0563394	1	111	76	116	196
ENSG00000152936	LMNTD1	0.423256	0.569996	0.0567233	1	74	57	81	144
ENSG00000276529	AP001505.1	0.334882	1.86817	0.0570567	1	158	178	232	301
ENSG00000137094	DNAJB5	0.314453	2.5505	0.0570676	1	248	298	348	515
ENSG00000142227	EMP3	0.312134	2.60558	0.0571888	1	289	280	371	521
ENSG00000224324	THAP5P1	-0.442001	0.0137713	0.0572551	1	58	62	34	80
ENSG00000226856	THORLNC	0.295829	3.53615	0.057351	1	549	546	670	1043
ENSG00000223345	H2BP1	0.37494	1.09328	0.0575025	1	94	98	135	179
ENSG00000123171	CCDC70	0.662957	-1.24946	0.0575464	1	17	14	30	32
ENSG00000112038	OPRM1	0.941176	-2.02603	0.0576534	1	6	9	13	24
ENSG00000261058	AC099508.2	-0.471031	-0.158755	0.0578166	1	59	48	32	67
ENSG00000186825	CDRT15P3	0.528621	-0.298261	0.0579634	1	37	31	31	97
ENSG00000084453	SLCO1A2	0.508924	-0.297185	0.0579634	1	40	28	43	81
ENSG00000183580	FBXL7	0.298656	3.31262	0.0580648	1	499	439	557	919
ENSG00000273079	GRIN2B	0.657776	-1.03321	0.0580651	1	14	23	25	50
ENSG00000205363	INSYN1	0.301334	3.11197	0.0581542	1	423	391	509	764
ENSG00000270025	BMS1P7	-0.317568	2.39786	0.058155	1	306	307	252	372
ENSG00000214182	PTMAP5	0.366222	1.15445	0.0581824	1	97	104	143	183
ENSG00000215712	TMEM242	0.278427	5.7739	0.058257	1	2587	2624	2933	5237
ENSG00000159176	CSRP1	0.423851	0.62305	0.0583981	1	65	71	77	159
ENSG00000176933	TOB2P1	0.429855	0.417551	0.0583998	1	59	58	73	129
ENSG00000134363	FST	0.594466	-0.746524	0.0584667	1	19	28	32	59
ENSG00000125520	SLC2A4RG	0.288892	3.98178	0.0586259	1	721	774	915	1413
ENSG00000171680	PLEKHG5	0.298612	3.24229	0.0586384	1	477	416	548	849
ENSG00000133247	KMT5C	0.290028	3.8419	0.0587203	1	660	696	851	1252
ENSG00000159374	M1AP	0.458107	0.0186521	0.0587547	1	54	33	59	93
ENSG00000197483	ZNF628	0.298764	3.26487	0.0588811	1	454	452	538	890
ENSG00000232903	LINC01166	0.298592	3.17281	0.0591414	1	425	424	549	769
ENSG00000168925	CTRB1	0.856368	-1.85836	0.0592017	1	9	9	12	30
ENSG00000253978	CTB-178M22.2	0.827797	-1.86881	0.0592017	1	9	9	14	27
ENSG00000168283	BMI1	-0.281801	4.80377	0.0592081	1	1661	1569	1413	1927
ENSG00000286626	AC090469.1	-0.592078	-0.930368	0.0593075	1	36	27	21	32
ENSG00000185610	DBX2	0.509698	-0.218241	0.0596622	1	37	35	43	89
ENSG00000218803	GSTM2P1	0.766336	-1.58969	0.05979	1	12	11	19	31
ENSG00000272217	AL645940.1	0.845807	-1.72354	0.0598183	1	12	8	17	29
ENSG00000235448	LURAP1L-AS1	0.815624	-1.73361	0.0598183	1	6	14	18	27
ENSG00000184156	KCNQ3	0.424591	0.472018	0.060291	1	64	58	75	135
ENSG00000068976	PYGM	0.414764	0.559593	0.060435	1	66	64	85	136
ENSG00000130294	KIF1A	0.273409	6.82143	0.0604523	1	5547	5256	6632	9935
ENSG00000186471	AKAP14	0.416837	0.345609	0.0605196	1	61	50	85	101
ENSG00000221968	FADS3	0.302802	2.92953	0.0607167	1	337	378	443	681
ENSG00000171540	OTP	-0.561004	-0.735359	0.0608882	1	38	34	24	38
ENSG00000171643	S100Z	0.49522	-0.14359	0.0611824	1	34	42	51	86
ENSG00000286044	AP001977.1	-0.477911	-0.13664	0.0611824	1	59	49	42	56
ENSG00000266202	AC005697.1	0.465909	-0.133251	0.0611824	1	47	30	65	68
ENSG00000142623	PADI1	0.988049	-2.16669	0.0613287	1	7	6	14	19
ENSG00000224709	OR11M1P	0.984719	-2.17022	0.0613287	1	5	8	13	20
ENSG00000002726	AOC1	0.945805	-2.1918	0.0613287	1	9	4	14	18
ENSG00000118432	CNR1	0.549291	-0.636174	0.0613394	1	30	22	37	60
ENSG00000137218	FRS3	0.318002	2.28815	0.061422	1	227	228	287	434
ENSG00000124193	SRSF6	0.418455	0.484757	0.0614604	1	64	59	83	126
ENSG00000214360	EFCAB9	-0.409284	0.25713	0.0614625	1	65	76	43	94
ENSG00000270926	AC008013.3	0.530885	-0.554851	0.0616212	1	26	29	48	52
ENSG00000103485	QPRT	0.278247	4.82507	0.0616809	1	1378	1321	1733	2386
ENSG00000162591	MEGF6	0.291755	3.4969	0.0619099	1	543	525	622	1057
ENSG00000224976	PARP4P2	0.683126	-1.32865	0.0621366	1	16	13	27	32
ENSG00000198223	CSF2RA	0.664063	-1.10466	0.0626098	1	19	16	25	46
ENSG00000101282	RSPO4	0.405717	0.576145	0.0626682	1	72	60	89	133
ENSG00000138944	SHISAL1	0.289759	3.52759	0.0627973	1	546	545	664	1036
ENSG00000196557	CACNA1H	0.274262	5.498	0.0628521	1	2204	2109	2554	4114
ENSG00000254202	AC015522.1	0.315414	2.27161	0.0628763	1	221	229	286	425
ENSG00000225605	AC092813.1	0.349191	1.37047	0.0629324	1	139	98	155	227
ENSG00000225498	AC002064.1	0.494525	-0.188225	0.0631937	1	39	35	45	89
ENSG00000197766	CFD	0.310194	2.51028	0.0633017	1	261	272	323	522
ENSG00000154134	ROBO3	0.302519	2.80207	0.0633238	1	341	315	396	637
ENSG00000136378	ADAMTS7	0.29618	3.16068	0.0634055	1	405	438	483	852
ENSG00000149925	ALDOA	-0.847291	-1.99475	0.0635037	1	17	13	10	11
ENSG00000140323	DISP2	0.364231	1.29702	0.0637611	1	115	109	128	244
ENSG00000269388	AC018755.3	0.510516	-0.393398	0.0638139	1	36	27	46	68
ENSG00000275443	AC012409.2	-0.521972	-0.463276	0.0638753	1	53	34	29	48
ENSG00000205413	SAMD9	0.319413	2.03119	0.0642214	1	187	192	267	324
ENSG00000285899	AL023574.1	0.648552	-1.18963	0.0642321	1	20	13	25	41
ENSG00000178997	EXD1	0.783741	-1.69092	0.0645501	1	13	8	20	26
ENSG00000146700	SSC4D	0.486266	-0.116438	0.0646038	1	39	39	50	90
ENSG00000188747	NOXA1	0.300084	2.85645	0.0646622	1	321	359	432	630
ENSG00000070404	FSTL3	0.301286	2.78247	0.0646955	1	297	348	419	586
ENSG00000259053	AL137230.2	0.376184	0.956742	0.0648283	1	98	77	116	172
ENSG00000168959	GRM5	0.417834	0.330431	0.0649403	1	57	53	78	108
ENSG00000014914	MTMR11	0.37852	0.99143	0.0651302	1	88	91	114	183
ENSG00000005075	POLR2J	0.274151	4.82571	0.0655326	1	1356	1347	1756	2347
ENSG00000107796	ACTA2	0.436249	0.27796	0.0655393	1	62	44	64	120
ENSG00000188388	GOLGA6L3	0.414237	0.283372	0.0655393	1	60	46	87	89
ENSG00000243566	UPK3B	0.659589	-1.2958	0.0657867	1	15	15	28	32
ENSG00000227344	HAUS6P1	-0.613417	-1.29519	0.0657867	1	33	16	10	31
ENSG00000214432	VPS33B-DT	0.504177	-0.370363	0.0658465	1	32	32	49	66
ENSG00000246067	RAB30-DT	0.355885	1.207	0.0660044	1	108	102	141	199
ENSG00000100979	PLTP	0.27943	4.12124	0.0660922	1	835	820	992	1572
ENSG00000266865	AC138207.8	0.267667	6.6519	0.0661708	1	4541	5063	6440	7973
ENSG00000233297	RASA4DP	0.409242	0.51912	0.0662078	1	70	57	78	138
ENSG00000184481	FOXO4	0.279472	4.04663	0.0663136	1	794	777	983	1431
ENSG00000277971	AC007731.4	0.468273	-0.101708	0.0663341	1	45	34	60	78
ENSG00000117115	PADI2	0.334975	1.6215	0.0664379	1	140	143	192	258
ENSG00000254612	DNAJB6P1	-0.376506	0.977389	0.0666669	1	128	103	97	127
ENSG00000140545	MFGE8	0.270855	5.34614	0.0666808	1	1919	1964	2373	3582
ENSG00000130766	SESN2	0.267432	6.50958	0.0668301	1	4399	4319	5293	8048
ENSG00000169976	SF3B5	0.268941	5.81711	0.0668716	1	2682	2706	3365	4846
ENSG00000005102	MEOX1	-0.409133	0.393524	0.0669425	1	82	73	55	94
ENSG00000173436	MICOS10	0.394207	0.690079	0.0669641	1	75	69	90	152
ENSG00000142449	FBN3	0.45318	0.0276112	0.0669869	1	36	51	64	87
ENSG00000113073	SLC4A9	0.375689	0.908565	0.0670309	1	82	87	107	173
ENSG00000162804	SNED1	0.330477	1.86309	0.0674766	1	164	173	192	355
ENSG00000160808	MYL3	0.460657	-0.0298014	0.0675385	1	46	38	53	95
ENSG00000221883	ARIH2OS	0.430755	0.246168	0.0675675	1	51	52	73	103
ENSG00000164112	SMIM43	0.424959	0.24675	0.0675675	1	45	58	75	100
ENSG00000171443	ZNF524	0.371861	0.980207	0.0675922	1	86	92	113	181
ENSG00000274276	CBSL	0.26562	7.18914	0.0676732	1	6957	7013	8458	12909
ENSG00000249069	LINC01033	0.288873	3.16247	0.0678296	1	464	384	539	768
ENSG00000135902	CHRND	0.334783	1.6713	0.0678724	1	147	147	177	298
ENSG00000130475	FCHO1	0.31533	2.19083	0.0679822	1	184	241	247	435
ENSG00000183960	KCNH8	0.494303	-0.426826	0.0681502	1	38	24	44	67
ENSG00000178977	LINC00324	0.431275	0.204628	0.0682285	1	43	57	67	105
ENSG00000177103	DSCAML1	0.410047	0.401374	0.0682501	1	52	64	79	117
ENSG00000204428	LY6G5C	0.373246	0.950115	0.0682674	1	87	87	116	170
ENSG00000165905	LARGE2	0.289069	3.25329	0.0682841	1	445	457	518	901
ENSG00000119630	PGF	0.295262	2.79515	0.0686302	1	336	318	414	602
ENSG00000185340	GAS2L1	0.332143	1.77812	0.0688383	1	151	166	187	326
ENSG00000267348	GEMIN7-AS1	0.617045	-1.0481	0.0689492	1	20	17	31	41
ENSG00000204531	POU5F1	0.366628	1.04971	0.0689794	1	97	91	109	203
ENSG00000183346	CABCOCO1	0.360379	1.05304	0.0689794	1	97	91	128	177
ENSG00000111664	GNB3	0.32328	1.83713	0.0690135	1	163	168	214	311
ENSG00000245482	AC046130.1	-0.278189	3.79234	0.069287	1	828	772	631	1061
ENSG00000261534	AL596244.1	0.350698	1.25615	0.0693721	1	118	100	147	204
ENSG00000152076	CCDC74B	0.316763	2.03007	0.0694876	1	187	193	239	363
ENSG00000182040	USH1G	0.439117	0.104446	0.0695709	1	45	48	61	100
ENSG00000129355	CDKN2D	0.332903	1.70414	0.0697837	1	146	155	178	309
ENSG00000064490	RFXANK	0.274894	4.15985	0.0700457	1	807	893	1053	1559
ENSG00000128274	A4GALT	0.334646	1.66656	0.0702835	1	127	165	184	286
ENSG00000159335	PTMS	0.265941	5.56855	0.0703826	1	2304	2237	3085	3687
ENSG00000233024	NPIPA9	-0.284273	3.2937	0.070415	1	601	533	461	725
ENSG00000064787	BCAS1	0.445618	0.164257	0.070428	1	50	47	62	107
ENSG00000107331	ABCA2	0.26823	5.12453	0.0704553	1	1626	1706	2006	3110
ENSG00000286562	Z98742.4	-0.55703	-0.745728	0.0707143	1	35	36	27	34
ENSG00000204241	LINC02731	0.547099	-0.741766	0.0707143	1	28	20	37	52
ENSG00000267649	AC010327.5	0.538903	-0.566595	0.0707675	1	31	24	38	64
ENSG00000125872	LRRN4	0.37443	0.932945	0.0709114	1	86	86	111	173
ENSG00000204580	DDR1	0.276266	3.93182	0.0709212	1	723	729	888	1348
ENSG00000230914	KIF19BP	0.45569	-0.00632929	0.070925	1	39	46	61	87
ENSG00000179588	ZFPM1	0.27175	4.4042	0.0710746	1	1042	979	1243	1851
ENSG00000166963	MAP1A	0.267159	5.15661	0.0710865	1	1785	1629	2147	3033
ENSG00000234630	AC245060.2	0.323007	1.86773	0.0712982	1	162	177	191	357
ENSG00000079308	TNS1	0.293279	2.91258	0.0713451	1	366	345	419	697
ENSG00000134917	ADAMTS8	0.450181	-0.065074	0.0715982	1	50	32	58	84
ENSG00000220161	LINC02076	0.440673	-0.0623653	0.0715982	1	45	37	64	76
ENSG00000271949	AC093423.3	0.411274	0.374861	0.0716828	1	56	58	76	117
ENSG00000135747	ZNF670-ZNF695	0.44826	0.0617977	0.0718937	1	46	44	58	99
ENSG00000185130	H2BC13	0.262381	6.59256	0.0719543	1	4249	4981	5782	8230
ENSG00000167595	PROSER3	0.272497	4.18968	0.072029	1	884	856	1082	1579
ENSG00000258603	AC005225.2	-0.302894	2.28697	0.0720455	1	279	286	227	357
ENSG00000227199	ST7-AS1	0.608932	-1.02827	0.0721678	1	25	13	27	47
ENSG00000260805	AC092803.1	0.60476	-1.0289	0.0721678	1	19	19	26	48
ENSG00000158286	RNF207	0.289872	2.89934	0.0722483	1	363	342	433	663
ENSG00000160360	GPSM1	0.266254	5.20722	0.0723129	1	1747	1786	2049	3404
ENSG00000179083	FAM133A	0.483464	-0.400363	0.0724935	1	33	30	51	60
ENSG00000203356	LINC01562	0.427746	0.234214	0.0726914	1	43	59	73	101
ENSG00000260976	LINC01633	1.00915	-2.25469	0.0727036	1	7	5	12	19
ENSG00000241525	AC141424.1	-0.978454	-2.27167	0.0727036	1	14	11	6	10
ENSG00000231233	CFAP58-DT	0.678148	-1.48394	0.0728531	1	18	8	21	32
ENSG00000135577	NMBR	-0.470115	-0.182165	0.0729127	1	48	56	41	54
ENSG00000100292	HMOX1	0.267378	4.81083	0.0729944	1	1349	1334	1629	2477
ENSG00000246130	AC107959.2	0.516899	-0.551868	0.0731745	1	31	25	40	62
ENSG00000196741	LINC01560	-0.373348	0.6983	0.0733315	1	99	91	71	116
ENSG00000231327	LINC01816	0.534653	-0.71987	0.0733961	1	28	21	38	52
ENSG00000069018	TRPC7	0.356565	1.07911	0.073515	1	111	82	113	204
ENSG00000232906	AC092685.1	-0.384221	0.575538	0.0735208	1	95	80	64	107
ENSG00000272968	RBAK-RBAKDN	-0.312281	1.88482	0.0735512	1	224	205	162	281
ENSG00000136250	AOAH	0.381883	0.733151	0.0736173	1	74	75	94	154
ENSG00000197558	SSPOP	0.368464	0.915499	0.0736846	1	80	90	112	167
ENSG00000203685	STUM	0.268685	4.47022	0.0736919	1	1109	1010	1312	1918
ENSG00000255306	AC004923.4	0.410294	0.342026	0.0739145	1	42	69	75	113
ENSG00000265359	AC004231.3	0.735873	-1.60906	0.07421	1	12	11	18	31
ENSG00000265993	MIR5694	-0.717027	-1.61239	0.07421	1	19	20	13	17
ENSG00000198569	SLC34A3	0.370496	0.852392	0.0743261	1	90	73	105	163
ENSG00000259993	AC135731.1	0.457278	0.0143169	0.0743539	1	44	43	50	104
ENSG00000282246	AL157392.5	-0.604581	-1.11926	0.0745548	1	27	28	17	29
ENSG00000151790	TDO2	0.576108	-1.10793	0.0745548	1	21	15	30	38
ENSG00000107338	SHB	-0.303369	2.04591	0.0745635	1	244	235	171	331
ENSG00000248473	LINC01962	0.486254	-0.383061	0.0746887	1	31	33	46	68
ENSG00000283480	AL512380.2	0.403102	0.297958	0.0747993	1	58	50	79	101
ENSG00000167978	SRRM2	0.257591	9.9191	0.0748194	1	48499	44598	58603	81443
ENSG00000173366	AC097637.1	0.871373	-2.05583	0.0748397	1	6	9	16	19
ENSG00000183454	GRIN2A	0.869148	-2.0609	0.0748397	1	7	8	15	20
ENSG00000285870	AC012673.1	0.867647	-2.06706	0.0748397	1	10	5	14	21
ENSG00000253471	AC012574.1	0.83166	-2.07907	0.0748397	1	8	7	16	18
ENSG00000095303	PTGS1	0.796415	-2.08559	0.0748397	1	4	11	19	14
ENSG00000237886	NALT1	0.470667	-0.168479	0.0748428	1	40	36	42	94
ENSG00000127220	ABHD8	0.457524	-0.163245	0.0748428	1	35	41	52	81
ENSG00000087263	OGFOD1	-0.266377	4.66422	0.0749776	1	1573	1349	1228	1853
ENSG00000285534	AL163541.1	0.371428	0.784162	0.0749787	1	84	71	104	150
ENSG00000202354	RNY3	0.785096	-1.75195	0.075162	1	8	12	18	26
ENSG00000229178	AC233280.1	0.761706	-1.75878	0.075162	1	11	9	21	22
ENSG00000272092	AC087623.2	0.449093	-0.0352946	0.075164	1	51	33	56	90
ENSG00000128016	ZFP36	0.511607	-0.456741	0.0751827	1	26	34	43	66
ENSG00000260211	AC139426.1	0.37781	0.668562	0.0753765	1	75	67	103	129
ENSG00000183569	SERHL2	0.590201	-0.99949	0.0754154	1	19	20	28	47
ENSG00000064666	CNN2	0.264711	4.812	0.0754479	1	1386	1303	1721	2338
ENSG00000267642	AC091198.1	0.797691	-1.88628	0.075485	1	14	4	15	25
ENSG00000172673	THEMIS	0.765366	-1.89392	0.075485	1	8	10	17	22
ENSG00000249148	AC006445.1	-0.761849	-1.89542	0.075485	1	15	17	7	17
ENSG00000131398	KCNC3	0.273087	3.76314	0.0756458	1	672	622	813	1162
ENSG00000196576	PLXNB2	0.260658	5.88412	0.0757034	1	2901	2766	3297	5396
ENSG00000283183	AC116565.1	0.450034	0.0284851	0.0760833	1	40	48	51	104
ENSG00000255320	AP000759.1	-0.416369	0.0358623	0.0760833	1	60	61	35	82
ENSG00000132510	KDM6B	0.263322	4.98948	0.0761189	1	1542	1500	1914	2691
ENSG00000184545	DUSP8	0.274772	3.6453	0.0761199	1	599	592	714	1124
ENSG00000198168	SVIP	-0.271089	4.03074	0.0761755	1	969	913	837	1121
ENSG00000204072	ARMCX7P	-0.414216	0.314003	0.0762686	1	80	66	61	77
ENSG00000266283	AC091588.3	-0.312617	1.8253	0.076508	1	218	194	150	277
ENSG00000091592	NLRP1	0.343527	1.2747	0.076624	1	121	101	138	221
ENSG00000174776	WDR49	0.341537	1.30339	0.0766575	1	126	101	136	232
ENSG00000107938	EDRF1	-0.324278	1.5997	0.0767305	1	176	176	140	218
ENSG00000275832	ARHGAP23	0.333651	1.4093	0.0767403	1	119	125	162	227
ENSG00000052802	MSMO1	-0.260406	5.60678	0.0768391	1	2969	2637	2390	3536
ENSG00000197177	ADGRA1	0.635479	-1.20379	0.0769811	1	15	18	20	46
ENSG00000116882	HAO2	0.60003	-1.2005	0.0769811	1	18	15	32	31
ENSG00000214803	AC090921.1	0.423866	0.262972	0.0772272	1	55	50	67	113
ENSG00000164556	FAM183BP	0.674563	-1.43703	0.0773079	1	16	11	21	34
ENSG00000161649	CD300LG	0.939687	-2.39384	0.0773456	1	8	3	12	15
ENSG00000267475	AC008736.1	-0.387475	0.643287	0.0775209	1	94	89	74	103
ENSG00000164929	BAALC	0.420009	0.158843	0.0775942	1	47	50	71	93
ENSG00000286482	AL117344.2	0.406603	0.46365	0.0775944	1	62	60	76	131
ENSG00000130921	C12orf65	-0.290967	2.57102	0.0775958	1	361	326	281	433
ENSG00000095321	CRAT	0.272071	3.68089	0.0777035	1	625	597	773	1089
ENSG00000196639	HRH1	0.428271	0.0401375	0.0778222	1	53	36	66	85
ENSG00000254394	AC060765.2	0.315189	1.69249	0.0779778	1	155	145	201	269
ENSG00000279613	AC124283.5	0.602649	-1.08732	0.0780602	1	20	16	33	36
ENSG00000104951	IL4I1	0.393128	0.559208	0.0782425	1	66	65	86	133
ENSG00000287306	AC016821.1	-0.332765	1.2596	0.078286	1	154	125	105	178
ENSG00000254968	LINC02763	0.477561	-0.280148	0.0783667	1	28	41	51	71
ENSG00000170962	PDGFD	0.457315	-0.27347	0.0783667	1	42	28	55	66
ENSG00000170345	FOS	0.398675	0.426079	0.078602	1	61	58	77	123
ENSG00000261324	AC010168.2	-0.309904	1.93107	0.0786395	1	235	207	185	266
ENSG00000235217	TSPY26P	0.359925	0.951113	0.0787768	1	78	97	110	177
ENSG00000141905	NFIC	0.257701	5.90682	0.0788324	1	2954	2809	3517	5217
ENSG00000110076	NRXN2	0.300978	2.14787	0.0789369	1	221	195	253	400
ENSG00000266728	AC015688.4	-0.519331	-0.867901	0.0789754	1	37	28	18	40
ENSG00000261247	GOLGA8T	0.347405	1.05293	0.0789801	1	83	105	137	163
ENSG00000172348	RCAN2	0.282757	2.96285	0.0790145	1	378	361	441	707
ENSG00000204710	SPDYC	0.330137	1.42245	0.0790639	1	126	121	159	235
ENSG00000197210	AP000550.1	0.728995	-1.56412	0.0791189	1	15	9	17	34
ENSG00000222020	HDAC4-AS1	0.70672	-1.56503	0.0791189	1	9	15	20	30
ENSG00000224424	PRKAR2A-AS1	0.332314	1.34358	0.0791198	1	115	118	158	212
ENSG00000099834	CDHR5	0.269925	3.82805	0.079311	1	682	673	795	1296
ENSG00000255198	SNHG9	0.451773	-0.193434	0.0796241	1	27	47	57	71
ENSG00000159307	SCUBE1	0.289624	2.55038	0.0804848	1	267	285	342	516
ENSG00000166448	TMEM130	0.450984	-0.267875	0.0805009	1	32	38	59	61
ENSG00000261542	AC011978.1	-0.362806	0.818855	0.0805522	1	105	101	79	125
ENSG00000185332	TMEM105	0.9421	-2.19479	0.080565	1	6	7	13	19
ENSG00000260926	AC016134.1	0.938762	-2.19835	0.080565	1	4	9	12	20
ENSG00000225230	AC008937.1	0.861405	-2.22334	0.080565	1	3	10	17	13
ENSG00000257221	AC007569.1	0.458243	-5.48694e-05	0.0805886	1	44	42	51	101
ENSG00000105664	COMP	0.430026	0.00162086	0.0805886	1	48	39	54	96
ENSG00000173612	GPRC6A	0.796067	-1.7015	0.0806094	1	12	9	13	34
ENSG00000285844	FO393414.3	-0.661333	-1.71255	0.0806094	1	22	14	8	21
ENSG00000148400	NOTCH1	0.257765	5.43407	0.0806787	1	2126	2026	2430	3916
ENSG00000105251	SHD	0.620095	-1.16777	0.08078	1	15	19	23	44
ENSG00000265349	AC118755.2	-0.472138	-0.578883	0.0810812	1	40	39	23	50
ENSG00000075223	SEMA3C	-0.255676	5.8808	0.081146	1	3471	3293	2787	4448
ENSG00000170801	HTRA3	0.284021	2.78482	0.0811833	1	326	326	397	614
ENSG00000095370	SH2D3C	0.494086	-0.337323	0.0813589	1	25	41	44	75
ENSG00000277369	AC010654.1	-0.397367	0.243848	0.0813812	1	73	66	48	87
ENSG00000254912	AC135983.3	-0.355149	0.746073	0.0814872	1	103	93	67	130
ENSG00000100249	C22orf31	-0.746235	-1.84802	0.0815793	1	15	18	8	17
ENSG00000284237	LINC02767	0.729482	-1.84426	0.0815793	1	11	8	19	21
ENSG00000157111	TMEM171	0.340084	1.33129	0.0816256	1	114	117	141	233
ENSG00000233058	LINC00884	-0.864477	-2.03775	0.0817232	1	16	13	11	9
ENSG00000241388	HNF1A-AS1	0.848832	-1.99962	0.0817232	1	5	11	13	24
ENSG00000261375	AC135983.4	0.812036	-2.02289	0.0817232	1	9	7	13	23
ENSG00000267742	SINHCAFP2	-0.803371	-2.03118	0.0817232	1	19	10	8	13
ENSG00000273367	AL355472.3	-0.743627	-2.0186	0.0817232	1	19	10	6	16
ENSG00000285473	AL691520.1	0.678992	-1.42937	0.0818014	1	15	12	23	32
ENSG00000151778	SERP2	0.280795	2.80916	0.0820546	1	360	305	413	610
ENSG00000100314	CABP7	0.505019	-0.403179	0.0821868	1	30	33	38	77
ENSG00000213654	GPSM3	0.433259	0.0125245	0.0824155	1	34	53	58	92
ENSG00000100100	PIK3IP1	0.300558	2.08738	0.0824229	1	187	211	237	391
ENSG00000157087	ATP2B2	0.400779	0.400044	0.0825456	1	61	56	71	127
ENSG00000102225	CDK16	0.251855	7.6428	0.0826308	1	9465	9762	11748	17277
ENSG00000123358	NR4A1	0.271142	3.40964	0.0828102	1	510	502	633	912
ENSG00000198786	MT-ND5	0.250473	10.6479	0.0830875	1	84606	70308	98581	132109
ENSG00000130558	OLFM1	0.420061	0.0779792	0.0830918	1	47	45	60	97
ENSG00000185339	TCN2	0.383269	0.590146	0.0834411	1	78	57	83	142
ENSG00000288675	AP006621.6	0.625549	-1.28055	0.0835493	1	14	17	24	37
ENSG00000267223	AC005597.1	0.458069	-0.312439	0.083608	1	36	32	52	66
ENSG00000182870	GALNT9	0.453583	-0.313161	0.083608	1	40	28	55	62
ENSG00000234156	AL359636.2	0.449217	-0.321181	0.083608	1	45	23	52	65
ENSG00000147955	SIGMAR1	0.251843	6.89247	0.0836164	1	5540	5884	6928	10353
ENSG00000105048	TNNT1	0.274366	3.04995	0.0838904	1	368	417	523	667
ENSG00000102882	MAPK3	0.255253	5.34742	0.0839173	1	1905	2003	2381	3541
ENSG00000106624	AEBP1	0.390995	0.410406	0.0840058	1	61	57	77	120
ENSG00000126561	STAT5A	0.678053	-1.52725	0.0840689	1	9	16	21	30
ENSG00000275479	AC087741.2	-0.657579	-1.53218	0.0840689	1	22	19	12	21
ENSG00000121653	MAPK8IP1	0.263975	3.98368	0.0841126	1	723	788	905	1410
ENSG00000100243	CYB5R3	0.252286	6.34707	0.0841394	1	3962	3872	4734	7114
ENSG00000243295	AC126121.3	0.305705	1.97888	0.0842804	1	185	184	211	376
ENSG00000111679	PTPN6	0.331935	1.29187	0.0843179	1	99	126	136	227
ENSG00000236544	AC008060.3	0.322763	1.45558	0.0845561	1	121	132	168	232
ENSG00000286231	AL445423.3	-0.268662	3.40626	0.0846288	1	673	549	483	816
ENSG00000249700	SRD5A3-AS1	-0.445987	-0.233519	0.0848037	1	57	43	38	55
ENSG00000087088	BAX	0.253035	5.7754	0.0848208	1	2526	2735	3264	4667
ENSG00000261465	AC099518.4	-0.53348	-0.738854	0.0848281	1	39	32	27	35
ENSG00000263494	AC004702.1	0.514586	-0.73261	0.0848281	1	26	23	36	53
ENSG00000021488	SLC7A9	-0.503854	-0.738045	0.0848281	1	38	33	21	43
ENSG00000239828	AC063944.1	-0.391573	0.318151	0.0849304	1	85	61	57	84
ENSG00000168288	MMADHC	-0.251547	6.23559	0.0851878	1	4388	4249	3581	5681
ENSG00000203879	GDI1	0.250865	6.63183	0.0852861	1	4707	4836	5780	8640
ENSG00000006283	CACNA1G	0.332846	1.27108	0.0852897	1	117	105	142	213
ENSG00000142173	COL6A2	0.258001	4.54942	0.0855117	1	1154	1093	1352	2064
ENSG00000174939	ASPHD1	0.382727	0.466895	0.0856739	1	70	53	88	114
ENSG00000263843	AC022211.2	0.324388	1.48534	0.0860103	1	128	131	156	259
ENSG00000203697	CAPN8	0.711486	-1.677	0.0861007	1	11	11	18	28
ENSG00000260277	AC009019.1	-0.468161	-0.538017	0.0863101	1	35	46	25	50
ENSG00000184058	TBX1	0.253168	5.36804	0.0863193	1	2043	1930	2411	3594
ENSG00000262482	AC004034.1	0.989458	-2.36423	0.0865324	1	5	6	12	16
ENSG00000214915	BX546450.1	0.989091	-2.36364	0.0865324	1	4	7	12	16
ENSG00000288071	AL591135.2	-0.327736	1.36465	0.0866727	1	163	136	125	176
ENSG00000105472	CLEC11A	0.327345	1.36019	0.0866727	1	120	117	144	236
ENSG00000086506	HBQ1	0.343509	1.12876	0.0867273	1	80	119	131	190
ENSG00000136522	MRPL47	-0.2547	4.9714	0.086905	1	1891	1709	1575	2230
ENSG00000228262	LINC01320	0.476745	-0.371992	0.0869225	1	28	37	41	75
ENSG00000070444	MNT	0.25734	4.42876	0.086934	1	1032	1033	1298	1815
ENSG00000100346	CACNA1I	0.45749	-0.22253	0.0869712	1	37	36	48	80
ENSG00000137103	TMEM8B	0.262406	3.81729	0.0870018	1	681	667	853	1185
ENSG00000080293	SCTR	0.503779	-0.628353	0.0870909	1	30	23	42	53
ENSG00000163520	FBLN2	0.315824	1.51847	0.0874243	1	134	132	161	262
ENSG00000248905	FMN1	0.299516	2.02945	0.0874365	1	203	180	237	362
ENSG00000196302	GUSBP15	-0.257117	4.35544	0.0874659	1	1226	1124	951	1566
ENSG00000287678	AL031778.1	-0.303897	1.8081	0.0874911	1	209	196	162	256
ENSG00000120738	EGR1	0.328589	1.34016	0.0876676	1	130	104	142	233
ENSG00000271732	AL137798.1	-0.595248	-1.24485	0.0877126	1	29	21	16	26
ENSG00000213983	AP1G2	0.764589	-1.81885	0.0877215	1	6	13	20	21
ENSG00000258099	ATXN2-AS	0.499661	-0.707516	0.0877681	1	31	19	42	47
ENSG00000172020	GAP43	0.298692	1.9264	0.087789	1	190	166	235	316
ENSG00000167094	TTC16	0.435374	-0.145098	0.0878903	1	30	47	62	69
ENSG00000130270	ATP8B3	0.338438	1.04007	0.0880493	1	97	91	124	177
ENSG00000163064	EN1	0.335099	1.25708	0.0881065	1	109	111	127	230
ENSG00000276903	H2AC16	0.257236	4.34242	0.0881399	1	929	1014	1198	1746
ENSG00000169783	LINGO1	0.253039	5.05684	0.0881527	1	1595	1604	1938	2903
ENSG00000270194	AC097359.2	0.348367	0.972107	0.0882575	1	84	94	123	163
ENSG00000229117	RPL41	0.246644	9.07375	0.0882803	1	25177	26751	30785	47796
ENSG00000214203	RPS4XP1	0.536972	-0.808783	0.0883031	1	27	19	33	52
ENSG00000158113	LRRC43	0.531874	-0.804031	0.0883031	1	28	18	38	46
ENSG00000204882	GPR20	0.58485	-1.12535	0.0884562	1	14	21	35	31
ENSG00000237054	PRMT5-AS1	-0.579585	-1.13167	0.0884562	1	22	32	17	29
ENSG00000260698	AL591848.2	-0.525036	-1.12296	0.0884562	1	31	23	14	34
ENSG00000287741	AC009434.1	0.880423	-2.14338	0.0884934	1	8	6	13	20
ENSG00000287302	AL133477.2	-0.861767	-2.17599	0.0884934	1	13	13	9	9
ENSG00000267656	AP001357.2	-0.728252	-2.15103	0.0884934	1	12	14	4	16
ENSG00000156587	UBE2L6	0.338561	1.17011	0.0885383	1	97	109	130	202
ENSG00000180061	TMEM150B	0.546152	-0.899329	0.088645	1	31	12	30	50
ENSG00000260287	TBC1D3G	0.446228	-0.0725551	0.0886541	1	47	35	51	92
ENSG00000280587	LINC01348	-0.845219	-1.98916	0.088661	1	15	15	11	10
ENSG00000064300	NGFR	0.766326	-1.97196	0.088661	1	9	8	14	23
ENSG00000066248	NGEF	0.269384	3.20095	0.0886693	1	443	433	540	799
ENSG00000227543	SPAG5-AS1	-0.579668	-1.00993	0.0887262	1	30	29	21	29
ENSG00000001617	SEMA3F	0.263663	3.67158	0.0887809	1	587	630	715	1155
ENSG00000115507	OTX1	0.306568	1.81248	0.0887955	1	163	165	196	323
ENSG00000271151	AC016737.1	0.472831	-0.52582	0.0889451	1	33	25	43	59
ENSG00000142235	LMTK3	0.282842	2.47085	0.0890077	1	269	255	332	474
ENSG00000187601	MAGEH1	0.668896	-1.49215	0.0890522	1	12	14	18	35
ENSG00000206585	RNVU1-7	0.252198	4.94981	0.0891847	1	1328	1634	1994	2399
ENSG00000175592	FOSL1	0.340322	0.908174	0.0895656	1	90	81	117	156
ENSG00000251655	PRB1	0.269833	3.22339	0.089674	1	439	451	501	882
ENSG00000123453	SARDH	0.421691	0.0622028	0.0898053	1	45	46	57	99
ENSG00000137747	TMPRSS13	0.507786	-0.607097	0.0898774	1	27	27	37	61
ENSG00000108590	MED31	-0.256374	4.27123	0.0899126	1	1167	1049	939	1415
ENSG00000061656	SPAG4	0.29931	1.89852	0.0899844	1	178	171	222	322
ENSG00000173171	MTX1	0.265727	3.36826	0.0900179	1	469	515	615	883
ENSG00000185189	NRBP2	0.285461	2.46311	0.0900356	1	256	265	300	516
ENSG00000161016	RPL8	0.244965	9.48488	0.0903225	1	33911	35205	41357	62847
ENSG00000155966	AFF2	0.280339	2.63672	0.0904291	1	275	313	359	551
ENSG00000286445	AL355334.2	0.4708	-0.436694	0.0904632	1	35	27	45	64
ENSG00000163440	PDCL2	-0.496502	-0.695155	0.0907231	1	40	33	23	43
ENSG00000261202	Z83847.1	0.488923	-0.681674	0.0907231	1	26	25	44	46
ENSG00000204628	RACK1	0.24447	10.3647	0.0907798	1	60595	66523	78169	112466
ENSG00000113460	BRIX1	-0.248595	5.66343	0.0910453	1	3061	2747	2522	3656
ENSG00000248498	ASNSP1	0.260524	3.72913	0.0912163	1	655	615	761	1175
ENSG00000253015	RN7SKP64	-0.42744	-0.188471	0.0913351	1	51	52	34	64
ENSG00000099625	CBARP	0.29343	2.10244	0.0914113	1	207	197	240	393
ENSG00000253171	AC037450.1	0.384342	0.502145	0.091426	1	67	60	70	144
ENSG00000136872	ALDOB	0.542965	-0.780355	0.0914465	1	21	26	29	59
ENSG00000226133	LINC02794	0.661908	-1.63926	0.0916256	1	16	7	23	23
ENSG00000231871	IPO9-AS1	-0.308927	1.59027	0.0916556	1	194	155	137	222
ENSG00000283828	AL137002.2	0.433028	-0.338221	0.0917036	1	36	31	58	55
ENSG00000197355	UAP1L1	0.259206	3.83575	0.0917827	1	694	674	803	1289
ENSG00000041880	PARP3	0.28044	2.59658	0.09185	1	273	299	349	536
ENSG00000225793	TMEM30A-DT	-0.296684	1.90972	0.0918635	1	225	209	172	279
ENSG00000179057	IGSF22	-0.618176	-1.21655	0.091899	1	23	28	19	23
ENSG00000252826	RNVU1-23	0.582451	-1.22189	0.091899	1	14	19	25	38
ENSG00000223725	AC009226.1	0.286695	2.35074	0.0920082	1	254	228	286	465
ENSG00000122565	CBX3	-0.244627	7.44902	0.0920558	1	10387	9613	8616	12772
ENSG00000185088	RPS27L	0.254258	4.32734	0.092113	1	959	968	1166	1754
ENSG00000147465	STAR	0.409468	0.253122	0.0925242	1	53	52	63	116
ENSG00000155959	VBP1	-0.244941	6.83931	0.0925411	1	6739	6364	5663	8341
ENSG00000011347	SYT7	0.265833	3.19794	0.0926861	1	419	455	552	776
ENSG00000139567	ACVRL1	0.474491	-0.412659	0.0929841	1	36	27	46	65
ENSG00000176125	UFSP1	0.294542	2.02529	0.093009	1	186	196	234	363
ENSG00000188338	SLC38A3	0.276425	2.60224	0.0930812	1	300	276	360	523
ENSG00000078399	HOXA9	-0.25139	4.70789	0.0930876	1	1572	1423	1326	1841
ENSG00000275674	AC091167.6	-0.260493	3.6133	0.0933391	1	766	640	605	878
ENSG00000116852	KIF21B	0.259127	3.71297	0.0934237	1	636	620	745	1172
ENSG00000140830	TXNL4B	-0.261421	3.48778	0.0934685	1	698	591	541	824
ENSG00000259631	AC104316.2	0.501843	-0.66866	0.0936915	1	35	17	34	60
ENSG00000184276	DEFB108B	-0.488094	-0.669308	0.0936915	1	42	32	26	41
ENSG00000250447	LINC02105	0.485941	-0.664818	0.0936915	1	31	21	41	51
ENSG00000125434	SLC25A35	0.280733	2.44106	0.0936936	1	240	273	311	484
ENSG00000248837	AC097512.1	0.348239	0.737403	0.0937935	1	95	57	95	151
ENSG00000225507	AC069282.1	-0.296157	1.86188	0.0938171	1	220	200	162	276
ENSG00000272202	AC097358.2	0.775864	-1.76922	0.0938977	1	10	10	14	30
ENSG00000286000	AC234775.3	-0.681733	-1.78748	0.0938977	1	14	20	8	19
ENSG00000253408	AC083973.1	-0.680409	-1.78955	0.0938977	1	18	16	8	19
ENSG00000254873	AP001267.1	0.35451	0.696642	0.0939322	1	65	81	101	135
ENSG00000176678	FOXL1	0.390179	0.208425	0.0940579	1	49	53	68	102
ENSG00000235991	BX293995.1	0.622603	-1.46395	0.0940616	1	14	13	21	32
ENSG00000233056	ERVH48-1	0.311947	1.64908	0.0941917	1	146	146	174	290
ENSG00000227617	CERS6-AS1	0.338063	0.898282	0.094307	1	86	84	113	159
ENSG00000155329	ZCCHC10	-0.249326	4.7752	0.0944533	1	1606	1529	1309	2053
ENSG00000254553	AL033529.1	-0.272506	2.74787	0.0945794	1	391	381	316	499
ENSG00000176387	HSD11B2	0.3266	1.17318	0.0945914	1	98	109	139	189
ENSG00000237605	DYRK3-AS1	-0.520191	-0.757882	0.0946041	1	38	32	24	38
ENSG00000250366	TUNAR	0.50724	-0.763545	0.0946041	1	20	28	34	53
ENSG00000124733	MEA1	0.247772	5.10024	0.0946263	1	1585	1715	2034	2926
ENSG00000123144	TRIR	0.244368	6.11603	0.0948589	1	3389	3305	4132	5880
ENSG00000229222	KRT18P4	0.446057	-0.240649	0.0950134	1	37	35	54	70
ENSG00000280163	AC040160.2	0.41136	0.0362099	0.0951138	1	36	53	64	86
ENSG00000285852	AL353147.1	0.534869	-0.862041	0.095371	1	19	25	34	47
ENSG00000111676	ATN1	0.244089	6.04319	0.0954864	1	3184	3179	3905	5625
ENSG00000185950	IRS2	0.250535	4.447	0.0954968	1	1091	1008	1294	1861
ENSG00000106123	EPHB6	0.3658	0.619208	0.0955484	1	80	59	80	150
ENSG00000078549	ADCYAP1R1	0.259507	3.5262	0.095614	1	562	541	660	1021
ENSG00000258534	AL132712.1	0.697883	-1.92578	0.0956336	1	10	8	19	18
ENSG00000236816	ANKRD20A7P	0.367406	0.57309	0.0956778	1	71	63	82	139
ENSG00000255553	LINC02733	-1.00181	-2.31527	0.0957671	1	14	10	9	6
ENSG00000121933	TMIGD3	0.956954	-2.28812	0.0957671	1	4	8	10	20
ENSG00000233750	CICP27	-0.917799	-2.29716	0.0957671	1	12	12	7	9
ENSG00000140279	DUOX2	0.913263	-2.31116	0.0957671	1	7	5	11	18
ENSG00000180279	LINC01869	0.913263	-2.31116	0.0957671	1	7	5	11	18
ENSG00000050165	DKK3	0.294258	1.87107	0.0957824	1	174	169	217	316
ENSG00000197045	GMFB	-0.244694	5.71571	0.0958865	1	3068	2942	2579	3857
ENSG00000164879	CA3	0.279995	2.39908	0.0958992	1	234	264	315	451
ENSG00000168546	GFRA2	-0.561208	-0.955103	0.095934	1	39	22	25	27
ENSG00000140557	ST8SIA2	0.596752	-1.1819	0.0961045	1	14	20	22	44
ENSG00000241568	RN7SL338P	0.554744	-1.18864	0.0961045	1	18	16	31	32
ENSG00000148204	CRB2	0.342817	0.981155	0.0961295	1	76	104	108	185
ENSG00000189120	SP6	0.355414	0.790019	0.0961428	1	82	75	95	162
ENSG00000130827	PLXNA3	0.247084	5.03645	0.0962898	1	1585	1577	1837	2963
ENSG00000249965	CDC42P4	0.829423	-2.08418	0.0964596	1	9	6	15	19
ENSG00000239511	POM121L7P	0.819069	-2.10236	0.0964596	1	9	6	11	23
ENSG00000166862	CACNG2	0.7919	-2.09589	0.0964596	1	6	9	17	16
ENSG00000197406	DIO3	0.787039	-2.10563	0.0964596	1	7	8	15	18
ENSG00000091513	TF	-0.771806	-2.10357	0.0964596	1	11	16	8	12
ENSG00000216819	TUBB2BP1	0.508235	-0.651302	0.0966721	1	22	30	39	55
ENSG00000143314	MRPL24	0.246539	4.94939	0.0969209	1	1486	1490	1879	2562
ENSG00000116954	RRAGC	-0.258902	3.56262	0.0969594	1	654	698	608	813
ENSG00000261807	LINC02141	0.653594	-1.59339	0.097175	1	12	12	21	27
ENSG00000261695	AC136443.4	0.609876	-1.59467	0.097175	1	6	18	28	18
ENSG00000188501	LCTL	-0.383997	0.539911	0.0972503	1	83	86	78	84
ENSG00000168077	SCARA3	0.264101	3.10261	0.0972942	1	419	401	498	753
ENSG00000200714	Y_RNA	-0.43559	-0.231993	0.0973219	1	57	43	36	58
ENSG00000131143	COX4I1	0.240582	7.52355	0.0974416	1	8320	9434	10915	15639
ENSG00000114757	PEX5L	0.523017	-0.741727	0.0977743	1	23	26	26	65
ENSG00000161509	GRIN2C	0.265907	3.05627	0.097822	1	406	388	455	770
ENSG00000152700	SAR1B	-0.241598	6.37897	0.0979941	1	5054	4467	4031	6206
ENSG00000287733	AC083862.2	0.446382	-0.38085	0.0980552	1	33	32	49	63
ENSG00000088881	EBF4	0.253331	3.88964	0.0981623	1	722	701	860	1294
ENSG00000221044	U3	0.489066	-0.548944	0.0983094	1	37	20	38	64
ENSG00000144407	PTH2R	0.464269	-0.550254	0.0983094	1	35	22	46	53
ENSG00000119681	LTBP2	0.272524	2.69835	0.0984216	1	321	296	378	568
ENSG00000169992	NLGN2	0.243752	5.39917	0.0984919	1	2035	2036	2479	3627
ENSG00000154319	FAM167A	0.357928	0.592903	0.0985261	1	66	70	87	135
ENSG00000130702	LAMA5	0.24301	5.59008	0.0987818	1	2361	2290	2752	4257
ENSG00000100968	NFATC4	0.262768	3.14976	0.0988144	1	431	417	498	802
ENSG00000169100	SLC25A6	0.23915	8.06986	0.0989403	1	12812	13165	15532	23442
ENSG00000234807	LINC01135	0.307008	1.65017	0.099	1	168	126	164	304
ENSG00000126464	PRR12	0.241994	5.87569	0.0990157	1	2860	2811	3394	5127
ENSG00000152785	BMP3	-0.373369	0.454276	0.0990395	1	90	70	61	96
ENSG00000227632	AC018804.1	0.654307	-1.43723	0.0990907	1	10	17	24	30
ENSG00000240288	GHRLOS	0.652932	-1.44224	0.0990907	1	13	14	23	31
ENSG00000246876	LINC02466	0.605143	-1.42373	0.0990907	1	19	9	24	30
ENSG00000286458	AC083870.1	0.368641	0.405177	0.0991646	1	57	61	85	107
ENSG00000235888	AF064858.1	0.367691	0.40034	0.0991646	1	66	52	83	109
ENSG00000145911	N4BP3	0.282595	2.35696	0.0992564	1	244	241	265	498
ENSG00000175467	SART1	0.241808	5.81372	0.0993664	1	2769	2665	3336	4782
ENSG00000078081	LAMP3	-0.346226	0.855111	0.0996074	1	118	92	90	118
ENSG00000126460	PRRG2	0.42097	-0.214506	0.099638	1	26	48	52	74
ENSG00000141582	CBX4	0.244677	4.97654	0.0996453	1	1511	1524	1837	2725
ENSG00000255970	LINC02421	-0.498978	-0.63337	0.0996634	1	44	32	29	39
ENSG00000105639	JAK3	0.297295	1.70217	0.0998461	1	174	131	196	277
ENSG00000272844	AC074044.1	0.614254	-1.29795	0.100048	1	15	16	19	42
ENSG00000099725	PRKY	0.721665	-1.72423	0.100096	1	12	9	20	24
ENSG00000231711	LINC00899	0.711006	-1.73935	0.100096	1	10	11	16	28
ENSG00000182712	CMC4	-0.661594	-1.73159	0.100096	1	15	20	12	16
ENSG00000102003	SYP	0.253872	3.62724	0.100181	1	602	583	754	1023
ENSG00000255819	KLRC4-KLRK1	0.549067	-1.16069	0.100325	1	18	17	28	37
ENSG00000204469	PRRC2A	0.237581	9.03132	0.100578	1	26074	24601	31407	43834
ENSG00000237772	LINC02631	0.371041	0.457795	0.100597	1	66	57	81	121
ENSG00000157103	SLC6A1	0.369448	0.461074	0.100597	1	61	62	85	116
ENSG00000285581	AC091196.1	0.447072	-0.362733	0.100604	1	36	30	48	66
ENSG00000272079	AC004233.2	-0.425805	-0.36499	0.100604	1	47	44	27	60
ENSG00000179603	GRM8	0.277734	2.36485	0.100744	1	265	224	280	480
ENSG00000104833	TUBB4A	0.250737	3.92545	0.100772	1	741	719	904	1291
ENSG00000260851	AC010542.3	-0.345478	0.698568	0.100817	1	94	94	75	113
ENSG00000177483	RBM44	0.341536	0.695748	0.100817	1	82	65	104	130
ENSG00000261292	AC110491.1	-0.504473	-0.722539	0.100955	1	39	32	30	33
ENSG00000105357	MYH14	0.243091	5.04345	0.101552	1	1597	1585	1891	2902
ENSG00000139364	TMEM132B	0.270432	2.63235	0.102041	1	303	287	343	568
ENSG00000184785	SMIM10	0.282914	2.1211	0.102156	1	191	219	247	390
ENSG00000214300	SPDYE3	0.259468	3.24065	0.102157	1	423	480	518	871
ENSG00000171227	TMEM37	0.308296	1.44464	0.102211	1	136	117	167	228
ENSG00000170190	SLC16A5	0.299699	1.69157	0.102448	1	150	152	184	290
ENSG00000079432	CIC	0.239353	5.93603	0.10248	1	3079	2845	3557	5310
ENSG00000243729	OR5V1	0.767555	-1.88911	0.102624	1	7	11	18	21
ENSG00000237594	AP000251.1	0.360827	0.611542	0.102825	1	69	69	83	144
ENSG00000148291	SURF2	0.253916	3.54553	0.102835	1	544	575	669	1031
ENSG00000167601	AXL	0.42327	0.0149249	0.102874	1	38	50	51	101
ENSG00000163577	EIF5A2	-0.251089	3.85057	0.102913	1	866	785	738	1006
ENSG00000286989	AL691432.4	0.378317	0.203005	0.102962	1	51	51	70	98
ENSG00000205978	NYNRIN	0.246649	4.27152	0.10303	1	979	883	1090	1727
ENSG00000268996	MAN1B1-DT	0.356171	0.573341	0.103136	1	62	72	88	130
ENSG00000142513	ACP4	0.294152	1.82578	0.103137	1	157	175	206	312
ENSG00000241449	AC092666.1	0.447114	-0.351301	0.10316	1	37	30	41	76
ENSG00000257411	AC034102.2	0.437865	-0.344503	0.10316	1	32	35	49	66
ENSG00000254681	PKD1P5	0.245921	4.38451	0.103212	1	1005	1007	1161	1894
ENSG00000137166	FOXP4	0.239589	5.62133	0.103291	1	2461	2300	2896	4214
ENSG00000171388	APLN	0.335036	0.982992	0.103303	1	101	81	100	196
ENSG00000162298	SYVN1	0.242447	4.91335	0.10341	1	1515	1396	1697	2697
ENSG00000266573	AC018697.1	0.319509	1.15586	0.103419	1	112	94	128	199
ENSG00000184293	CLECL1	0.881156	-2.43176	0.10344	1	7	4	10	16
ENSG00000105642	KCNN1	0.282436	2.05995	0.103462	1	195	198	249	356
ENSG00000235091	BX324167.1	0.333656	0.832865	0.103711	1	74	88	114	143
ENSG00000184489	PTP4A3	0.243269	4.71802	0.103865	1	1277	1262	1470	2374
ENSG00000175701	MTLN	0.299012	1.60745	0.104005	1	152	133	178	267
ENSG00000230666	CEACAM22P	0.530065	-1.01777	0.10403	1	17	22	35	36
ENSG00000089169	RPH3A	0.524265	-1.02813	0.10403	1	20	19	32	39
ENSG00000243449	C4orf48	0.25686	3.19245	0.104195	1	447	428	545	776
ENSG00000067798	NAV3	0.261081	2.93611	0.104223	1	384	348	422	701
ENSG00000224647	AC026954.1	0.809472	-2.02733	0.104438	1	9	7	12	24
ENSG00000134020	PEBP4	0.781179	-2.03202	0.104438	1	11	5	16	19
ENSG00000162594	IL23R	0.773862	-2.03768	0.104438	1	5	11	14	21
ENSG00000256389	AC048352.1	0.745233	-2.04361	0.104438	1	9	7	18	16
ENSG00000141480	ARRB2	0.237665	6.0763	0.104523	1	3231	3294	3900	5877
ENSG00000248746	ACTN3	-0.546724	-1.14113	0.104558	1	25	28	19	27
ENSG00000164305	CASP3	-0.240909	5.084	0.104582	1	2042	1834	1699	2443
ENSG00000231561	CEACAMP5	0.602344	-1.259	0.104653	1	21	11	23	39
ENSG00000227496	AC099066.2	0.60101	-1.25726	0.104653	1	17	15	23	39
ENSG00000213080	AL354714.2	-0.570437	-1.26139	0.104653	1	23	26	15	27
ENSG00000275450	PTGER4P2-CDK2AP2P2	-0.547012	-1.25672	0.104653	1	17	32	12	31
ENSG00000159640	ACE	0.404202	0.0249035	0.10493	1	35	54	55	96
ENSG00000188368	PRR19	0.455749	-0.425372	0.104979	1	34	29	43	67
ENSG00000162004	CCDC78	0.273695	2.44129	0.105	1	251	264	307	488
ENSG00000284418	AL391117.1	0.890609	-2.2346	0.10501	1	8	5	10	21
ENSG00000113303	BTNL8	0.857563	-2.23522	0.10501	1	7	6	15	15
ENSG00000007384	RHBDF1	0.261474	3.05287	0.105013	1	396	397	454	766
ENSG00000130731	METTL26	0.244269	4.42219	0.105069	1	945	1117	1223	1895
ENSG00000189376	C8orf76	-0.254727	3.24458	0.105412	1	556	529	444	718
ENSG00000185028	LRRC14B	0.490471	-0.598728	0.105673	1	32	23	34	65
ENSG00000261645	DISC1FP1	0.262981	2.77701	0.105801	1	326	328	377	629
ENSG00000070731	ST6GALNAC2	0.27009	2.47199	0.105838	1	266	261	323	484
ENSG00000258502	LINC02290	-0.61585	-1.69259	0.106304	1	16	20	8	22
ENSG00000137976	DNASE2B	-0.574844	-1.68435	0.106304	1	17	19	6	25
ENSG00000105401	CDC37	0.235124	6.75564	0.106399	1	5223	5240	6489	9029
ENSG00000196923	PDLIM7	0.241223	4.72772	0.106613	1	1229	1326	1511	2340
ENSG00000167615	LENG8	0.235426	6.51777	0.10663	1	4455	4418	5206	8109
ENSG00000275395	FCGBP	0.344515	0.806405	0.106716	1	86	74	88	174
ENSG00000179930	ZNF648	0.512661	-0.88666	0.106843	1	30	14	30	50
ENSG00000255526	NEDD8-MDP1	-0.462407	-0.891242	0.106843	1	28	35	14	45
ENSG00000236358	AL355472.2	-0.400762	-0.0976412	0.106855	1	63	46	40	65
ENSG00000145536	ADAMTS16	0.387996	0.103593	0.106935	1	63	32	66	91
ENSG00000204681	GABBR1	0.23997	4.86364	0.107059	1	1435	1378	1698	2513
ENSG00000165912	PACSIN3	0.244141	4.1881	0.107341	1	872	884	1054	1589
ENSG00000082153	BZW1	-0.233524	7.82035	0.107364	1	13469	12316	11209	16565
ENSG00000240024	LINC00888	-0.273665	2.29523	0.107531	1	311	253	243	346
ENSG00000228737	AC008781.1	-0.432769	-0.403432	0.10768	1	40	48	32	51
ENSG00000273184	AC010655.4	-0.276388	2.18399	0.107829	1	272	250	216	332
ENSG00000272438	AL645608.6	0.260589	2.79748	0.107889	1	341	323	401	610
ENSG00000230131	LINC02641	0.254418	3.25388	0.107993	1	452	462	534	860
ENSG00000105464	GRIN2D	0.24716	3.83864	0.108041	1	697	680	796	1295
ENSG00000283283	AC013268.4	0.65899	-1.50638	0.108315	1	11	15	14	39
ENSG00000250444	CCT5P1	0.625921	-1.5072	0.108315	1	14	12	22	29
ENSG00000089250	NOS1	0.620026	-1.52025	0.108315	1	18	8	19	32
ENSG00000077009	NMRK2	0.616582	-1.52255	0.108315	1	15	11	18	33
ENSG00000269446	AC006967.3	0.602682	-1.51343	0.108315	1	12	14	24	26
ENSG00000263154	AC110285.3	0.577847	-1.5254	0.108315	1	14	12	25	24
ENSG00000006007	GDE1	-0.235404	5.88646	0.108352	1	3407	3337	2854	4447
ENSG00000146147	MLIP	0.324745	0.972842	0.108475	1	89	91	120	165
ENSG00000213621	RPSAP54	0.317349	1.04808	0.108593	1	90	100	131	167
ENSG00000276490	AL583836.1	0.580937	-1.11395	0.1088	1	16	20	24	45
ENSG00000229068	TMPOP1	0.536001	-1.09896	0.1088	1	26	11	29	39
ENSG00000168309	FAM107A	0.491509	-0.777213	0.108965	1	27	21	33	53
ENSG00000227646	STEAP2-AS1	-0.389728	-0.0177397	0.109119	1	61	54	41	71
ENSG00000172534	HCFC1	0.231865	8.79367	0.109147	1	21942	21117	26057	37920
ENSG00000285216	AL355499.2	0.305855	1.27926	0.109148	1	123	103	137	219
ENSG00000196277	GRM7	0.623026	-1.37109	0.109184	1	14	15	22	35
ENSG00000261348	LINC02136	0.583524	-1.38387	0.109184	1	15	14	26	29
ENSG00000152931	PART1	-0.566236	-1.23443	0.109266	1	25	25	15	28
ENSG00000224063	AC007319.1	0.547313	-1.23228	0.109266	1	14	19	29	32
ENSG00000151239	TWF1	-0.23501	5.83157	0.109434	1	3303	3189	2855	4119
ENSG00000257038	AP002761.3	0.78089	-1.83012	0.109617	1	7	12	13	29
ENSG00000172460	PRSS30P	0.314902	1.22105	0.110233	1	108	108	128	216
ENSG00000135100	HNF1A	0.316951	1.15859	0.11029	1	103	103	134	191
ENSG00000185522	LMNTD2	0.379922	0.242678	0.110346	1	57	48	72	101
ENSG00000149506	ZP1	-0.328039	0.746176	0.110406	1	99	95	71	127
ENSG00000231808	LINC01388	0.472986	-0.868218	0.110496	1	27	18	35	44
ENSG00000257218	GATC	-0.234873	5.57694	0.110544	1	2902	2546	2328	3551
ENSG00000107018	RLN1	-0.466844	-0.657122	0.11055	1	37	37	27	41
ENSG00000180264	ADGRD2	0.382561	0.185912	0.110651	1	46	55	60	109
ENSG00000231977	AL096828.1	0.418493	-0.305417	0.110867	1	45	25	46	73
ENSG00000158106	RHPN1	0.245402	3.80817	0.11094	1	683	666	783	1261
ENSG00000138600	SPPL2A	-0.23752	4.84914	0.111	1	1679	1608	1427	2106
ENSG00000196449	YRDC	-0.235281	5.2344	0.111474	1	2257	2038	1802	2850
ENSG00000174516	PELI3	0.279901	2.04086	0.111479	1	197	192	226	379
ENSG00000227500	SCAMP4	0.234069	5.65365	0.111487	1	2439	2436	2901	4386
ENSG00000183484	GPR132	0.543529	-0.963338	0.111882	1	13	28	24	53
ENSG00000257818	C1GALT1P1	0.518762	-0.974097	0.111882	1	21	20	28	47
ENSG00000230021	AL669831.3	0.251968	3.20918	0.11211	1	444	443	522	826
ENSG00000146729	NIPSNAP2	-0.231992	6.34547	0.112328	1	4720	4543	4087	5881
ENSG00000158716	DUSP23	0.75867	-1.98508	0.112409	1	9	8	11	26
ENSG00000244515	KRT18P34	0.735113	-1.97834	0.112409	1	7	10	17	19
ENSG00000171759	PAH	0.73032	-1.9877	0.112409	1	8	9	15	21
ENSG00000176635	HORMAD2	0.729533	-1.99482	0.112409	1	13	4	14	22
ENSG00000188322	SBK1	0.244057	3.81346	0.11249	1	677	677	803	1239
ENSG00000261431	AL023803.1	0.647799	-1.65639	0.112514	1	11	12	18	28
ENSG00000006128	TAC1	-0.643492	-1.65773	0.112514	1	20	17	12	18
ENSG00000271980	AC012640.4	-0.642164	-1.65175	0.112514	1	16	21	13	17
ENSG00000260498	AC126696.3	0.47075	-0.462797	0.112539	1	31	30	40	68
ENSG00000105613	MAST1	0.34218	0.57496	0.11262	1	68	67	89	128
ENSG00000101463	SYNDIG1	0.282108	1.87241	0.113015	1	186	160	199	340
ENSG00000167468	GPX4	0.230911	6.70766	0.113037	1	4828	5297	6056	9045
ENSG00000127561	SYNGR3	0.285543	1.81075	0.113082	1	171	159	209	300
ENSG00000280179	CU639417.5	0.432855	-0.366526	0.113099	1	28	38	48	65
ENSG00000280987	MATR3	-0.415763	-0.367883	0.113099	1	44	46	32	54
ENSG00000258458	AL160314.2	-0.268629	2.21163	0.113603	1	250	280	214	349
ENSG00000260838	AC022893.2	-0.40204	-0.132634	0.113663	1	53	53	40	62
ENSG00000105750	ZNF85	0.297023	1.50085	0.113719	1	147	118	162	252
ENSG00000228484	AL137025.1	0.49233	-0.650169	0.113761	1	27	26	30	66
ENSG00000279494	AL117328.2	-0.587041	-1.20936	0.113883	1	26	25	18	25
ENSG00000210194	MT-TE	-0.557878	-1.20051	0.113883	1	25	26	17	27
ENSG00000262904	TMPOP2	0.513379	-1.20948	0.113883	1	20	14	32	29
ENSG00000246375	PPM1K-DT	-0.487762	-0.84563	0.114155	1	32	33	22	37
ENSG00000101198	NKAIN4	-0.472993	-0.849088	0.114155	1	35	30	18	42
ENSG00000157399	ARSL	0.830775	-2.17396	0.114228	1	4	10	11	21
ENSG00000181997	AQP7P2	-0.744581	-2.20311	0.114228	1	10	15	4	15
ENSG00000188133	TMEM215	-0.735983	-2.18944	0.114228	1	11	14	7	12
ENSG00000234311	AL451069.3	0.600706	-1.33788	0.114238	1	14	16	23	35
ENSG00000233786	CDC27P1	0.938586	-2.39205	0.114304	1	5	6	12	15
ENSG00000040731	CDH10	0.303736	1.18145	0.114619	1	107	103	146	179
ENSG00000232046	LINC01798	0.262229	2.6665	0.114676	1	306	300	345	588
ENSG00000272523	LINC01023	0.460607	-0.535574	0.114739	1	26	32	38	64
ENSG00000117461	PIK3R3	-0.234507	4.91048	0.114805	1	1809	1621	1449	2263
ENSG00000252061	RNU6-415P	-0.380507	0.383349	0.114851	1	75	76	71	74
ENSG00000185924	RTN4RL1	0.253202	2.98309	0.114878	1	374	383	459	687
ENSG00000137070	IL11RA	0.290299	1.58737	0.115438	1	145	137	169	271
ENSG00000280070	AL049833.3	-0.304657	1.08518	0.115488	1	133	112	88	167
ENSG00000263257	AC040173.1	-0.379441	0.0254066	0.115593	1	54	64	42	74
ENSG00000105373	NOP53	0.230286	6.07471	0.115755	1	3181	3352	3887	5856
ENSG00000287097	AL590550.1	0.472125	-0.727074	0.115806	1	26	24	37	51
ENSG00000176428	VPS37D	0.321947	0.938404	0.115816	1	91	85	117	161
ENSG00000257135	ODC1-DT	0.320093	0.939821	0.115816	1	82	94	117	161
ENSG00000272894	MIOS-DT	0.363092	0.436905	0.115986	1	60	62	69	133
ENSG00000186281	GPAT2	0.409272	-0.117504	0.116017	1	37	43	55	80
ENSG00000108602	ALDH3A1	0.419555	-0.191584	0.116087	1	42	34	47	83
ENSG00000132879	FBXO44	0.242546	3.67957	0.116175	1	616	618	755	1093
ENSG00000040608	RTN4R	0.264026	2.52024	0.116388	1	281	266	316	525
ENSG00000272104	Z84492.1	-0.384488	0.220918	0.116428	1	68	67	60	70
ENSG00000242880	AC026341.1	0.276124	1.97189	0.116524	1	190	181	224	348
ENSG00000260177	AC126696.1	0.689769	-1.80178	0.1166	1	9	11	19	22
ENSG00000088002	SULT2B1	0.686541	-1.8049	0.1166	1	7	13	18	23
ENSG00000143815	LBR	-0.227416	8.04435	0.116658	1	15666	14390	13186	19294
ENSG00000273820	USP27X	0.264773	2.27349	0.116843	1	230	229	302	390
ENSG00000072195	SPEG	0.242332	3.70289	0.117001	1	651	605	729	1168
ENSG00000204103	MAFB	0.243206	3.58237	0.117064	1	591	563	693	1041
ENSG00000143412	ANXA9	-0.248343	3.20778	0.117121	1	524	530	458	666
ENSG00000250067	YJEFN3	0.290689	1.59722	0.117147	1	146	138	168	276
ENSG00000141837	CACNA1A	0.548194	-1.06016	0.117297	1	20	18	26	45
ENSG00000260369	AC120024.1	0.329683	0.783241	0.117325	1	68	89	101	150
ENSG00000183963	SMTN	0.234517	4.64898	0.117484	1	1219	1209	1405	2245
ENSG00000224185	SNX18P9	0.359414	0.450505	0.117675	1	64	59	78	123
ENSG00000121039	RDH10	-0.263481	2.3259	0.117701	1	302	272	242	365
ENSG00000229870	RPL21P89	-0.471947	-0.822857	0.117817	1	28	38	19	42
ENSG00000268858	AL118506.1	0.263146	2.44381	0.117869	1	279	240	311	481
ENSG00000141968	VAV1	0.263172	2.35545	0.117884	1	250	237	307	431
ENSG00000197776	KLHDC1	-0.321002	0.829909	0.117964	1	113	92	84	124
ENSG00000226276	AC093382.1	-0.408117	-0.0353018	0.118103	1	53	60	51	56
ENSG00000224448	AC005020.1	0.43317	-0.429894	0.118269	1	37	26	50	57
ENSG00000087253	LPCAT2	-0.234341	4.58396	0.11829	1	1404	1328	1200	1737
ENSG00000100949	RABGGTA	0.238411	4.04891	0.118553	1	769	828	905	1515
ENSG00000153130	SCOC	-0.231303	5.25839	0.118603	1	2269	2090	2017	2627
ENSG00000272288	ILRUN-AS1	0.429902	-0.263635	0.118618	1	35	37	40	85
ENSG00000129682	FGF13	0.242131	3.6917	0.118678	1	666	582	675	1231
ENSG00000241959	RN7SL76P	-0.672042	-1.62829	0.118717	1	26	12	15	15
ENSG00000147256	ARHGAP36	0.357547	0.351031	0.118997	1	55	59	82	102
ENSG00000122756	CNTFR	0.260065	2.58537	0.11906	1	287	286	328	552
ENSG00000171298	GAA	0.228567	5.92996	0.119215	1	2931	2985	3367	5517
ENSG00000196653	ZNF502	0.267976	2.09737	0.119266	1	193	212	264	350
ENSG00000134258	VTCN1	0.578526	-1.31056	0.119291	1	18	13	23	36
ENSG00000287496	AC093227.3	-0.575381	-1.31575	0.119291	1	24	23	16	24
ENSG00000225419	RPL21P3	-0.54791	-1.31433	0.119291	1	26	21	13	28
ENSG00000122140	MRPS2	0.277512	2.00191	0.119365	1	187	192	211	381
ENSG00000131037	EPS8L1	0.27153	2.11494	0.119369	1	206	205	234	403
ENSG00000258216	AC009522.1	-0.376976	0.113235	0.11944	1	58	67	51	71
ENSG00000285570	AL590666.4	0.60279	-1.46617	0.119462	1	12	15	24	28
ENSG00000173338	KCNK7	0.57414	-1.44428	0.119462	1	18	10	22	31
ENSG00000101160	CTSZ	0.260601	2.46433	0.119467	1	264	262	321	479
ENSG00000118231	CRYGD	0.301848	1.36129	0.119488	1	110	129	146	230
ENSG00000061337	LZTS1	0.270062	2.04208	0.119592	1	214	177	239	359
ENSG00000182048	TRPC2	0.503579	-0.919486	0.119751	1	20	23	28	50
ENSG00000238783	Y_RNA	-0.484792	-0.599497	0.120194	1	42	35	35	34
ENSG00000253693	AC008415.1	0.688329	-1.94421	0.120352	1	12	6	15	22
ENSG00000232850	PTGES2-AS1	-0.620885	-1.93593	0.120352	1	12	18	4	21
ENSG00000247746	USP51	0.274535	1.84634	0.120503	1	161	178	218	300
ENSG00000183783	KCTD8	0.25441	2.69285	0.120824	1	321	298	368	572
ENSG00000173113	TRMT112	0.227368	5.91692	0.120852	1	2819	3041	3600	5063
ENSG00000179941	BBS10	-0.23698	3.98123	0.121062	1	900	898	791	1139
ENSG00000275591	XKR5	0.440685	-0.413845	0.12114	1	32	32	41	70
ENSG00000039600	SOX30	-0.432234	-0.408857	0.12114	1	50	38	31	52
ENSG00000168421	RHOH	0.430434	-0.407006	0.12114	1	27	37	49	60
ENSG00000237251	AC004987.2	-0.42763	-0.415278	0.12114	1	43	44	34	48
ENSG00000104973	MED25	0.22957	5.19007	0.121188	1	1742	1797	2064	3230
ENSG00000286358	AC096647.1	-0.412185	-0.241194	0.121209	1	50	48	41	52
ENSG00000254531	FLJ20021	0.41035	-0.245519	0.121209	1	40	33	51	72
ENSG00000115468	EFHD1	0.232935	4.41092	0.121233	1	1024	1034	1290	1752
ENSG00000160685	ZBTB7B	0.234983	4.19361	0.121244	1	900	870	1042	1610
ENSG00000231587	SNORD62B	0.401693	-0.321563	0.121259	1	34	35	52	63
ENSG00000132563	REEP2	0.23159	4.66582	0.12138	1	1241	1218	1494	2158
ENSG00000139405	RITA1	-0.303343	1.24839	0.121451	1	142	131	119	160
ENSG00000070985	TRPM5	0.522025	-1.03707	0.121547	1	27	12	30	41
ENSG00000198753	PLXNB3	0.512256	-1.03001	0.121547	1	22	17	35	35
ENSG00000131015	ULBP2	0.258092	2.35758	0.121608	1	238	250	311	425
ENSG00000188846	RPL14	0.223919	8.92198	0.121722	1	23408	23762	29880	39095
ENSG00000132832	AL139352.1	0.293867	1.53716	0.121788	1	152	121	147	285
ENSG00000160781	PAQR6	0.254498	2.67408	0.122084	1	299	311	369	556
ENSG00000162913	OBSCN-AS1	0.297722	1.21962	0.122243	1	104	112	150	183
ENSG00000177700	POLR2L	0.226707	5.77186	0.122353	1	2625	2679	3321	4477
ENSG00000178531	CTXN1	0.246764	3.09936	0.122586	1	403	420	480	768
ENSG00000196358	NTNG2	0.279722	1.62409	0.123151	1	143	147	180	267
ENSG00000008282	SYPL1	-0.227818	5.30545	0.123321	1	2371	2130	1974	2888
ENSG00000163083	INHBB	0.361183	0.311029	0.123391	1	66	46	62	123
ENSG00000230395	ANAPC1P3	-0.78536	-2.15304	0.123397	1	15	11	9	10
ENSG00000230324	LINC01734	0.741463	-2.13323	0.123397	1	7	8	14	18
ENSG00000224354	MTND2P5	-0.721753	-2.1434	0.123397	1	15	11	6	14
ENSG00000259790	ANP32BP1	-0.718669	-2.1393	0.123397	1	16	10	7	13
ENSG00000254337	AC083967.1	-0.717292	-2.13235	0.123397	1	12	14	8	12
ENSG00000187952	HS6ST1P1	0.310847	0.973416	0.123399	1	102	80	109	179
ENSG00000144045	DQX1	0.392578	-0.155028	0.123497	1	53	26	50	82
ENSG00000224957	LINC01266	0.654511	-1.76307	0.123563	1	12	9	19	23
ENSG00000226197	AL583785.1	0.632967	-1.75922	0.123563	1	10	11	24	17
ENSG00000213399	RPS2P17	-0.627172	-1.76696	0.123563	1	17	17	9	19
ENSG00000170312	CDK1	-0.224103	6.88719	0.123693	1	7004	6456	5908	8678
ENSG00000181315	ZNF322	-0.226187	5.78123	0.123719	1	3365	2896	2780	3970
ENSG00000273734	AC005258.1	0.25144	2.88817	0.123733	1	344	366	374	724
ENSG00000185272	RBM11	-0.243829	3.12246	0.123923	1	505	488	411	660
ENSG00000127528	KLF2	0.44534	-0.313565	0.123984	1	34	35	39	82
ENSG00000259818	AL606760.3	0.434313	-0.394026	0.124012	1	32	33	43	69
ENSG00000170684	ZNF296	0.261572	2.3222	0.124248	1	235	241	290	435
ENSG00000120210	INSL6	0.313529	0.939666	0.124281	1	89	88	110	170
ENSG00000287356	AL590822.3	0.590078	-1.26849	0.124338	1	12	20	19	43
ENSG00000287601	BX323046.2	0.297552	1.09258	0.124459	1	101	97	131	176
ENSG00000267748	AC011479.1	-0.663312	-1.58489	0.124904	1	19	20	16	15
ENSG00000250259	AC019103.1	0.614229	-1.57425	0.124904	1	13	12	17	32
ENSG00000237975	FLG-AS1	0.573599	-1.57822	0.124904	1	13	12	24	23
ENSG00000133019	CHRM3	0.244903	3.06501	0.124968	1	431	375	460	762
ENSG00000254990	AP001781.1	-0.323039	0.641987	0.124998	1	95	85	67	117
ENSG00000151360	ALLC	0.614518	-1.42929	0.125025	1	14	14	18	37
ENSG00000237515	SHISA9	0.600708	-1.42456	0.125025	1	13	15	23	31
ENSG00000241163	LINC00877	0.306975	1.16446	0.125035	1	108	100	130	197
ENSG00000184454	NCMAP	0.869857	-2.32861	0.125083	1	8	4	13	15
ENSG00000213177	PRDX2P4	0.869857	-2.32861	0.125083	1	8	4	13	15
ENSG00000280247	AC005578.1	0.864174	-2.33782	0.125083	1	7	5	11	17
ENSG00000233124	LINC00456	0.86006	-2.34037	0.125083	1	3	9	10	18
ENSG00000226986	PRELID1P5	-0.851528	-2.31881	0.125083	1	11	12	9	7
ENSG00000102007	PLP2	0.349765	0.43655	0.125336	1	57	65	78	120
ENSG00000236144	TMEM147-AS1	0.346559	0.432846	0.125336	1	65	57	79	118
ENSG00000072274	TFRC	-0.222208	7.94127	0.125365	1	14433	13497	12333	17949
ENSG00000123576	ESX1	0.389899	-0.0620772	0.125463	1	40	44	56	84
ENSG00000173264	GPR137	0.232203	4.22562	0.125515	1	925	887	1051	1665
ENSG00000113140	SPARC	0.273679	1.84675	0.125667	1	168	172	204	320
ENSG00000228519	RANBP1P1	-0.502103	-1.00108	0.125796	1	25	33	21	31
ENSG00000106031	HOXA13	-0.232549	4.24745	0.125935	1	1133	1029	999	1304
ENSG00000104848	KCNA7	0.414978	-0.138895	0.125971	1	38	41	48	87
ENSG00000214347	AC011491.1	0.488415	-0.67805	0.126089	1	25	27	29	65
ENSG00000047617	ANO2	0.267789	2.09064	0.126226	1	195	209	240	381
ENSG00000106246	PTCD1	-0.348146	0.387697	0.126232	1	73	78	59	92
ENSG00000204899	MZT1	-0.223496	6.20538	0.126388	1	4463	3930	3615	5514
ENSG00000244184	AC091153.3	0.379699	0.0766159	0.126444	1	38	55	62	92
ENSG00000152669	CCNO	0.290193	1.39373	0.126464	1	125	121	150	233
ENSG00000259909	AC100827.1	0.434576	-0.568169	0.126636	1	23	34	40	58
ENSG00000267248	AC025048.2	-0.287815	1.45613	0.126748	1	153	161	137	188
ENSG00000260526	AC109347.1	-0.424072	-0.474341	0.126878	1	49	35	27	53
ENSG00000186862	PDZD7	0.268084	2.09191	0.126881	1	202	203	228	399
ENSG00000251372	LINC00499	0.429539	-0.382779	0.126886	1	36	30	39	75
ENSG00000233771	CICP5	0.427649	-0.37822	0.126886	1	37	29	44	69
ENSG00000105649	RAB3A	0.257031	2.3023	0.127056	1	241	229	306	399
ENSG00000108551	RASD1	0.342515	0.44403	0.12709	1	55	68	77	122
ENSG00000228192	AL512353.1	-0.399122	0.016663	0.127157	1	62	55	55	56
ENSG00000203883	SOX18	0.313032	0.995295	0.127208	1	81	103	109	184
ENSG00000222005	LINC01118	0.282593	1.61871	0.127379	1	142	147	169	281
ENSG00000175550	DRAP1	0.231349	4.17964	0.127475	1	826	926	1035	1586
ENSG00000131409	LRRC4B	0.238336	3.4614	0.12761	1	580	485	607	999
ENSG00000228293	AL049712.1	0.54075	-1.13621	0.127729	1	17	19	24	43
ENSG00000008438	PGLYRP1	0.4034	-0.0540261	0.127829	1	33	51	54	88
ENSG00000174173	TRMT10C	-0.222755	6.17162	0.127956	1	4216	3973	3652	5206
ENSG00000175274	TP53I11	0.226252	4.94241	0.128022	1	1536	1451	1788	2639
ENSG00000175147	TMEM51-AS1	0.321111	0.656405	0.128109	1	78	66	101	125
ENSG00000145506	NKD2	0.231537	4.12478	0.128179	1	842	847	967	1571
ENSG00000267070	AC026458.2	0.650785	-1.89571	0.128255	1	12	7	16	22
ENSG00000151577	DRD3	0.622382	-1.90398	0.128255	1	15	4	19	18
ENSG00000119616	FCF1	-0.222818	5.9809	0.1284	1	3715	3461	3137	4656
ENSG00000172115	CYCS	-0.221268	6.91635	0.12852	1	7155	6568	6132	8717
ENSG00000134758	RNF138	-0.222733	5.90636	0.128646	1	3574	3243	2903	4537
ENSG00000186094	AGBL4	0.272731	1.88146	0.128729	1	176	173	199	342
ENSG00000136883	KIF12	0.462355	-0.766592	0.12881	1	29	20	33	53
ENSG00000228933	AC107419.1	0.344261	0.452042	0.128846	1	71	53	79	121
ENSG00000227432	ASIC4-AS1	0.347028	0.341458	0.129014	1	61	53	79	104
ENSG00000103152	MPG	0.23684	3.49705	0.129049	1	532	557	645	989
ENSG00000162551	ALPL	0.252084	2.54801	0.12907	1	272	287	341	504
ENSG00000287190	AC239799.2	-0.277464	1.62891	0.129133	1	180	174	148	223
ENSG00000204624	DISP3	0.279833	1.65281	0.129186	1	144	152	179	279
ENSG00000134640	MTNR1B	0.56796	-1.24724	0.129377	1	19	14	18	45
ENSG00000274695	AC108704.1	-0.536749	-1.25054	0.129377	1	26	23	15	28
ENSG00000122515	ZMIZ2	0.222739	5.72903	0.129396	1	2596	2563	3116	4498
ENSG00000184160	ADRA2C	0.245866	2.93341	0.129598	1	347	386	424	689
ENSG00000205054	LINC01121	0.420091	-0.36407	0.12976	1	31	36	40	75
ENSG00000154146	NRGN	0.236169	3.44304	0.129786	1	521	528	653	905
ENSG00000263887	AC053481.2	-0.433697	-0.549051	0.129857	1	39	40	32	42
ENSG00000162722	TRIM58	0.347783	0.403641	0.129859	1	54	65	80	112
ENSG00000251556	AC091887.1	-0.328504	0.408012	0.129859	1	83	70	55	101
ENSG00000196811	CHRNG	0.248133	2.61883	0.129923	1	302	287	353	536
ENSG00000108064	TFAM	-0.220119	7.0017	0.130358	1	7566	6987	6537	9209
ENSG00000278817	AC007325.4	0.240412	3.16347	0.130479	1	414	448	512	785
ENSG00000251018	HMMR-AS1	0.652556	-1.70691	0.130494	1	12	10	19	25
ENSG00000233220	LINC00167	0.564342	-1.39197	0.130572	1	19	10	28	26
ENSG00000134201	GSTM5	0.540278	-1.40097	0.130572	1	17	12	29	24
ENSG00000160014	CALM3	0.220399	6.60748	0.130621	1	4604	4883	5622	8423
ENSG00000088836	SLC4A11	0.235184	3.51186	0.130692	1	545	556	670	971
ENSG00000266402	SNHG25	0.345215	0.355149	0.130891	1	70	46	70	118
ENSG00000235779	AC079779.3	0.379173	-0.113323	0.130923	1	39	42	59	74
ENSG00000230777	RPS29P5	-0.651241	-1.54843	0.13107	1	24	16	17	15
ENSG00000229721	AC104115.1	-0.579307	-1.53007	0.13107	1	17	23	13	21
ENSG00000288699	AL353795.4	-0.320294	0.672257	0.131225	1	99	85	66	123
ENSG00000287055	AL359813.1	0.278155	1.32736	0.131229	1	110	124	176	175
ENSG00000176720	BOK	0.294112	1.3562	0.131319	1	110	129	142	233
ENSG00000113805	CNTN3	0.508147	-0.860187	0.131553	1	25	20	28	54
ENSG00000235601	BARX1-DT	0.487017	-0.8554	0.131553	1	17	28	35	45
ENSG00000168566	SNRNP48	-0.221266	5.85187	0.131597	1	3521	3044	2857	4280
ENSG00000224592	MIR3659HG	0.254691	2.33778	0.131635	1	269	215	285	450
ENSG00000013364	MVP	0.318293	0.719694	0.13166	1	74	77	97	142
ENSG00000171408	PDE7B	0.275405	1.53148	0.131668	1	157	116	170	248
ENSG00000181355	OFCC1	0.380248	0.0364158	0.131693	1	46	45	53	99
ENSG00000197903	H2BC12	0.218094	8.98122	0.1317	1	24127	25111	30622	41349
ENSG00000224609	HSD52	0.299967	1.19643	0.13189	1	112	102	119	220
ENSG00000164074	ABHD18	-0.221167	5.76466	0.131917	1	3201	2973	2630	4119
ENSG00000254101	LINC02055	0.356108	0.17494	0.131981	1	53	48	67	97
ENSG00000151640	DPYSL4	0.231302	3.83018	0.13206	1	644	730	830	1217
ENSG00000089159	PXN	0.225598	4.65127	0.13214	1	1205	1234	1404	2241
ENSG00000136048	DRAM1	0.238795	3.13607	0.13223	1	431	416	521	742
ENSG00000154262	ABCA6	0.5282	-1.10715	0.132333	1	23	14	26	42
ENSG00000065534	MYLK	0.225178	4.64568	0.132479	1	1267	1166	1431	2183
ENSG00000278139	P3R3URF-PIK3R3	0.734122	-2.06056	0.132493	1	7	9	14	20
ENSG00000230283	RPS12P24	0.733763	-2.06001	0.132493	1	6	10	14	20
ENSG00000267280	TBX2-AS1	0.728586	-2.06903	0.132493	1	6	10	12	22
ENSG00000249264	EEF1A1P9	-0.705498	-2.08652	0.132493	1	13	14	7	14
ENSG00000248673	LINC01331	0.69766	-2.07362	0.132493	1	7	9	16	17
ENSG00000114626	ABTB1	0.269861	1.81114	0.132577	1	141	190	204	304
ENSG00000165121	AL353743.1	-0.225453	4.57364	0.132643	1	1388	1317	1171	1767
ENSG00000181904	C5orf24	-0.221409	5.51371	0.132897	1	2732	2458	2255	3392
ENSG00000105131	EPHX3	0.437451	-0.438809	0.132954	1	34	29	40	69
ENSG00000257681	AC025265.1	-0.342145	0.24332	0.133003	1	74	63	45	94
ENSG00000268912	AC012313.5	-0.264084	1.81514	0.133371	1	219	184	154	277
ENSG00000171962	DRC3	0.397444	-0.100831	0.133401	1	41	41	46	93
ENSG00000122986	HVCN1	0.365224	0.0506211	0.133963	1	50	42	63	87
ENSG00000117906	RCN2	-0.218415	6.65968	0.134035	1	5878	5592	5070	7407
ENSG00000104852	SNRNP70	0.21726	7.74586	0.134135	1	10353	10570	12668	18066
ENSG00000271414	AC093107.2	0.522866	-0.953235	0.134277	1	22	20	21	57
ENSG00000225815	AC092669.1	0.493704	-0.963671	0.134277	1	22	20	24	52
ENSG00000213930	GALT	0.490025	-0.951538	0.134277	1	19	23	31	44
ENSG00000229647	MYOSLID	0.483376	-0.960383	0.134277	1	19	23	28	47
ENSG00000139899	CBLN3	0.475121	-0.95412	0.134277	1	16	26	33	41
ENSG00000134243	SORT1	-0.21767	7.06214	0.1344	1	7969	7200	6513	10084
ENSG00000287715	AC026120.3	-0.53269	-1.21788	0.134402	1	22	28	16	28
ENSG00000272341	AL137003.1	-0.277895	1.6009	0.13445	1	175	172	147	216
ENSG00000284952	AC104472.3	-0.330242	0.375483	0.134648	1	74	75	58	93
ENSG00000171056	SOX7	-0.33035	0.540681	0.134664	1	97	71	65	105
ENSG00000260899	AC106886.2	-0.313463	0.735864	0.134694	1	104	88	70	128
ENSG00000134107	BHLHE40	0.23129	3.70384	0.13476	1	633	628	730	1160
ENSG00000114270	COL7A1	0.249578	2.50283	0.134898	1	272	271	313	513
ENSG00000237036	ZEB1-AS1	-0.267968	1.77778	0.135062	1	183	208	165	248
ENSG00000072182	ASIC4	0.368222	0.123153	0.135154	1	46	51	60	100
ENSG00000167716	WDR81	0.243832	2.78967	0.135247	1	328	336	397	603
ENSG00000148337	CIZ1	0.21746	6.80604	0.135295	1	5384	5520	6549	9500
ENSG00000143171	RXRG	0.279577	1.52138	0.135441	1	153	118	158	262
ENSG00000130518	IQCN	0.484438	-0.836297	0.135479	1	23	23	32	50
ENSG00000135002	RFK	-0.222471	4.81334	0.135521	1	1703	1492	1366	2117
ENSG00000189410	SH2D5	0.233968	3.40501	0.135704	1	507	516	601	932
ENSG00000235746	CTBP2P2	0.847376	-2.25491	0.135744	1	8	5	11	19
ENSG00000244464	AC107029.2	0.799235	-2.2793	0.135744	1	6	7	11	18
ENSG00000287207	AC096861.2	0.799235	-2.2793	0.135744	1	6	7	11	18
ENSG00000168522	FNTA	-0.220887	5.22664	0.135833	1	2281	1973	1894	2711
ENSG00000253669	GASAL1	0.371357	-0.0885802	0.135878	1	44	39	57	79
ENSG00000131669	NINJ1	0.230896	3.61022	0.135888	1	589	592	720	1033
ENSG00000233420	AC002069.2	0.264244	1.9548	0.136098	1	212	158	198	375
ENSG00000287859	AC008507.4	0.589282	-1.35569	0.136101	1	15	15	18	40
ENSG00000189090	FAM25G	-0.552956	-1.36931	0.136101	1	24	21	14	25
ENSG00000148123	PLPPR1	0.301241	1.07447	0.136228	1	98	98	112	198
ENSG00000270820	AC016727.1	-0.262213	1.91747	0.13625	1	216	215	181	276
ENSG00000237214	AL080243.1	-0.426777	-0.513105	0.136295	1	47	34	34	42
ENSG00000231160	KLF3-AS1	0.424311	-0.513375	0.136295	1	31	29	37	66
ENSG00000230054	TEX53	0.406273	-0.507611	0.136295	1	30	30	48	52
ENSG00000271888	AL136162.1	0.440479	-0.621071	0.136367	1	32	23	37	58
ENSG00000124216	SNAI1	0.337614	0.545365	0.136369	1	71	62	79	136
ENSG00000286905	AC108488.2	-0.296242	1.18642	0.136433	1	141	120	114	154
ENSG00000285314	AC002470.2	0.334912	0.380053	0.136528	1	62	56	76	113
ENSG00000187595	ZNF385C	0.261714	1.98008	0.136747	1	195	180	233	336
ENSG00000076944	STXBP2	0.241073	2.87729	0.136851	1	334	372	415	650
ENSG00000182195	LDOC1	0.227074	3.95892	0.136904	1	769	739	910	1324
ENSG00000158869	FCER1G	0.508891	-1.08116	0.136926	1	20	18	26	43
ENSG00000171551	ECEL1	0.254636	2.2105	0.137018	1	230	212	266	404
ENSG00000235370	DNM1P51	0.273237	1.61081	0.137176	1	152	136	188	250
ENSG00000286136	AC107071.1	-0.24739	2.3936	0.137178	1	312	287	244	401
ENSG00000188389	PDCD1	0.565845	-1.5017	0.137209	1	18	9	19	32
ENSG00000166866	MYO1A	0.363883	0.000724239	0.137303	1	54	35	60	85
ENSG00000185133	INPP5J	0.232456	3.42616	0.137323	1	543	497	614	939
ENSG00000229107	ABHD17AP4	0.642522	-1.66374	0.137387	1	10	13	16	30
ENSG00000167617	CDC42EP5	0.621531	-1.66385	0.137387	1	9	14	20	25
ENSG00000254416	LINC02732	-0.60962	-1.6861	0.137387	1	19	17	10	20
ENSG00000260806	AL163051.1	-0.608304	-1.68008	0.137387	1	15	21	11	19
ENSG00000235052	AL021154.1	0.596705	-1.67441	0.137387	1	13	10	22	22
ENSG00000260714	AC133552.1	-0.570293	-1.67539	0.137387	1	15	21	8	23
ENSG00000186417	GLDN	0.255602	2.24604	0.137451	1	232	221	266	424
ENSG00000232063	AL691447.2	-0.257299	1.98336	0.137472	1	246	206	179	305
ENSG00000185988	PLK5	0.284488	1.28976	0.137622	1	113	116	140	215
ENSG00000118640	VAMP8	0.236342	3.10791	0.13767	1	432	400	497	747
ENSG00000112715	VEGFA	0.219836	5.15964	0.137678	1	1783	1698	2068	3072
ENSG00000260206	AC105020.2	-0.303739	0.752303	0.137732	1	93	100	74	126
ENSG00000165355	FBXO33	-0.220048	5.10902	0.137756	1	2044	1873	1704	2563
ENSG00000102359	SRPX2	0.261934	1.89893	0.137853	1	198	157	215	325
ENSG00000224429	LINC00539	-0.237201	2.95849	0.137899	1	433	450	378	575
ENSG00000142552	RCN3	0.307719	0.797462	0.137956	1	75	85	104	147
ENSG00000087365	SF3B2	0.215213	7.54282	0.138109	1	9006	9184	10874	15872
ENSG00000285454	AC111006.1	-0.255123	2.21694	0.138279	1	290	241	226	338
ENSG00000159873	CCDC117	-0.215562	7.0614	0.138342	1	7932	7217	6743	9739
ENSG00000119953	SMNDC1	-0.217324	5.95628	0.138389	1	3651	3391	3167	4470
ENSG00000137857	DUOX1	0.307986	0.928467	0.138431	1	86	90	107	171
ENSG00000158748	HTR6	0.269231	1.69438	0.138716	1	168	139	177	296
ENSG00000250708	LINC02269	0.265379	1.87988	0.138724	1	187	163	199	340
ENSG00000127084	FGD3	0.291283	1.1925	0.138775	1	101	112	134	197
ENSG00000125611	CHCHD5	0.233392	3.21645	0.138844	1	429	467	565	761
ENSG00000186642	PDE2A	0.337729	0.449412	0.138944	1	63	61	76	124
ENSG00000218891	ZNF579	0.229251	3.66273	0.139206	1	625	602	700	1140
ENSG00000127824	TUBA4A	0.269094	1.74544	0.139369	1	153	164	193	293
ENSG00000183307	TMEM121B	0.268571	1.74448	0.139369	1	151	166	187	301
ENSG00000167920	TMEM99	-0.230194	3.57172	0.139374	1	702	649	601	853
ENSG00000251155	SEPTIN14P4	-0.476405	-0.814739	0.139398	1	35	31	26	34
ENSG00000250125	LINC02232	0.470916	-0.816864	0.139398	1	26	21	32	51
ENSG00000256582	LINC02390	0.514227	-1.19194	0.139412	1	19	16	22	42
ENSG00000255435	AP001267.3	-0.472428	-1.19228	0.139412	1	17	33	16	30
ENSG00000161653	NAGS	0.282815	1.45265	0.139503	1	125	132	154	245
ENSG00000288234	BX255925.4	0.446956	-0.500293	0.13951	1	26	34	36	69
ENSG00000233048	LINC01722	0.360648	0.147748	0.139512	1	42	57	59	104
ENSG00000245522	LINC02709	0.358776	0.145223	0.139512	1	59	40	65	96
ENSG00000106648	GALNTL5	0.308535	0.848683	0.139586	1	84	82	109	151
ENSG00000198502	HLA-DRB5	0.423853	-0.591767	0.139787	1	35	21	48	46
ENSG00000167600	CYP2S1	0.304989	1.01471	0.139925	1	80	107	111	185
ENSG00000189229	AC069277.1	0.227948	3.68293	0.139934	1	684	563	733	1121
ENSG00000160223	ICOSLG	0.247374	2.52348	0.140122	1	295	257	323	512
ENSG00000155096	AZIN1	-0.214216	7.35426	0.140197	1	9637	8911	7995	12349
ENSG00000178209	PLEC	0.214297	7.02577	0.140674	1	6590	6140	7381	11415
ENSG00000130052	STARD8	0.242153	2.67679	0.140817	1	344	272	365	560
ENSG00000132702	HAPLN2	0.354921	-0.0589042	0.140832	1	41	44	62	75
ENSG00000198189	HSD17B11	-0.220285	4.64417	0.140933	1	1492	1346	1219	1879
ENSG00000280193	AC132219.2	-0.259705	2.00031	0.141103	1	247	210	194	290
ENSG00000186834	HEXIM1	0.216824	5.54406	0.141109	1	2302	2247	2615	4132
ENSG00000156427	FGF18	0.306327	0.899123	0.141113	1	92	81	100	174
ENSG00000283061	AC215522.3	0.285305	1.17148	0.141164	1	121	90	134	191
ENSG00000255382	LINC02734	0.691382	-2.00923	0.1415	1	9	8	15	20
ENSG00000287334	AC102941.2	0.684361	-2.02365	0.1415	1	11	6	12	23
ENSG00000273356	LINC02019	-0.506937	-1.05354	0.141506	1	29	27	20	30
ENSG00000129911	KLF16	0.22194	4.34423	0.141547	1	930	1041	1166	1759
ENSG00000169174	PCSK9	0.532241	-1.33111	0.141607	1	15	16	24	33
ENSG00000078814	MYH7B	0.248904	2.28095	0.141631	1	215	249	284	416
ENSG00000167702	KIFC2	0.23341	3.16795	0.14179	1	438	430	511	788
ENSG00000185100	ADSS1	0.270348	1.60394	0.141859	1	133	154	168	275
ENSG00000173805	HAP1	0.23466	3.00467	0.141912	1	390	384	473	679
ENSG00000160111	CPAMD8	0.397295	-0.132042	0.141971	1	40	40	48	87
ENSG00000163558	PRKCI	-0.21411	6.44267	0.14246	1	5126	4732	4356	6402
ENSG00000103316	CRYM	0.310588	0.862236	0.14247	1	82	86	98	169
ENSG00000107816	LZTS2	0.218095	4.93081	0.142974	1	1516	1456	1691	2729
ENSG00000133392	MYH11	0.280948	1.34805	0.143023	1	122	117	147	222
ENSG00000173614	NMNAT1	-0.228442	3.46569	0.143048	1	676	580	535	828
ENSG00000234663	LINC01934	0.348711	0.295981	0.143093	1	61	50	65	116
ENSG00000145736	GTF2H2	-0.21336	6.68382	0.143114	1	6065	5585	5055	7714
ENSG00000104976	SNAPC2	0.243489	2.64657	0.143131	1	288	313	346	565
ENSG00000174442	ZWILCH	-0.219569	4.61576	0.143137	1	1472	1310	1234	1785
ENSG00000270558	AC025449.1	-0.276797	1.31834	0.14314	1	146	139	115	185
ENSG00000273702	AC091271.1	0.360009	-0.0485176	0.143307	1	49	37	57	83
ENSG00000229980	TOB1-AS1	-0.422157	-0.786115	0.14331	1	38	29	20	44
ENSG00000244342	LINC00698	0.652189	-1.46811	0.143315	1	13	14	12	43
ENSG00000230109	LINC02643	0.583642	-1.45616	0.143315	1	19	9	15	39
ENSG00000197769	MAP1LC3C	0.573491	-1.4841	0.143315	1	12	15	23	28
ENSG00000235554	SRSF6P2	0.453925	-0.688008	0.143427	1	23	29	34	57
ENSG00000064195	DLX3	0.436602	-0.688582	0.143427	1	24	28	40	49
ENSG00000278570	NR2E3	0.266522	1.61291	0.14371	1	142	147	182	258
ENSG00000007866	TEAD3	0.22535	3.72251	0.143793	1	684	598	759	1142
ENSG00000133063	CHIT1	0.709299	-1.81	0.143888	1	12	8	13	29
ENSG00000269961	AC010359.2	0.679338	-1.81787	0.143888	1	8	12	15	26
ENSG00000223711	AC069213.1	-0.678931	-1.815	0.143888	1	20	13	12	14
ENSG00000254008	LINC00051	0.658664	-1.81696	0.143888	1	11	9	20	20
ENSG00000138115	CYP2C8	-0.63213	-1.80391	0.143888	1	18	15	10	17
ENSG00000172965	MIR4435-2HG	0.21743	4.95429	0.144005	1	1569	1454	1712	2783
ENSG00000145365	TIFA	-0.230656	3.32209	0.144094	1	594	542	508	713
ENSG00000136942	RPL35	0.211346	8.7068	0.144217	1	21908	19003	24562	35183
ENSG00000113492	AGXT2	0.636477	-1.6203	0.144234	1	12	12	14	34
ENSG00000268379	AC025588.1	0.588175	-1.63802	0.144234	1	15	9	18	28
ENSG00000140006	WDR89	-0.216265	5.14214	0.144254	1	2063	1939	1727	2655
ENSG00000260418	AL023284.4	0.485843	-1.1617	0.144403	1	21	15	27	37
ENSG00000135454	B4GALNT1	0.235671	2.98381	0.144621	1	387	376	451	692
ENSG00000021762	OSBPL5	0.216116	5.15903	0.144639	1	1870	1619	2008	3153
ENSG00000120438	TCP1	-0.211097	8.82085	0.144649	1	26415	24790	22248	33983
ENSG00000169193	CCDC126	-0.223166	3.91353	0.144664	1	871	838	738	1123
ENSG00000180817	PPA1	-0.211388	7.92956	0.144793	1	14084	13515	12040	18246
ENSG00000259916	AL845331.1	0.292929	1.15055	0.144869	1	110	98	111	218
ENSG00000162643	DNAI3	0.226458	3.61009	0.14492	1	621	564	675	1097
ENSG00000067840	PDZD4	0.234868	2.95269	0.145017	1	384	363	446	670
ENSG00000089847	ANKRD24	0.279237	1.38852	0.145028	1	119	127	147	234
ENSG00000164032	H2AZ1	-0.211069	8.21095	0.145062	1	17447	16111	14030	23102
ENSG00000112874	NUDT12	-0.219814	4.27387	0.145445	1	1103	1089	935	1465
ENSG00000127419	TMEM175	0.222828	3.98013	0.145489	1	771	762	864	1429
ENSG00000261326	LINC01355	-0.231121	3.12205	0.145578	1	533	457	417	657
ENSG00000138018	SELENOI	-0.211306	7.36966	0.14568	1	9820	8914	8190	12342
ENSG00000163795	ZNF513	0.227316	3.43693	0.145715	1	534	515	628	929
ENSG00000181291	TMEM132E	0.236607	2.75963	0.14574	1	342	311	384	595
ENSG00000286362	AP005717.2	-0.367512	-0.0260594	0.145781	1	57	56	46	65
ENSG00000169750	RAC3	0.213921	5.58991	0.145895	1	2254	2440	2862	4011
ENSG00000261839	AL358933.1	-0.435446	-0.45609	0.145929	1	38	46	39	39
ENSG00000205572	SERF1B	-0.223404	3.85216	0.145978	1	845	793	724	1051
ENSG00000178685	PARP10	0.341792	0.18095	0.146047	1	53	49	67	97
ENSG00000232946	RPL35AP20	-0.474548	-1.01775	0.146072	1	33	24	21	31
ENSG00000119411	BSPRY	0.28266	1.11922	0.146225	1	122	82	124	191
ENSG00000113758	DBN1	0.211831	6.57982	0.146246	1	4678	4666	5570	8134
ENSG00000164744	SUN3	0.749897	-2.21057	0.146261	1	8	6	14	16
ENSG00000229422	AL512625.2	0.255605	1.93553	0.14627	1	180	184	224	327
ENSG00000163637	PRICKLE2	0.217194	4.72585	0.146459	1	1338	1242	1460	2376
ENSG00000090006	LTBP4	0.214958	5.23586	0.146487	1	1822	1852	2108	3338
ENSG00000231249	ITPR1-DT	-0.419407	-0.559067	0.146611	1	32	46	31	43
ENSG00000142700	DMRTA2	-0.352679	0.253455	0.146646	1	72	65	61	74
ENSG00000102145	GATA1	0.328435	0.248833	0.146646	1	56	51	81	87
ENSG00000198728	LDB1	0.212436	6.05895	0.146817	1	3299	3213	3816	5770
ENSG00000173039	RELA	0.213471	5.55577	0.146925	1	2280	2309	2774	3948
ENSG00000202395	RN7SKP1	0.402149	-0.274133	0.146986	1	33	39	43	79
ENSG00000204396	VWA7	0.513303	-1.29912	0.147086	1	16	16	25	33
ENSG00000185236	RAB11B	0.216366	4.80418	0.147112	1	1378	1345	1571	2463
ENSG00000188760	TMEM198	0.246297	2.3021	0.147139	1	249	224	277	438
ENSG00000234093	RPS15AP11	-0.382295	-0.105789	0.147155	1	49	58	44	60
ENSG00000221916	C19orf73	0.374386	-0.10757	0.147155	1	47	35	54	81
ENSG00000165164	CFAP47	0.438474	-0.766961	0.147212	1	21	28	38	46
ENSG00000174502	SLC26A9	0.436942	-0.770406	0.147212	1	23	26	37	47
ENSG00000101986	ABCD1	0.242633	2.49641	0.147671	1	278	264	321	495
ENSG00000120318	ARAP3	0.273281	1.46001	0.147777	1	124	135	159	239
ENSG00000176222	ZNF404	-0.26822	1.46163	0.147777	1	171	144	122	213
ENSG00000166311	SMPD1	0.232526	2.90865	0.147804	1	377	348	444	632
ENSG00000214309	MBLAC1	0.322857	0.436913	0.147809	1	61	62	85	109
ENSG00000120509	PDZD11	0.220172	4.05421	0.147829	1	778	835	983	1392
ENSG00000255804	OR6J1	0.300086	1.0111	0.147908	1	87	100	113	181
ENSG00000238287	AL603839.3	0.299105	1.01051	0.147908	1	105	83	105	192
ENSG00000143119	CD53	0.312438	0.497087	0.148035	1	66	63	88	114
ENSG00000113739	STC2	0.210662	6.72927	0.148069	1	5370	5008	6202	8979
ENSG00000100156	SLC16A8	0.255429	1.98526	0.1481	1	173	204	214	364
ENSG00000126247	CAPNS1	0.211591	6.1144	0.148167	1	3347	3418	4026	5901
ENSG00000139410	SDSL	0.259216	1.83055	0.148172	1	187	152	196	322
ENSG00000103642	LACTB	0.353657	0.190007	0.148224	1	43	59	66	100
ENSG00000105520	PLPPR2	0.218255	4.2661	0.148356	1	961	912	1140	1609
ENSG00000113083	LOX	0.25394	2.02796	0.148375	1	192	197	226	367
ENSG00000268606	MAGEA2	0.260107	1.80947	0.148411	1	178	155	211	292
ENSG00000125868	DSTN	-0.211444	6.16032	0.148427	1	4228	3871	3583	5272
ENSG00000280071	GATD3B	0.233733	2.8308	0.148524	1	362	325	405	622
ENSG00000163344	PMVK	0.219066	4.19321	0.148624	1	884	895	1042	1593
ENSG00000198053	SIRPA	0.219014	4.15156	0.148862	1	877	852	1030	1521
ENSG00000198576	ARC	0.272609	1.43505	0.149042	1	131	124	154	238
ENSG00000111981	ULBP1	0.275338	1.27387	0.149108	1	134	94	139	211
ENSG00000255129	AP000880.1	0.3401	0.322696	0.149145	1	56	57	72	110
ENSG00000139372	TDG	-0.210214	6.66461	0.149271	1	6037	5450	5103	7455
ENSG00000100079	LGALS2	0.247548	2.13123	0.149318	1	238	182	255	376
ENSG00000104804	TULP2	0.292051	1.23964	0.149328	1	96	125	113	239
ENSG00000146083	RNF44	0.213749	5.07994	0.149347	1	1651	1648	1986	2851
ENSG00000236463	LINC00427	0.500978	-1.12748	0.149374	1	23	14	23	44
ENSG00000286022	AL121899.2	-0.466243	-1.1382	0.149374	1	21	31	17	31
ENSG00000072952	IRAG1	0.460923	-1.12862	0.149374	1	23	14	33	31
ENSG00000260874	AC106820.5	0.566278	-1.44734	0.149384	1	9	19	20	33
ENSG00000223647	LINC01946	-0.74078	-2.42043	0.149606	1	11	10	2	14
ENSG00000150275	PCDH15	0.230133	3.1044	0.149642	1	427	405	479	767
ENSG00000125458	NT5C	0.223874	3.42985	0.149807	1	524	520	673	851
ENSG00000111077	TNS2	0.274111	1.46948	0.149828	1	125	136	152	252
ENSG00000184277	TM2D3	-0.209875	6.6315	0.149921	1	5778	5441	4914	7399
ENSG00000232871	SEC1P	0.416585	-0.534428	0.150014	1	31	28	41	59
ENSG00000205702	CYP2D7	0.267849	1.55515	0.150044	1	144	134	167	259
ENSG00000284620	AF228730.5	0.260501	1.64168	0.150193	1	157	139	186	262
ENSG00000168264	IRF2BP2	-0.211349	5.81323	0.150194	1	3306	3059	2867	4068
ENSG00000233927	RPS28	0.208425	8.25724	0.150239	1	14107	15781	17271	26803
ENSG00000230753	ZNF341-AS1	-0.677942	-1.98518	0.150405	1	13	16	8	15
ENSG00000232453	LINC02777	0.671607	-1.9681	0.150405	1	8	10	9	28
ENSG00000254739	AC137894.1	0.65163	-1.95851	0.150405	1	9	9	16	20
ENSG00000128815	WDFY4	0.645341	-1.97379	0.150405	1	13	5	13	23
ENSG00000242156	AC000041.1	0.644631	-1.97271	0.150405	1	11	7	13	23
ENSG00000279912	AC068448.1	0.284553	1.24576	0.150502	1	118	105	121	229
ENSG00000170379	TCAF2	0.254769	1.77036	0.150615	1	158	166	206	282
ENSG00000282416	AC092299.1	0.472644	-0.992932	0.150621	1	24	17	32	40
ENSG00000233203	DHCR24-DT	0.457015	-0.995691	0.150621	1	21	20	34	37
ENSG00000150991	UBC	0.207906	9.21848	0.150625	1	29020	29266	34004	51597
ENSG00000272752	STAG3L5P-PVRIG2P-PILRB	0.2567	1.90944	0.150628	1	185	173	209	337
ENSG00000134590	RTL8C	0.215634	4.55461	0.15069	1	1094	1193	1357	2016
ENSG00000183396	TMEM89	0.45125	-0.642801	0.150697	1	21	33	31	64
ENSG00000102743	SLC25A15	-0.211021	5.77943	0.150701	1	3223	2994	2720	4097
ENSG00000173726	TOMM20	-0.207866	9.12	0.150761	1	32607	30339	28039	40900
ENSG00000257657	AC079950.1	0.339666	0.268368	0.150832	1	51	58	63	114
ENSG00000149972	CNTN5	0.324592	0.272355	0.150832	1	55	54	81	90
ENSG00000116459	ATP5PB	-0.208411	7.60912	0.150891	1	11474	10617	9555	14776
ENSG00000187867	PALM3	0.270945	1.1803	0.150988	1	99	113	148	172
ENSG00000237136	C4orf51	0.589801	-1.58098	0.151029	1	11	14	19	29
ENSG00000270948	MTDHP1	-0.586803	-1.59685	0.151029	1	19	19	14	18
ENSG00000265055	AC145343.1	0.561611	-1.59791	0.151029	1	14	11	19	28
ENSG00000197599	CCDC154	-0.515725	-1.58396	0.151029	1	17	21	9	25
ENSG00000154920	EME1	-0.29163	0.904785	0.151123	1	129	86	83	141
ENSG00000186907	RTN4RL2	0.222946	3.57642	0.151391	1	590	568	677	1043
ENSG00000106537	TSPAN13	-0.21547	4.48928	0.151439	1	1303	1240	1101	1684
ENSG00000124067	SLC12A4	0.216628	4.30006	0.151574	1	980	939	1131	1700
ENSG00000162040	HS3ST6	0.695802	-1.76306	0.1516	1	9	12	10	34
ENSG00000253802	SIRLNT	0.666235	-1.77652	0.1516	1	9	12	11	32
ENSG00000108950	FAM20A	0.649488	-1.77125	0.1516	1	12	9	17	25
ENSG00000228288	PCAT6	0.648787	-1.77023	0.1516	1	10	11	17	25
ENSG00000286263	AL391832.4	0.647736	-1.76869	0.1516	1	7	14	17	25
ENSG00000184697	CLDN6	-0.49879	-1.76903	0.1516	1	15	18	5	25
ENSG00000227838	AL121885.2	0.303945	0.722774	0.151624	1	71	81	98	140
ENSG00000251488	AC115622.1	0.320855	0.670414	0.15169	1	80	67	74	164
ENSG00000203814	H2BC18	0.20734	8.83727	0.151945	1	21037	23658	26037	39708
ENSG00000182459	TEX19	0.382273	-0.431118	0.152328	1	28	36	50	55
ENSG00000106327	TFR2	0.364635	-0.077312	0.15233	1	38	46	53	85
ENSG00000129493	HEATR5A	-0.217028	4.17031	0.152333	1	1086	955	879	1353
ENSG00000090924	PLEKHG2	0.214585	4.57726	0.152486	1	1147	1179	1367	2064
ENSG00000258114	AC005871.2	0.524334	-1.26618	0.152537	1	15	18	19	42
ENSG00000088766	CRLS1	0.514163	-1.25638	0.152537	1	11	22	25	35
ENSG00000250007	AC087457.1	0.509471	-1.26954	0.152537	1	18	15	22	38
ENSG00000185955	C7orf61	-0.482725	-1.26388	0.152537	1	25	23	12	32
ENSG00000100604	CHGA	0.263542	1.59471	0.152653	1	163	124	168	271
ENSG00000250195	AC109927.1	0.251021	1.94004	0.152693	1	184	182	222	331
ENSG00000152672	CLEC4F	0.280982	1.10994	0.152744	1	108	94	130	180
ENSG00000178773	CPNE7	0.228598	3.07067	0.152747	1	417	396	475	738
ENSG00000251521	IMPA1P1	-0.328755	0.279624	0.152923	1	80	60	48	95
ENSG00000244055	AC007566.1	0.22991	2.87227	0.152969	1	357	350	435	612
ENSG00000051128	HOMER3	0.287609	1.07374	0.153007	1	92	104	126	177
ENSG00000287407	AL596442.3	0.287032	1.07436	0.153007	1	103	94	116	191
ENSG00000232931	LINC00342	0.208503	6.45077	0.153016	1	4481	4084	5074	7451
ENSG00000229983	AL606468.1	0.23644	2.64552	0.153089	1	335	269	353	552
ENSG00000188818	ZDHHC11	0.227606	3.14752	0.153234	1	456	403	487	799
ENSG00000204052	LRRC73	-0.415673	-0.524637	0.153409	1	38	42	32	44
ENSG00000154358	OBSCN	0.214355	4.57507	0.153414	1	1203	1123	1309	2145
ENSG00000165434	PGM2L1	-0.215835	4.28065	0.153466	1	1162	1040	961	1444
ENSG00000124313	IQSEC2	0.21946	3.78249	0.153649	1	684	654	794	1182
ENSG00000118160	SLC8A2	0.358975	0.0777704	0.15386	1	38	56	59	95
ENSG00000263765	AC090371.2	0.350754	0.0799475	0.15386	1	52	43	56	99
ENSG00000198826	ARHGAP11A	0.21525	4.19406	0.154102	1	913	870	1128	1462
ENSG00000076043	REXO2	-0.213998	4.55208	0.154482	1	1390	1266	1196	1692
ENSG00000166321	NUDT13	-0.211326	4.97549	0.154583	1	1803	1755	1515	2409
ENSG00000119899	SLC17A5	-0.211626	4.96342	0.15461	1	1764	1763	1553	2312
ENSG00000074181	NOTCH3	0.210006	5.44909	0.154669	1	2201	2071	2414	3904
ENSG00000125637	PSD4	0.243361	2.28222	0.154714	1	231	235	285	414
ENSG00000281333	AC024941.2	0.343197	0.217866	0.154746	1	56	49	64	106
ENSG00000239887	C1orf226	0.225409	3.19022	0.154798	1	446	438	528	783
ENSG00000230162	CT45A11P	-0.409433	-0.729371	0.154984	1	35	34	26	40
ENSG00000199325	RNU4-39P	0.468452	-0.968711	0.155151	1	23	19	29	45
ENSG00000280303	ERICD	0.330515	0.414542	0.155286	1	61	60	79	114
ENSG00000262521	AJ003147.1	0.439375	-0.853855	0.155307	1	21	25	35	44
ENSG00000155066	PROM2	0.569891	-1.39935	0.155412	1	10	19	21	34
ENSG00000243797	AC004917.1	0.569539	-1.40565	0.155412	1	16	13	20	35
ENSG00000258731	AL356020.1	-0.553401	-1.4199	0.155412	1	23	20	17	20
ENSG00000004777	ARHGAP33	0.246633	2.11718	0.155413	1	204	211	244	384
ENSG00000137285	TUBB2B	0.208574	5.70071	0.155473	1	2539	2545	3144	4235
ENSG00000232706	NUTM2HP	0.378569	-0.228395	0.155559	1	41	34	49	75
ENSG00000244926	ALKBH3-AS1	0.369159	-0.224329	0.155559	1	38	37	56	66
ENSG00000115041	KCNIP3	0.233257	2.6563	0.155599	1	297	310	374	528
ENSG00000161677	JOSD2	0.233405	2.73415	0.155604	1	301	340	365	601
ENSG00000155366	RHOC	0.21636	4.04716	0.155846	1	779	829	942	1436
ENSG00000088038	CNOT3	0.207823	6.00143	0.155869	1	3122	3143	3766	5377
ENSG00000096092	TMEM14A	-0.218369	3.74851	0.155892	1	821	703	648	1020
ENSG00000143847	PPFIA4	0.217749	3.85171	0.156	1	719	686	823	1254
ENSG00000145214	DGKQ	0.215634	4.20319	0.156032	1	886	908	991	1688
ENSG00000166340	TPP1	0.223669	3.29844	0.156064	1	482	472	558	860
ENSG00000206344	HCG27	-0.33917	0.0889143	0.156218	1	62	60	46	77
ENSG00000153404	PLEKHG4B	0.246797	1.9779	0.156234	1	208	169	233	332
ENSG00000053108	FSTL4	0.224988	3.2016	0.156256	1	480	413	510	822
ENSG00000185633	NDUFA4L2	0.272617	1.37072	0.156398	1	119	125	136	243
ENSG00000147144	CCDC120	0.214797	4.20288	0.156399	1	916	879	1052	1595
ENSG00000186452	TMPRSS12	0.738488	-2.13729	0.156616	1	6	9	13	19
ENSG00000226549	SCDP1	-0.721106	-2.1674	0.156616	1	14	11	12	7
ENSG00000168267	PTF1A	0.69413	-2.16077	0.156616	1	6	9	13	18
ENSG00000287900	AC061961.1	0.69413	-2.16077	0.156616	1	6	9	13	18
ENSG00000223803	RPS20P14	-0.666507	-2.17051	0.156616	1	12	13	6	14
ENSG00000141574	SECTM1	0.33197	0.238371	0.156917	1	63	44	68	103
ENSG00000169427	KCNK9	0.308433	0.589945	0.156992	1	79	60	81	139
ENSG00000270362	HMGN3-AS1	-0.381965	-0.307085	0.157152	1	44	49	34	57
ENSG00000186468	RPS23	0.205074	7.73719	0.157198	1	9933	10937	13685	16145
ENSG00000177301	KCNA2	0.333376	0.362254	0.1572	1	54	63	64	126
ENSG00000122711	SPINK4	0.30341	0.839485	0.15749	1	84	82	94	169
ENSG00000198837	DENND4B	0.208927	5.34437	0.157507	1	1964	2006	2252	3617
ENSG00000203805	PLPP4	0.239873	2.34488	0.157555	1	245	243	285	450
ENSG00000139190	VAMP1	-0.271841	1.0171	0.157633	1	122	109	85	161
ENSG00000276710	CSPG4P10	0.218392	3.7532	0.157771	1	666	646	730	1229
ENSG00000214654	B3GNT10	-0.221391	3.44773	0.157781	1	663	574	550	790
ENSG00000099953	MMP11	0.245054	2.1079	0.15786	1	209	204	237	389
ENSG00000107736	CDH23	0.212388	4.49386	0.157918	1	1100	1098	1263	1986
ENSG00000235065	RPL24P2	-0.531438	-1.23736	0.157955	1	19	30	18	25
ENSG00000152454	ZNF256	0.223302	3.22146	0.158003	1	453	451	539	800
ENSG00000132635	PCED1A	0.210347	4.8855	0.15802	1	1450	1437	1657	2604
ENSG00000257704	INAFM1	0.276155	1.31485	0.158302	1	115	119	138	224
ENSG00000126746	ZNF384	0.209995	4.8594	0.158455	1	1441	1395	1686	2468
ENSG00000263917	AC011825.3	-0.253905	1.67642	0.15853	1	200	164	152	236
ENSG00000268981	AC024563.1	0.30332	0.650598	0.158538	1	76	69	88	140
ENSG00000026103	FAS	0.248763	2.07047	0.158566	1	191	210	239	368
ENSG00000267219	AC010504.1	0.348597	0.101019	0.158573	1	49	47	64	91
ENSG00000261231	LINC02133	-0.26284	1.38321	0.158607	1	152	145	120	196
ENSG00000117600	PLPPR4	0.26429	1.53569	0.158641	1	141	134	154	270
ENSG00000124664	SPDEF	0.387245	-0.397343	0.158702	1	30	36	43	67
ENSG00000259580	AC023908.2	-0.308434	0.547519	0.158928	1	78	89	66	106
ENSG00000221821	C6orf226	0.302931	0.548154	0.158928	1	58	76	90	119
ENSG00000250021	ARPIN-AP3S2	0.643499	-1.90907	0.159196	1	13	6	13	25
ENSG00000248802	AC078850.2	0.612913	-1.91424	0.159196	1	10	9	16	21
ENSG00000287722	AL356295.1	0.581993	-1.92867	0.159196	1	16	3	18	18
ENSG00000113721	PDGFRB	0.640827	-1.72794	0.159232	1	14	8	14	30
ENSG00000180535	BHLHA15	0.61991	-1.72291	0.159232	1	10	12	19	24
ENSG00000204950	LRRC10B	0.619561	-1.72241	0.159232	1	9	13	19	24
ENSG00000204314	PRRT1	0.610616	-1.74006	0.159232	1	12	10	15	28
ENSG00000278077	AL591926.6	-0.609208	-1.7371	0.159232	1	15	19	16	12
ENSG00000232268	OR52I1	0.589017	-1.73508	0.159232	1	8	14	20	22
ENSG00000282418	AC092811.1	-0.576083	-1.74417	0.159232	1	15	19	10	19
ENSG00000113520	IL4	0.493023	-1.08513	0.159243	1	19	19	28	40
ENSG00000236307	EEF1E1P1	-0.460746	-1.08569	0.159243	1	24	30	18	32
ENSG00000203585	LINC02408	0.433339	-0.826104	0.159471	1	25	22	38	42
ENSG00000144406	UNC80	0.441194	-0.946974	0.159662	1	23	20	32	42
ENSG00000182552	RWDD4	-0.214291	4.13344	0.159807	1	1080	908	908	1245
ENSG00000174871	CNIH2	0.272699	1.28916	0.159884	1	117	113	141	212
ENSG00000248664	AC010273.2	-0.270979	1.18259	0.159978	1	129	130	97	179
ENSG00000162300	ZFPL1	0.243453	2.03531	0.160047	1	200	192	250	334
ENSG00000235726	AC010148.1	0.213752	4.08369	0.160213	1	861	793	958	1483
ENSG00000115540	MOB4	-0.215197	3.91811	0.1603	1	896	815	758	1107
ENSG00000224870	MRPL20-AS1	0.213267	4.1472	0.160519	1	841	885	1002	1548
ENSG00000286532	PARTICL	0.256312	1.4882	0.160528	1	132	133	186	208
ENSG00000119574	ZBTB45	0.215795	3.77139	0.160561	1	652	676	802	1149
ENSG00000183496	MEX3B	0.223006	3.07045	0.160674	1	399	414	509	685
ENSG00000117154	IGSF21	0.249426	1.95044	0.160863	1	177	192	211	351
ENSG00000137501	SYTL2	0.233533	2.48755	0.160895	1	291	250	322	485
ENSG00000275202	AL161421.1	0.343056	0.114214	0.160926	1	46	51	65	91
ENSG00000237980	LINC02773	0.550169	-1.36775	0.161396	1	15	15	22	34
ENSG00000231364	LINC01712	-0.516727	-1.3775	0.161396	1	20	24	16	23
ENSG00000241770	AC104411.1	-0.486832	-1.37085	0.161396	1	19	25	14	26
ENSG00000145425	RPS3A	-0.202546	8.61698	0.161733	1	23352	21008	19155	29938
ENSG00000233290	AL157944.1	0.394949	-0.379431	0.161877	1	33	34	39	74
ENSG00000173548	SNX33	0.210701	4.37617	0.161889	1	1046	982	1206	1765
ENSG00000248131	LINC01194	0.813655	-2.36564	0.161913	1	8	4	11	16
ENSG00000269720	CCDC194	0.812194	-2.36328	0.161913	1	4	8	11	16
ENSG00000213684	LDHBP2	-0.7959	-2.36723	0.161913	1	12	10	6	10
ENSG00000263567	AC007923.1	-0.714121	-2.344	0.161913	1	11	11	5	12
ENSG00000270076	AF131215.7	-0.713772	-2.34459	0.161913	1	12	10	5	12
ENSG00000104805	NUCB1	0.206184	5.40496	0.162021	1	2092	2054	2499	3538
ENSG00000172037	LAMB2	0.207036	5.21781	0.162027	1	1787	1851	2095	3260
ENSG00000247228	AC009060.1	0.360927	-0.113059	0.16206	1	41	41	53	81
ENSG00000241399	CD302	-0.251542	1.84423	0.16217	1	205	203	175	260
ENSG00000148943	LIN7C	-0.204409	6.20669	0.162277	1	4247	4092	3739	5414
ENSG00000198846	TOX	0.249095	2.00092	0.162364	1	210	174	201	389
ENSG00000137492	THAP12	-0.204177	6.29223	0.162389	1	4620	4234	3924	5812
ENSG00000206052	DOK6	0.278422	1.18843	0.162475	1	102	112	122	211
ENSG00000111058	ACSS3	0.221607	3.11565	0.162495	1	441	400	514	723
ENSG00000154237	LRRK1	0.265945	1.42906	0.162527	1	135	120	147	245
ENSG00000141577	CEP131	0.209084	4.64181	0.162645	1	1210	1228	1423	2161
ENSG00000006327	TNFRSF12A	0.257772	1.66604	0.1627	1	147	154	187	269
ENSG00000225725	FAM66E	-0.396129	-0.691425	0.162706	1	36	35	23	46
ENSG00000062038	CDH3	0.299562	0.508226	0.162814	1	71	60	85	119
ENSG00000134001	EIF2S1	-0.203086	6.81528	0.163059	1	6513	6201	5572	8462
ENSG00000088205	DDX18	-0.202443	7.53575	0.163081	1	10789	10161	9255	13840
ENSG00000286543	AC138409.3	0.389691	-0.282691	0.163151	1	35	37	42	79
ENSG00000008300	CELSR3	0.205022	5.70586	0.163245	1	2668	2448	2874	4667
ENSG00000152382	TADA1	-0.205088	5.59456	0.1633	1	2876	2585	2359	3671
ENSG00000182950	ODF3L1	0.497112	-1.19691	0.163339	1	19	16	24	39
ENSG00000158473	CD1D	0.480019	-1.20236	0.163339	1	20	15	26	36
ENSG00000148735	PLEKHS1	0.447269	-1.20374	0.163339	1	15	20	32	28
ENSG00000259803	SLC22A31	0.326301	0.329012	0.163353	1	52	62	72	110
ENSG00000114850	SSR3	-0.202212	7.68912	0.163404	1	12359	10958	10458	15144
ENSG00000184838	PRR16	0.216016	3.60064	0.163535	1	611	570	698	1042
ENSG00000163273	NPPC	0.252428	1.77456	0.16354	1	150	175	204	286
ENSG00000178809	TRIM73	0.243147	2.09003	0.163659	1	221	188	227	394
ENSG00000178038	ALS2CL	0.257426	1.55725	0.163674	1	137	142	172	251
ENSG00000064961	HMG20B	0.20597	5.23086	0.163874	1	1837	1837	2154	3227
ENSG00000101843	PSMD10	-0.203533	6.19363	0.163894	1	4267	3998	3588	5547
ENSG00000234423	LINC01250	0.341992	-0.181907	0.164088	1	39	39	60	64
ENSG00000111674	ENO2	0.211242	4.14902	0.164125	1	876	855	1014	1532
ENSG00000269981	AL627309.7	0.426423	-0.924732	0.164151	1	23	21	32	43
ENSG00000203930	LINC00632	0.202642	6.67739	0.164237	1	5079	4956	6009	8576
ENSG00000128591	FLNC	0.205161	5.46817	0.164266	1	2279	2060	2441	3952
ENSG00000272711	HK2-DT	0.237524	2.19256	0.164385	1	219	220	259	400
ENSG00000007080	CCDC124	0.203355	6.10554	0.164472	1	3302	3440	4106	5674
ENSG00000164050	PLXNB1	0.217969	3.41319	0.164756	1	511	524	597	939
ENSG00000101003	GINS1	-0.202403	6.70508	0.164769	1	6126	5655	5175	7824
ENSG00000215417	MIR17HG	-0.202484	6.67885	0.164771	1	5983	5584	5178	7536
ENSG00000128564	VGF	0.395343	-0.360489	0.165045	1	33	35	38	77
ENSG00000115085	ZAP70	-0.380551	-0.36931	0.165045	1	48	41	33	54
ENSG00000267295	AC025048.3	0.405932	-0.563844	0.165119	1	25	33	38	60
ENSG00000179094	PER1	0.204638	5.45169	0.165127	1	2117	2166	2533	3724
ENSG00000106483	SFRP4	0.261135	1.34441	0.165188	1	126	114	153	210
ENSG00000137463	MGARP	-0.259856	1.53699	0.165204	1	149	180	145	203
ENSG00000187243	MAGED4B	0.21154	4.00132	0.165361	1	754	806	937	1350
ENSG00000007516	BAIAP3	0.241865	2.11757	0.165394	1	212	204	249	376
ENSG00000085365	SCAMP1	-0.202637	6.32389	0.165437	1	4756	4292	3990	5980
ENSG00000162959	MEMO1	-0.342917	0.0641609	0.165483	1	69	51	48	72
ENSG00000168291	PDHB	-0.202103	6.61171	0.16552	1	5652	5385	4756	7479
ENSG00000132622	HSPA12B	0.228593	2.66667	0.165807	1	294	319	346	575
ENSG00000138162	TACC2	0.206402	4.90384	0.165919	1	1502	1428	1655	2666
ENSG00000279800	BCLAF1P2	0.205732	4.78897	0.165928	1	1325	1376	1810	2035
ENSG00000250424	AC004691.2	0.243279	1.90505	0.166224	1	199	160	215	324
ENSG00000114853	ZBTB47	0.207765	4.58154	0.166254	1	1171	1169	1336	2114
ENSG00000259683	AC243562.2	0.231743	2.34632	0.166319	1	262	228	307	417
ENSG00000137869	CYP19A1	0.221521	3.06563	0.166591	1	408	404	468	740
ENSG00000007541	PIGQ	0.20868	4.45098	0.166621	1	1069	1068	1167	2012
ENSG00000247092	SNHG10	-0.229525	2.61511	0.16669	1	353	341	302	449
ENSG00000226900	AL451069.1	0.607023	-1.68804	0.166779	1	10	13	14	31
ENSG00000142188	TMEM50B	0.585335	-1.68831	0.166779	1	9	14	18	26
ENSG00000127241	MASP1	0.651735	-2.10014	0.166795	1	6	10	15	17
ENSG00000270249	AC093668.1	0.651735	-2.10014	0.166795	1	6	10	15	17
ENSG00000236453	AC003092.1	0.650192	-2.10641	0.166795	1	9	7	14	18
ENSG00000277639	AC007906.2	0.385501	-0.453222	0.166904	1	26	37	47	57
ENSG00000231665	OGFOD1P1	-0.384824	-0.452531	0.166904	1	45	39	30	52
ENSG00000285374	AL359762.2	-0.381047	-0.447228	0.166904	1	43	41	32	50
ENSG00000006625	GGCT	0.214508	3.42582	0.166906	1	534	511	680	830
ENSG00000116254	CHD5	0.264757	1.31632	0.166908	1	115	120	143	216
ENSG00000254783	AP003084.1	-0.308156	0.472254	0.166908	1	88	71	60	104
ENSG00000183010	PYCR1	0.202593	5.94425	0.167167	1	2991	3042	3411	5467
[truncated: 18,200 more rows]
