# Supplementary material for: CRISPR/Cas13 sgRNA‐Mediated RNA–RNA Interaction Mapping in Live Cells with APOBEC RNA Editing
Source: Adv Sci (Weinh). 2024 Oct 11;11(45):2409004. doi: 10.1002/advs.202409004 (PMC11615753; doi:10.1002/advs.202409004)
Supplement: Supplementary file 11 — Supporting Information [file ADVS-11-2409004-s008.xlsx]

## Sheet: Sup_Table_10
Supplementary Table 10. List of differentially expressed genes in cells transfected with DANCR sgRNAs and treated with and without Dox. 293T cells stably expressing sgRNAs targeting DANCR were cultured with or without Dox for 48 hours. Differentially expressed genes were identified by RNA-seq analysis.
Gene ID	Gene Symbol	logFC	logCPM	P Value	FDR	DANCR-without-Dox-1	DANCR-without-Dox-2	DANCR-with-Dox-1	DANCR-with-Dox-2
ENSG00000276312	AL353644.2	3.83018	0.50111	4.60401e-39	9.38436e-35	12	8	217	70
ENSG00000227195	MIR663AHG	2.23565	2.11661	7.23363e-33	7.37215e-29	39	129	270	499
ENSG00000228253	MT-ATP8	0.801266	4.59433	1.05139e-07	0.000714352	696	1269	2109	1276
ENSG00000264063	CR392039.1	-1.18248	0.506671	2.81323e-07	0.00143355	144	68	35	57
ENSG00000157060	SHCBP1L	-1.29242	-0.112205	1.30677e-06	0.00532719	110	29	24	32
ENSG00000198899	MT-ATP6	0.695264	8.93406	1.71543e-06	0.00582761	13770	28001	36558	29842
ENSG00000212907	MT-ND4L	0.66258	7.86967	5.30091e-06	0.0154355	4454	15892	17859	13655
ENSG00000226965	AC073114.1	0.681427	1.83496	0.000150786	0.384185	158	143	239	237
ENSG00000210140	MT-TC	0.586636	3.368	0.000187862	0.425466	139	787	941	430
ENSG00000230914	KIF19BP	-1.15098	-0.71433	0.000211519	0.43114	42	46	26	13
ENSG00000104899	AMH	-0.578952	3.18466	0.000275709	0.480729	605	600	437	360
ENSG00000105668	UPK1A	-2.49212	-2.61812	0.000283018	0.480729	10	14	2	2
ENSG00000197774	EME2	-0.565704	3.06746	0.000414194	0.649425	564	542	381	356
ENSG00000198727	MT-CYB	0.499636	9.9095	0.000562261	0.818612	26937	62289	72365	51663
ENSG00000176049	JAKMIP2	1.08358	-0.77796	0.000707351	0.961196	19	20	53	29
ENSG00000258892	AL160236.2	-1.15892	-1.0998	0.000759657	0.967755	34	32	14	15
ENSG00000276700	RNA5-8SN4	-0.506605	4.22938	0.000850328	1	1347	1088	796	892
ENSG00000161996	WDR90	-0.493763	5.13225	0.000886497	1	2356	2191	1614	1570
ENSG00000280441	FP236383.3	-0.463627	14.6872	0.00135235	1	1781418	1611693	1275212	1155087
ENSG00000221676	RNU6ATAC	-0.944937	-0.586059	0.00143398	1	49	43	23	24
ENSG00000224294	PINCR	0.734692	0.274905	0.00180466	1	44	54	88	73
ENSG00000207357	RNU6-2	1.03955	-0.983556	0.00199435	1	18	16	27	42
ENSG00000258384	RCCD1-AS1	-1.54357	-2.08659	0.00216719	1	17	16	6	5
ENSG00000179886	TIGD5	-0.48178	3.37182	0.00218664	1	724	609	493	450
ENSG00000110934	BIN2	-1.34517	-1.83067	0.00283091	1	25	14	8	7
ENSG00000103269	RHBDL1	-0.594152	1.07773	0.00311279	1	145	132	95	86
ENSG00000266385	AC005899.5	-1.49833	-2.11482	0.00314213	1	14	18	5	6
ENSG00000168309	FAM107A	0.855807	-0.524807	0.00341706	1	29	23	47	46
ENSG00000064692	SNCAIP	0.486259	2.53402	0.00359573	1	253	280	385	351
ENSG00000244515	KRT18P34	-1.59162	-2.29575	0.0038579	1	15	13	6	3
ENSG00000149527	PLCH2	-0.669117	0.366482	0.00397288	1	83	88	58	48
ENSG00000276216	AC245014.3	-0.467917	2.85247	0.00401156	1	472	454	336	324
ENSG00000140839	CLEC18B	-0.755917	-0.182228	0.0041501	1	63	55	44	25
ENSG00000262202	AC007952.4	-0.438633	3.95899	0.00419333	1	1015	967	722	719
ENSG00000258740	AL691403.1	1.68891	-2.39264	0.00424093	1	5	3	15	11
ENSG00000272512	AL645608.7	-0.512038	1.79073	0.00450601	1	231	216	178	132
ENSG00000205746	PKD1P4	-0.424769	4.32542	0.00498864	1	1354	1190	938	931
ENSG00000262039	AC091180.5	-0.454839	2.92867	0.00499256	1	550	421	394	308
ENSG00000275757	5_8S_rRNA	-0.410079	5.89961	0.00524266	1	4401	3134	2579	3008
ENSG00000255495	AC145124.1	0.607345	0.614717	0.00524662	1	49	83	103	95
ENSG00000283183	AC116565.1	0.63249	0.440544	0.00543499	1	60	55	92	84
ENSG00000198712	MT-CO2	0.401244	8.50802	0.00563963	1	10744	24380	27295	18370
ENSG00000198886	MT-ND4	0.400114	10.2524	0.00568972	1	33477	84377	93934	59218
ENSG00000228404	AP001468.1	0.801681	-0.615362	0.0057683	1	18	32	44	42
ENSG00000198695	MT-ND6	0.400092	8.46215	0.00578532	1	7339	26832	35515	9396
ENSG00000210176	MT-TH	0.477006	2.12341	0.00578908	1	176	226	270	280
ENSG00000115085	ZAP70	-0.931402	-1.07195	0.00583752	1	36	28	18	15
ENSG00000160716	CHRNB2	-0.573849	0.946027	0.00588173	1	127	124	80	86
ENSG00000204136	GGTA1	0.546977	1.10446	0.00592655	1	94	97	160	116
ENSG00000250125	LINC02232	0.73542	-0.231802	0.00594834	1	35	33	65	47
ENSG00000167800	TBX10	-0.88459	-0.847873	0.00599365	1	36	39	26	14
ENSG00000173825	TIGD3	-0.657603	0.222974	0.00607623	1	66	88	48	48
ENSG00000140297	GCNT3	0.825866	-0.65442	0.00646065	1	21	27	42	42
ENSG00000258053	AC025575.2	1.44841	-2.16863	0.00650712	1	4	7	14	16
ENSG00000170324	FRMPD2	0.586594	0.688308	0.00656999	1	62	78	102	105
ENSG00000188290	HES4	-0.398212	5.29422	0.00714197	1	2615	2330	1871	1830
ENSG00000225411	CR786580.1	0.83651	-0.674981	0.00724539	1	26	21	44	39
ENSG00000130748	TMEM160	-0.414587	3.73345	0.00735016	1	919	761	584	657
ENSG00000231136	AP000705.1	0.88105	-0.86979	0.00740424	1	19	21	46	27
ENSG00000182050	MGAT4C	0.613132	0.393006	0.00770484	1	60	52	84	85
ENSG00000271980	AC012640.4	1.15565	-1.67461	0.00797426	1	8	11	20	22
ENSG00000147813	NAPRT	-0.541691	0.997064	0.00812469	1	134	124	97	78
ENSG00000104722	NEFM	0.393357	4.95909	0.00823388	1	1463	1521	1869	1985
ENSG00000248210	LINC02355	0.571226	0.679727	0.00891768	1	65	75	104	101
ENSG00000110719	TCIRG1	-0.439645	2.46023	0.00903127	1	343	356	245	262
ENSG00000258684	BMS1P16	1.16304	-1.73941	0.00917151	1	6	12	19	21
ENSG00000227175	AL590677.1	-1.35946	-2.20225	0.0092881	1	16	13	7	4
ENSG00000250644	AC068580.4	-0.757827	-0.541331	0.00933155	1	43	48	31	22
ENSG00000248498	ASNSP1	0.398331	3.90514	0.00944282	1	721	711	972	890
ENSG00000168918	INPP5D	0.536727	0.935654	0.0094679	1	86	84	119	124
ENSG00000187026	KRTAP21-2	-0.906411	-1.17477	0.00954138	1	33	26	22	9
ENSG00000284740	AL645728.2	-0.582648	0.481328	0.00969542	1	92	89	58	61
ENSG00000186765	FSCN2	-0.477643	1.61908	0.00975062	1	211	181	148	130
ENSG00000124491	F13A1	0.962284	-1.25017	0.00981734	1	10	19	35	21
ENSG00000158106	RHPN1	-0.395835	3.84875	0.0100757	1	921	892	686	672
ENSG00000006625	GGCT	0.407383	3.23975	0.0102162	1	483	414	536	634
ENSG00000233985	LINC01681	0.554212	0.625314	0.0102628	1	53	83	111	86
ENSG00000277918	RNVU1-28	-0.530851	0.884926	0.0104448	1	105	133	80	82
ENSG00000211459	MT-RNR1	0.403097	3.27902	0.0104779	1	174	762	694	518
ENSG00000280157	AL359510.2	0.592825	0.402422	0.0105027	1	55	59	99	71
ENSG00000258738	AL121603.2	-1.07947	-1.69767	0.0106426	1	23	18	9	10
ENSG00000107281	NPDC1	-0.382418	4.64501	0.0107404	1	1675	1461	1237	1139
ENSG00000167588	GPD1	-0.724294	-0.48205	0.011355	1	49	45	28	28
ENSG00000257704	INAFM1	-0.50343	1.16844	0.0113643	1	142	146	98	102
ENSG00000256389	AC048352.1	1.32238	-2.1428	0.0114411	1	7	5	19	11
ENSG00000276791	AC092117.1	-0.41974	2.60048	0.0115031	1	391	375	296	269
ENSG00000135899	SP110	0.710674	-0.421139	0.0115235	1	24	36	55	42
ENSG00000188833	ENTPD8	-0.815444	-0.953788	0.0116926	1	35	33	20	18
ENSG00000198113	TOR4A	-0.489699	1.26697	0.011821	1	139	169	113	103
ENSG00000167967	E4F1	-0.372141	5.35436	0.011839	1	2669	2448	2006	1895
ENSG00000272281	TPTE2P2	-1.20483	-2.00744	0.0119491	1	19	14	11	3
ENSG00000218073	AL021407.2	-0.877386	-1.18786	0.0120305	1	26	32	16	15
ENSG00000223553	SMPD4P1	-1.00631	-1.55965	0.0120682	1	25	20	15	7
ENSG00000127564	PKMYT1	-0.371121	5.34981	0.0120787	1	2667	2432	1997	1893
ENSG00000234396	AL590822.1	-0.807947	-0.857265	0.0121411	1	34	39	22	19
ENSG00000223843	EFCAB6-AS1	-1.14	-1.87826	0.0122115	1	25	11	10	6
ENSG00000179101	H3P47	-1.03933	-1.65765	0.0122289	1	18	24	9	11
ENSG00000267898	AC026803.2	1.12397	-1.76262	0.0122889	1	10	8	22	17
ENSG00000259865	AL390728.5	-0.532774	0.675368	0.012401	1	108	97	81	59
ENSG00000140465	CYP1A1	-0.589436	0.222298	0.0124727	1	74	77	57	42
ENSG00000235508	RPS2P7	-0.713234	-0.390718	0.0129545	1	56	44	26	34
ENSG00000130876	SLC7A10	-0.793288	-0.833902	0.0131121	1	35	39	23	19
ENSG00000185347	TEDC1	-0.380758	3.8837	0.0131264	1	973	875	741	661
ENSG00000234768	AL611929.1	-1.30807	-2.231	0.013179	1	15	13	5	6
ENSG00000188763	FZD9	-0.410449	2.60722	0.0131857	1	402	365	287	282
ENSG00000134160	TRPM1	0.984761	-1.42664	0.0132752	1	11	14	25	24
ENSG00000151651	ADAM8	-0.483987	1.20968	0.0132947	1	145	150	111	97
ENSG00000100156	SLC16A8	-0.45417	1.64727	0.0133818	1	215	182	148	138
ENSG00000285939	AC034268.2	1.01164	-1.52301	0.0136312	1	6	17	29	17
ENSG00000160959	LRRC14	-0.370169	4.58769	0.0136645	1	1569	1435	1204	1091
ENSG00000229932	YWHAZP3	-0.735561	-0.691528	0.0137432	1	44	37	32	16
ENSG00000247416	AP000802.1	1.25679	-2.08643	0.0138176	1	6	7	19	12
ENSG00000171643	S100Z	0.646254	-0.150128	0.0138699	1	35	40	66	50
ENSG00000272076	AC090186.1	1.08533	-1.71518	0.0141374	1	11	8	18	22
ENSG00000278139	P3R3URF-PIK3R3	1.12999	-1.83274	0.0142238	1	7	10	22	15
ENSG00000164855	TMEM184A	-0.735225	-0.658272	0.0146881	1	36	47	24	25
ENSG00000103260	METRN	-0.380822	3.51125	0.0147134	1	714	714	569	513
ENSG00000162065	TBC1D24	-0.428059	2.03482	0.014719	1	249	269	209	171
ENSG00000268655	AC008687.4	-0.491318	1.07679	0.0147947	1	141	128	105	84
ENSG00000183239	AL109615.1	0.959467	-1.38962	0.0147994	1	11	15	22	28
ENSG00000129968	ABHD17A	-0.358885	5.50087	0.014993	1	2864	2781	2235	2106
ENSG00000220161	LINC02076	-0.599193	0.0637348	0.0150011	1	73	62	52	36
ENSG00000224747	MTCYBP21	1.37625	-2.32288	0.0151939	1	8	2	13	13
ENSG00000107872	FBXL15	-0.387101	3.13129	0.015552	1	555	543	412	415
ENSG00000260092	AC009163.3	-0.970621	-1.57511	0.0157362	1	23	21	9	13
ENSG00000272010	AC100814.1	-0.872402	-1.26964	0.0157605	1	44	10	10	19
ENSG00000223764	LINC02593	-0.367953	4.08113	0.0157929	1	1047	1067	836	779
ENSG00000162572	SCNN1D	-0.410067	2.36638	0.015839	1	348	300	242	239
ENSG00000146038	DCDC2	0.401161	2.57134	0.0158506	1	264	302	359	376
ENSG00000145214	DGKQ	-0.366648	4.14831	0.0159073	1	1149	1063	877	816
ENSG00000146094	DOK3	-0.409471	2.37099	0.0161663	1	322	329	247	236
ENSG00000275183	LENG9	-0.435792	1.79357	0.0163468	1	220	218	160	159
ENSG00000229107	ABHD17AP4	-1.05021	-1.7847	0.0163846	1	27	11	11	7
ENSG00000249635	AC109361.1	0.53241	0.563227	0.0166424	1	62	69	101	86
ENSG00000187961	KLHL17	-0.364757	4.06243	0.0167652	1	1076	1007	839	758
ENSG00000008710	PKD1	-0.350416	6.04794	0.0168242	1	4268	3957	3287	3079
ENSG00000167702	KIFC2	-0.376305	3.34815	0.01691	1	662	610	485	481
ENSG00000247877	AC021086.1	0.512395	0.672413	0.0170552	1	56	87	108	93
ENSG00000184343	SRPK3	-0.426782	1.85258	0.0171012	1	239	216	174	160
ENSG00000260371	AC026464.3	-0.448429	1.51941	0.0171041	1	175	188	133	129
ENSG00000109736	MFSD10	-0.35788	4.56373	0.0171923	1	1596	1345	1163	1103
ENSG00000166803	PCLAF	-0.60473	0.0051068	0.0172047	1	49	81	42	42
ENSG00000133107	TRPC4	0.458138	1.36655	0.0172774	1	119	119	178	145
ENSG00000280277	AL079342.3	0.601388	-0.0335607	0.0173303	1	38	45	57	67
ENSG00000136866	ZFP37	0.493627	0.94282	0.0174748	1	89	85	132	110
ENSG00000154016	GRAP	0.741105	-0.677578	0.0175844	1	24	25	46	35
ENSG00000275763	ZNF516-DT	0.738519	-0.678582	0.0175844	1	28	21	50	31
ENSG00000284052	AC006460.2	0.578833	0.112868	0.0176086	1	49	44	67	70
ENSG00000253983	AC087627.1	0.792294	-0.988226	0.017666	1	18	20	31	34
ENSG00000019991	HGF	0.649831	-0.409005	0.0178614	1	29	33	49	47
ENSG00000067836	ROGDI	-0.496986	0.837429	0.0178767	1	100	128	82	77
ENSG00000136149	RPL13AP25	-0.464525	1.2243	0.0179303	1	160	136	118	94
ENSG00000154783	FGD5	0.509953	0.68685	0.0180218	1	76	68	95	107
ENSG00000210135	MT-TN	0.413286	2.03621	0.0180699	1	120	270	309	203
ENSG00000165915	SLC39A13	-0.362733	3.85729	0.0183038	1	960	844	701	683
ENSG00000200488	RN7SKP203	-0.369065	3.46259	0.0185277	1	695	680	497	550
ENSG00000235820	AL109935.1	1.29638	-2.26042	0.0185814	1	6	5	14	13
ENSG00000129244	ATP1B2	0.407402	2.11082	0.0188453	1	201	208	262	272
ENSG00000249867	LINC02742	-0.885197	-1.41158	0.0188841	1	20	29	11	15
ENSG00000261186	LINC01238	-0.830092	-1.2174	0.0189278	1	32	24	19	12
ENSG00000112038	OPRM1	1.09192	-1.85427	0.0190383	1	7	10	19	17
ENSG00000140519	RHCG	1.2128	-2.10842	0.0190868	1	7	6	12	18
ENSG00000275719	AC008622.2	1.21215	-2.11241	0.0190868	1	4	9	15	15
ENSG00000267127	AC090360.1	-1.17061	-2.11133	0.0190868	1	18	12	5	8
ENSG00000258466	AL049779.1	-0.536302	0.427749	0.0193392	1	91	81	63	54
ENSG00000131584	ACAP3	-0.348868	4.80838	0.0195254	1	1780	1700	1329	1362
ENSG00000287216	AC106865.2	-0.595808	-0.00143998	0.0196059	1	54	75	45	39
ENSG00000226220	CICP22	-0.910998	-1.50246	0.0196684	1	21	25	13	11
ENSG00000230724	LINC01001	-0.741481	-0.709287	0.0197602	1	36	44	21	26
ENSG00000147481	SNTG1	-0.678942	-0.436314	0.0198645	1	50	46	28	31
ENSG00000236782	AL391650.1	-0.578313	0.105249	0.0199394	1	76	62	42	49
ENSG00000250240	AC008840.1	0.805797	-1.01885	0.0200795	1	16	21	37	27
ENSG00000160957	RECQL4	-0.341902	5.61679	0.0202937	1	3159	2924	2322	2405
ENSG00000228793	AL033523.1	-0.463201	1.09271	0.0202999	1	132	138	100	93
ENSG00000253476	AC091185.1	-0.611181	-0.189017	0.0203572	1	58	55	44	29
ENSG00000287816	AL133475.1	0.977944	-1.59625	0.0204256	1	11	11	25	18
ENSG00000228791	THRB-AS1	0.479474	0.84979	0.0204555	1	73	91	109	116
ENSG00000286980	AC020584.1	0.741686	-0.852639	0.0207175	1	20	23	35	36
ENSG00000131080	EDA2R	0.398546	2.22357	0.0207466	1	223	221	295	282
ENSG00000261673	AC009075.1	0.902971	-1.37307	0.020814	1	16	11	25	25
ENSG00000166166	TRMT61A	-0.345625	4.70402	0.0209292	1	1699	1533	1319	1193
ENSG00000179715	PCED1B	0.417194	1.8143	0.0209801	1	168	163	226	210
ENSG00000231977	AL096828.1	-0.701623	-0.677043	0.0210003	1	42	39	24	25
ENSG00000285581	AC091196.1	-0.672524	-0.538116	0.021039	1	48	41	29	26
ENSG00000224769	MUC20P1	-0.968093	-1.69981	0.0211271	1	14	26	8	12
ENSG00000145428	RNF175	0.467785	1.00404	0.0213995	1	79	105	138	113
ENSG00000187634	SAMD11	-0.338923	5.56005	0.0214861	1	3035	2808	2332	2225
ENSG00000276929	AL590240.2	1.32239	-2.35717	0.0216044	1	3	7	11	14
ENSG00000233427	AL009181.1	-1.28084	-2.35942	0.0216044	1	14	11	5	5
ENSG00000231171	LINC01098	-1.28003	-2.35898	0.0216044	1	13	12	4	6
ENSG00000287190	AC239799.2	-0.419897	1.70756	0.0216441	1	218	192	148	154
ENSG00000176125	UFSP1	-0.410925	1.84366	0.0218882	1	231	219	156	177
ENSG00000138669	PRKG2	0.374043	2.79956	0.0219403	1	312	359	466	392
ENSG00000165716	DIPK1B	-0.340146	5.08341	0.0220184	1	2117	2085	1656	1615
ENSG00000235863	B3GALT4	-0.579719	0.0399141	0.0220255	1	66	66	45	42
ENSG00000288085	AL356094.2	0.670682	-0.534195	0.0222072	1	30	26	43	45
ENSG00000284391	AL139398.1	1.22538	-2.19787	0.0222579	1	8	4	14	14
ENSG00000234232	PDE4DIPP7	0.53435	0.319309	0.0224504	1	50	60	79	78
ENSG00000272572	AL138762.1	-0.570464	0.0972904	0.0225497	1	77	60	48	43
ENSG00000264350	SNRPGP2	-0.594779	-0.0503256	0.0225966	1	72	52	43	38
ENSG00000136235	GPNMB	0.61515	-0.262325	0.0226723	1	36	34	60	46
ENSG00000167302	TEPSIN	-0.363618	3.14219	0.022683	1	520	580	433	409
ENSG00000288577	AL117334.1	-0.836901	-1.34186	0.0228282	1	24	27	11	17
ENSG00000204388	HSPA1B	-0.329883	8.26889	0.0228681	1	19257	18886	14839	15043
ENSG00000259332	ST20-MTHFS	0.639927	-0.391095	0.0230833	1	35	28	51	46
ENSG00000198786	MT-ND5	0.328176	10.8431	0.0232237	1	60731	121429	131100	94012
ENSG00000254303	AC037486.1	0.731781	-0.799621	0.023557	1	22	23	46	28
ENSG00000287078	AL513218.2	0.9796	-1.65061	0.0236956	1	11	10	16	25
ENSG00000196421	C20orf204	-0.436845	1.28832	0.0240149	1	168	139	120	104
ENSG00000184221	OLIG1	-0.620664	-0.361261	0.0242077	1	46	54	33	31
ENSG00000228201	AL022341.1	-0.565545	-0.0228972	0.0244174	1	57	69	52	32
ENSG00000264462	MIR3648-2	-0.325341	9.46904	0.0245575	1	42989	44584	35372	33503
ENSG00000228300	FAM174C	-0.342639	4.07906	0.0245902	1	1106	986	835	793
ENSG00000271538	LINC02427	0.531076	0.266831	0.0246783	1	52	54	75	76
ENSG00000272897	AL109827.1	-0.754389	-0.950278	0.0248426	1	35	32	15	24
ENSG00000162032	SPSB3	-0.668576	-0.61835	0.0249341	1	38	46	28	24
ENSG00000185942	NKAIN3	0.436844	1.23052	0.0250328	1	110	108	149	142
ENSG00000162004	CCDC78	-0.381127	2.33602	0.0251512	1	330	299	218	257
ENSG00000272343	AC107952.2	0.920614	-1.51594	0.0251881	1	13	11	22	23
ENSG00000272516	AL158211.4	1.05408	-1.87663	0.0253422	1	4	13	15	20
ENSG00000104524	PYCR3	-0.332213	4.97973	0.0255707	1	2059	1838	1570	1485
ENSG00000270722	RNVU1-31	-0.411641	1.67228	0.0255886	1	208	191	134	161
ENSG00000197858	GPAA1	-0.329463	5.38004	0.0257763	1	2699	2442	2069	1968
ENSG00000197044	ZNF441	0.417043	1.50237	0.0258932	1	138	128	193	158
ENSG00000134376	CRB1	0.41572	1.50796	0.0262845	1	139	128	173	178
ENSG00000166924	NYAP1	0.540929	0.103868	0.0263669	1	46	48	72	63
ENSG00000103326	CAPN15	-0.32307	6.39859	0.0270412	1	5414	4987	4212	3991
ENSG00000250261	CCDC74BP1	-0.796373	-1.27827	0.0270971	1	29	24	16	14
ENSG00000146070	PLA2G7	0.411344	1.54129	0.0275111	1	141	133	196	164
ENSG00000272370	AC092354.2	0.803107	-1.16711	0.0276491	1	22	11	29	28
ENSG00000231625	SLC47A1P2	0.52992	0.168564	0.0277027	1	44	55	75	66
ENSG00000163071	SPATA18	0.346442	3.33615	0.0279974	1	495	489	656	579
ENSG00000228307	OR2S1P	-0.69047	-0.735263	0.0281246	1	55	22	20	27
ENSG00000251165	F11-AS1	0.716568	-0.898708	0.028267	1	16	26	28	40
ENSG00000179832	MROH1	-0.324597	5.26466	0.0283219	1	2379	2364	1961	1776
ENSG00000228232	GAPDHP1	-0.476411	0.629657	0.0283539	1	103	92	65	73
ENSG00000183751	TBL3	-0.322734	5.48129	0.0287064	1	2835	2671	2279	2067
ENSG00000266910	AC008507.1	-0.544293	0.0836673	0.0287272	1	59	76	43	48
ENSG00000117152	RGS4	0.472359	0.740341	0.0288437	1	78	74	106	102
ENSG00000176978	DPP7	-0.367798	2.36488	0.0289798	1	322	318	252	237
ENSG00000271265	AL355297.2	0.91848	-1.57245	0.0291928	1	9	14	18	25
ENSG00000229848	AC139149.1	-0.552128	-0.0608538	0.0292886	1	57	65	46	36
ENSG00000256944	AP003721.3	-0.772782	-1.24716	0.0293451	1	22	32	13	18
ENSG00000215440	NPEPL1	-0.492522	0.452886	0.0295571	1	84	89	58	63
ENSG00000242507	FO393401.1	-1.01163	-1.95327	0.0296391	1	15	18	7	9
ENSG00000250821	EXOC1L	0.457808	0.881009	0.0299555	1	84	85	120	109
ENSG00000250387	LINC02197	0.451618	0.87887	0.0299555	1	89	80	116	112
ENSG00000187553	CYP26C1	-0.720603	-1.04096	0.0299994	1	38	24	16	21
ENSG00000255422	AP002954.1	0.580649	-0.28209	0.0301973	1	28	42	45	58
ENSG00000228021	AL158835.1	0.86791	-1.44723	0.0303581	1	10	16	27	20
ENSG00000225792	AC004540.2	-0.827336	-1.44515	0.0303581	1	25	22	12	14
ENSG00000130701	RBBP8NL	-1.06749	-2.08627	0.0303778	1	18	12	9	5
ENSG00000229437	LINC00366	-1.06616	-2.08499	0.0303778	1	17	13	7	7
ENSG00000069535	MAOB	0.517758	0.204909	0.030466	1	49	53	73	71
ENSG00000140400	MAN2C1	-0.319538	5.40099	0.0305593	1	2711	2490	2029	2077
ENSG00000270022	Z93241.1	-0.397396	1.69108	0.0307365	1	200	203	143	158
ENSG00000287306	AC016821.1	0.398868	1.59759	0.0307726	1	128	159	199	174
ENSG00000198734	F5	0.52936	0.0680854	0.0313114	1	46	46	67	64
ENSG00000140983	RHOT2	-0.316102	5.82068	0.0314262	1	3632	3319	2815	2693
ENSG00000136267	DGKB	0.440903	1.01594	0.0314475	1	95	92	120	130
ENSG00000169696	ASPSCR1	-0.31902	5.13725	0.0315092	1	2229	2103	1797	1631
ENSG00000278213	CNTNAP3P5	-0.75572	-1.21554	0.0316644	1	28	27	15	17
ENSG00000182087	TMEM259	-0.314506	6.0817	0.0318217	1	4288	4041	3427	3182
ENSG00000276368	H2AC14	-0.326101	4.17982	0.0318755	1	1233	997	857	897
ENSG00000251493	FOXD1	-0.328305	3.96715	0.0319948	1	994	934	768	746
ENSG00000286847	AC007036.5	-0.706293	-0.918197	0.0320182	1	31	37	23	18
ENSG00000267480	AP001542.3	-0.727883	-1.00701	0.0320516	1	29	35	21	17
ENSG00000235887	LINC02799	-0.726497	-1.00767	0.0320516	1	25	39	20	18
ENSG00000141753	IGFBP4	-0.38374	1.82889	0.0321245	1	232	210	189	146
ENSG00000189090	FAM25G	-0.931316	-1.78653	0.0321451	1	17	20	9	10
ENSG00000244617	ASPRV1	-0.515735	0.223933	0.0323742	1	72	76	54	48
ENSG00000260329	AC007541.1	-0.426758	1.13804	0.0327166	1	126	150	100	102
ENSG00000265888	DSCAS	0.519514	0.134914	0.0327288	1	43	54	68	69
ENSG00000103024	NME3	-0.323364	4.2861	0.0328479	1	1268	1133	876	1011
ENSG00000073067	CYP2W1	-0.539895	0.0349554	0.0330346	1	65	65	42	46
ENSG00000123965	PMS2P5	0.529098	0.0368372	0.0330346	1	42	48	63	65
ENSG00000177427	MIEF2	-0.33286	3.50809	0.0330578	1	732	671	565	534
ENSG00000186334	SLC36A3	-0.803209	-1.40835	0.0330824	1	27	21	11	16
ENSG00000262660	AC139530.2	-0.324888	4.08497	0.033115	1	1057	1034	816	828
ENSG00000277369	AC010654.1	-0.495296	0.366319	0.0331269	1	77	86	63	51
ENSG00000224944	CASC6	0.504423	0.236292	0.0333476	1	48	57	80	67
ENSG00000197635	DPP4	0.359651	2.3973	0.0334052	1	255	254	332	312
ENSG00000247134	AC090204.1	0.396774	1.54398	0.033445	1	145	131	194	165
ENSG00000174177	CTU2	-0.323845	4.08747	0.0335069	1	1137	954	868	783
ENSG00000165078	CPA6	1.00877	-1.90375	0.0335381	1	8	9	20	14
ENSG00000185324	CDK10	-0.316865	4.82874	0.0337805	1	1767	1729	1416	1351
ENSG00000271646	IRF2-DT	0.541192	-0.118413	0.0339607	1	44	36	61	54
ENSG00000177112	IRAG1-AS1	0.712101	-0.900941	0.0340011	1	22	20	35	33
ENSG00000170509	HSD17B13	-0.69311	-0.896191	0.0340011	1	28	41	26	16
ENSG00000282416	AC092299.1	0.69162	-0.911516	0.0340011	1	23	19	32	35
ENSG00000270541	AC069545.1	0.710381	-0.999453	0.0341572	1	21	18	28	35
ENSG00000263934	SNORD3A	-0.315409	4.87104	0.034445	1	1856	1741	1445	1405
ENSG00000106009	BRAT1	-0.311284	5.66755	0.0344473	1	3218	3025	2480	2478
ENSG00000100300	TSPO	-0.315757	4.82049	0.0344584	1	1848	1623	1363	1386
ENSG00000182685	BRICD5	-0.427562	1.07786	0.0344769	1	112	153	104	90
ENSG00000283235	AC139493.2	-0.469495	0.547999	0.0346186	1	90	94	70	61
ENSG00000278996	FP671120.4	-0.305122	13.786	0.0347277	1	923916	807638	678371	702692
ENSG00000263050	AC090617.5	0.529146	0.00740683	0.0348861	1	43	45	55	70
ENSG00000263006	ROCK1P1	-0.438053	0.904506	0.0351264	1	107	128	94	77
ENSG00000072182	ASIC4	-0.555327	-0.107366	0.0351989	1	54	64	39	40
ENSG00000102349	KLF8	0.52605	0.0649572	0.0352637	1	47	45	76	55
ENSG00000214381	LINC00488	0.60979	-0.497656	0.0352641	1	35	24	47	42
ENSG00000162300	ZFPL1	-0.389292	1.69912	0.0353041	1	212	192	151	153
ENSG00000203772	SPRN	-0.390052	1.60599	0.0356148	1	187	192	146	139
ENSG00000237861	AL513325.1	-1.0717	-2.17297	0.0357174	1	12	16	7	6
ENSG00000118729	CASQ2	0.935988	-1.74197	0.0357632	1	11	9	23	15
ENSG00000238735	RNU7-113P	0.934758	-1.74313	0.0357632	1	12	8	25	13
ENSG00000206432	TMEM200C	1.28676	-2.49887	0.0358328	1	4	5	11	11
ENSG00000153443	UBALD1	-0.314789	4.56514	0.0361388	1	1484	1425	1164	1141
ENSG00000107796	ACTA2	0.417342	1.15047	0.0362438	1	95	113	148	126
ENSG00000251324	LINC01386	0.697558	-0.973972	0.0363138	1	19	21	28	36
ENSG00000248740	LINC02428	0.393939	1.51138	0.0364189	1	146	124	197	154
ENSG00000214063	TSPAN4	-0.316136	4.34743	0.0364334	1	1253	1250	1033	950
ENSG00000089169	RPH3A	-0.623469	-0.619445	0.0364899	1	34	49	29	24
ENSG00000228519	RANBP1P1	-0.720389	-1.15306	0.0365035	1	34	23	14	20
ENSG00000260352	AC092287.1	-0.570689	-0.328492	0.0369161	1	49	52	37	30
ENSG00000276476	LINC00540	0.6314	-0.68919	0.0370703	1	19	32	43	35
ENSG00000196878	LAMB3	0.613798	-0.697414	0.0370703	1	21	30	39	38
ENSG00000271537	AC009220.3	-0.426037	0.989336	0.0371325	1	130	118	93	89
ENSG00000165443	PHYHIPL	0.439783	0.862166	0.0372517	1	84	84	122	103
ENSG00000151838	CCDC175	0.385021	1.60322	0.0375401	1	149	140	186	186
ENSG00000023445	BIRC3	0.96753	-1.85411	0.0375998	1	13	5	21	14
ENSG00000279518	AC083843.3	0.686216	-0.853989	0.0381033	1	23	21	38	32
ENSG00000249881	AC008696.2	-0.794914	-1.46691	0.0382345	1	16	30	13	13
ENSG00000276197	AL592188.2	-0.52456	0.0419552	0.0384428	1	69	61	43	46
ENSG00000254783	AP003084.1	0.476766	0.38525	0.0386403	1	57	61	85	77
ENSG00000099849	RASSF7	-0.341622	2.67806	0.0387728	1	390	400	291	322
ENSG00000227193	AC244453.1	0.744129	-1.12468	0.0390167	1	21	14	30	28
ENSG00000157335	CLEC18C	-0.701629	-1.12672	0.0390167	1	26	32	14	21
ENSG00000203801	LINC00222	0.530278	-0.0615626	0.0390223	1	38	46	74	46
ENSG00000160325	CACFD1	-0.328403	3.11971	0.0392195	1	567	502	429	411
ENSG00000185615	PDIA2	-0.407915	1.20238	0.0392201	1	138	149	107	106
ENSG00000233045	RPL15P5	-0.971899	-1.98179	0.0393583	1	19	13	13	3
ENSG00000231724	AC112907.1	-0.967454	-1.98068	0.0393583	1	12	20	8	8
ENSG00000260708	AL118516.1	-0.518921	-0.00609511	0.0393683	1	80	45	39	47
ENSG00000110799	VWF	-0.864092	-1.69426	0.0395099	1	24	15	7	14
ENSG00000285703	AL021918.3	0.392468	1.29517	0.0407045	1	121	111	145	155
ENSG00000273199	AP000692.2	-0.814605	-1.55833	0.0407302	1	21	22	13	11
ENSG00000134716	CYP2J2	0.337454	2.71412	0.0408523	1	303	338	413	385
ENSG00000226676	LINC02679	1.05795	-2.11053	0.0409292	1	8	6	14	15
ENSG00000245651	AC083805.1	1.05674	-2.11361	0.0409292	1	7	7	17	12
ENSG00000130522	JUND	-0.305345	4.80219	0.0409491	1	1750	1669	1362	1364
ENSG00000172460	PRSS30P	-0.388982	1.39649	0.0413404	1	162	165	124	122
ENSG00000158792	SPATA2L	-0.317435	3.53965	0.0416117	1	757	670	609	523
ENSG00000246731	MGC16275	-0.386473	1.44838	0.0416193	1	161	178	121	134
ENSG00000170006	TMEM154	0.425061	0.904831	0.0417269	1	87	87	109	121
ENSG00000198225	FKBP1C	-0.741919	-1.31332	0.0417499	1	25	26	19	11
ENSG00000197177	ADGRA1	-0.74065	-1.30955	0.0417499	1	28	23	15	15
ENSG00000267748	AC011479.1	-0.712197	-1.20434	0.0417769	1	23	32	19	14
ENSG00000125384	PTGER2	0.410212	1.00346	0.0421136	1	84	104	124	122
ENSG00000264017	RN7SL336P	1.1192	-2.2608	0.0421392	1	7	5	14	12
ENSG00000148948	LRRC4C	-0.644451	-0.800901	0.0423754	1	34	39	28	18
ENSG00000250182	EEF1A1P13	-0.328953	2.90012	0.0424483	1	480	438	387	335
ENSG00000182173	TSEN54	-0.302342	4.90513	0.042459	1	1900	1768	1516	1419
ENSG00000135917	SLC19A3	0.350096	2.21035	0.0425042	1	207	242	296	268
ENSG00000198569	SLC34A3	-0.41742	0.881186	0.0426168	1	124	105	83	86
ENSG00000107404	DVL1	-0.296928	6.08595	0.0426844	1	4303	4004	3390	3278
ENSG00000260011	AC132938.1	-0.610749	-0.630008	0.0428095	1	43	39	35	18
ENSG00000185610	DBX2	-0.520048	-0.0242248	0.0430012	1	56	68	39	46
ENSG00000122592	HOXA7	-0.404714	1.07416	0.0432614	1	126	136	101	94
ENSG00000070190	DAPP1	-0.564645	-0.395733	0.0435113	1	49	47	37	27
ENSG00000172426	RSPH9	-0.329334	2.78369	0.0436156	1	406	442	361	305
ENSG00000242770	CD200R1L-AS1	0.488487	0.20083	0.0436285	1	53	50	86	57
ENSG00000114270	COL7A1	-0.344379	2.31499	0.0439719	1	326	287	237	239
ENSG00000179593	ALOX15B	-0.924678	-1.92854	0.0441142	1	13	20	7	10
ENSG00000273734	AC005258.1	-0.347808	2.08249	0.0447067	1	272	250	216	189
ENSG00000183671	GPR1	0.485815	0.159132	0.0447688	1	47	53	68	70
ENSG00000272752	STAG3L5P-PVRIG2P-PILRB	-0.37106	1.62885	0.0452696	1	181	202	135	156
ENSG00000101082	SLA2	-0.357359	1.90917	0.0453359	1	232	232	183	174
ENSG00000279073	AL807752.6	-0.634472	-0.688531	0.0457987	1	34	45	23	27
ENSG00000258479	LINC00640	0.61432	-0.694994	0.0457987	1	24	27	36	41
ENSG00000246740	PLA2G4E-AS1	0.60292	-0.678047	0.0457987	1	22	30	43	35
ENSG00000127586	CHTF18	-0.294402	5.47808	0.0459889	1	2774	2673	2289	2094
ENSG00000231686	ANKRD11P2	-0.428509	0.698411	0.0460089	1	107	95	76	72
ENSG00000267498	AC007786.1	-0.96963	-2.06133	0.0463412	1	15	15	11	4
ENSG00000225963	AC009950.1	-0.967237	-2.05659	0.0463412	1	16	14	6	9
ENSG00000180730	SHISA2	-0.302219	4.2275	0.0463895	1	1244	1045	897	933
ENSG00000184160	ADRA2C	-0.318046	3.13814	0.0465938	1	555	525	432	422
ENSG00000262772	LINC01977	-0.374658	1.41938	0.046794	1	165	166	138	114
ENSG00000275263	AC135048.3	-0.594854	-0.600323	0.0467973	1	48	35	19	35
ENSG00000165072	MAMDC2	0.374837	1.53537	0.0468485	1	133	144	182	172
ENSG00000240405	SAMMSON	0.365789	1.66435	0.0471588	1	159	145	209	178
ENSG00000286389	AL731702.1	-0.483876	0.17924	0.0472812	1	69	73	51	49
ENSG00000173264	GPR137	-0.300721	4.22555	0.0473648	1	1170	1118	971	863
ENSG00000066735	KIF26A	-0.293542	5.2242	0.0475248	1	2375	2189	1861	1811
ENSG00000226856	THORLNC	0.307806	3.60114	0.0477275	1	574	628	773	694
ENSG00000250251	PKD1P6	-0.325911	2.73671	0.0477561	1	410	409	329	315
ENSG00000283698	VINAC1P	0.741726	-1.24664	0.0478896	1	18	14	31	22
ENSG00000103363	ELOB	-0.291361	5.58556	0.0478984	1	3040	2821	2580	2156
ENSG00000257986	LINC02306	0.773261	-1.35645	0.0480707	1	14	15	23	26
ENSG00000225101	OR52K3P	0.771556	-1.36202	0.0480707	1	10	19	29	20
ENSG00000245522	LINC02709	-0.51341	-0.150815	0.0480922	1	55	58	42	36
ENSG00000254380	AC084734.1	1.06213	-2.19698	0.0483468	1	6	7	11	16
ENSG00000173991	TCAP	-1.01877	-2.20248	0.0483468	1	10	17	6	7
ENSG00000248837	AC097512.1	0.493893	0.0320852	0.0485303	1	38	53	55	71
ENSG00000259560	AC020687.1	0.44416	0.525191	0.0488419	1	65	67	88	89
ENSG00000196408	NOXO1	-0.414185	0.83662	0.0489882	1	109	113	80	84
ENSG00000233215	LINC01687	0.29205	5.11533	0.0490552	1	1672	1788	2136	2037
ENSG00000149781	FERMT3	-0.392529	1.1211	0.0490689	1	129	141	114	89
ENSG00000179271	GADD45GIP1	-0.297511	4.31397	0.0491594	1	1302	1126	1013	938
ENSG00000105655	ISYNA1	-0.288662	5.8865	0.0492577	1	3767	3447	2922	2900
ENSG00000247982	LINC00926	-0.453167	0.394309	0.0493547	1	83	81	59	59
ENSG00000166143	PPP1R14D	0.687299	-1.01545	0.0496197	1	17	22	30	32
ENSG00000128159	TUBGCP6	-0.287381	6.10824	0.0497482	1	4248	4168	3500	3300
ENSG00000177272	KCNA3	0.471008	0.208074	0.0498436	1	55	49	65	77
ENSG00000179097	HTR1F	0.35144	1.87537	0.0498515	1	167	188	244	203
ENSG00000128645	HOXD1	1.12968	-2.35805	0.0498978	1	3	8	11	13
ENSG00000258393	AL049833.1	1.12804	-2.35702	0.0498978	1	7	4	12	12
ENSG00000147804	SLC39A4	-0.303458	3.67297	0.0502644	1	792	768	633	613
ENSG00000186009	ATP4B	-0.666713	-1.11195	0.0504073	1	38	20	20	16
ENSG00000287507	AP001053.1	-0.345643	1.9322	0.050538	1	234	236	196	169
ENSG00000259539	AC051619.5	-0.537076	-0.330307	0.0505535	1	49	51	42	26
ENSG00000279140	AL590326.1	-0.827785	-1.71889	0.0506052	1	21	17	10	11
ENSG00000267658	AC099811.3	-0.570518	-0.549096	0.050903	1	40	46	30	27
ENSG00000286194	AC138207.9	0.460833	0.268609	0.0510099	1	62	47	72	76
ENSG00000230648	AL138831.1	0.412932	0.814011	0.0510518	1	89	75	123	93
ENSG00000273129	PACERR	0.701349	-1.22483	0.0510534	1	20	13	22	31
ENSG00000257023	AC087241.2	-0.685958	-1.21924	0.0510534	1	23	31	19	14
ENSG00000198931	APRT	-0.285146	6.33668	0.0510886	1	5158	4688	4051	3919
ENSG00000233242	AL512604.2	-0.667762	-0.903293	0.0513216	1	27	41	17	25
ENSG00000246526	LINC02481	-0.636303	-0.890989	0.0513216	1	32	36	20	23
ENSG00000228835	AC012123.1	0.819973	-1.57605	0.0514094	1	13	11	24	18
ENSG00000271427	AL358072.1	0.790764	-1.59137	0.0514094	1	8	16	15	26
ENSG00000238024	DDX39BP2	0.727049	-1.33904	0.0514967	1	11	19	20	29
ENSG00000224643	AC064871.2	-0.422737	0.629181	0.0515046	1	98	94	67	74
ENSG00000163508	EOMES	0.341959	2.02484	0.0515814	1	198	197	242	251
ENSG00000254416	LINC02732	-0.745366	-1.44437	0.0516536	1	31	15	15	12
ENSG00000161395	PGAP3	-0.306856	3.30518	0.0518566	1	623	586	511	454
ENSG00000156381	ANKRD9	-0.294225	4.2808	0.0519158	1	1231	1141	1019	892
ENSG00000284741	PDE11A	0.964922	-1.99994	0.0519247	1	9	7	13	18
ENSG00000237975	FLG-AS1	0.963933	-2.00163	0.0519247	1	9	7	15	16
ENSG00000253434	LINC02237	0.963776	-2.00466	0.0519247	1	6	10	17	14
ENSG00000172232	AZU1	-0.923193	-2.0081	0.0519247	1	12	19	10	6
ENSG00000237400	AC006960.2	-0.920821	-2.00516	0.0519247	1	11	20	6	10
ENSG00000186193	SAPCD2	-0.289978	4.8331	0.0519946	1	1843	1631	1448	1357
ENSG00000231028	LINC00271	0.343042	2.02709	0.0520283	1	185	211	258	237
ENSG00000123992	DNPEP	-0.291367	4.62502	0.0520346	1	1526	1485	1259	1168
ENSG00000225697	SLC26A6	-0.289775	4.8515	0.0520991	1	1827	1693	1449	1391
ENSG00000160282	FTCD	-0.383475	1.20384	0.052175	1	141	144	103	112
ENSG00000200795	RNU4-1	-0.404644	0.895645	0.0522345	1	111	120	91	81
ENSG00000125995	ROMO1	-0.289228	4.87452	0.0523529	1	1910	1664	1523	1367
ENSG00000139269	INHBE	0.520036	-0.315747	0.0523692	1	34	36	49	50
ENSG00000188747	NOXA1	-0.311538	2.98819	0.0524355	1	498	473	386	385
ENSG00000157881	PANK4	-0.28765	5.12675	0.0525222	1	2212	2046	1789	1654
ENSG00000225718	AC092100.1	-0.439657	0.466351	0.0525812	1	87	85	65	60
ENSG00000275198	AL512791.2	-0.592671	-0.798137	0.0526623	1	36	36	25	22
ENSG00000287750	AL353572.4	0.520336	-0.182164	0.0527876	1	43	34	54	55
ENSG00000251372	LINC00499	0.5704	-0.54445	0.0529971	1	30	28	42	43
ENSG00000132004	FBXW9	-0.298284	3.78073	0.0531209	1	869	809	690	656
ENSG00000270182	AC004080.4	-0.648359	-1.08579	0.0533904	1	28	31	18	19
ENSG00000250519	AP002784.1	0.325582	2.39828	0.0536088	1	236	281	346	293
ENSG00000168101	NUDT16L1	-0.298166	3.73615	0.0536863	1	836	791	669	636
ENSG00000260317	AC009812.4	0.362191	1.49778	0.0539287	1	132	139	169	174
ENSG00000258924	AC002094.1	-0.606297	-0.879062	0.053947	1	38	30	24	20
ENSG00000102890	ELMO3	-0.383845	1.13111	0.0539678	1	135	136	113	92
ENSG00000197114	ZGPAT	-0.401675	0.910257	0.054014	1	119	114	93	81
ENSG00000127241	MASP1	0.891808	-1.83262	0.0540543	1	9	10	21	14
ENSG00000134020	PEBP4	-0.854532	-1.83252	0.0540543	1	21	14	12	7
ENSG00000285210	LINC02795	0.411812	0.80467	0.0541787	1	84	79	112	102
ENSG00000213599	SLX1A-SULT1A3	-0.409733	0.806259	0.0541787	1	109	108	83	78
ENSG00000148341	SH3GLB2	-0.284348	5.39774	0.0542559	1	2651	2483	2088	2067
ENSG00000173451	THAP2	0.402689	0.841955	0.054755	1	84	84	112	107
ENSG00000224714	LINC02671	1.00801	-2.13874	0.0547556	1	8	6	13	15
ENSG00000279873	LINC01126	-0.347962	1.83879	0.0549487	1	209	232	190	152
ENSG00000213316	LTC4S	-0.418828	0.614088	0.0549701	1	91	99	72	68
ENSG00000100726	TELO2	-0.281576	5.93376	0.0549793	1	3809	3632	3024	3008
ENSG00000235052	AL021154.1	0.761457	-1.40603	0.0554515	1	20	8	23	24
ENSG00000186399	GOLGA8R	0.430414	0.539187	0.0556874	1	68	66	88	90
ENSG00000007541	PIGQ	-0.288318	4.43156	0.055867	1	1381	1247	1055	1066
ENSG00000140986	RPL3L	-0.355864	1.53694	0.0560948	1	155	203	136	139
ENSG00000258388	PPT2-EGFL8	-0.404794	0.816374	0.0560986	1	112	106	74	88
ENSG00000213061	PFN1P11	0.500388	-0.214143	0.056165	1	35	41	53	53
ENSG00000245060	LINC00847	0.499954	-0.213701	0.056165	1	37	39	53	53
ENSG00000124749	COL21A1	0.383144	1.09023	0.0563541	1	95	107	142	118
ENSG00000111981	ULBP1	0.36307	1.47023	0.0565882	1	122	144	173	164
ENSG00000161281	COX7A1	0.561022	-0.577148	0.0567619	1	23	34	45	38
ENSG00000105447	GRWD1	-0.277965	6.48343	0.056946	1	5536	5347	4485	4362
ENSG00000104140	RHOV	-0.332955	2.07912	0.0571878	1	280	238	211	195
ENSG00000199172	MIR331	1.06554	-2.29224	0.0573263	1	3	9	11	14
ENSG00000172543	CTSW	-0.481764	0.0479349	0.0574766	1	68	61	45	46
ENSG00000258859	LINC02296	0.691859	-1.15979	0.0575464	1	16	19	36	20
ENSG00000286895	AC092745.5	0.375454	1.12819	0.0575705	1	99	109	138	128
ENSG00000144488	ESPNL	-0.317577	2.54584	0.0575726	1	359	356	280	285
ENSG00000222046	DCDC2B	-0.315701	2.54548	0.0575726	1	349	366	307	260
ENSG00000188186	LAMTOR4	-0.282157	5.04049	0.0577191	1	2044	1961	1569	1672
ENSG00000229930	AC138393.1	0.362313	1.40461	0.0577943	1	121	133	170	152
ENSG00000185668	POU3F1	0.396649	0.835801	0.0580415	1	73	95	116	102
ENSG00000103253	HAGHL	-0.322685	2.2949	0.0581246	1	307	294	246	228
ENSG00000283765	AC131160.1	-0.415501	0.645427	0.0582283	1	91	103	66	77
ENSG00000182272	B4GALNT4	-0.296187	3.47931	0.0583712	1	701	659	554	538
ENSG00000226268	AC135977.1	-0.425938	0.510972	0.0583998	1	87	90	73	57
ENSG00000113721	PDGFRB	0.71814	-1.2604	0.058535	1	13	19	25	27
ENSG00000228204	AC004830.2	0.417403	0.604111	0.0586754	1	77	64	99	87
ENSG00000154330	PGM5	0.312523	2.69802	0.0586824	1	332	307	421	363
ENSG00000136531	SCN2A	0.359789	1.38698	0.0589249	1	125	126	172	146
ENSG00000173988	LRRC63	0.331579	2.0251	0.0589739	1	190	207	248	244
ENSG00000256686	AC019209.3	-0.558861	-0.56991	0.0590382	1	48	36	18	38
ENSG00000176058	TPRN	-0.282191	4.75942	0.0590443	1	1694	1601	1392	1282
ENSG00000184588	PDE4B	0.298747	3.254	0.05908	1	436	512	589	559
ENSG00000251555	AC096711.2	0.860528	-1.78663	0.0592017	1	7	13	20	16
ENSG00000233121	VN1R20P	0.859501	-1.78659	0.0592017	1	9	11	21	15
ENSG00000142513	ACP4	-0.367871	1.28544	0.0592556	1	162	138	109	120
ENSG00000099821	POLRMT	-0.275712	6.34241	0.0592635	1	5020	4842	4035	3992
ENSG00000115155	OTOF	-0.702317	-1.38057	0.0593158	1	20	28	18	11
ENSG00000254016	ALG1L10P	0.537615	-0.477517	0.0594302	1	25	37	56	33
ENSG00000178773	CPNE7	-0.302412	2.99062	0.0594991	1	471	500	402	374
ENSG00000267006	AC008507.2	-0.516707	-0.322739	0.0598019	1	49	51	44	25
ENSG00000239921	LINC01471	0.811816	-1.63454	0.0598183	1	12	11	21	19
ENSG00000249675	AC097487.1	-0.770781	-1.63795	0.0598183	1	17	23	12	11
ENSG00000256582	LINC02390	-0.770229	-1.63254	0.0598183	1	23	17	8	15
ENSG00000227258	SMIM2-AS1	0.506748	-0.249133	0.0598302	1	36	38	63	41
ENSG00000188986	NELFB	-0.275272	6.15456	0.060032	1	4513	4139	3733	3329
ENSG00000175416	CLTB	-0.293602	3.52926	0.0600435	1	673	736	577	555
ENSG00000100092	SH3BP1	-0.378476	1.08603	0.0601806	1	134	128	110	89
ENSG00000198355	PIM3	-0.278127	5.27942	0.0602105	1	2323	2402	1973	1867
ENSG00000159069	FBXW5	-0.277922	5.31241	0.0602145	1	2525	2303	2044	1887
ENSG00000269873	AC245884.10	0.587294	-0.734461	0.0602276	1	26	24	29	45
ENSG00000288617	AL049777.1	0.445456	0.241737	0.0609719	1	46	62	77	68
ENSG00000273598	AC211486.3	0.353567	1.54834	0.0610185	1	131	151	183	172
ENSG00000105135	ILVBL	-0.2798	4.76542	0.0611569	1	1756	1548	1405	1283
ENSG00000038358	EDC4	-0.273285	6.33503	0.0615395	1	5044	4758	4053	3943
ENSG00000153048	CARHSP1	-0.306964	2.63143	0.0620851	1	376	381	342	263
ENSG00000231128	AL137856.1	-0.660429	-1.23393	0.0621366	1	26	27	20	13
ENSG00000203740	METTL11B	0.456559	0.0859766	0.0621779	1	48	48	68	62
ENSG00000160072	ATAD3B	-0.272205	6.52884	0.0621786	1	5725	5485	4732	4425
ENSG00000130881	LRP3	-0.275864	5.26977	0.0623518	1	2454	2230	1940	1876
ENSG00000112511	PHF1	-0.294041	3.30798	0.0627763	1	630	576	476	493
ENSG00000130558	OLFM1	0.434028	0.36155	0.0628126	1	55	63	76	81
ENSG00000179698	WDR97	-0.467546	-0.0283302	0.0628864	1	55	67	51	36
ENSG00000236064	AL109946.1	0.48151	-0.0856168	0.0631937	1	46	38	67	49
ENSG00000196366	C9orf163	-0.464672	-0.090965	0.0631937	1	71	45	45	38
ENSG00000152439	ZNF773	0.722737	-1.341	0.0632398	1	17	13	26	23
ENSG00000242802	AP5Z1	-0.280507	4.34101	0.0634733	1	1244	1220	1039	962
ENSG00000286586	AC084018.3	-0.538531	-0.519474	0.0636641	1	45	42	31	28
ENSG00000223442	TH2LCRR	0.353961	1.3955	0.0637611	1	127	126	167	152
ENSG00000143630	HCN3	-0.289217	3.50597	0.0638669	1	729	653	604	514
ENSG00000254614	AP003068.2	0.504128	-0.367475	0.0638753	1	25	43	47	48
ENSG00000237441	RGL2	0.621658	-0.890918	0.0638882	1	25	19	39	28
ENSG00000166333	ILK	0.37609	1.04527	0.063915	1	99	97	132	119
ENSG00000184856	LINC00308	0.282824	4.04608	0.0639857	1	798	855	1086	900
ENSG00000184986	TMEM121	-0.315837	2.29183	0.0641313	1	341	256	228	245
ENSG00000189056	RELN	-0.622952	-1.09827	0.0642321	1	28	30	16	21
ENSG00000235636	NUS1P1	-0.376923	1.08135	0.0642328	1	129	132	100	98
ENSG00000218018	RBM38-AS1	-0.344646	1.57205	0.0643403	1	179	186	140	143
ENSG00000270761	AL355353.1	0.827297	-1.74148	0.0644452	1	14	7	23	14
ENSG00000279769	CU639417.2	-0.787914	-1.74159	0.0644452	1	16	21	9	12
ENSG00000128340	RAC2	0.786645	-1.59542	0.0645501	1	11	13	22	19
ENSG00000230207	RPL4P5	-0.749066	-1.5975	0.0645501	1	25	16	16	8
ENSG00000260368	AC027373.1	-0.74503	-1.59612	0.0645501	1	19	22	11	13
ENSG00000167515	TRAPPC2L	-0.276005	4.8118	0.0647059	1	1731	1680	1316	1454
ENSG00000204248	COL11A2	-0.394858	0.768587	0.0647881	1	123	87	90	68
ENSG00000207379	Y_RNA	1.0085	-2.22881	0.0649439	1	4	9	11	15
ENSG00000169660	HEXD	-0.279318	4.30024	0.0649525	1	1192	1203	1010	936
ENSG00000134363	FST	0.491779	-0.0792154	0.0649811	1	50	34	71	46
ENSG00000177169	ULK1	-0.272812	5.26994	0.065306	1	2477	2202	1931	1889
ENSG00000128973	CLN6	-0.560821	-0.677718	0.0654195	1	36	42	25	27
ENSG00000243323	PTPRVP	-0.594957	-0.978191	0.0657622	1	30	33	19	22
ENSG00000232252	AL354994.1	0.550873	-0.604294	0.0658078	1	28	28	42	39
ENSG00000285407	AL033530.1	0.326194	1.9474	0.0658483	1	180	197	263	204
ENSG00000136856	SLC2A8	-0.277124	4.41974	0.0660976	1	1329	1270	1097	1019
ENSG00000175866	BAIAP2	-0.271434	5.39111	0.0661539	1	2529	2565	2152	2009
ENSG00000114268	PFKFB4	-0.2801	4.05655	0.0661811	1	1026	996	902	744
ENSG00000154188	ANGPT1	0.421513	0.43244	0.0662734	1	51	74	88	77
ENSG00000261924	AC127496.1	-0.370776	1.12888	0.0663	1	144	125	100	105
ENSG00000179935	LINC00652	-0.46936	-0.0624375	0.0667822	1	63	56	56	29
ENSG00000161653	NAGS	-0.342531	1.56367	0.0669112	1	177	186	165	118
ENSG00000205085	FAM71F2	-0.326576	1.86327	0.067104	1	227	218	182	168
ENSG00000235910	APOA1-AS	0.704336	-1.31078	0.0672173	1	15	16	29	21
ENSG00000230979	AC079250.1	-0.662499	-1.31003	0.0672173	1	21	29	13	18
ENSG00000102109	PCSK1N	-0.299508	2.81246	0.0672679	1	463	392	339	346
ENSG00000099260	PALMD	0.376331	1.03811	0.0673211	1	100	95	136	114
ENSG00000197019	SERTAD1	-0.30468	2.5841	0.0674718	1	378	353	287	296
ENSG00000214578	HMGN2P15	0.571927	-0.769007	0.0675895	1	34	15	35	37
ENSG00000167676	PLIN4	-0.318743	2.14531	0.0675976	1	270	271	228	200
ENSG00000246379	AC040168.1	-0.613246	-1.07594	0.0676374	1	28	31	25	13
ENSG00000278083	AC013476.1	0.916038	-2.03075	0.068033	1	8	8	17	13
ENSG00000260693	AC026150.1	0.408049	0.588124	0.0681109	1	79	61	110	74
ENSG00000261739	GOLGA8S	-1.02747	-2.396	0.068255	1	10	13	7	4
ENSG00000274688	AL591926.1	-1.02666	-2.39364	0.068255	1	11	12	5	6
ENSG00000224066	AL049795.1	-1.02639	-2.39413	0.068255	1	10	13	5	6
ENSG00000164896	FASTK	-0.268461	5.60982	0.0683098	1	3109	2807	2479	2367
ENSG00000267809	NDUFV2P1	-0.508331	-0.406219	0.0683189	1	35	59	35	30
ENSG00000186417	GLDN	0.319858	2.08463	0.068399	1	198	218	288	225
ENSG00000215458	AATBC	-0.302419	2.57844	0.0685669	1	341	388	297	285
ENSG00000138653	NDST4	0.289003	3.22572	0.0686523	1	482	449	575	547
ENSG00000165309	ARMC3	0.374189	0.873623	0.0687849	1	76	98	111	111
ENSG00000234645	YWHAEP5	-0.586188	-0.955115	0.0689492	1	33	31	25	17
ENSG00000160949	TONSL	-0.267085	5.76219	0.0692182	1	3326	3252	2769	2621
ENSG00000145283	SLC10A6	0.760541	-1.55652	0.0693506	1	16	9	25	17
ENSG00000164690	SHH	-0.72193	-1.55991	0.0693506	1	17	25	14	11
ENSG00000235047	AC016751.2	0.850456	-1.85411	0.069454	1	11	8	19	15
ENSG00000157399	ARSL	-0.814185	-1.85733	0.069454	1	21	13	14	5
ENSG00000247775	SNCA-AS1	-0.812614	-1.85324	0.069454	1	23	11	10	9
ENSG00000165269	AQP7	-0.63051	-1.17334	0.0694803	1	30	25	22	13
ENSG00000275374	AC113385.3	0.480259	-0.172895	0.0695486	1	40	39	65	44
ENSG00000245552	AP000787.1	0.405654	0.50446	0.0695648	1	64	68	77	95
ENSG00000173531	MST1	-0.284818	3.42289	0.0695819	1	648	656	541	514
ENSG00000206596	RNU1-27P	-0.290786	3.04214	0.069611	1	527	474	376	429
ENSG00000255644	AC010185.1	0.800652	-1.69983	0.0697698	1	10	12	23	15
ENSG00000235292	AL109838.1	0.452972	0.0226249	0.0698318	1	37	55	61	63
ENSG00000251661	AC136475.1	-0.562198	-0.841519	0.0698416	1	39	30	22	24
ENSG00000225180	PVALEF	-0.317031	2.09428	0.0699286	1	276	245	200	212
ENSG00000263745	AP005230.1	0.476296	-0.246748	0.069961	1	35	40	56	47
ENSG00000224848	AL589843.1	0.325694	1.88006	0.0700022	1	161	199	243	202
ENSG00000110900	TSPAN11	0.302696	2.57507	0.070064	1	271	319	392	326
ENSG00000278997	AL662907.1	0.381082	0.810952	0.070268	1	74	92	110	103
ENSG00000259775	AL138976.2	0.454143	-0.0357302	0.0704236	1	46	42	62	57
ENSG00000155265	GOLGA7B	0.565024	-0.646187	0.0707143	1	29	25	45	34
ENSG00000198342	ZNF442	0.523504	-0.480357	0.0707675	1	32	30	46	42
ENSG00000125816	NKX2-4	-0.317315	1.99637	0.0708021	1	276	210	193	192
ENSG00000128965	CHAC1	0.317679	2.01478	0.0708314	1	200	196	256	231
ENSG00000073350	LLGL2	-0.270572	4.65753	0.0709963	1	1568	1491	1283	1218
ENSG00000230359	TPI1P2	-0.395859	0.653005	0.0710591	1	89	105	69	76
ENSG00000161179	YDJC	-0.264935	5.89361	0.0710625	1	3757	3439	3007	2900
ENSG00000275846	AL513548.3	0.638919	-1.04536	0.0710795	1	15	24	33	27
ENSG00000272906	AL353708.3	-0.596197	-1.04329	0.0710795	1	29	31	17	22
ENSG00000259579	AC087762.1	0.414136	0.4207	0.0710921	1	63	61	84	79
ENSG00000183458	PKD1P3	-0.269809	4.64931	0.0718426	1	1556	1485	1283	1205
ENSG00000142552	RCN3	0.366324	1.03375	0.0718916	1	103	92	127	121
ENSG00000216867	RPL22P12	0.434581	0.157239	0.0718937	1	48	54	72	64
ENSG00000223387	LINC02068	-0.573381	-0.926287	0.0721678	1	37	28	21	22
ENSG00000142632	ARHGEF19	-0.350931	1.2869	0.0722601	1	156	143	114	117
ENSG00000105376	ICAM5	-0.285616	3.19835	0.0723757	1	572	543	461	441
ENSG00000198938	MT-CO3	0.259932	9.26493	0.0723965	1	28770	33510	37085	36270
ENSG00000203279	AL590705.1	-0.314078	2.00648	0.0724495	1	246	244	189	199
ENSG00000263212	AC004224.2	-0.503548	-0.302675	0.0724935	1	42	59	32	38
ENSG00000182586	LINC00334	-0.422197	0.326856	0.0726914	1	76	79	60	54
ENSG00000010438	PRSS3	0.954967	-2.16882	0.0727036	1	9	5	14	13
ENSG00000272189	AL024508.1	0.954687	-2.16835	0.0727036	1	10	4	14	13
ENSG00000243627	SMIM34A	0.714104	-1.38875	0.0728531	1	15	14	20	27
ENSG00000134323	MYCN	0.710729	-1.39612	0.0728531	1	12	17	29	18
ENSG00000259895	AC106820.2	-0.3736	0.904121	0.0730379	1	117	113	90	85
ENSG00000285666	AC006972.1	0.655506	-1.14204	0.0732132	1	13	23	29	27
ENSG00000159409	CELF3	-0.651197	-1.15415	0.0732132	1	27	29	13	22
ENSG00000214553	LRRC37A11P	0.546692	-0.709675	0.0732481	1	22	30	41	34
ENSG00000143554	SLC27A3	-0.296963	2.61861	0.0734769	1	363	385	310	290
ENSG00000187848	P2RX2	-0.479281	-0.146708	0.0735404	1	57	55	34	45
ENSG00000103249	CLCN7	-0.264371	5.368	0.0736213	1	2528	2472	2113	1992
ENSG00000078814	MYH7B	-0.312891	2.06854	0.0740869	1	247	265	207	199
ENSG00000287870	AC093433.2	0.73891	-1.51874	0.07421	1	15	11	25	18
ENSG00000099834	CDHR5	-0.278586	3.50192	0.0744195	1	712	662	599	520
ENSG00000237310	GS1-124K5.4	-0.355569	1.18141	0.074432	1	144	134	104	110
ENSG00000273355	AP000894.4	0.625603	-1.01473	0.0745548	1	23	17	31	30
ENSG00000137434	C6orf52	-0.324737	1.72386	0.0747008	1	189	215	170	148
ENSG00000231688	RPL21P43	0.877428	-1.97678	0.0748397	1	9	8	16	15
ENSG00000172922	RNASEH2C	-0.26544	4.86853	0.0751516	1	1876	1657	1433	1464
ENSG00000133265	HSPBP1	-0.263857	5.17871	0.0751556	1	2236	2147	1779	1816
ENSG00000281189	GHET1	0.396331	0.58988	0.0753052	1	66	75	96	87
ENSG00000260017	AC138811.1	-0.630984	-1.2455	0.0753095	1	27	25	15	18
ENSG00000213983	AP1G2	-0.778896	-1.81272	0.075485	1	12	23	12	8
ENSG00000242593	AC006148.1	0.393254	0.636467	0.0756746	1	65	81	99	90
ENSG00000244257	PKD1P1	-0.308012	2.09446	0.0756778	1	243	278	224	191
ENSG00000184990	SIVA1	-0.261533	5.61639	0.075692	1	3048	2885	2565	2321
ENSG00000226913	BSN-DT	0.408547	0.349779	0.0757076	1	59	59	65	89
ENSG00000169710	FASN	-0.2564	9.66445	0.076252	1	50175	47884	41139	39794
ENSG00000185189	NRBP2	-0.300161	2.45913	0.0762901	1	314	356	242	292
ENSG00000090674	MCOLN1	-0.275699	3.61555	0.0763698	1	752	734	586	622
ENSG00000251369	ZNF550	0.425857	0.194197	0.0768886	1	51	54	68	71
ENSG00000127580	WDR24	-0.270345	3.99123	0.077183	1	1006	919	798	776
ENSG00000241568	RN7SL338P	0.69074	-1.35907	0.0773079	1	20	10	29	19
ENSG00000136732	GYPC	0.279067	3.29731	0.0773394	1	464	520	620	557
ENSG00000197446	CYP2F1	1.00455	-2.32462	0.0773456	1	8	4	13	11
ENSG00000258534	AL132712.1	-0.965195	-2.32623	0.0773456	1	13	11	6	6
ENSG00000287475	AL844892.2	-0.964656	-2.32531	0.0773456	1	13	11	5	7
ENSG00000275585	PDE4DIPP4	0.430757	0.140421	0.0778222	1	41	60	65	69
ENSG00000261873	SMIM36	0.385031	0.606339	0.0779386	1	75	68	88	96
ENSG00000177697	CD151	-0.264351	4.60124	0.078152	1	1506	1430	1239	1172
ENSG00000176248	ANAPC2	-0.259306	5.52699	0.0785996	1	2774	2802	2398	2197
ENSG00000188157	AGRN	-0.258918	5.64859	0.0786062	1	3206	2852	2474	2516
ENSG00000155749	FLACC1	0.316845	1.79161	0.0786345	1	160	179	194	221
ENSG00000006652	IFRD1	0.326041	1.66011	0.0788792	1	149	159	185	195
ENSG00000165124	SVEP1	0.278542	3.24305	0.0788846	1	441	507	608	526
ENSG00000204386	NEU1	-0.261722	4.89805	0.079019	1	1867	1737	1558	1410
ENSG00000101199	ARFGAP1	-0.257216	6.10386	0.0790299	1	4253	4056	3565	3295
ENSG00000184207	PGP	-0.264432	4.47417	0.0790607	1	1407	1280	1130	1077
ENSG00000266274	RN7SL138P	-0.680623	-1.48182	0.0791189	1	26	18	15	12
ENSG00000273230	AC102953.2	-0.339125	1.32974	0.0791377	1	160	147	115	124
ENSG00000233472	AL390866.1	0.656414	-1.21175	0.0794134	1	22	12	26	27
ENSG00000240457	RN7SL472P	-0.619547	-1.21517	0.0794134	1	35	18	20	14
ENSG00000099889	ARVCF	-0.261102	4.9021	0.0798196	1	1806	1810	1507	1466
ENSG00000068781	STON1-GTF2A1L	0.345331	1.15371	0.0799509	1	110	104	134	134
ENSG00000273399	AL159169.3	0.911643	-2.11099	0.080565	1	5	10	12	16
ENSG00000224950	AL390066.1	0.909585	-2.11269	0.080565	1	7	8	15	13
ENSG00000234112	AC099066.3	-0.869087	-2.1128	0.080565	1	15	13	7	8
ENSG00000167700	MFSD3	-0.261753	4.66044	0.0806373	1	1609	1446	1298	1217
ENSG00000258918	AL355922.4	0.627434	-1.08411	0.08078	1	18	20	30	28
ENSG00000259856	RAB43P1	-0.623148	-1.09539	0.08078	1	33	25	14	23
ENSG00000255920	CCND2-AS1	0.39713	0.487185	0.0810912	1	61	70	86	84
ENSG00000141524	TMC6	-0.272375	3.51588	0.0811559	1	707	678	583	548
ENSG00000181409	AATK	-0.27376	3.41012	0.0812255	1	642	646	552	499
ENSG00000214193	SH3D21	-0.277106	3.19267	0.0812441	1	537	572	484	419
ENSG00000246541	AC096746.1	-0.481975	-0.238592	0.0813589	1	52	53	36	38
ENSG00000258677	AC022826.2	0.460267	-0.237253	0.0813589	1	32	44	50	53
ENSG00000178297	TMPRSS9	-0.267434	3.89572	0.0814574	1	888	914	781	696
ENSG00000273454	AC112503.2	0.787989	-1.76279	0.0815793	1	15	6	22	14
ENSG00000234776	C11orf94	-0.564369	-0.967918	0.0815925	1	34	29	26	16
ENSG00000124657	OR2B6	0.549135	-0.963738	0.0815925	1	15	28	28	34
ENSG00000250842	AC137770.1	0.429374	0.0397804	0.0816248	1	44	50	70	55
ENSG00000232721	AC239800.2	0.839571	-1.93179	0.0817232	1	7	11	22	10
ENSG00000280181	AC025262.1	-0.799438	-1.92902	0.0817232	1	12	20	8	10
ENSG00000082175	PGR	0.677582	-1.32306	0.0818014	1	16	15	23	26
ENSG00000147689	FAM83A	-0.562979	-0.847556	0.0819872	1	30	39	28	18
ENSG00000259986	AC103876.1	0.275032	3.27384	0.0823448	1	449	521	645	514
ENSG00000231563	AL139288.1	-0.390158	0.496752	0.0825456	1	91	82	62	68
ENSG00000223838	AC007091.1	0.451009	-0.151719	0.0826467	1	39	42	48	61
ENSG00000154874	CCDC144B	0.409203	0.346034	0.0829763	1	58	60	93	62
ENSG00000244349	AL662791.1	0.407363	0.342987	0.0829763	1	43	75	78	76
ENSG00000285796	AL162458.1	-0.269476	3.59167	0.0830037	1	739	720	651	545
ENSG00000143127	ITGA10	-0.415487	0.176779	0.0830918	1	73	66	63	40
ENSG00000197585	AC068051.1	0.304839	2.05075	0.083239	1	211	197	271	227
ENSG00000071909	MYO3B	0.396654	0.397443	0.0833765	1	59	64	92	68
ENSG00000065268	WDR18	-0.256311	5.26256	0.0834101	1	2401	2232	1902	1920
ENSG00000021461	CYP3A43	0.64216	-1.18289	0.0835493	1	20	15	27	27
ENSG00000125912	NCLN	-0.251838	6.77611	0.0839237	1	6788	6432	5638	5314
ENSG00000164877	MICALL2	-0.299094	2.1761	0.084135	1	283	266	225	215
ENSG00000126337	KRT36	-0.410906	0.29546	0.084161	1	77	74	60	52
ENSG00000106018	VIPR2	0.384785	0.605499	0.0844508	1	73	70	90	94
ENSG00000232677	LINC00665	0.335008	1.33236	0.0844871	1	113	131	151	152
ENSG00000130513	GDF15	0.47761	-0.298454	0.0845486	1	42	30	50	49
ENSG00000177943	MAMDC4	-0.278549	2.99514	0.0846974	1	487	479	384	400
ENSG00000214544	GTF2IRD2P1	-0.447968	-0.135652	0.0848037	1	60	52	45	36
ENSG00000275493	AL627230.1	-0.32521	1.4716	0.0848767	1	172	166	137	129
ENSG00000115380	EFEMP1	0.303934	1.96784	0.0850191	1	201	184	243	226
ENSG00000172247	C1QTNF4	-0.572288	-0.930203	0.0851488	1	28	37	23	20
ENSG00000127329	PTPRB	0.327632	1.39179	0.0851888	1	122	133	154	161
ENSG00000185088	RPS27L	0.25911	4.42223	0.0856772	1	1060	1105	1280	1271
ENSG00000237732	CT75	0.371607	0.656919	0.0859686	1	79	70	92	98
ENSG00000286856	AC061708.1	0.319242	1.58237	0.0860103	1	160	132	192	168
ENSG00000131899	LLGL1	-0.25134	6.03625	0.0863395	1	4113	3798	3339	3216
ENSG00000167508	MVD	-0.258409	4.45307	0.0863606	1	1381	1262	1104	1075
ENSG00000117069	ST6GALNAC5	0.261644	4.05595	0.0864037	1	778	901	1066	919
ENSG00000149084	HSD17B12	0.951694	-2.26128	0.0865324	1	4	9	12	13
ENSG00000283839	AC096667.1	-0.909591	-2.26419	0.0865324	1	10	15	7	6
ENSG00000207243	Y_RNA	-0.908785	-2.26191	0.0865324	1	11	14	5	8
ENSG00000277268	LHX1-DT	0.281826	2.77915	0.0865653	1	332	353	444	378
ENSG00000198276	UCKL1	-0.256777	4.65268	0.0866421	1	1545	1491	1304	1203
ENSG00000206652	RNU1-1	-0.249796	6.68863	0.0866606	1	6237	6203	5159	5145
ENSG00000100258	LMF2	-0.255945	4.74912	0.0869844	1	1682	1562	1362	1317
ENSG00000198846	TOX	0.293621	2.28729	0.0870396	1	227	257	294	290
ENSG00000256802	AC022613.1	0.372567	0.618604	0.0872302	1	75	70	90	95
ENSG00000248559	AC109454.2	0.315429	1.63731	0.0872705	1	165	139	204	170
ENSG00000156298	TSPAN7	0.287195	2.50355	0.0873565	1	299	264	332	345
ENSG00000272097	AL024498.1	0.368717	0.753212	0.0874324	1	79	81	112	92
ENSG00000079313	REXO1	-0.251373	5.65932	0.0876026	1	3053	3043	2665	2389
ENSG00000140279	DUOX2	0.765758	-1.71506	0.0877215	1	11	11	15	22
ENSG00000127837	AAMP	-0.249083	6.47635	0.0880224	1	5616	5109	4401	4491
ENSG00000073756	PTGS2	0.337981	1.13341	0.0880493	1	95	117	137	127
ENSG00000287193	AC132938.6	-0.562713	-1.03035	0.0884562	1	34	26	21	19
ENSG00000239511	POM121L7P	-0.826176	-2.05713	0.0884934	1	13	16	6	10
ENSG00000101412	E2F1	-0.249553	6.04543	0.0885793	1	4089	3870	3345	3255
ENSG00000260898	ADPGK-AS1	0.808813	-1.88059	0.088661	1	6	13	19	14
ENSG00000157343	ARMC12	-0.769236	-1.87975	0.088661	1	18	15	11	8
ENSG00000183773	AIFM3	-0.767438	-1.88275	0.088661	1	11	22	11	8
ENSG00000182866	LCK	-0.766894	-1.87692	0.088661	1	17	16	7	12
ENSG00000106648	GALNTL5	0.336	1.23249	0.0886791	1	121	106	151	132
ENSG00000167716	WDR81	-0.277192	2.78023	0.0889575	1	430	401	341	335
ENSG00000164176	EDIL3	0.25659	4.39759	0.0890226	1	1027	1104	1288	1220
ENSG00000261695	AC136443.4	-0.639251	-1.4135	0.0890522	1	17	29	15	14
ENSG00000149418	ST14	0.438376	-0.110473	0.0891485	1	35	49	51	61
ENSG00000229017	LINC01277	0.312985	1.69533	0.0891966	1	168	149	208	181
ENSG00000210196	MT-TP	0.267498	3.34089	0.0892232	1	396	626	650	560
ENSG00000261488	TBILA	0.310625	1.6735	0.0893802	1	149	164	206	177
ENSG00000140691	ARMC5	-0.270232	3.1872	0.0894729	1	566	535	456	444
ENSG00000255508	AP002990.1	-0.334986	1.27067	0.0894996	1	161	133	118	112
ENSG00000180574	EIF2S3B	0.389616	0.442286	0.0896279	1	68	59	79	85
ENSG00000105669	COPE	-0.250602	5.42675	0.0896597	1	2750	2430	2145	2148
ENSG00000197261	C6orf141	0.412395	0.161871	0.0898053	1	54	49	61	74
ENSG00000255182	AC084125.2	-0.489157	-0.502522	0.0898774	1	38	49	32	29
ENSG00000143774	GUK1	-0.247749	6.3491	0.0900464	1	5093	4724	4070	4078
ENSG00000142208	AKT1	-0.248288	6.06	0.0901579	1	4073	3966	3404	3268
ENSG00000204792	LINC01291	0.265829	3.40832	0.0902792	1	485	584	649	616
ENSG00000174898	CATSPERD	-0.31429	1.55453	0.0903338	1	190	167	162	122
ENSG00000177225	GATD1	-0.246739	6.52129	0.0909113	1	5466	5604	4829	4374
ENSG00000137501	SYTL2	0.277493	2.72147	0.0909762	1	321	338	418	370
ENSG00000167968	DNASE1L2	-0.351233	0.858621	0.0911576	1	121	100	90	81
ENSG00000175756	AURKAIP1	-0.250029	5.25343	0.0911721	1	2449	2143	2005	1810
ENSG00000117410	ATP6V0B	-0.247307	6.10491	0.0913181	1	4311	3975	3412	3466
ENSG00000234648	AL162151.2	-0.361384	0.779015	0.0913209	1	98	112	83	78
ENSG00000239648	MTND1P3	0.706738	-1.53361	0.0916256	1	17	9	20	22
ENSG00000183770	FOXL2	-0.667358	-1.53765	0.0916256	1	24	18	14	12
ENSG00000260785	CASC17	-0.666111	-1.53807	0.0916256	1	21	21	13	13
ENSG00000149541	B3GAT3	-0.250664	5.04458	0.0916948	1	2027	1950	1658	1636
ENSG00000013306	SLC25A39	-0.246424	6.34399	0.0918052	1	5027	4753	4015	4105
ENSG00000160226	CFAP410	-0.286847	2.3416	0.0918215	1	337	276	235	260
ENSG00000127415	IDUA	-0.305539	1.73187	0.0919653	1	184	220	169	153
ENSG00000248973	AC106799.2	0.553347	-0.78368	0.0920005	1	25	24	36	35
ENSG00000162989	KCNJ3	0.276612	2.70464	0.0920967	1	331	320	405	373
ENSG00000100399	CHADL	-0.580739	-0.889593	0.0923221	1	31	36	18	26
ENSG00000286558	AC098679.4	-0.550003	-1.00466	0.0923266	1	31	30	21	20
ENSG00000068001	HYAL2	-0.256172	4.09928	0.0924187	1	1105	960	924	786
ENSG00000239920	AC104389.5	0.50606	-0.490771	0.0926767	1	32	30	48	39
ENSG00000135577	NMBR	-0.443092	-0.160914	0.0927132	1	81	28	29	50
ENSG00000173137	ADCK5	-0.266763	3.23968	0.0928251	1	577	564	463	471
ENSG00000233420	AC002069.2	0.313728	1.46393	0.0928834	1	119	151	161	169
ENSG00000198680	TUSC1	-0.265168	3.36463	0.093058	1	622	622	455	561
ENSG00000074842	MYDGF	-0.248527	5.27393	0.0930994	1	2493	2162	1956	1910
ENSG00000249815	AC004704.1	0.321942	1.32051	0.0931364	1	124	119	163	137
ENSG00000180900	SCRIB	-0.244447	6.87454	0.0932197	1	7266	6854	6090	5671
ENSG00000157911	PEX10	-0.258355	3.79852	0.093407	1	868	810	758	629
ENSG00000204176	SYT15	-0.345772	0.87405	0.0936436	1	121	102	86	87
ENSG00000165899	OTOGL	0.47788	-0.573274	0.0936915	1	28	31	38	43
ENSG00000142544	CTU1	-0.256611	3.97268	0.093705	1	944	950	806	757
ENSG00000215790	SLC35E2A	-0.258255	3.78731	0.0937246	1	859	806	748	628
ENSG00000262873	AC127496.5	0.737037	-1.67704	0.0938977	1	13	10	22	16
ENSG00000285844	FO393414.3	-0.69597	-1.67795	0.0938977	1	15	23	10	13
ENSG00000103335	PIEZO1	-0.244681	6.35764	0.0940334	1	4971	4901	4314	3908
ENSG00000257443	AC068305.2	0.360604	0.750353	0.0940577	1	86	74	111	92
ENSG00000099958	DERL3	-0.391204	0.356752	0.0942148	1	74	83	64	54
ENSG00000179862	CITED4	-0.375516	0.519817	0.0943919	1	97	78	66	67
ENSG00000099814	CEP170B	-0.24511	6.03493	0.0943945	1	4060	3830	3432	3139
ENSG00000138347	MYPN	-0.529474	-0.666277	0.0946041	1	29	49	20	33
ENSG00000128185	DGCR6L	-0.246949	5.38271	0.0946654	1	2647	2372	2076	2093
ENSG00000164880	INTS1	-0.242722	7.30274	0.0948739	1	9659	9336	8113	7717
ENSG00000259138	AL049780.2	-0.310017	1.67897	0.0949747	1	198	191	151	158
ENSG00000146950	SHROOM2	0.335561	1.17429	0.0953561	1	116	102	152	120
ENSG00000186265	BTLA	0.629005	-1.23143	0.0954562	1	16	18	29	23
ENSG00000178252	WDR6	-0.242217	7.31284	0.0955459	1	9876	9243	8169	7775
ENSG00000162643	DNAI3	0.255316	3.94216	0.0955653	1	696	860	962	867
ENSG00000237457	LINC01351	0.778078	-1.83177	0.0956336	1	9	11	19	15
ENSG00000287425	AP003717.4	-0.738251	-1.83099	0.0956336	1	19	15	10	10
ENSG00000136535	TBR1	-0.862627	-2.20379	0.0957671	1	13	13	10	4
ENSG00000241369	LINC01192	-0.861028	-2.20112	0.0957671	1	13	13	7	7
ENSG00000286777	AC012301.2	-0.861028	-2.20112	0.0957671	1	13	13	7	7
ENSG00000169583	CLIC3	-0.380478	0.475106	0.0959667	1	92	78	73	56
ENSG00000161036	LRWD1	-0.246567	5.22461	0.0960007	1	2303	2197	1908	1832
ENSG00000125730	C3	0.340295	0.88729	0.0961428	1	80	98	114	108
ENSG00000229161	TCP1P1	0.830743	-2.00243	0.0964596	1	9	8	15	15
ENSG00000178093	TSSK6	-0.321227	1.27976	0.0965797	1	152	143	124	109
ENSG00000163746	PLSCR2	0.487203	-0.548174	0.0966721	1	25	35	45	38
ENSG00000118407	FILIP1	0.412137	0.0747732	0.0967395	1	41	56	59	68
ENSG00000174292	TNK1	-0.324166	1.25023	0.0968718	1	156	133	123	105
ENSG00000185163	DDX51	-0.245918	5.201	0.096921	1	2268	2158	1957	1729
ENSG00000277287	AL109976.1	0.403689	0.139942	0.09707	1	46	56	68	65
ENSG00000092020	PPP2R3C	-0.289417	2.10521	0.0970797	1	264	257	210	210
ENSG00000162341	TPCN2	-0.252392	4.14629	0.0971596	1	1085	1048	895	870
ENSG00000135100	HNF1A	-0.372131	0.535357	0.097486	1	94	83	74	61
ENSG00000215910	C1orf167	-0.381785	0.486497	0.0975635	1	71	101	71	59
ENSG00000188385	JAKMIP3	-0.330113	1.15603	0.0977665	1	136	135	97	115
ENSG00000124557	BTN1A1	0.506065	-0.652606	0.0977743	1	27	28	35	42
ENSG00000105829	BET1	0.312094	1.51794	0.097842	1	147	133	177	166
ENSG00000212123	PRR22	-0.321653	1.25387	0.0978885	1	166	123	109	119
ENSG00000100314	CABP7	-0.44774	-0.28023	0.0980552	1	49	52	41	32
ENSG00000151917	BEND6	0.283418	2.29679	0.0981933	1	233	256	295	291
ENSG00000249700	SRD5A3-AS1	-0.457279	-0.456046	0.0983094	1	51	38	38	26
ENSG00000261096	AC073476.2	-0.35738	0.733933	0.0983208	1	98	105	77	79
ENSG00000198837	DENND4B	-0.244703	5.21014	0.0986097	1	2241	2213	1914	1793
ENSG00000204860	FAM201A	-0.360114	0.639557	0.0987164	1	96	94	78	68
ENSG00000235770	LINC00607	-0.540316	-0.742114	0.0987546	1	31	43	23	27
ENSG00000238207	AC009312.1	0.519296	-0.748463	0.0987546	1	22	29	31	41
ENSG00000126903	SLC10A3	-0.263703	3.13769	0.0987948	1	584	476	433	438
ENSG00000281103	TRG-AS1	0.294292	1.85736	0.0988754	1	173	185	210	222
ENSG00000128311	TST	-0.245347	4.99747	0.0990329	1	1952	1891	1656	1542
ENSG00000118046	STK11	-0.240962	6.37537	0.0990826	1	5083	4897	4382	3954
ENSG00000232519	AL353807.2	-0.604895	-1.34549	0.0990907	1	18	30	16	15
ENSG00000129673	AANAT	-0.372476	0.493766	0.0991646	1	85	87	70	61
ENSG00000272086	AC025181.2	-0.376709	0.442053	0.0992592	1	81	85	66	60
ENSG00000175182	FAM131A	-0.269522	2.75046	0.0992674	1	399	414	364	302
ENSG00000172725	CORO1B	-0.245645	4.90664	0.0992679	1	1894	1712	1524	1476
ENSG00000148377	IDI2	-0.385782	0.332853	0.0993328	1	72	82	57	59
ENSG00000252149	RNA5SP315	-0.510721	-0.843854	0.0995596	1	35	33	25	22
ENSG00000270091	AC015726.1	0.420395	-0.118314	0.099638	1	46	38	58	53
ENSG00000234215	CT66	0.502055	-0.538281	0.0996634	1	31	29	48	36
ENSG00000182902	SLC25A18	-0.317168	1.26482	0.099928	1	136	156	123	108
ENSG00000279561	AL845472.1	-0.276669	2.41214	0.100033	1	358	284	280	244
ENSG00000275405	U1	-0.262791	3.16105	0.100039	1	539	540	415	469
ENSG00000101134	DOK5	0.612438	-1.20345	0.100048	1	18	17	34	19
ENSG00000273025	AC009690.3	-0.571718	-1.05852	0.100325	1	25	34	18	21
ENSG00000196642	RABL6	-0.239318	6.86417	0.100326	1	7224	6771	5909	5779
ENSG00000213347	MXD3	-0.256013	3.5575	0.100327	1	710	709	626	547
ENSG00000188659	SAXO2	0.264789	3.01282	0.100363	1	401	410	518	444
ENSG00000184785	SMIM10	0.286124	2.0648	0.100427	1	207	208	240	258
ENSG00000107014	RLN2	0.40874	0.0330009	0.10055	1	52	42	57	66
ENSG00000250337	PURPL	0.240589	6.0623	0.100559	1	3336	3467	4115	3809
ENSG00000165917	RAPSN	-0.441403	-0.263234	0.100604	1	50	52	39	35
ENSG00000023191	RNH1	-0.241046	5.86325	0.100684	1	3482	3518	2900	2931
ENSG00000142621	FHAD1	0.256595	3.49196	0.100742	1	542	594	689	648
ENSG00000071655	MBD3	-0.240656	5.96168	0.100813	1	3889	3598	3188	3062
ENSG00000275591	XKR5	0.408952	0.102569	0.100823	1	54	45	75	55
ENSG00000285731	AC090644.1	0.399126	0.0989917	0.100823	1	57	42	69	60
ENSG00000267698	AC002116.2	0.339967	0.951743	0.10084	1	94	92	115	117
ENSG00000102524	TNFSF13B	0.337732	0.956264	0.10084	1	88	99	122	111
ENSG00000185803	SLC52A2	-0.247015	4.45259	0.100994	1	1442	1188	1142	1048
ENSG00000160117	ANKLE1	-0.387895	0.343219	0.101101	1	87	68	65	52
ENSG00000183199	HSP90AB3P	-0.390145	0.288819	0.101127	1	84	65	52	60
ENSG00000143184	XCL1	0.384168	0.284942	0.101127	1	57	57	83	64
ENSG00000261970	AL391840.2	0.465385	-0.43049	0.10114	1	28	38	52	38
ENSG00000105325	FZR1	-0.240628	5.87591	0.101151	1	3512	3549	3082	2813
ENSG00000142330	CAPN10	-0.246024	4.58146	0.101304	1	1483	1396	1236	1159
ENSG00000213445	SIPA1	-0.250104	4.05729	0.101361	1	1059	943	820	839
ENSG00000136877	FPGS	-0.242192	5.33092	0.101465	1	2492	2345	2032	1999
ENSG00000197530	MIB2	-0.249686	4.04723	0.101648	1	1053	935	889	764
ENSG00000064545	TMEM161A	-0.240561	5.77554	0.101659	1	3394	3187	2799	2694
ENSG00000170604	IRF2BP1	-0.242687	5.14334	0.10189	1	2173	2075	1764	1773
ENSG00000068078	FGFR3	-0.241343	5.44445	0.1021	1	2622	2613	2189	2173
ENSG00000200674	RN7SKP160	-0.531921	-0.717777	0.102149	1	38	37	22	29
ENSG00000277701	AC159540.2	0.287439	1.9976	0.102393	1	192	204	239	237
ENSG00000283321	AC019117.1	-0.329569	1.14499	0.102494	1	136	133	108	103
ENSG00000105523	FAM83E	-0.35275	0.75516	0.102505	1	120	85	67	91
ENSG00000175920	DOK7	-0.303017	1.51377	0.102606	1	174	172	154	123
ENSG00000284820	AC068946.2	0.753908	-1.78183	0.102624	1	7	14	13	22
ENSG00000251027	LINC01950	0.746671	-1.78764	0.102624	1	14	7	24	11
ENSG00000176635	HORMAD2	-0.710879	-1.79145	0.102624	1	13	22	15	6
ENSG00000267477	AC008481.3	-0.710074	-1.78294	0.102624	1	22	13	9	12
ENSG00000270638	AL023806.1	-0.627146	-1.46657	0.102741	1	19	25	16	12
ENSG00000230082	PRRT3-AS1	-0.386016	0.294056	0.102962	1	65	85	59	54
ENSG00000161835	TAMALIN	-0.288006	2.07821	0.102963	1	258	253	200	212
ENSG00000286330	AL353660.1	0.384938	0.236107	0.102999	1	58	52	81	61
ENSG00000164221	CCDC112	0.24923	4.00016	0.103252	1	772	850	1035	868
ENSG00000100241	SBF1	-0.236588	7.41602	0.103355	1	10496	10008	8799	8364
ENSG00000128694	OSGEPL1	0.287588	2.02295	0.103365	1	199	204	251	234
ENSG00000206585	RNVU1-7	-0.242645	4.91915	0.103388	1	1788	1851	1571	1461
ENSG00000110046	ATG2A	-0.240491	5.41171	0.103434	1	2590	2525	2189	2080
ENSG00000287654	AP002982.2	0.945112	-2.35746	0.10344	1	6	6	11	12
ENSG00000287798	AC107918.6	-0.904311	-2.36147	0.10344	1	10	13	7	5
ENSG00000232811	AL360270.1	0.303668	1.51835	0.103499	1	146	135	173	169
ENSG00000197753	LHFPL5	-0.424766	-0.168147	0.103815	1	45	64	46	34
ENSG00000158008	EXTL1	-0.304626	1.54822	0.103968	1	194	160	148	135
ENSG00000246705	H2AJ	0.314215	1.28533	0.10403	1	107	131	140	151
ENSG00000130711	PRDM12	-0.537435	-0.916014	0.10403	1	27	38	20	24
ENSG00000184916	JAG2	-0.24132	5.09648	0.104095	1	2087	2024	1741	1687
ENSG00000274340	AC032011.1	0.482675	-0.596075	0.104146	1	26	32	43	37
ENSG00000185507	IRF7	-0.283289	2.12082	0.104154	1	260	266	219	207
ENSG00000151655	ITIH2	-0.287665	1.90448	0.104218	1	219	234	195	171
ENSG00000138496	PARP9	0.279725	2.20831	0.10424	1	205	256	303	249
ENSG00000259899	AC010333.2	0.424373	-0.0860082	0.104291	1	42	44	64	50
ENSG00000196735	HLA-DQA1	0.413163	-0.0918165	0.104291	1	41	45	60	53
ENSG00000120738	EGR1	-0.297348	1.67978	0.104416	1	197	191	175	137
ENSG00000286051	MAGEA6-DT	-0.754114	-1.95213	0.104438	1	14	17	7	11
ENSG00000049449	RCN1	0.253978	3.43969	0.104749	1	530	566	590	693
ENSG00000100276	RASL10A	-0.384658	0.307459	0.104802	1	79	72	58	56
ENSG00000234912	SNHG20	-0.818555	-2.14416	0.10501	1	14	13	10	5
ENSG00000285673	AC007092.1	-0.816703	-2.14379	0.10501	1	11	16	8	7
ENSG00000256209	AC073578.1	-0.815905	-2.14157	0.10501	1	12	15	6	9
ENSG00000146830	GIGYF1	-0.236447	6.17526	0.106187	1	4212	4471	3791	3475
ENSG00000106348	IMPDH1	-0.236747	6.03646	0.106215	1	4037	3841	3344	3247
ENSG00000183166	CALN1	0.281374	2.0564	0.106274	1	191	223	263	233
ENSG00000089327	FXYD5	0.258758	3.05052	0.106456	1	424	410	521	464
ENSG00000123700	KCNJ2	0.409818	-0.0766335	0.106626	1	43	44	58	56
ENSG00000164068	RNF123	-0.236886	5.8312	0.106791	1	3381	3457	2911	2806
ENSG00000185818	NAT8L	-0.237059	5.74184	0.106817	1	3334	3087	2830	2550
ENSG00000184163	C1QTNF12	-0.452353	-0.395843	0.106827	1	45	48	38	29
ENSG00000233056	ERVH48-1	0.303113	1.58989	0.107024	1	140	156	188	172
ENSG00000111058	ACSS3	0.256581	3.1898	0.107331	1	462	458	609	478
ENSG00000155719	OTOA	-0.476764	-0.576577	0.107345	1	40	42	29	29
ENSG00000172238	ATOH1	0.476079	-0.576048	0.107345	1	27	32	43	38
ENSG00000010327	STAB1	-0.45579	-0.310381	0.10768	1	45	54	34	37
ENSG00000100151	PICK1	-0.254456	3.29511	0.107833	1	604	577	480	495
ENSG00000109065	NAT9	-0.240624	4.70962	0.107878	1	1654	1486	1352	1271
ENSG00000213133	PPP1R14BP5	-0.530054	-0.895429	0.107953	1	27	39	27	18
ENSG00000114626	ABTB1	-0.287212	1.90378	0.108216	1	235	217	181	184
ENSG00000124610	H1-1	0.652543	-1.42616	0.108315	1	10	19	20	25
ENSG00000203411	Metazoa_SRP	0.650418	-1.42862	0.108315	1	11	18	24	21
ENSG00000182366	FAM87A	0.648964	-1.42929	0.108315	1	13	16	26	19
ENSG00000259533	AC040958.1	-0.612274	-1.43133	0.108315	1	25	20	20	9
ENSG00000284015	MIR1281	-0.610282	-1.42851	0.108315	1	25	20	16	13
ENSG00000198753	PLXNB3	-0.607556	-1.42679	0.108315	1	22	23	12	17
ENSG00000173638	SLC19A1	-0.234293	6.48995	0.108496	1	5595	5183	4637	4402
ENSG00000286489	AC010789.2	-0.296085	1.64886	0.10864	1	175	205	162	143
ENSG00000102383	ZDHHC15	0.481989	-0.483221	0.10869	1	32	31	51	36
ENSG00000158887	MPZ	0.424411	-0.137482	0.108709	1	35	48	64	46
ENSG00000267219	AC010504.1	-0.392102	0.206805	0.108923	1	71	70	59	47
ENSG00000143537	ADAM15	-0.236636	5.44374	0.108974	1	2702	2519	2158	2207
ENSG00000180209	MYLPF	0.400278	0.0102525	0.109096	1	44	49	61	60
ENSG00000267024	AC008747.1	-0.601821	-1.26567	0.109184	1	17	34	17	16
ENSG00000052344	PRSS8	-0.574426	-1.27572	0.109184	1	27	23	14	19
ENSG00000277152	AC110048.2	-0.307104	1.31097	0.109195	1	143	158	155	86
ENSG00000213221	DNLZ	-0.587181	-1.1502	0.109266	1	37	18	13	23
ENSG00000157014	TATDN2	-0.246765	3.81526	0.109309	1	879	812	708	697
ENSG00000104529	EEF1D	-0.233007	6.91803	0.109466	1	7307	7199	6473	5713
ENSG00000172366	MCRIP2	-0.241995	4.32208	0.109535	1	1226	1176	1057	948
ENSG00000163016	ALMS1P1	0.344608	0.793106	0.109538	1	85	81	109	99
ENSG00000286026	AC079776.4	-0.683964	-1.74278	0.109617	1	17	19	12	10
ENSG00000168298	H1-4	-0.23139	8.94686	0.109857	1	31325	27788	23374	26163
ENSG00000156050	FAM161B	-0.299619	1.49494	0.10992	1	169	172	139	134
ENSG00000185000	DGAT1	-0.24164	4.36327	0.109987	1	1240	1232	998	1059
ENSG00000282988	AL031777.2	-0.365958	0.394955	0.110007	1	72	88	55	67
ENSG00000185504	FAAP100	-0.23541	5.55948	0.110122	1	2938	2717	2473	2269
ENSG00000160796	NBEAL2	-0.234195	5.99205	0.110179	1	3956	3675	3270	3129
ENSG00000179091	CYC1	-0.233549	6.28511	0.110186	1	4938	4407	4008	3835
ENSG00000160255	ITGB2	-0.279485	2.13006	0.110206	1	253	276	214	215
ENSG00000169738	DCXR	-0.234884	5.70132	0.110382	1	3227	3012	2550	2670
ENSG00000253965	AC008438.2	-0.43557	-0.288441	0.110387	1	53	47	44	29
ENSG00000170458	CD14	-0.485619	-0.774609	0.110496	1	41	30	28	22
ENSG00000166960	CCDC178	0.273561	2.22247	0.110576	1	220	246	269	285
ENSG00000165644	COMTD1	-0.244864	3.89339	0.11084	1	935	849	756	729
ENSG00000164107	HAND2	-0.421856	-0.202597	0.110867	1	52	54	43	35
ENSG00000184564	SLITRK6	0.419963	-0.203057	0.110867	1	38	41	44	60
ENSG00000104936	DMPK	-0.251597	3.32998	0.111066	1	592	618	506	495
ENSG00000130733	YIPF2	-0.243678	4.00604	0.11118	1	996	933	795	810
ENSG00000213888	LINC01521	-0.259345	2.9398	0.111321	1	463	461	374	386
ENSG00000225082	DAP3P1	-0.276073	2.02238	0.111568	1	246	244	226	174
ENSG00000268015	AC010320.2	-0.34074	0.615984	0.111598	1	89	97	84	61
ENSG00000277661	AL662791.2	0.455085	-0.457344	0.111712	1	27	38	51	37
ENSG00000114767	RRP9	-0.236096	5.08675	0.111758	1	2039	2039	1819	1599
ENSG00000250974	LINC02196	-0.497763	-0.878899	0.111882	1	33	33	23	23
ENSG00000105197	TIMM50	-0.231458	6.7706	0.112166	1	6662	6425	5672	5323
ENSG00000237575	PYY2	-0.482308	-0.650969	0.112384	1	32	46	33	22
ENSG00000177855	CACYBPP2	-0.482257	-0.647788	0.112384	1	38	40	30	25
ENSG00000262539	AC005829.2	-0.725301	-1.90036	0.112409	1	22	10	9	10
ENSG00000188800	TMCO2	-0.722985	-1.90592	0.112409	1	11	21	10	9
ENSG00000118156	ZNF541	-0.722447	-1.90005	0.112409	1	17	15	6	13
ENSG00000011132	APBA3	-0.244348	3.82122	0.112494	1	854	844	752	663
ENSG00000234210	AC006372.3	0.673261	-1.55508	0.112514	1	12	14	20	21
ENSG00000282206	AC233280.19	-0.441274	-0.361119	0.112539	1	49	46	39	30
ENSG00000254306	AC137579.2	-0.3283	0.892654	0.112557	1	119	106	98	79
ENSG00000236256	DIAPH2-AS1	0.375602	0.292285	0.112573	1	52	63	74	73
ENSG00000229404	LINC00858	0.267231	2.39648	0.112775	1	236	292	313	312
ENSG00000141002	TCF25	-0.232198	6.06268	0.112988	1	3986	4030	3499	3231
ENSG00000286527	AL161665.2	-0.517774	-0.992698	0.113047	1	34	27	25	17
ENSG00000178752	ERFE	-0.242827	3.91736	0.11342	1	946	867	782	730
ENSG00000248710	AC079594.1	0.381294	0.102925	0.113432	1	47	53	52	76
ENSG00000080293	SCTR	0.423038	-0.187794	0.113447	1	38	42	62	44
ENSG00000172020	GAP43	0.271501	2.16507	0.113562	1	216	232	276	257
ENSG00000245832	MIR4300HG	0.398684	-0.0349139	0.113663	1	46	44	58	59
ENSG00000007376	RPUSD1	-0.233289	5.48907	0.113821	1	2787	2595	2242	2269
ENSG00000258798	AL133153.2	-0.534546	-1.1112	0.113883	1	29	27	16	22
ENSG00000213339	QTRT1	-0.23512	5.00672	0.113884	1	1962	1893	1660	1570
ENSG00000164512	ANKRD55	-0.59443	-1.39707	0.113891	1	23	23	20	10
ENSG00000181638	ZFP41	-0.50223	-0.762352	0.114155	1	36	36	23	27
ENSG00000259821	AC018845.1	0.486074	-0.744716	0.114155	1	22	30	44	28
ENSG00000223812	AC073365.1	0.469528	-0.751148	0.114155	1	22	30	35	36
ENSG00000264484	RN7SL697P	0.818824	-2.08279	0.114228	1	8	8	13	15
ENSG00000171759	PAH	-0.777964	-2.08467	0.114228	1	16	12	8	8
ENSG00000226800	CACTIN-AS1	-0.777709	-2.08867	0.114228	1	11	17	10	6
ENSG00000141258	SGSM2	-0.232944	5.49947	0.114235	1	2724	2700	2362	2190
ENSG00000270240	AC015849.1	-0.562175	-1.24751	0.114238	1	27	24	19	15
ENSG00000128346	C22orf23	-0.246194	3.55242	0.114249	1	695	715	623	550
ENSG00000007062	PROM1	0.892286	-2.29209	0.114304	1	7	6	12	12
ENSG00000105852	PON3	0.892057	-2.29348	0.114304	1	6	7	13	11
ENSG00000241293	PPATP1	-0.849281	-2.29196	0.114304	1	10	14	3	10
ENSG00000148343	MIGA2	-0.235402	4.88034	0.114327	1	1790	1742	1555	1406
ENSG00000284776	AL121900.1	-0.340692	0.774149	0.114417	1	99	109	89	73
ENSG00000145198	VWA5B2	-0.32198	1.02485	0.114557	1	116	131	110	85
ENSG00000172889	EGFL7	-0.249811	3.27579	0.114947	1	607	556	465	498
ENSG00000197982	C1orf122	-0.243554	3.73156	0.115219	1	874	718	667	660
ENSG00000143171	RXRG	0.297182	1.49422	0.11522	1	145	132	177	159
ENSG00000158747	NBL1	-0.249231	3.27074	0.115268	1	628	530	496	466
ENSG00000260123	CARMAL	0.259886	2.66297	0.115319	1	309	328	409	344
ENSG00000274791	F8A2	0.36391	0.427188	0.115393	1	64	63	77	84
ENSG00000163633	C4orf36	0.528175	-0.857625	0.115816	1	20	27	40	27
ENSG00000164049	FBXW12	0.300164	1.46749	0.115858	1	126	146	171	159
ENSG00000133958	UNC79	0.270721	2.22907	0.115881	1	214	255	284	273
ENSG00000205138	SDHAF1	-0.249647	3.21811	0.11621	1	590	527	459	467
ENSG00000185522	LMNTD2	-0.369679	0.316196	0.116428	1	83	68	50	65
ENSG00000261804	AC007342.4	0.69894	-1.70214	0.1166	1	8	15	24	13
ENSG00000260874	AC106820.5	0.696581	-1.70008	0.1166	1	15	8	25	12
ENSG00000130528	HRC	-0.660171	-1.70143	0.1166	1	16	21	14	9
ENSG00000048140	TSPAN17	-0.233183	5.03354	0.116796	1	1995	1930	1637	1652
ENSG00000167136	ENDOG	-0.250076	3.17578	0.117141	1	561	524	416	481
ENSG00000241741	RPL7AP30	0.541372	-0.971084	0.117297	1	20	23	43	19
ENSG00000141959	PFKL	-0.228292	6.67088	0.117393	1	6218	5982	5265	5005
ENSG00000103168	TAF1C	-0.233362	4.90216	0.117425	1	1899	1681	1506	1497
ENSG00000083067	TRPM3	0.261477	2.4781	0.117529	1	257	303	340	321
ENSG00000237886	NALT1	-0.387455	0.1259	0.117758	1	57	76	49	51
ENSG00000099999	RNF215	-0.239098	4.0041	0.117807	1	988	936	843	766
ENSG00000185339	TCN2	-0.332634	0.649601	0.117946	1	92	98	87	62
ENSG00000157103	SLC6A1	0.330261	0.921986	0.117964	1	89	94	121	106
ENSG00000250479	CHCHD10	-0.236014	4.38234	0.118036	1	1295	1204	1072	1021
ENSG00000249464	LINC01091	0.386218	0.0602051	0.118103	1	44	53	65	60
ENSG00000179431	FJX1	-0.237159	4.20997	0.118292	1	1122	1097	949	907
ENSG00000099822	HCN2	-0.243331	3.56838	0.118361	1	687	738	625	562
ENSG00000236889	AC244035.2	0.564143	-1.08944	0.118502	1	13	26	35	22
ENSG00000170893	TRH	0.562391	-1.08716	0.118502	1	20	19	35	22
ENSG00000174915	PTDSS2	-0.228555	6.08346	0.118648	1	4157	3961	3582	3257
ENSG00000244414	CFHR1	0.621296	-1.5318	0.118717	1	14	13	15	26
ENSG00000234265	LINC01723	0.373748	0.266416	0.118914	1	47	66	67	77
ENSG00000161133	USP41	-0.31245	1.19537	0.118955	1	148	129	112	108
ENSG00000110697	PITPNM1	-0.238609	3.99176	0.118962	1	983	924	800	793
ENSG00000261094	AC007066.2	0.285373	1.7236	0.119059	1	164	163	203	190
ENSG00000160161	CILP2	-0.244932	3.40859	0.119083	1	658	616	538	522
ENSG00000287356	AL590822.3	-0.550554	-1.21589	0.119291	1	33	19	21	14
ENSG00000254266	PKIA-AS1	0.328004	0.928363	0.11932	1	90	94	124	104
ENSG00000286364	AL512308.1	0.381514	0.204865	0.11944	1	46	62	83	56
ENSG00000245293	CYP2U1-AS1	0.255432	2.76906	0.119452	1	335	352	445	365
ENSG00000271741	AC114490.1	0.615766	-1.36156	0.119462	1	13	18	28	19
ENSG00000181982	CCDC149	-0.482539	-0.832338	0.119751	1	39	29	28	20
ENSG00000132832	AL139352.1	0.277301	1.8475	0.119933	1	169	189	211	216
ENSG00000152763	DNAI4	0.236377	4.17858	0.119972	1	876	969	1176	970
ENSG00000075043	KCNQ2	-0.231696	4.87098	0.120193	1	1729	1778	1575	1373
ENSG00000197171	AL672167.1	0.449584	-0.501991	0.120194	1	29	34	49	36
ENSG00000171443	ZNF524	-0.334054	0.80382	0.120269	1	102	110	94	72
ENSG00000226476	LINC01748	0.330498	0.712097	0.120342	1	68	90	109	87
ENSG00000253693	AC008415.1	0.738009	-1.85087	0.120352	1	9	11	13	20
ENSG00000267131	AC005746.2	0.735777	-1.85368	0.120352	1	10	10	17	16
ENSG00000188375	H3-5	-0.695375	-1.8546	0.120352	1	18	15	10	10
ENSG00000163814	CDCP1	-0.695118	-1.85502	0.120352	1	17	16	10	10
ENSG00000172421	EFCAB3	-0.695118	-1.85502	0.120352	1	17	16	10	10
ENSG00000287722	AL356295.1	-0.694604	-1.85587	0.120352	1	15	18	10	10
ENSG00000134640	MTNR1B	-0.694342	-1.85464	0.120352	1	16	17	9	11
ENSG00000109113	RAB34	-0.233418	4.53513	0.120463	1	1401	1377	1227	1105
ENSG00000253356	AC084024.3	0.38835	0.00331375	0.120735	1	43	50	61	59
ENSG00000248334	WHAMMP2	0.265296	2.25218	0.120798	1	236	241	288	277
ENSG00000079462	PAFAH1B3	-0.232581	4.66203	0.120929	1	1474	1561	1236	1304
ENSG00000072778	ACADVL	-0.228009	5.7205	0.12102	1	3141	3173	2771	2546
ENSG00000164746	C7orf57	0.392284	-0.0694594	0.121024	1	47	41	59	55
ENSG00000105675	ATP4A	-0.440835	-0.317001	0.12114	1	47	51	32	39
ENSG00000166189	HPS6	-0.234607	4.28913	0.121192	1	1199	1143	1035	930
ENSG00000180448	ARHGAP45	-0.239609	3.74652	0.121246	1	797	813	675	668
ENSG00000119559	C19orf25	-0.233119	4.505	0.121312	1	1352	1369	1188	1095
ENSG00000253479	LINC01603	0.48195	-0.71719	0.121482	1	25	28	35	38
ENSG00000241770	AC104411.1	0.473984	-0.697564	0.121482	1	24	30	38	36
ENSG00000277425	AL121890.4	-0.375651	0.213485	0.121525	1	66	75	54	53
ENSG00000187398	LUZP2	-0.526381	-0.950425	0.121547	1	33	30	18	25
ENSG00000215018	COL28A1	0.378129	0.154373	0.122097	1	61	43	85	49
ENSG00000229869	AL359878.2	-0.300238	1.31077	0.122243	1	139	161	125	115
ENSG00000121931	LRIF1	0.249998	2.92208	0.122442	1	362	404	441	455
ENSG00000125835	SNRPB	-0.223802	7.80107	0.122858	1	13718	12948	11639	10890
ENSG00000100242	SUN2	-0.235724	4.02732	0.122927	1	981	973	840	796
ENSG00000162302	RPS6KA4	-0.23492	4.10504	0.123012	1	1034	1028	911	818
ENSG00000233230	AC079807.1	0.55313	-1.06049	0.123118	1	15	25	34	24
ENSG00000277739	5_8S_rRNA	-0.224527	6.8453	0.123216	1	7805	5913	5321	6238
ENSG00000176108	CHMP6	-0.235978	3.99095	0.123269	1	939	967	790	803
ENSG00000140451	PIF1	-0.242294	3.39637	0.123372	1	656	606	533	519
ENSG00000262050	AC005696.1	0.780987	-2.03111	0.123397	1	9	8	17	12
ENSG00000214706	IFRD2	-0.225576	6.12984	0.123414	1	4319	4055	3564	3496
ENSG00000280078	AC016526.3	-0.442781	-0.48402	0.123415	1	38	49	33	30
ENSG00000179564	LSMEM2	-0.266913	2.13633	0.123483	1	265	264	234	200
ENSG00000279048	AC080080.1	0.391276	-0.0535421	0.123497	1	46	43	53	62
ENSG00000126391	FRMD8	-0.2276	5.3654	0.123538	1	2498	2435	2143	2012
ENSG00000251273	LINC02228	0.236873	3.8383	0.123594	1	669	788	866	824
ENSG00000237693	IRGM	0.28156	1.67144	0.123738	1	147	169	187	191
ENSG00000262521	AJ003147.1	0.43875	-0.399844	0.123841	1	37	31	47	44
ENSG00000277159	AL139384.2	0.420911	-0.219117	0.123984	1	44	34	49	54
ENSG00000004948	CALCR	0.402967	-0.212752	0.123984	1	41	38	50	53
ENSG00000263843	AC022211.2	-0.289446	1.56398	0.12403	1	173	184	152	136
ENSG00000254681	PKD1P5	-0.233692	4.16739	0.124184	1	1089	1063	947	859
ENSG00000237842	SMU1P1	-0.896893	-2.46388	0.124242	1	10	11	5	6
ENSG00000261175	LINC02188	-0.896352	-2.46293	0.124242	1	10	11	4	7
ENSG00000230555	AL450326.1	-0.37819	0.162977	0.124269	1	66	70	50	53
ENSG00000287732	AL731574.1	0.572292	-1.18508	0.124338	1	23	13	31	22
ENSG00000111642	CHD4	0.342618	0.580168	0.124453	1	69	74	98	81
ENSG00000273619	AL121832.2	-0.3103	1.18665	0.124459	1	143	132	95	123
ENSG00000196081	ZNF724	0.24769	2.97485	0.124513	1	392	403	504	428
ENSG00000153157	SYCP2L	0.230246	4.65132	0.124518	1	1209	1359	1575	1395
ENSG00000170379	TCAF2	0.26972	2.04161	0.124529	1	203	208	243	245
ENSG00000163870	TPRA1	-0.227058	5.32204	0.124731	1	2398	2389	2057	1974
ENSG00000253882	AC099548.2	0.301959	1.22471	0.124759	1	109	120	138	140
ENSG00000101246	ARFRP1	-0.232176	4.33576	0.124771	1	1239	1178	1021	1007
ENSG00000227347	HNRNPKP2	-0.595781	-1.48518	0.124904	1	21	22	18	10
ENSG00000040487	SLC66A1	-0.232383	4.26823	0.125009	1	1196	1110	1017	921
ENSG00000197721	CR1L	-0.30635	1.11733	0.125023	1	132	130	111	98
ENSG00000237016	AC013410.1	0.601831	-1.32682	0.125025	1	13	19	26	22
ENSG00000268650	AC005759.1	0.600855	-1.32679	0.125025	1	15	17	27	21
ENSG00000171873	ADRA1D	-0.559908	-1.3261	0.125025	1	23	25	15	17
ENSG00000145384	FABP2	-0.806195	-2.23483	0.125083	1	11	14	10	4
ENSG00000062524	LTK	-0.28161	1.77756	0.125089	1	217	196	169	166
ENSG00000273730	5_8S_rRNA	-0.495174	-0.685397	0.125147	1	38	38	22	31
ENSG00000248079	DPH6-DT	0.24796	2.88905	0.12528	1	358	391	430	445
ENSG00000141994	DUS3L	-0.229242	4.71436	0.125387	1	1632	1508	1432	1216
ENSG00000188620	HMX3	0.379915	0.0278911	0.125463	1	45	50	66	56
ENSG00000147059	SPIN2A	0.327062	0.784404	0.125602	1	84	82	96	109
ENSG00000233435	AGGF1P2	0.302417	1.19199	0.125648	1	99	125	139	133
ENSG00000135722	FBXL8	-0.252501	2.75915	0.125666	1	410	403	348	325
ENSG00000174775	HRAS	-0.229509	4.64658	0.125812	1	1551	1445	1283	1237
ENSG00000164620	RELL2	-0.26073	2.40718	0.125923	1	314	324	273	252
ENSG00000059915	PSD	-0.311807	1.08116	0.125937	1	120	136	101	102
ENSG00000166126	AMN	-0.3981	-0.0426125	0.125971	1	55	63	38	50
ENSG00000014257	ACP3	0.296069	1.29856	0.126408	1	111	131	157	136
ENSG00000136918	WDR38	-0.325109	0.740415	0.126553	1	99	103	85	74
ENSG00000273513	TBC1D3K	-0.344034	0.433135	0.127138	1	96	67	73	54
ENSG00000214248	AC010336.1	-0.309374	1.08631	0.127208	1	112	145	102	102
ENSG00000210174	MT-TR	0.238776	3.42851	0.1273	1	352	749	719	558
ENSG00000124493	GRM4	0.293261	1.3042	0.127527	1	114	129	142	151
ENSG00000250708	LINC02269	0.288128	1.52469	0.127594	1	146	138	175	167
ENSG00000234825	XRCC6P2	-0.465107	-0.784811	0.127622	1	42	28	27	23
ENSG00000264149	AC103987.2	-0.464455	-0.7868	0.127622	1	37	33	28	22
ENSG00000108846	ABCC3	0.45753	-0.783961	0.127622	1	20	31	32	37
ENSG00000256533	AP002373.2	0.518705	-1.03997	0.127729	1	24	17	27	31
ENSG00000148123	PLPPR1	0.311384	1.01525	0.127851	1	91	106	127	114
ENSG00000232022	FAAHP1	0.248172	2.80601	0.127912	1	340	367	452	377
ENSG00000107831	FGF8	-0.354434	0.374477	0.128052	1	80	77	61	60
ENSG00000282742	AC093323.3	0.705046	-1.808	0.128255	1	17	4	22	12
ENSG00000260806	AL163051.1	-0.669204	-1.80617	0.128255	1	22	12	10	11
ENSG00000117394	SLC2A1	-0.223936	5.61196	0.128289	1	2946	2901	2616	2326
ENSG00000103528	SYT17	0.244557	3.04365	0.12839	1	410	425	517	459
ENSG00000275443	AC012409.2	0.39302	-0.0273277	0.128447	1	38	53	69	49
ENSG00000259087	AL121790.2	0.310694	0.934929	0.128483	1	88	98	108	119
ENSG00000219410	AC125494.1	-0.462511	-0.659518	0.12881	1	32	45	30	25
ENSG00000103254	ANTKMT	-0.240987	3.22737	0.128969	1	598	523	478	458
ENSG00000261236	BOP1	-0.221131	6.81463	0.128987	1	6900	6546	5888	5493
ENSG00000259803	SLC22A31	-0.350742	0.437212	0.129014	1	88	76	71	56
ENSG00000197978	GOLGA6L9	0.34914	0.439556	0.129014	1	62	67	83	79
ENSG00000161509	GRIN2C	-0.25223	2.62812	0.12909	1	369	373	297	316
ENSG00000259516	ANP32AP1	0.274846	1.7728	0.129234	1	135	206	215	191
ENSG00000129932	DOHH	-0.233275	3.87118	0.129243	1	873	879	752	717
ENSG00000237136	C4orf51	-0.522686	-1.15446	0.129377	1	32	22	18	19
ENSG00000166446	CDYL2	0.258664	2.37388	0.129393	1	276	244	317	297
ENSG00000185813	PCYT2	-0.229195	4.35013	0.129417	1	1226	1214	1065	988
ENSG00000268945	AC010422.2	-0.267684	1.9997	0.129491	1	213	269	222	173
ENSG00000259316	AC087632.2	-0.22971	4.25717	0.129677	1	1073	1218	1021	905
ENSG00000286112	AL441992.2	-0.437307	-0.36005	0.129916	1	42	53	33	36
ENSG00000141012	GALNS	-0.226293	4.76428	0.129945	1	1630	1620	1478	1266
ENSG00000255819	KLRC4-KLRK1	0.495974	-0.899944	0.13004	1	23	23	30	34
ENSG00000131652	THOC6	-0.226432	4.75934	0.130056	1	1618	1621	1357	1369
ENSG00000115525	ST3GAL5	0.228135	4.44486	0.130245	1	1071	1155	1396	1178
ENSG00000226661	AC004973.1	0.658029	-1.61617	0.130494	1	8	17	20	19
ENSG00000226051	ZNF503-AS1	-0.616533	-1.61731	0.130494	1	19	20	14	11
ENSG00000125817	CENPB	-0.221419	6.11708	0.130531	1	4256	4034	3529	3479
ENSG00000100557	CCDC198	0.29569	1.24986	0.130587	1	96	138	131	151
ENSG00000172057	ORMDL3	-0.229512	4.18695	0.130788	1	1140	1037	954	879
ENSG00000117115	PADI2	0.265425	2.00714	0.130974	1	199	203	257	220
ENSG00000162722	TRIM58	0.351761	0.327293	0.130986	1	59	60	84	66
ENSG00000169733	RFNG	-0.231541	3.9331	0.131043	1	937	890	792	743
ENSG00000227507	LTB	0.589408	-1.45797	0.13107	1	11	18	14	29
ENSG00000196449	YRDC	-0.22357	5.21217	0.131241	1	2263	2166	1963	1781
ENSG00000204219	TCEA3	-0.302139	1.18276	0.131432	1	136	138	112	107
ENSG00000210184	MT-TS2	0.299936	1.18399	0.131432	1	95	128	133	137
ENSG00000158560	DYNC1I1	0.232896	3.76877	0.13145	1	650	740	863	748
ENSG00000069696	DRD4	-0.283967	1.54315	0.131529	1	174	177	143	141
ENSG00000138395	CDK15	0.346686	0.393891	0.13194	1	63	62	87	70
ENSG00000262877	AC110285.2	-0.258154	2.28326	0.131982	1	302	282	236	245
ENSG00000266120	AC104984.4	0.393795	-0.17149	0.132167	1	27	55	52	54
ENSG00000132361	CLUH	-0.218577	7.41237	0.132373	1	10383	9953	8620	8599
ENSG00000249259	AC027613.1	0.453398	-0.635645	0.132471	1	25	32	40	37
ENSG00000274949	AL109804.1	-0.439908	-0.648829	0.132471	1	40	37	34	22
ENSG00000062822	POLD1	-0.219588	6.49052	0.132478	1	5518	5216	4779	4322
ENSG00000273295	AP000350.6	0.750409	-1.97806	0.132493	1	6	12	15	15
ENSG00000282418	AC092811.1	-0.709147	-1.97601	0.132493	1	19	11	8	10
ENSG00000160447	PKN3	-0.222249	5.3788	0.132502	1	2531	2439	2192	2012
ENSG00000185085	INTS5	-0.222851	5.21577	0.132543	1	2315	2122	1896	1853
ENSG00000138798	EGF	0.26988	1.836	0.132624	1	174	182	216	207
ENSG00000160360	GPSM1	-0.222688	5.2385	0.132634	1	2312	2197	1969	1843
ENSG00000172771	EFCAB12	0.295739	1.18938	0.132651	1	112	112	159	113
ENSG00000076928	ARHGEF1	-0.224268	4.8636	0.13269	1	1782	1696	1516	1421
ENSG00000144619	CNTN4	0.343641	0.456767	0.13277	1	60	71	89	75
ENSG00000270726	AJ271736.1	-0.342652	0.456054	0.13277	1	79	87	68	61
ENSG00000165684	SNAPC4	-0.221353	5.61498	0.132809	1	2934	2921	2541	2410
ENSG00000132958	TPTE2	0.425266	-0.535569	0.132943	1	26	36	38	44
ENSG00000244694	PTCHD4	0.363691	0.210188	0.132975	1	45	64	66	72
ENSG00000142546	NOSIP	-0.22269	5.13041	0.133346	1	2127	2057	1846	1692
ENSG00000259664	LINC02254	0.247916	2.62051	0.133732	1	276	346	375	352
ENSG00000266074	BAHCC1	-0.219378	6.16881	0.13386	1	4298	4294	3867	3418
ENSG00000119919	NKX2-3	0.364148	0.145422	0.133963	1	48	56	69	63
ENSG00000214870	AC004540.1	0.253763	2.37802	0.134176	1	233	291	317	298
ENSG00000267522	LINC01864	0.5528	-1.1269	0.134402	1	14	24	27	28
ENSG00000111728	ST8SIA1	0.262558	2.0862	0.134514	1	187	239	259	244
ENSG00000237971	AL445523.1	-0.405348	-0.154281	0.134896	1	57	52	37	44
ENSG00000123576	ESX1	0.391657	-0.151927	0.134896	1	34	49	44	63
ENSG00000230873	STMND1	0.34346	0.34742	0.13502	1	56	65	68	83
ENSG00000269335	IKBKG	-0.226614	4.24688	0.135072	1	1123	1147	995	918
ENSG00000266714	MYO15B	-0.255775	2.29651	0.135128	1	285	305	271	217
ENSG00000168758	SEMA4C	-0.225295	4.42209	0.135292	1	1306	1255	1103	1057
ENSG00000230392	AC004835.1	0.337248	0.526668	0.135308	1	64	74	93	79
ENSG00000280426	AC084876.2	0.470739	-0.748411	0.135479	1	24	28	31	40
ENSG00000287782	AL359632.1	-0.466601	-0.734992	0.135479	1	28	45	30	22
ENSG00000158716	DUSP23	0.805467	-2.17021	0.135744	1	4	11	12	14
ENSG00000239474	KLHL41	0.805138	-2.16793	0.135744	1	7	8	11	15
ENSG00000276064	AL365222.1	0.802561	-2.17054	0.135744	1	9	6	15	11
ENSG00000142102	PGGHG	-0.235487	3.3327	0.135746	1	619	586	511	498
ENSG00000006118	TMEM132A	-0.222152	4.92755	0.13584	1	1871	1762	1590	1483
ENSG00000254852	NPIPA2	-0.332635	0.582715	0.135878	1	94	87	82	60
ENSG00000286596	AC098595.1	-0.327174	0.585902	0.135878	1	89	92	68	74
ENSG00000235385	LINC02154	0.374895	0.0108177	0.135878	1	41	53	57	63
ENSG00000021488	SLC7A9	-0.422933	-0.327839	0.13599	1	33	64	31	40
ENSG00000248479	AC104137.1	0.571959	-1.26292	0.136101	1	17	17	29	21
ENSG00000171433	GLOD5	0.685971	-1.76171	0.136104	1	8	14	16	19
ENSG00000248869	LINC02511	0.683975	-1.76324	0.136104	1	10	12	19	16
ENSG00000229291	LINC02768	0.683274	-1.76523	0.136104	1	9	13	21	14
ENSG00000249148	AC006445.1	-0.646551	-1.76646	0.136104	1	20	15	16	6
ENSG00000258130	AC106782.1	-0.643987	-1.76413	0.136104	1	18	17	12	10
ENSG00000239498	AC019211.1	-0.643223	-1.76537	0.136104	1	15	20	12	10
ENSG00000260886	TAT-AS1	-0.643218	-1.76376	0.136104	1	17	18	11	11
ENSG00000111913	RIPOR2	0.263085	2.02897	0.136174	1	192	217	276	209
ENSG00000281490	CICP14	-0.228268	3.9544	0.136244	1	909	945	821	740
ENSG00000255760	LINC02422	0.423647	-0.41166	0.136295	1	29	39	49	41
ENSG00000169418	NPR1	-0.453101	-0.520141	0.136367	1	33	52	28	33
ENSG00000231982	AC112907.2	-0.326219	0.6394	0.136369	1	97	91	81	67
ENSG00000181649	PHLDA2	-0.377278	-0.0610212	0.136781	1	51	65	49	39
ENSG00000179088	C12orf42	0.326411	0.692368	0.136792	1	69	87	107	86
ENSG00000180712	LINC02363	0.522761	-0.976833	0.136926	1	21	22	31	30
ENSG00000280311	AC131212.4	-0.505207	-0.970458	0.136926	1	24	38	26	17
ENSG00000232946	RPL35AP20	-0.482583	-0.97607	0.136926	1	37	24	21	22
ENSG00000178429	RPS3AP5	-0.842635	-2.39792	0.137039	1	10	12	10	2
ENSG00000142676	RPL11	0.216028	7.28444	0.137118	1	7863	8159	9285	9044
ENSG00000094914	AAAS	-0.21832	5.80617	0.137255	1	3342	3337	2925	2736
ENSG00000203930	LINC00632	0.216791	6.55528	0.137318	1	4602	5065	5812	5262
ENSG00000187323	DCC	0.635388	-1.57594	0.137387	1	15	11	23	17
ENSG00000112787	FBRSL1	-0.216728	6.57505	0.137389	1	5715	5662	4983	4671
ENSG00000137869	CYP19A1	0.243137	2.74486	0.137577	1	318	361	415	377
ENSG00000228055	FAM245A	0.284444	1.38479	0.137622	1	127	131	164	146
ENSG00000142733	MAP3K6	-0.231895	3.52914	0.137835	1	678	703	582	576
ENSG00000196700	ZNF512B	-0.216956	6.11813	0.138433	1	4188	4099	3620	3411
ENSG00000137270	GCM1	0.5004	-0.842348	0.138506	1	21	27	34	33
ENSG00000064932	SBNO2	-0.21909	5.3144	0.13853	1	2418	2330	2071	1952
ENSG00000033011	ALG1	-0.222183	4.57011	0.139007	1	1433	1403	1271	1129
ENSG00000286833	AC097532.3	0.479441	-0.720401	0.139398	1	25	28	41	32
ENSG00000200815	RNU6-1091P	-0.46112	-0.712113	0.139398	1	36	38	32	21
ENSG00000227449	FGF7P6	0.26206	1.95869	0.139616	1	166	224	252	209
ENSG00000130734	ATG4D	-0.223802	4.26142	0.139631	1	1208	1080	1015	920
ENSG00000142512	SIGLEC10	-0.434378	-0.506643	0.139787	1	52	33	30	32
ENSG00000118894	EEF2KMT	-0.226723	3.89508	0.139983	1	901	876	763	734
ENSG00000108784	NAGLU	-0.318569	0.712607	0.140102	1	118	79	80	76
ENSG00000004777	ARHGAP33	-0.26086	2.00583	0.140146	1	264	217	198	198
ENSG00000102195	GPR50	0.253482	2.22607	0.140163	1	251	219	303	251
ENSG00000214456	PLIN5	-0.398838	-0.127042	0.140349	1	60	51	43	40
ENSG00000184162	NR2C2AP	-0.235563	3.13315	0.140353	1	538	511	472	408
ENSG00000051523	CYBA	-0.218251	5.27359	0.14049	1	2326	2289	1893	2010
ENSG00000170638	TRABD	-0.217273	5.53784	0.140549	1	2816	2725	2370	2327
ENSG00000120549	KIAA1217	0.219686	4.8929	0.140615	1	1432	1617	1906	1598
ENSG00000125851	PCSK2	0.356295	0.182161	0.140772	1	52	55	67	68
ENSG00000179950	PUF60	-0.214327	6.83345	0.141146	1	6973	6620	5904	5650
ENSG00000187135	VSTM2B	0.395914	-0.201568	0.141252	1	40	40	59	45
ENSG00000284678	LINC02811	0.716982	-1.93088	0.1415	1	9	10	21	10
ENSG00000278655	AP000346.4	-0.678446	-1.93072	0.1415	1	12	19	11	8
ENSG00000259002	AL445363.1	-0.67844	-1.92732	0.1415	1	16	15	9	10
ENSG00000281566	AL157778.1	-0.495545	-0.944018	0.141506	1	27	36	26	18
ENSG00000277423	AC069234.5	0.559547	-1.2334	0.141607	1	14	21	30	21
ENSG00000149090	PAMR1	0.275746	1.52801	0.141626	1	150	136	184	158
ENSG00000182327	GLTPD2	-0.357627	0.254876	0.141691	1	87	57	59	52
ENSG00000213131	YWHAZP4	0.316888	0.715904	0.141758	1	73	86	96	99
ENSG00000254833	AP001893.3	-0.313216	0.718867	0.141758	1	101	97	78	79
ENSG00000160179	ABCG1	0.2376	2.94624	0.141871	1	390	392	468	441
ENSG00000167775	CD320	-0.215936	5.73804	0.141982	1	3204	3161	2705	2693
ENSG00000248015	AC005329.1	-0.399417	-0.290315	0.142055	1	43	56	44	30
ENSG00000188487	INSC	0.242804	2.63978	0.142079	1	299	332	386	350
ENSG00000099899	TRMT2A	-0.216838	5.383	0.142238	1	2624	2348	2112	2106
ENSG00000099904	ZDHHC8	-0.216143	5.58367	0.142405	1	2951	2765	2397	2450
ENSG00000054967	RELT	-0.2184	4.94513	0.142446	1	1800	1877	1637	1480
ENSG00000174384	PMS2P6	0.292903	1.19633	0.142474	1	118	107	141	131
ENSG00000103888	CEMIP	0.242154	2.68543	0.142692	1	295	357	388	371
ENSG00000282840	AC004554.1	-0.428684	-0.383748	0.142722	1	47	46	32	36
ENSG00000255367	AC127526.2	0.246722	2.44678	0.14284	1	255	296	351	294
ENSG00000103152	MPG	-0.229769	3.43777	0.142939	1	667	627	568	521
ENSG00000183798	EMILIN3	-0.224244	3.9786	0.143001	1	971	910	811	777
ENSG00000205090	TMEM240	-0.38078	-0.108838	0.143074	1	61	51	52	33
ENSG00000065057	NTHL1	-0.220179	4.53466	0.143101	1	1402	1363	1208	1133
ENSG00000198517	MAFK	-0.222209	4.22617	0.143121	1	1092	1143	985	904
ENSG00000154227	CERS3	0.431332	-0.698968	0.14331	1	15	40	35	38
ENSG00000248485	PCP4L1	0.584397	-1.3785	0.143315	1	14	17	28	18
ENSG00000196754	S100A2	-0.545258	-1.37536	0.143315	1	25	21	15	16
ENSG00000163081	CCDC140	-0.543061	-1.37721	0.143315	1	18	28	14	17
ENSG00000129675	ARHGEF6	0.218783	4.77248	0.143315	1	1400	1402	1671	1545
ENSG00000073169	SELENOO	-0.215356	5.65072	0.143417	1	2942	3051	2669	2422
ENSG00000160323	ADAMTS13	-0.219878	4.53911	0.143496	1	1391	1383	1246	1105
ENSG00000167703	SLC43A2	-0.222908	4.10897	0.143503	1	1024	1036	896	844
ENSG00000163075	CFAP221	0.25273	2.20435	0.143842	1	214	250	272	272
ENSG00000165566	AMER2	-0.620506	-1.71542	0.143888	1	24	12	9	14
ENSG00000174792	ODAPH	-0.618725	-1.71668	0.143888	1	19	17	8	15
ENSG00000175147	TMEM51-AS1	0.304917	1.00724	0.143924	1	104	92	125	114
ENSG00000105519	CAPS	-0.402465	-0.192283	0.14412	1	56	50	39	40
ENSG00000114841	DNAH1	-0.221399	4.25468	0.144221	1	1164	1113	987	939
ENSG00000231185	SPRY4-AS1	0.616241	-1.53724	0.144234	1	17	10	24	17
ENSG00000101194	SLC17A9	-0.581234	-1.54062	0.144234	1	24	17	19	8
ENSG00000272384	AC016405.3	-0.577487	-1.54038	0.144234	1	17	24	15	12
ENSG00000275464	FP565260.1	-0.214366	5.8526	0.144294	1	3611	3271	2987	2865
ENSG00000105251	SHD	0.530574	-1.07085	0.144403	1	15	25	28	29
ENSG00000172794	RAB37	0.504764	-1.08121	0.144403	1	21	19	25	31
ENSG00000069011	PITX1	-0.217296	4.94373	0.144444	1	1945	1721	1607	1506
ENSG00000126218	F10	-0.342312	0.333629	0.144552	1	73	79	57	61
ENSG00000163576	EFHB	0.370969	-0.0195524	0.144564	1	42	50	50	67
ENSG00000177283	FZD8	-0.226844	3.61753	0.144772	1	774	690	611	622
ENSG00000247624	CPEB2-DT	0.317354	0.735382	0.145069	1	84	77	104	94
ENSG00000198840	MT-ND3	0.212514	6.53195	0.145326	1	2244	7380	7764	3273
ENSG00000238227	TMEM250	-0.213808	5.81986	0.145507	1	3487	3241	2910	2811
ENSG00000167280	ENGASE	-0.215889	5.10306	0.145846	1	2140	1954	1785	1693
ENSG00000149256	TENM4	0.212108	6.5356	0.146057	1	4539	5014	5664	5239
ENSG00000230054	TEX53	0.504401	-0.926814	0.146072	1	20	25	32	31
ENSG00000258733	LINC02328	0.50299	-0.926177	0.146072	1	24	21	33	30
ENSG00000228252	COL6A4P2	0.50242	-0.928845	0.146072	1	21	24	36	27
ENSG00000261693	AC134682.1	-0.463045	-0.929957	0.146072	1	29	34	25	20
ENSG00000258465	AL139011.2	-0.242529	2.47614	0.146178	1	318	348	293	262
ENSG00000277463	AC080038.2	-0.725314	-2.11376	0.146261	1	13	14	8	8
ENSG00000174669	SLC29A2	-0.218407	4.54027	0.146279	1	1364	1412	1231	1122
ENSG00000188227	ZNF793	0.288915	1.09978	0.146569	1	94	117	133	121
ENSG00000153347	FAM81B	0.315179	0.687631	0.146606	1	69	87	93	98
ENSG00000272853	SUV39H2-DT	-0.300579	0.935557	0.146836	1	115	115	93	91
ENSG00000215548	FRG1JP	0.464166	-0.806233	0.146933	1	22	28	32	36
ENSG00000260037	AC104938.1	-0.268706	1.52082	0.146953	1	173	171	156	126
ENSG00000287725	AP003071.5	0.385866	-0.175345	0.146986	1	38	44	67	39
ENSG00000090339	ICAM1	0.546727	-1.20314	0.147086	1	15	21	31	21
ENSG00000101349	PAK5	0.254465	2.09708	0.147135	1	208	222	269	237
ENSG00000007384	RHBDF1	-0.2311	3.06711	0.147292	1	523	477	439	402
ENSG00000286172	RNVU1-8	-0.289249	1.25646	0.147317	1	150	137	104	127
ENSG00000157870	PRXL2B	-0.2311	3.13071	0.147585	1	508	539	501	381
ENSG00000164304	CAGE1	-0.283768	1.18403	0.147629	1	127	146	117	104
ENSG00000130305	NSUN5	-0.215714	4.91761	0.14766	1	1844	1757	1580	1479
ENSG00000218537	MIF-AS1	-0.236919	2.78552	0.147663	1	417	407	364	326
ENSG00000176884	GRIN1	-0.267438	1.64546	0.148098	1	191	184	154	153
ENSG00000229390	MICD	-0.405944	-0.26131	0.148108	1	49	52	35	40
ENSG00000258334	AC125611.4	0.398687	-0.267178	0.148108	1	46	30	52	47
ENSG00000210195	MT-TT	0.394491	-0.255368	0.148108	1	38	39	57	43
ENSG00000100228	RAB36	-0.222933	3.80119	0.148138	1	839	824	738	668
ENSG00000144567	RETREG2	-0.213402	5.44873	0.148202	1	2656	2546	2301	2126
ENSG00000123136	DDX39A	-0.210894	6.57362	0.148314	1	5874	5463	4838	4816
ENSG00000287710	AC067852.5	-0.305504	0.749549	0.14838	1	99	103	81	80
ENSG00000106003	LFNG	-0.310272	0.799984	0.148409	1	83	127	70	96
ENSG00000179627	ZBTB42	-0.254599	1.95236	0.148747	1	270	192	203	180
ENSG00000184281	TSSC4	-0.217136	4.51467	0.149007	1	1386	1338	1174	1136
ENSG00000280057	AL022069.2	0.389741	-0.352758	0.149132	1	27	45	50	43
ENSG00000187979	FAM230D	0.516051	-1.04364	0.149374	1	24	17	33	25
ENSG00000233762	RPS15P4	-0.479076	-1.04484	0.149374	1	32	26	23	18
ENSG00000267440	LINC02594	0.570396	-1.3437	0.149384	1	15	17	27	20
ENSG00000084636	COL16A1	-0.531524	-1.34265	0.149384	1	26	21	17	15
ENSG00000164197	RNF180	0.251869	2.08685	0.149593	1	214	213	252	249
ENSG00000248545	AC105290.1	0.831263	-2.32506	0.149606	1	7	6	12	11
ENSG00000270302	AC080078.1	0.83047	-2.32549	0.149606	1	8	5	13	10
ENSG00000237636	ANKRD26P3	-0.791876	-2.32957	0.149606	1	10	13	9	4
ENSG00000135773	CAPN9	-0.790001	-2.32541	0.149606	1	11	12	5	8
ENSG00000277199	LINC01632	0.30158	0.990301	0.149681	1	108	86	144	93
ENSG00000267114	AC011481.1	-0.297553	0.989953	0.149681	1	118	121	108	84
ENSG00000145700	ANKRD31	0.229204	3.14979	0.149739	1	420	485	528	516
ENSG00000257869	AL139023.1	0.219962	4.03377	0.149785	1	834	843	955	968
ENSG00000082684	SEMA5B	0.248745	2.17027	0.150049	1	207	247	288	244
ENSG00000080603	SRCAP	-0.218405	4.23562	0.150077	1	1096	1151	977	926
ENSG00000005108	THSD7A	0.243377	2.45995	0.150115	1	248	309	334	315
ENSG00000091592	NLRP1	0.286833	1.19522	0.150186	1	99	127	151	121
ENSG00000125457	MIF4GD	-0.219759	4.04091	0.150313	1	1021	940	834	826
ENSG00000177106	EPS8L2	0.692499	-1.87806	0.150405	1	8	12	16	16
ENSG00000100170	SLC5A1	0.691296	-1.88093	0.150405	1	7	13	19	13
ENSG00000170091	NSG2	-0.651977	-1.88399	0.150405	1	12	20	14	6
ENSG00000259434	AC068875.1	-0.650934	-1.87902	0.150405	1	16	16	10	10
ENSG00000162062	TEDC2	-0.217111	4.39268	0.15047	1	1292	1210	1073	1049
ENSG00000127054	INTS11	-0.210549	6.08821	0.15057	1	4121	3978	3567	3337
ENSG00000198223	CSF2RA	0.427437	-0.554966	0.150697	1	33	28	42	39
ENSG00000092531	SNAP23	0.353583	0.0877305	0.150724	1	53	47	62	64
ENSG00000277702	AC239859.5	-0.402158	-0.244032	0.151128	1	56	46	35	41
ENSG00000139890	REM2	-0.309057	0.862643	0.15153	1	108	111	84	90
ENSG00000175602	CCDC85B	-0.219041	4.04311	0.151582	1	1036	927	836	827
ENSG00000250488	LINC02233	0.604333	-1.69321	0.1516	1	9	15	12	24
ENSG00000187066	TMEM262	-0.59964	-1.67594	0.1516	1	22	15	12	12
ENSG00000162068	NTN3	-0.286563	1.16404	0.151699	1	133	136	103	114
ENSG00000148334	PTGES2	-0.210803	5.6722	0.151921	1	3128	2940	2712	2464
ENSG00000124140	SLC12A5	-0.286078	1.126	0.151927	1	131	131	114	98
ENSG00000270127	AC027020.2	0.27885	1.31294	0.151943	1	113	133	151	143
ENSG00000069998	HDHD5	-0.208769	6.73902	0.15195	1	6563	6144	5673	5181
ENSG00000114554	PLXNA1	-0.208309	7.01573	0.15224	1	7907	7487	6729	6412
ENSG00000182870	GALNT9	0.35579	0.0137738	0.15233	1	43	52	67	53
ENSG00000142327	RNPEPL1	-0.215726	4.44631	0.152379	1	1336	1260	1133	1072
ENSG00000116455	WDR77	-0.208956	6.42657	0.152485	1	5175	5062	4526	4210
ENSG00000168056	LTBP3	-0.217283	4.20256	0.152486	1	1126	1067	962	899
ENSG00000196497	IPO4	-0.499099	-1.17371	0.152537	1	31	22	25	12
ENSG00000170745	KCNS3	0.258859	1.77233	0.152661	1	163	179	203	200
ENSG00000172354	GNB2	-0.208921	6.35578	0.152763	1	5035	4707	4328	3991
ENSG00000184144	CNTN2	-0.242705	2.43771	0.153003	1	296	353	296	245
ENSG00000159753	CARMIL2	-0.242588	2.35221	0.153084	1	315	295	270	239
ENSG00000261668	AC093591.2	-0.300748	0.872299	0.153093	1	109	111	90	86
ENSG00000070404	FSTL3	-0.231929	2.87079	0.153288	1	444	429	393	341
ENSG00000136830	NIBAN2	-0.208775	6.17936	0.153666	1	4284	4343	3890	3476
ENSG00000185070	FLRT2	0.279254	1.2483	0.153729	1	109	126	145	136
ENSG00000244165	P2RY11	-0.350861	0.175049	0.15386	1	68	68	51	54
ENSG00000250166	AC053513.1	0.344874	0.17334	0.15386	1	46	61	72	62
ENSG00000198858	R3HDM4	-0.212069	4.99855	0.153996	1	1890	1917	1671	1569
ENSG00000185800	DMWD	-0.214238	4.53662	0.154153	1	1414	1349	1221	1129
ENSG00000288583	AL162231.5	0.261456	1.64161	0.154272	1	140	172	184	184
ENSG00000182916	TCEAL7	0.509712	-1.01749	0.154321	1	16	26	30	29
ENSG00000129437	KLK14	0.508777	-1.01746	0.154321	1	18	24	31	28
ENSG00000266306	AC061975.5	0.508476	-1.01591	0.154321	1	21	21	30	29
ENSG00000145642	SHISAL2B	0.27283	1.3232	0.154339	1	123	125	143	152
ENSG00000196411	EPHB4	-0.208318	6.19246	0.154551	1	4402	4299	3827	3600
ENSG00000182165	TP53TG1	0.245052	2.30387	0.154579	1	256	242	297	285
ENSG00000227473	TSSK5P	-0.236042	2.61744	0.154744	1	363	370	325	289
ENSG00000105261	OVOL3	-0.345465	0.315804	0.154746	1	75	75	48	68
ENSG00000235284	SNORD62A	-0.451266	-0.633705	0.154984	1	34	44	21	35
ENSG00000251611	FAM160A1-DT	-0.330857	0.383324	0.155013	1	76	81	64	59
ENSG00000180287	PLD5	0.241035	2.39558	0.155057	1	240	293	334	287
ENSG00000256538	AC046130.2	0.48601	-0.877863	0.155151	1	23	24	34	31
ENSG00000073464	CLCN4	0.485472	-0.876094	0.155151	1	27	20	33	32
ENSG00000272482	AC254633.1	0.465129	-0.885629	0.155151	1	27	20	28	36
ENSG00000272205	AL451050.2	-0.444596	-0.877484	0.155151	1	34	31	22	25
ENSG00000158805	ZNF276	-0.209945	5.40735	0.155165	1	2534	2517	2235	2072
ENSG00000149922	TBX6	-0.306389	0.67833	0.155236	1	98	94	77	76
ENSG00000287548	AC021269.3	0.555548	-1.31275	0.155412	1	15	18	30	18
ENSG00000106541	AGR2	-0.406931	-0.319059	0.155518	1	44	53	36	36
ENSG00000130726	TRIM28	-0.205469	8.82956	0.155694	1	27607	26483	24141	22152
ENSG00000146411	SLC2A12	0.213828	4.44601	0.155977	1	1067	1173	1332	1228
ENSG00000166165	CKB	-0.205299	8.79517	0.156062	1	27545	25243	23055	22111
ENSG00000215612	HMX1	-0.216503	4.06149	0.156159	1	990	999	861	826
ENSG00000089820	ARHGAP4	-0.24255	2.29215	0.156213	1	276	310	272	217
ENSG00000140365	COMMD4	-0.207817	6.00351	0.156316	1	3863	3768	3317	3196
ENSG00000111669	TPI1	-0.205122	8.887	0.156361	1	29118	27146	24829	23328
ENSG00000251359	WWC2-AS2	0.731535	-2.05689	0.156616	1	9	8	15	13
ENSG00000159871	LYPD5	-0.693629	-2.06011	0.156616	1	16	12	12	5
ENSG00000233922	LINC01694	-0.690742	-2.06331	0.156616	1	7	21	11	6
ENSG00000226549	SCDP1	-0.68785	-2.05947	0.156616	1	6	22	6	11
ENSG00000162144	CYB561A3	-0.21975	3.64651	0.156642	1	779	712	676	589
ENSG00000169962	TAS1R3	-0.333857	0.33151	0.156917	1	85	66	54	64
ENSG00000228526	MIR34AHG	0.208796	5.50161	0.156942	1	2295	2371	2860	2464
ENSG00000113083	LOX	-0.24734	2.1185	0.15706	1	258	261	203	227
ENSG00000236115	AL136097.2	0.331339	0.397133	0.157101	1	58	68	73	83
ENSG00000117595	IRF6	0.382773	-0.208736	0.157152	1	39	41	57	46
ENSG00000171533	MAP6	0.317846	0.576608	0.157196	1	68	76	93	84
ENSG00000273374	AC069222.1	0.32157	0.51925	0.157227	1	66	72	87	83
ENSG00000167657	DAPK3	-0.208606	5.46641	0.157442	1	2639	2621	2338	2152
ENSG00000232434	AJM1	-0.255064	1.89307	0.157474	1	236	208	187	180
ENSG00000248727	LINC01948	0.350841	0.0411526	0.157492	1	45	52	64	58
ENSG00000251680	AC008591.1	0.215548	4.08883	0.157522	1	829	918	1071	930
ENSG00000127554	GFER	-0.271907	1.44081	0.157899	1	171	154	125	140
ENSG00000143318	CASQ1	0.416886	-0.514023	0.15793	1	38	25	39	44
ENSG00000242190	AC017015.2	0.524708	-1.13965	0.157955	1	20	18	27	27
ENSG00000235749	AL390860.1	-0.508613	-1.13328	0.157955	1	16	39	22	16
ENSG00000266524	GDF10	-0.484706	-1.14152	0.157955	1	30	24	20	18
ENSG00000086717	PPEF1	-0.294551	0.843553	0.158048	1	114	101	92	81
ENSG00000168955	TM4SF20	-0.34251	0.124864	0.158119	1	67	64	59	43
ENSG00000130827	PLXNA3	-0.210245	4.93801	0.158162	1	1863	1783	1552	1553
ENSG00000133710	SPINK5	0.26499	1.50819	0.158196	1	126	158	193	144
ENSG00000130822	PNCK	-0.286392	1.02869	0.158329	1	111	134	107	91
ENSG00000275793	RIMBP3	-0.250851	1.89755	0.158332	1	232	213	192	177
ENSG00000122490	SLC66A2	-0.209083	5.18821	0.158371	1	2185	2152	1911	1789
ENSG00000168421	RHOH	0.361779	-0.119118	0.158407	1	42	44	56	53
ENSG00000280116	AC231657.2	0.389256	-0.294559	0.158702	1	36	39	54	43
ENSG00000196976	LAGE3	-0.20964	4.98524	0.1588	1	1946	1820	1670	1544
ENSG00000129646	QRICH2	-0.211435	4.62022	0.158829	1	1362	1569	1307	1187
ENSG00000253322	AC104051.1	0.669417	-1.82898	0.159196	1	6	15	13	20
ENSG00000130222	GADD45G	-0.627107	-1.83142	0.159196	1	20	13	12	9
ENSG00000198797	BRINP2	0.61943	-1.63367	0.159232	1	14	11	19	19
ENSG00000226243	RPL37AP1	-0.576123	-1.63154	0.159232	1	20	18	7	18
ENSG00000235140	AC026391.1	0.363974	-0.024523	0.159359	1	48	44	66	51
ENSG00000266288	AP005671.1	0.363564	-0.0241207	0.159359	1	50	42	66	51
ENSG00000159692	CTBP1	-0.205139	6.61377	0.159539	1	5901	5740	5227	4739
ENSG00000127084	FGD3	0.274619	1.31281	0.15955	1	129	117	160	134
ENSG00000116337	AMPD2	-0.207014	5.62089	0.159768	1	2958	2893	2566	2432
ENSG00000225548	LINC01980	0.211435	4.5164	0.159931	1	1130	1224	1423	1265
ENSG00000164050	PLXNB1	-0.219736	3.49816	0.159936	1	698	647	595	545
ENSG00000180447	GAS1	-0.208433	5.16594	0.159991	1	2210	2057	1772	1864
ENSG00000187796	CARD9	-0.263745	1.60695	0.160083	1	178	187	163	137
ENSG00000257878	AC007298.2	0.377402	-0.195054	0.160155	1	40	41	61	43
ENSG00000263563	UBBP4	-0.370939	-0.198532	0.160155	1	41	64	47	33
ENSG00000063245	EPN1	-0.205536	6.19335	0.160167	1	4341	4360	3763	3671
ENSG00000274629	AC073052.1	0.396111	-0.387904	0.160176	1	30	40	54	37
ENSG00000166349	RAG1	0.295941	0.75435	0.16024	1	72	93	115	85
ENSG00000074527	NTN4	0.228533	2.86033	0.160575	1	346	394	457	398
ENSG00000174851	YIF1A	-0.208539	5.04841	0.160597	1	2038	1895	1686	1669
ENSG00000198055	GRK6	-0.205579	6.03569	0.160679	1	3939	3859	3414	3253
ENSG00000284620	AF228730.5	0.250185	1.8062	0.160865	1	149	203	213	199
ENSG00000083838	ZNF446	-0.228429	2.91197	0.160872	1	466	431	400	356
ENSG00000233654	AC108047.1	0.26636	1.55037	0.160981	1	136	156	178	168
ENSG00000242317	AC121764.1	0.258637	1.61255	0.161108	1	142	164	193	168
ENSG00000215067	ALOX12-AS1	0.335353	0.284053	0.161143	1	67	49	89	56
ENSG00000233016	SNHG7	-0.207504	5.23196	0.161169	1	2358	2106	1968	1848
ENSG00000162413	KLHL21	-0.205187	6.09703	0.161172	1	4109	4027	3673	3293
ENSG00000143107	FNDC7	-0.332139	0.414857	0.161271	1	67	94	70	56
ENSG00000227220	AL133346.1	0.226571	2.91377	0.161331	1	375	393	462	424
ENSG00000258763	AC122685.1	0.545262	-1.27611	0.161396	1	16	18	24	25
ENSG00000178055	PRSS42P	0.541596	-1.28146	0.161396	1	16	18	32	17
ENSG00000271553	AC018638.7	-0.504253	-1.27675	0.161396	1	28	21	17	17
ENSG00000141979	AC008764.1	-0.226357	2.86445	0.161522	1	427	441	372	359
ENSG00000152932	RAB3C	0.224259	3.13313	0.161911	1	423	473	531	500
ENSG00000162894	FCMR	0.787797	-2.26304	0.161913	1	4	10	13	11
ENSG00000287469	AC044798.3	0.787747	-2.26118	0.161913	1	6	8	12	12
ENSG00000241556	AC018475.1	0.786958	-2.26161	0.161913	1	7	7	13	11
ENSG00000286691	AL590009.1	-0.746698	-2.26238	0.161913	1	12	12	7	7
ENSG00000227083	L29074.1	-0.745365	-2.25919	0.161913	1	13	11	4	10
ENSG00000124006	OBSL1	-0.205254	5.86766	0.162062	1	3517	3422	3075	2862
ENSG00000273226	AL391834.2	0.278729	1.21065	0.162156	1	105	124	148	126
ENSG00000204789	ZNF204P	0.214317	3.92973	0.162569	1	814	748	920	868
ENSG00000178038	ALS2CL	-0.251682	1.75995	0.1627	1	218	186	175	160
ENSG00000260469	INSYN1-AS1	0.439	-0.595498	0.162706	1	30	29	43	36
ENSG00000169683	LRRC45	-0.211238	4.29575	0.162888	1	1202	1133	1044	947
ENSG00000265917	MIR3685	0.362814	-0.183531	0.163151	1	42	40	52	52
ENSG00000143257	NR1I3	-0.259297	1.61918	0.163157	1	167	201	162	141
ENSG00000157766	ACAN	0.298678	0.817972	0.163254	1	89	83	115	94
ENSG00000258457	AL132780.2	0.326411	0.36264	0.163415	1	65	58	73	79
ENSG00000137393	RNF144B	0.216396	3.63948	0.163435	1	581	698	773	691
ENSG00000052749	RRP12	-0.202797	6.82929	0.163781	1	6803	6706	6122	5464
ENSG00000146063	TRIM41	-0.20474	5.73145	0.163804	1	3209	3103	2774	2627
ENSG00000113749	HRH2	-0.269874	1.36313	0.163911	1	154	154	134	118
ENSG00000148677	ANKRD1	0.299674	0.716726	0.164009	1	79	81	95	99
ENSG00000273819	ENPP7P7	0.252215	1.79366	0.164083	1	170	178	219	190
ENSG00000181218	H2AW	-0.202446	7.04339	0.164133	1	7884	7785	6322	7061
ENSG00000177191	B3GNT8	-0.45541	-0.839961	0.164151	1	33	34	18	30
ENSG00000156482	RPL30	0.202525	6.91201	0.164155	1	6201	6233	7028	7060
ENSG00000049656	CLPTM1L	-0.202523	6.89732	0.164196	1	7135	7025	6381	5763
ENSG00000185585	OLFML2A	0.245671	1.96755	0.164228	1	193	201	247	214
ENSG00000161013	MGAT4B	-0.203478	6.21662	0.164273	1	4546	4285	3858	3705
ENSG00000249375	CASC11	0.567377	-1.43029	0.164445	1	14	16	27	17
ENSG00000279212	AL390961.3	-0.528424	-1.42932	0.164445	1	21	23	16	14
ENSG00000108684	ASIC2	-0.527443	-1.4308	0.164445	1	17	27	16	14
ENSG00000242372	EIF6	-0.206533	5.02909	0.164764	1	1966	1914	1708	1608
ENSG00000197150	ABCB8	-0.205328	5.35128	0.164792	1	2413	2439	2183	1969
ENSG00000124743	KLHL31	0.307967	0.55457	0.164976	1	73	69	78	95
ENSG00000270299	AL121758.1	-0.350361	0.0791391	0.165206	1	60	67	46	52
ENSG00000274523	RCC1L	-0.203009	6.15469	0.165376	1	4228	4236	3972	3295
ENSG00000287407	AL596442.3	-0.287431	0.928264	0.165565	1	110	118	93	91
ENSG00000207751	AP000553.1	-0.236183	2.2919	0.165753	1	291	293	256	233
ENSG00000063176	SPHK2	-0.215703	3.60954	0.165895	1	759	692	606	625
ENSG00000172046	USP19	-0.202035	6.62532	0.165932	1	6033	5686	5173	4877
ENSG00000128928	IVD	-0.20256	6.26281	0.165992	1	4569	4552	4080	3739
ENSG00000251637	LINC02754	0.292046	0.882848	0.166059	1	80	101	130	89
ENSG00000162981	LRATD1	0.373158	-0.175364	0.166141	1	52	30	56	49
ENSG00000272129	AL359715.3	0.360344	-0.170352	0.166141	1	36	47	53	52
ENSG00000198157	HMGN5	0.214517	3.71772	0.166306	1	704	644	834	712
ENSG00000078487	ZCWPW1	0.247851	1.82747	0.166328	1	171	186	220	198
ENSG00000137573	SULF1	0.204784	5.29385	0.166332	1	1933	2115	2413	2186
ENSG00000133739	LRRCC1	0.217587	3.41934	0.166528	1	552	543	684	574
ENSG00000214655	ZSWIM8	-0.208534	4.44701	0.166543	1	1292	1301	1150	1063
ENSG00000225614	ZNF469	0.308388	0.620473	0.166551	1	74	75	95	87
ENSG00000123427	EEF1AKMT3	0.603027	-1.5935	0.166779	1	10	16	17	22
ENSG00000215817	ZC3H11B	0.602763	-1.59311	0.166779	1	11	15	17	22
ENSG00000212789	ST13P5	-0.561733	-1.59459	0.166779	1	25	14	14	12
ENSG00000273492	APP-DT	0.703869	-1.9999	0.166795	1	7	11	10	19
ENSG00000187994	RINL	0.703545	-1.99772	0.166795	1	10	8	9	20
ENSG00000106633	GCK	0.702547	-1.99941	0.166795	1	10	8	11	18
ENSG00000285300	AC073176.2	0.701101	-2.00368	0.166795	1	8	10	15	14
ENSG00000224141	MIR548XHG	0.697513	-2.00613	0.166795	1	12	6	20	9
ENSG00000259712	AC023906.5	-0.660002	-2.0065	0.166795	1	12	17	10	8
ENSG00000005448	WDR54	-0.208413	4.46119	0.166874	1	1338	1279	1093	1137
ENSG00000233785	AC131011.1	0.393683	-0.364074	0.166904	1	39	32	44	48
ENSG00000271474	AC106881.1	0.386034	-0.353134	0.166904	1	35	37	55	38
ENSG00000260001	TGFBR3L	-0.369754	-0.0767077	0.166919	1	65	49	44	43
ENSG00000259135	AL445363.2	-0.489182	-1.24427	0.167333	1	25	25	14	21
ENSG00000258932	AL390334.1	0.212063	3.87667	0.167561	1	726	783	870	851
ENSG00000180190	TDRP	0.231904	2.4435	0.167569	1	275	277	327	312
ENSG00000187775	DNAH17	-0.2211	3.13341	0.167671	1	519	526	475	410
ENSG00000114125	RNF7	0.338853	0.090048	0.167768	1	45	56	68	58
ENSG00000100053	CRYBB3	-0.246647	2.00625	0.167863	1	237	243	210	189
ENSG00000277692	AL121583.1	0.642635	-1.78367	0.167867	1	12	10	17	17
ENSG00000226425	AL358613.1	0.641224	-1.78768	0.167867	1	10	12	21	13
ENSG00000203334	AP003027.1	-0.601823	-1.78423	0.167867	1	19	15	10	12
ENSG00000205744	DENND1C	0.341605	0.173047	0.16793	1	54	53	77	57
ENSG00000275401	AL391095.3	-0.272955	1.19474	0.16797	1	136	138	127	97
ENSG00000136160	EDNRB	0.240972	2.09748	0.168218	1	215	217	253	250
ENSG00000234828	IQCM	0.210837	3.98085	0.168405	1	735	890	997	857
ENSG00000227610	FRMPD3-AS1	0.460945	-0.809833	0.168618	1	23	27	39	29
ENSG00000168148	H3-4	-0.44722	-0.81599	0.168618	1	35	33	18	31
ENSG00000278291	AL161772.1	0.50357	-1.08085	0.168686	1	24	16	26	30
ENSG00000121577	POPDC2	0.381481	-0.455414	0.168696	1	25	42	44	42
ENSG00000109452	INPP4B	0.207978	4.369	0.16875	1	1040	1087	1286	1138
ENSG00000178531	CTXN1	-0.216876	3.36476	0.169042	1	600	626	526	513
ENSG00000173992	CCS	-0.208407	4.26283	0.169071	1	1129	1153	1034	915
ENSG00000087077	TRIP6	-0.202741	5.53567	0.169099	1	2749	2760	2401	2316
ENSG00000063241	ISOC2	-0.206753	4.47099	0.169533	1	1415	1216	1218	1037
ENSG00000265148	TSPOAP1-AS1	-0.293508	0.690747	0.169775	1	94	99	75	80
ENSG00000151117	TMEM86A	0.252225	1.7617	0.169863	1	176	164	216	184
ENSG00000177990	DPY19L2	0.248201	1.76217	0.169863	1	166	175	221	179
ENSG00000130702	LAMA5	-0.201952	5.6521	0.170029	1	3097	2869	2628	2489
ENSG00000259033	AL356804.1	0.322886	0.32464	0.170133	1	60	60	75	73
ENSG00000006282	SPATA20	-0.21498	3.4759	0.170165	1	666	657	565	558
ENSG00000162614	NEXN	0.206749	4.44246	0.170259	1	1101	1138	1314	1233
ENSG00000258072	AC126177.6	0.41099	-0.562912	0.170369	1	33	28	38	42
ENSG00000155760	FZD7	-0.204754	4.79864	0.170446	1	1620	1687	1500	1331
ENSG00000254986	DPP3	-0.205239	4.71051	0.170523	1	1599	1509	1322	1334
ENSG00000019582	CD74	-0.267167	1.20703	0.170635	1	138	138	139	88
ENSG00000273998	AL049794.1	0.306921	0.581764	0.170766	1	74	71	93	84
ENSG00000037757	MRI1	-0.20201	5.51249	0.170785	1	2701	2719	2363	2280
ENSG00000139266	MARCHF9	-0.208135	4.18589	0.170813	1	1095	1067	956	890
ENSG00000130706	ADRM1	-0.203352	5.09816	0.170814	1	2044	2023	1795	1688
ENSG00000131408	NR1H2	-0.208737	4.09184	0.170985	1	1018	1008	897	832
ENSG00000156463	SH3RF2	0.233294	2.3694	0.171103	1	261	263	325	283
ENSG00000165935	SMCO2	0.282337	0.994834	0.171118	1	101	95	118	117
ENSG00000131187	F12	-0.273564	1.16776	0.171306	1	157	111	113	106
ENSG00000127191	TRAF2	-0.200581	5.97826	0.17135	1	3718	3766	3306	3114
ENSG00000255856	AC069503.1	-0.368737	-0.234778	0.171353	1	51	51	48	30
ENSG00000229739	PDC-AS1	0.211093	3.7749	0.171374	1	664	743	824	780
ENSG00000114923	SLC4A3	-0.246293	1.82356	0.171474	1	218	204	183	168
ENSG00000271824	SMIM32	-0.310495	0.461565	0.171655	1	77	88	66	65
ENSG00000272438	AL645608.6	-0.228719	2.57628	0.171775	1	340	371	312	286
ENSG00000255136	AP001972.3	0.44038	-0.665836	0.171857	1	27	29	39	36
ENSG00000275479	AC087741.2	0.421726	-0.671498	0.171857	1	34	22	33	41
ENSG00000284194	SCO2	-0.41746	-0.657166	0.171857	1	35	41	28	28
ENSG00000138772	ANXA3	0.271109	1.28889	0.17188	1	130	112	144	144
ENSG00000108639	SYNGR2	-0.200444	5.89586	0.172015	1	3654	3408	3087	2974
ENSG00000278376	AP004609.3	0.311637	0.399503	0.172041	1	63	64	67	88
ENSG00000198242	RPL23A	0.198644	7.02132	0.172153	1	6423	7021	7979	7230
ENSG00000141577	CEP131	-0.205322	4.50955	0.172254	1	1381	1323	1231	1085
ENSG00000069943	PIGB	0.214084	3.42894	0.172365	1	495	611	657	606
ENSG00000136048	DRAM1	0.213868	3.41795	0.173002	1	507	590	634	618
ENSG00000287544	AC097518.2	0.518044	-1.21663	0.17322	1	19	17	30	21
ENSG00000260190	AL807752.5	-0.516996	-1.22708	0.17322	1	27	24	12	23
ENSG00000104941	RSPH6A	-0.479056	-1.21436	0.17322	1	28	23	17	19
ENSG00000274356	AL355987.5	-0.307904	0.529271	0.173222	1	87	86	79	59
ENSG00000160469	BRSK1	-0.213413	3.4591	0.173353	1	660	647	579	533
ENSG00000133392	MYH11	-0.256842	1.40497	0.173454	1	156	160	142	119
ENSG00000171502	COL24A1	0.207404	4.09679	0.173476	1	833	929	1021	982
ENSG00000157064	NMNAT2	0.21178	3.60917	0.173511	1	608	645	752	679
ENSG00000101220	C20orf27	-0.199255	6.1379	0.17352	1	4309	4041	3640	3531
ENSG00000196074	SYCP2	0.217008	3.16776	0.173659	1	446	474	562	493
ENSG00000174276	ZNHIT2	-0.220524	2.85875	0.173934	1	451	411	377	353
ENSG00000184068	SREBF2-AS1	0.748285	-2.19726	0.173944	1	9	6	11	14
ENSG00000154589	LY96	-0.706198	-2.19802	0.173944	1	14	11	5	10
ENSG00000277561	GOLGA8IP	0.494346	-1.05735	0.173995	1	17	24	29	28
ENSG00000225675	LINC01771	0.492217	-1.05698	0.173995	1	22	19	31	26
ENSG00000169689	CENPX	-0.200233	5.58246	0.174155	1	2960	2721	2441	2433
ENSG00000231473	RB1-DT	0.317241	0.411013	0.174189	1	58	70	76	81
ENSG00000286538	AC008798.2	0.583166	-1.55915	0.174235	1	9	18	23	17
ENSG00000267733	AP005264.4	0.583115	-1.55764	0.174235	1	11	16	22	18
ENSG00000131165	CHMP1A	-0.198843	6.03933	0.174795	1	3983	3816	3464	3239
ENSG00000187045	TMPRSS6	-0.280569	0.966347	0.174877	1	108	126	105	85
ENSG00000273489	AC008264.2	0.319345	0.273972	0.174965	1	58	58	81	62
ENSG00000259475	AC036108.1	-0.365481	-0.124851	0.175063	1	57	53	37	47
ENSG00000235173	HGH1	-0.202665	4.75775	0.175194	1	1630	1580	1461	1293
ENSG00000253304	TMEM200B	-0.34489	-0.0313669	0.175372	1	67	50	52	39
ENSG00000280107	AL022393.1	0.331589	0.127267	0.175424	1	46	58	67	62
ENSG00000188064	WNT7B	0.347	0.0507101	0.175478	1	40	58	70	53
ENSG00000236993	GAPDHP21	0.344791	0.0528373	0.175478	1	51	47	70	53
ENSG00000172940	SLC22A13	-0.333883	0.0502016	0.175478	1	56	68	55	42
ENSG00000166794	PPIB	-0.199138	5.73513	0.17557	1	3254	3061	2840	2590
ENSG00000119333	DYNC2I2	-0.198366	6.10198	0.175592	1	4208	3934	3553	3444
ENSG00000020129	NCDN	-0.198886	5.83178	0.175646	1	3438	3316	3023	2783
ENSG00000033100	CHPF2	-0.199149	5.71557	0.175712	1	3230	2999	2724	2627
ENSG00000132881	CPLANE2	-0.232897	2.29156	0.175723	1	300	283	265	225
ENSG00000266913	LINC01841	0.3932	-0.421401	0.175809	1	40	28	37	51
ENSG00000272145	NFYC-AS1	-0.219637	2.89279	0.176031	1	471	411	375	372
ENSG00000206503	HLA-A	-0.197673	6.36189	0.176073	1	5109	4636	4348	4040
ENSG00000232624	LINC01517	0.622679	-1.73996	0.17641	1	8	15	16	19
ENSG00000233791	LINC01136	0.621874	-1.73872	0.17641	1	11	12	16	19
ENSG00000254739	AC137894.1	-0.582589	-1.74434	0.17641	1	19	16	16	7
ENSG00000156966	B3GNT7	-0.580803	-1.74401	0.17641	1	16	19	14	9
ENSG00000087245	MMP2	0.235788	2.19421	0.176434	1	233	230	266	271
ENSG00000268798	AC027307.3	-0.253946	1.58485	0.176562	1	180	178	153	143
ENSG00000246528	AC079089.1	0.261002	1.38316	0.176609	1	126	134	156	151
ENSG00000176472	ZNF575	-0.237458	2.01848	0.176677	1	236	247	232	173
ENSG00000157637	SLC38A10	-0.197747	6.1445	0.176735	1	4239	4149	3766	3450
ENSG00000164342	TLR3	0.672815	-1.95321	0.176789	1	7	12	16	14
ENSG00000157551	KCNJ15	0.671227	-1.95229	0.176789	1	11	8	17	13
ENSG00000164556	FAM183BP	-0.632432	-1.95423	0.176789	1	15	15	11	8
ENSG00000130208	APOC1	0.229421	2.35466	0.1768	1	267	252	306	294
ENSG00000124575	H1-3	-0.196809	6.75854	0.17682	1	6637	6193	5513	5518
ENSG00000274026	FAM27E3	-0.21323	3.34164	0.176873	1	591	614	521	503
ENSG00000180353	HCLS1	0.364164	-0.306589	0.176917	1	33	42	42	53
ENSG00000146828	SLC12A9	-0.201019	4.9531	0.176961	1	1843	1832	1649	1505
ENSG00000005206	SPPL2B	-0.204966	4.20697	0.177094	1	1102	1090	979	897
ENSG00000281091	AL117327.1	0.225546	2.53098	0.17722	1	300	288	365	314
ENSG00000262246	CORO7	-0.278156	0.928304	0.177223	1	90	138	98	87
ENSG00000230629	RPS23P8	-0.277929	0.929608	0.177223	1	131	96	99	86
ENSG00000170743	SYT9	0.239652	2.02083	0.177504	1	195	215	246	231
ENSG00000261504	LINC01686	0.541762	-1.3549	0.177602	1	18	14	20	26
ENSG00000234419	CICP13	-0.500553	-1.36228	0.177602	1	21	25	19	13
ENSG00000288675	AP006621.6	-0.500538	-1.35804	0.177602	1	27	19	16	16
ENSG00000234766	LINC01496	0.365011	-0.201344	0.177623	1	39	42	57	46
ENSG00000232021	LEF1-AS1	0.26095	1.38811	0.177823	1	123	138	155	153
ENSG00000256377	AC009509.1	-0.362199	-0.111969	0.17802	1	56	55	40	45
ENSG00000233973	LINC01360	0.348948	-0.108135	0.17802	1	42	45	46	63
ENSG00000267277	AC024575.1	-0.288987	0.883757	0.178036	1	106	115	86	92
ENSG00000108379	WNT3	-0.212959	3.28219	0.178052	1	624	530	522	462
ENSG00000105355	PLIN3	-0.200933	4.85356	0.178076	1	1806	1620	1505	1436
ENSG00000008226	DLEC1	0.338185	-0.0233608	0.178175	1	46	47	61	55
ENSG00000240990	HOXA11-AS	-0.248954	1.68143	0.178475	1	205	177	159	158
ENSG00000025770	NCAPH2	-0.197491	5.86272	0.178535	1	3545	3351	3090	2845
ENSG00000188158	NHS	0.202049	4.58455	0.17855	1	1157	1321	1518	1294
ENSG00000059145	UNKL	-0.198366	5.50866	0.178615	1	2722	2676	2388	2251
ENSG00000229976	AL118523.1	-0.473411	-0.890554	0.178646	1	28	37	20	26
ENSG00000287083	AC108169.1	0.237905	1.95267	0.178682	1	189	202	226	228
ENSG00000100075	SLC25A1	-0.196535	6.27438	0.178948	1	4752	4418	3968	3920
ENSG00000201451	Y_RNA	0.483258	-1.19624	0.179056	1	18	19	21	30
ENSG00000253190	AC084082.1	-0.469477	-1.18772	0.179056	1	27	25	22	15
ENSG00000240710	AL512306.3	0.310628	0.363513	0.179066	1	65	59	86	66
ENSG00000100413	POLR3H	-0.197108	5.85772	0.179486	1	3488	3385	2982	2926
ENSG00000248309	MEF2C-AS1	0.210105	3.49683	0.179583	1	578	581	699	624
ENSG00000280303	ERICD	-0.297733	0.502361	0.17991	1	94	75	81	55
ENSG00000039650	PNKP	-0.202982	4.31496	0.179936	1	1190	1171	1034	988
ENSG00000167900	TK1	-0.196323	6.13098	0.179962	1	4169	4138	3674	3474
ENSG00000288172	AL356419.1	0.410009	-0.632725	0.180016	1	30	28	36	40
ENSG00000167525	PROCA1	-0.225144	2.49066	0.180039	1	320	349	293	271
ENSG00000132635	PCED1A	-0.199673	4.92016	0.180121	1	1835	1754	1623	1462
ENSG00000136274	NACAD	-0.255173	1.39775	0.180247	1	156	158	126	133
ENSG00000184470	TXNRD2	-0.196582	5.90868	0.180299	1	3570	3551	3254	2880
ENSG00000232046	LINC01798	0.226407	2.4575	0.180532	1	297	261	344	301
ENSG00000259916	AL845331.1	0.289398	0.845091	0.180545	1	94	82	128	85
ENSG00000172009	THOP1	-0.195111	6.73558	0.180638	1	6350	6278	5527	5344
ENSG00000117600	PLPPR4	0.242941	1.72067	0.18072	1	149	183	182	204
ENSG00000100034	PPM1F	-0.195174	6.61774	0.180788	1	5865	5772	5255	4775
ENSG00000267383	AC011447.3	0.336163	-0.00925996	0.180971	1	46	48	59	58
ENSG00000188162	OTOG	0.227648	2.42452	0.181043	1	264	282	341	290
ENSG00000224321	RPL12P14	0.56638	-1.5187	0.181599	1	13	15	22	19
ENSG00000236514	AL135791.1	-0.523716	-1.51589	0.181599	1	21	20	10	18
ENSG00000184216	IRAK1	-0.193572	8.11768	0.181644	1	16954	15934	14377	13977
ENSG00000166428	PLD4	-0.273818	1.04172	0.181652	1	124	122	114	87
ENSG00000132357	CARD6	0.259056	1.29248	0.181656	1	117	127	131	156
ENSG00000177830	CHID1	-0.195429	6.19387	0.181684	1	4374	4300	3864	3607
ENSG00000123933	MXD4	-0.195417	6.19523	0.181688	1	4407	4274	3893	3587
ENSG00000163803	PLB1	-0.408209	-0.499636	0.181743	1	40	45	29	34
ENSG00000042832	TG	0.372176	-0.499493	0.181743	1	31	34	43	40
ENSG00000168061	SAC3D1	-0.202507	4.26156	0.181761	1	1187	1086	973	974
ENSG00000107249	GLIS3	0.196968	5.46414	0.181931	1	2154	2416	2699	2463
ENSG00000177182	CLVS1	-0.203905	4.02676	0.18223	1	1127	800	798	853
ENSG00000272525	BTF3-DT	0.322263	0.239654	0.182513	1	51	62	64	75
ENSG00000088256	GNA11	-0.195854	5.74773	0.18278	1	3222	3144	2837	2645
ENSG00000099624	ATP5F1D	-0.197177	5.25251	0.183008	1	2287	2230	1981	1903
ENSG00000235779	AC079779.3	-0.327326	0.163433	0.183029	1	61	73	48	57
ENSG00000114455	HHLA2	0.291022	0.577366	0.183149	1	87	58	83	92
ENSG00000197976	AKAP17A	-0.197303	5.17941	0.183327	1	2216	2076	1846	1843
ENSG00000258539	AC068896.1	0.225602	2.34116	0.183435	1	262	253	308	286
ENSG00000184731	FAM110C	0.328859	0.0869888	0.183453	1	49	52	61	64
ENSG00000232139	LINC00867	-0.326767	0.0881205	0.183453	1	65	62	59	41
ENSG00000154832	CXXC1	-0.197724	5.0461	0.183525	1	1956	1960	1688	1675
ENSG00000169026	SLC49A3	-0.366516	-0.284036	0.183532	1	59	39	39	36
ENSG00000207205	RNVU1-15	-0.24375	1.70267	0.183556	1	208	179	155	167
ENSG00000121413	ZSCAN18	-0.243248	1.70426	0.183556	1	199	189	182	142
ENSG00000136167	LCP1	0.256804	1.37582	0.183593	1	128	131	155	150
ENSG00000157353	FCSK	-0.203173	4.03243	0.183637	1	966	975	869	794
ENSG00000185053	SGCZ	0.280674	0.855981	0.183904	1	84	94	107	106
ENSG00000198763	MT-ND2	0.192448	8.29299	0.183994	1	9859	22921	22997	13943
ENSG00000142089	IFITM3	-0.485025	-1.32757	0.184077	1	19	28	16	17
ENSG00000258520	AL359317.1	0.234348	2.04554	0.184112	1	200	218	258	227
ENSG00000225663	MCRIP1	-0.197457	5.0372	0.184145	1	2030	1858	1670	1672
ENSG00000237036	ZEB1-AS1	0.225548	2.38166	0.184194	1	263	267	316	295
ENSG00000184530	C6orf58	0.310887	0.318591	0.184238	1	64	56	79	68
ENSG00000069482	GAL	-0.197756	4.93473	0.184305	1	1808	1817	1619	1498
ENSG00000167984	NLRC3	-0.22556	2.47254	0.184339	1	332	328	277	279
ENSG00000183569	SERHL2	0.45139	-1.01466	0.184491	1	21	22	27	31
ENSG00000228084	AC118553.1	-0.438453	-1.00676	0.184491	1	36	23	29	14
ENSG00000106536	POU6F2	0.211491	3.11759	0.184618	1	435	455	513	502
ENSG00000138834	MAPK8IP3	-0.194629	5.91244	0.184709	1	3625	3508	3165	2982
ENSG00000141499	WRAP53	-0.196472	5.21134	0.184788	1	2220	2169	1985	1795
ENSG00000123342	MMP19	0.601746	-1.69983	0.18482	1	6	18	19	17
ENSG00000140481	CCDC33	0.599494	-1.70093	0.18482	1	9	15	22	14
ENSG00000108479	GALK1	-0.200691	4.31432	0.184894	1	1194	1164	1037	986
ENSG00000230524	COL6A4P1	0.222092	2.5277	0.185021	1	281	307	352	324
ENSG00000280399	AC022497.1	-0.322625	0.176551	0.185551	1	61	74	44	62
ENSG00000286297	AC006445.2	0.713424	-2.14045	0.185686	1	6	10	12	14
ENSG00000250741	NT5C1B-RDH14	0.711811	-2.13948	0.185686	1	10	6	13	13
ENSG00000196143	OR11H13P	-0.673092	-2.14466	0.185686	1	13	13	11	5
ENSG00000234020	CHIAP3	-0.670979	-2.14295	0.185686	1	11	15	8	8
ENSG00000201469	RNA5SP379	-0.669128	-2.14078	0.185686	1	10	16	5	11
ENSG00000105726	ATP13A1	-0.193868	6.05256	0.185742	1	3973	3887	3579	3204
ENSG00000261654	AL360270.2	0.256612	1.34719	0.185808	1	121	133	153	146
ENSG00000234616	JRK	-0.193004	6.46169	0.186209	1	5263	5173	4606	4394
ENSG00000109255	NMU	-0.208264	3.3756	0.186342	1	625	606	529	521
ENSG00000108602	ALDH3A1	-0.386599	-0.367161	0.186371	1	45	48	33	37
ENSG00000213513	IMPDH1P5	-0.36727	-0.360768	0.186371	1	43	50	37	34
ENSG00000235531	MSC-AS1	0.204244	3.7443	0.186401	1	626	756	835	734
ENSG00000166183	ASPG	-0.604064	-1.90052	0.186592	1	16	15	7	13
ENSG00000249776	AC124854.1	0.341485	-0.160584	0.186949	1	46	38	52	53
ENSG00000272667	AC012306.2	-0.246964	1.5962	0.18716	1	182	178	152	147
ENSG00000185730	ZNF696	-0.199408	4.3286	0.187347	1	1220	1160	1074	972
ENSG00000137628	DDX60	0.23195	2.0349	0.187375	1	207	208	256	225
ENSG00000261150	EPPK1	-0.196137	4.99239	0.187515	1	1951	1817	1616	1625
ENSG00000110375	UPK2	0.256252	1.23647	0.187587	1	108	127	131	145
ENSG00000169621	APLF	0.197145	4.74455	0.187646	1	1323	1450	1703	1435
ENSG00000090971	NAT14	-0.200446	4.14235	0.187682	1	1096	995	943	854
ENSG00000285889	AL355312.4	0.241728	1.74845	0.187695	1	149	190	211	184
ENSG00000197182	MIRLET7BHG	-0.195911	5.01045	0.187697	1	1913	1905	1729	1560
ENSG00000150394	CDH8	0.316611	0.186982	0.188067	1	57	52	71	63
ENSG00000272620	AFAP1-AS1	0.397284	-0.591088	0.188089	1	37	23	37	41
ENSG00000261168	AL592424.1	0.448794	-0.841435	0.188157	1	24	25	33	33
ENSG00000239440	LINC02008	-0.426314	-0.832812	0.188157	1	26	41	23	26
ENSG00000138778	CENPE	0.191233	7.24431	0.188234	1	7704	8023	8981	8705
ENSG00000188729	OSTN	-0.263731	1.1576	0.18836	1	128	138	105	113
ENSG00000117399	CDC20	-0.191488	6.8859	0.18846	1	7227	6764	6137	5944
ENSG00000187860	CCDC157	-0.216114	2.66966	0.188489	1	358	398	346	296
ENSG00000162552	WNT4	-0.205136	3.52039	0.188664	1	674	687	649	518
ENSG00000287001	AC010624.5	0.326473	0.111375	0.188734	1	42	61	58	69
ENSG00000254261	AL451137.2	0.323739	0.11051	0.188734	1	47	56	63	64
ENSG00000140521	POLG	-0.191342	6.89504	0.188778	1	7279	6800	6157	6000
ENSG00000177951	BET1L	-0.206806	3.39569	0.188822	1	628	620	546	520
ENSG00000171385	KCND3	0.221919	2.43604	0.188839	1	252	300	328	306
ENSG00000167011	NAT16	-0.511198	-1.4823	0.188865	1	23	19	16	13
ENSG00000126838	PZP	0.235009	1.89085	0.188927	1	179	196	226	209
ENSG00000135968	GCC2	0.19226	6.14786	0.189038	1	3581	3770	4244	4031
ENSG00000278765	AC004477.2	0.301748	0.476632	0.189123	1	61	74	85	79
ENSG00000256537	SMIM10L1	0.199948	4.11517	0.189207	1	860	929	1020	1003
ENSG00000280310	AC092437.1	0.364306	-0.461769	0.189236	1	31	36	41	44
ENSG00000005007	UPF1	-0.190519	7.43792	0.189551	1	10364	10154	9114	8615
ENSG00000178761	FAM219B	-0.198306	4.34667	0.189632	1	1263	1145	1065	1006
ENSG00000226659	AC021028.1	-0.425066	-0.980098	0.189676	1	28	32	24	20
ENSG00000255992	AC131009.1	0.311919	0.270835	0.18973	1	57	59	73	69
ENSG00000160993	ALKBH4	-0.201012	3.94651	0.189779	1	916	911	821	747
ENSG00000060140	STYK1	0.234385	1.92075	0.189856	1	183	200	229	215
ENSG00000286447	AC109782.1	-0.272951	0.982259	0.189879	1	115	121	113	80
ENSG00000256673	AC141557.1	-0.215447	2.73532	0.190009	1	374	417	328	342
ENSG00000168070	MAJIN	-0.302988	0.413171	0.190136	1	77	82	66	61
ENSG00000234076	TPRG1-AS1	0.516042	-1.29591	0.19048	1	10	24	26	22
ENSG00000285473	AL691520.1	0.513384	-1.29617	0.19048	1	15	19	29	19
ENSG00000231333	RPL34P6	-0.476736	-1.29652	0.19048	1	26	22	22	12
ENSG00000235319	AC012360.1	-0.474796	-1.29658	0.19048	1	22	26	20	14
ENSG00000287055	AL359813.1	0.256986	1.28902	0.190492	1	108	136	145	142
ENSG00000182712	CMC4	0.489752	-1.12591	0.190566	1	15	24	25	29
ENSG00000250049	AC114316.1	0.484854	-1.12802	0.190566	1	22	17	32	22
ENSG00000286277	AL009177.1	0.42452	-0.700141	0.190573	1	28	27	44	29
ENSG00000232938	RPL23AP87	-0.406342	-0.690524	0.190573	1	33	41	31	24
ENSG00000188828	GLRA4	0.38341	-0.69698	0.190573	1	24	32	35	37
ENSG00000171360	KRT38	-0.23348	1.97435	0.190746	1	238	229	188	203
ENSG00000164309	CMYA5	0.221279	2.42449	0.190843	1	271	276	330	299
ENSG00000251670	AC113346.2	0.275881	0.939954	0.191051	1	101	88	121	105
ENSG00000245848	CEBPA	-0.253322	1.44175	0.191106	1	180	143	126	141
ENSG00000287976	AL445123.2	0.287493	0.784197	0.191243	1	79	90	123	81
ENSG00000265972	TXNIP	-0.196597	4.52229	0.191361	1	1346	1376	1202	1139
ENSG00000076604	TRAF4	-0.195209	4.79944	0.191438	1	1725	1569	1417	1419
ENSG00000249992	TMEM158	-0.222536	2.37029	0.191658	1	282	333	268	251
ENSG00000172409	CLP1	-0.19785	4.27707	0.191731	1	1179	1116	1006	967
ENSG00000163874	ZC3H12A	-0.213994	2.71169	0.191752	1	365	413	347	314
ENSG00000166477	LEO1	0.252836	1.33354	0.191961	1	125	127	173	124
ENSG00000181588	MEX3D	-0.194422	4.9449	0.19199	1	1880	1764	1511	1623
ENSG00000267708	RDM1P3	0.299666	0.425134	0.192335	1	70	60	84	74
ENSG00000204531	POU5F1	-0.281062	0.731965	0.192448	1	103	95	92	69
ENSG00000230817	LINC01362	0.192239	5.43436	0.192839	1	2122	2362	2617	2430
ENSG00000274695	AC108704.1	-0.401372	-0.819901	0.192861	1	37	30	27	23
ENSG00000276546	Y_RNA	0.370569	-0.441165	0.192954	1	33	35	56	31
ENSG00000197136	PCNX3	-0.190029	6.47217	0.193016	1	5369	5130	4730	4352
ENSG00000105607	GCDH	-0.198698	4.07522	0.193039	1	1032	963	855	858
ENSG00000233491	AC008163.1	0.582721	-1.65426	0.193096	1	11	14	17	20
ENSG00000157542	KCNJ6	0.58068	-1.66159	0.193096	1	6	19	24	13
ENSG00000120471	TP53AIP1	-0.539047	-1.65324	0.193096	1	20	17	9	16
ENSG00000125503	PPP1R12C	-0.191664	5.56552	0.193317	1	2780	2825	2576	2268
ENSG00000240240	BX664727.3	0.213556	2.73268	0.193333	1	340	340	410	368
ENSG00000152779	SLC16A12	0.365536	-0.328182	0.193335	1	28	46	51	43
ENSG00000106624	AEBP1	-0.361292	-0.332056	0.193335	1	42	53	47	26
ENSG00000129347	KRI1	-0.191811	5.50556	0.193387	1	2783	2589	2399	2242
ENSG00000253626	EIF5AL1	-0.250893	1.41568	0.193436	1	178	139	135	128
ENSG00000196155	PLEKHG4	-0.193934	4.86267	0.19345	1	1743	1700	1595	1378
ENSG00000117477	CCDC181	0.198075	4.11366	0.193633	1	871	917	1051	971
ENSG00000110108	TMEM109	-0.239062	1.5873	0.193667	1	183	174	169	130
ENSG00000251381	LINC00958	0.28192	0.680141	0.193684	1	76	81	92	96
ENSG00000226578	AL132657.1	0.767284	-2.35829	0.1939	1	8	5	12	10
ENSG00000285959	AL590556.3	-0.72805	-2.36152	0.1939	1	10	12	8	5
ENSG00000253968	AC016573.1	-0.727515	-2.36059	0.1939	1	10	12	7	6
ENSG00000248319	LINC02275	-0.726176	-2.35732	0.1939	1	11	11	4	9
ENSG00000138073	PREB	-0.190123	6.16962	0.19393	1	4382	4129	3783	3576
ENSG00000099625	CBARP	-0.220842	2.3222	0.193936	1	339	253	260	242
ENSG00000287616	AL357522.1	0.262489	0.953623	0.194282	1	93	99	116	111
ENSG00000133027	PEMT	-0.191753	5.38196	0.194307	1	2424	2512	2272	1993
ENSG00000167747	C19orf48	-0.188907	6.9436	0.194342	1	7561	6987	6379	6206
ENSG00000258955	LINC00519	-0.298682	0.431611	0.194529	1	75	86	69	60
ENSG00000231389	HLA-DPA1	0.239286	1.7172	0.194704	1	167	164	173	211
ENSG00000116882	HAO2	0.45754	-0.951407	0.194817	1	22	23	31	30
ENSG00000285955	BX842242.1	-0.446803	-0.961456	0.194817	1	34	27	17	27
ENSG00000261427	AC099518.3	-0.333284	0.0518969	0.194821	1	59	65	52	45
ENSG00000167971	CASKIN1	-0.201954	3.56813	0.195018	1	729	675	632	573
ENSG00000267737	AC087645.2	-0.337741	-0.0301304	0.195562	1	52	65	41	50
ENSG00000174951	FUT1	0.325987	-0.0314527	0.195562	1	42	51	62	53
ENSG00000288098	AL031073.2	0.304295	0.371749	0.195712	1	60	65	73	79
ENSG00000160193	WDR4	-0.187851	7.46625	0.195761	1	10322	10595	9562	8556
ENSG00000197355	UAP1L1	-0.199054	3.86705	0.195848	1	907	819	738	744
ENSG00000081041	CXCL2	0.535714	-1.44377	0.196034	1	17	13	22	21
ENSG00000274443	C8orf89	0.624793	-1.85083	0.196199	1	9	12	12	20
ENSG00000286889	AC096589.1	0.623587	-1.85368	0.196199	1	8	13	15	17
ENSG00000165966	PDZRN4	0.622603	-1.8553	0.196199	1	8	13	17	15
ENSG00000254039	AC027801.4	0.619824	-1.85726	0.196199	1	11	10	21	11
ENSG00000213057	C1orf220	-0.582927	-1.85668	0.196199	1	17	15	13	8
ENSG00000105219	CCNP	-0.581379	-1.85591	0.196199	1	15	17	11	10
ENSG00000184939	ZFP90	0.191486	5.17171	0.196548	1	1843	1892	2151	2052
ENSG00000101986	ABCD1	-0.211852	2.66754	0.196576	1	380	373	346	296
ENSG00000243547	HNRNPKP4	-0.355416	-0.430196	0.196653	1	52	36	43	25
ENSG00000171596	NMUR1	0.347827	-0.313136	0.196792	1	39	36	41	53
ENSG00000233585	AC231533.2	0.474605	-1.27232	0.196809	1	21	14	20	28
ENSG00000259407	AC021739.2	-0.460558	-1.26337	0.196809	1	20	29	17	18
ENSG00000100290	BIK	-0.237478	1.69589	0.196815	1	193	192	167	155
ENSG00000108825	PTGES3L-AARSD1	0.255335	1.1926	0.196827	1	112	116	154	115
ENSG00000116032	GRIN3B	-0.305063	0.30198	0.196892	1	66	81	55	62
ENSG00000267284	AC022031.2	0.217134	2.51956	0.196964	1	278	308	378	295
ENSG00000136270	TBRG4	-0.188108	6.64051	0.197034	1	6092	5697	5256	4953
ENSG00000150275	PCDH15	0.206869	3.06825	0.197121	1	434	427	506	474
ENSG00000173714	WFIKKN2	0.681334	-2.0832	0.197136	1	7	10	12	15
ENSG00000257677	LINC02464	0.680604	-2.08539	0.197136	1	6	11	14	13
ENSG00000253176	AC104997.1	0.680426	-2.08848	0.197136	1	3	14	16	11
ENSG00000242049	DNAJB8-AS1	0.678496	-2.0853	0.197136	1	10	7	16	11
ENSG00000258691	AL355102.2	0.67827	-2.08661	0.197136	1	9	8	17	10
ENSG00000261614	YBX3P1	-0.639139	-2.08476	0.197136	1	14	13	8	9
ENSG00000269404	SPIB	-0.639138	-2.08653	0.197136	1	12	15	9	8
ENSG00000138172	CALHM2	-0.213314	2.62215	0.197491	1	339	392	339	283
ENSG00000259182	AC019254.1	0.432394	-0.798321	0.19753	1	24	27	39	29
ENSG00000053371	AKR7A2	-0.190032	5.48538	0.19754	1	2658	2640	2508	2082
ENSG00000259146	AC005476.2	0.321575	0.071035	0.197564	1	51	49	54	69
ENSG00000279349	AC092692.1	0.320297	0.0673039	0.197564	1	45	55	61	62
ENSG00000226742	HSBP1L1	-0.202101	3.44877	0.197743	1	626	668	581	528
ENSG00000104897	SF3A2	-0.189097	5.85771	0.197848	1	3435	3422	2984	2941
ENSG00000127399	LRRC61	-0.208711	2.98578	0.198302	1	466	473	397	403
ENSG00000260060	AC009088.1	-0.273746	0.817747	0.198311	1	99	111	85	86
ENSG00000223756	TSSC2	-0.247696	1.32189	0.198353	1	145	152	115	131
ENSG00000132153	DHX30	-0.186226	8.13439	0.198752	1	16831	16373	14857	13926
ENSG00000235478	LINC01664	-0.285862	0.648162	0.198851	1	86	101	76	75
ENSG00000283703	VSIG10L2	-0.281419	0.643026	0.198851	1	92	94	83	68
ENSG00000079432	CIC	-0.188764	5.78996	0.198962	1	3338	3201	2865	2790
ENSG00000251388	AC079380.1	0.202661	3.36075	0.198977	1	510	548	653	549
ENSG00000231050	AL109917.1	-0.296532	0.315732	0.199267	1	77	71	68	51
ENSG00000105576	TNPO2	-0.18655	7.2585	0.199273	1	9086	9011	8057	7621
ENSG00000223345	H2BP1	0.288833	0.52497	0.199658	1	37	104	82	87
ENSG00000163219	ARHGAP25	0.336675	-0.198812	0.199836	1	37	45	49	53
ENSG00000103266	STUB1	-0.192835	4.53704	0.199858	1	1470	1272	1171	1194
ENSG00000164241	C5orf63	0.193854	4.32139	0.199887	1	973	1097	1162	1167
ENSG00000139287	TPH2	-0.39673	-0.527371	0.200026	1	39	44	28	34
ENSG00000264269	AC016866.1	0.396059	-0.528637	0.200026	1	36	27	48	34
ENSG00000221866	PLXNA4	-0.215264	2.45837	0.200054	1	311	341	280	273
ENSG00000131037	EPS8L1	-0.222796	2.03506	0.200136	1	243	243	220	191
ENSG00000175221	MED16	-0.18896	5.49469	0.200226	1	2775	2551	2330	2277
ENSG00000121053	EPX	-0.289127	0.391341	0.200262	1	75	81	72	54
ENSG00000281333	AC024941.2	0.28624	0.590162	0.200283	1	77	70	95	82
ENSG00000260778	AC009065.4	-0.220899	2.24143	0.200339	1	277	284	236	238
ENSG00000251141	MRPS30-DT	0.196929	3.86571	0.200374	1	749	756	851	848
ENSG00000129473	BCL2L2	-0.25971	1.0312	0.20084	1	120	123	102	98
ENSG00000270344	POC1B-AS1	0.196434	3.90514	0.200962	1	750	798	917	832
ENSG00000272217	AL645940.1	0.563531	-1.61376	0.201234	1	14	12	19	19
ENSG00000267226	AC104971.1	-0.524636	-1.61885	0.201234	1	19	19	17	9
ENSG00000197557	TTC30A	-0.523122	-1.61659	0.201234	1	19	19	14	12
ENSG00000180535	BHLHA15	-0.521602	-1.61126	0.201234	1	23	15	9	17
ENSG00000278619	MRM1	-0.19598	3.95539	0.201282	1	901	935	804	775
ENSG00000286746	AL590807.1	0.319819	-0.00162921	0.201327	1	52	43	59	58
ENSG00000267940	AC022762.2	0.318017	-0.00354032	0.201327	1	52	43	64	53
ENSG00000284976	BX255925.3	-0.198926	3.59698	0.201362	1	743	688	634	596
ENSG00000125898	FAM110A	-0.209885	2.82046	0.201442	1	424	413	374	340
ENSG00000144589	STK11IP	-0.194773	4.10261	0.201471	1	1021	1011	894	856
ENSG00000257379	AC023509.1	-0.244535	1.55277	0.201634	1	172	177	142	148
ENSG00000115718	PROC	-0.309947	0.319887	0.201634	1	67	82	49	69
ENSG00000166856	GPR182	0.301426	0.324656	0.201634	1	60	61	74	73
ENSG00000286642	AC091646.1	0.291865	0.532269	0.20175	1	62	79	86	84
ENSG00000282393	AC016588.2	0.307915	0.16987	0.201796	1	58	50	70	62
ENSG00000255730	AC011462.1	-0.269759	0.883876	0.202038	1	102	118	100	80
ENSG00000287176	AC099517.1	0.268476	0.881539	0.202038	1	89	93	108	108
ENSG00000187559	FOXD4L3	0.406377	-0.780771	0.202164	1	31	21	31	37
ENSG00000095585	BLNK	0.326899	-0.0881118	0.202259	1	47	42	51	59
ENSG00000134222	PSRC1	-0.190731	4.75186	0.20235	1	1604	1581	1394	1356
ENSG00000147400	CETN2	0.190854	4.64852	0.202969	1	1266	1333	1472	1449
ENSG00000149091	DGKZ	-0.186049	6.33739	0.202981	1	4834	4718	4330	3955
ENSG00000275450	PTGER4P2-CDK2AP2P2	-0.45027	-1.23009	0.203064	1	26	24	17	19
ENSG00000167617	CDC42EP5	0.521887	-1.40806	0.203102	1	18	13	22	22
ENSG00000271605	MILR1	0.520951	-1.40946	0.203102	1	18	13	24	20
ENSG00000198054	DSCR8	0.520692	-1.40909	0.203102	1	19	12	24	20
ENSG00000159674	SPON2	-0.244769	1.45221	0.203197	1	166	159	129	141
[truncated: 18,385 more rows]
