# Supplementary material for: CRISPR/Cas13 sgRNA‐Mediated RNA–RNA Interaction Mapping in Live Cells with APOBEC RNA Editing
Source: Adv Sci (Weinh). 2024 Oct 11;11(45):2409004. doi: 10.1002/advs.202409004 (PMC11615753; doi:10.1002/advs.202409004)
Supplement: Supplementary file 12 — Supporting Information [file ADVS-11-2409004-s003.xlsx]

## Sheet: Sup_Table_11
Supplementary Table 11. C-to-U editing sites identified in cells transfected with NBR2 sgRNAs. 293T cells stably expressing sgRNAs targeting NBR2 were cultured with or without Dox for 48 hours. C-to-U editing sites in the transcriptome were identified. Sites that were found to overlap with the Non-targeting group have been distinctly highlighted in red and annotated with the label 'Also in Non-ta…
Gene ID	Gene Symbol	Strand	Cluster ID	Cluster Site Count	Chrom	Start	End	Max Beta Score	Editing Rate	Editing Reads, Total Reads	Editing Position
ENSG00000139675	HNRNPA1L2	+	221	4	13	52643577	52643616	0.999975	0.102564|0.119048|0.097561|0.138889	4,39|5,42|4,41|5,36	52643578|52643589|52643595|52643616
ENSG00000100206	DMC1	-	438	3	22	38566671	38566725	0.999978	0.142857|0.108108|0.105263	5,35|4,37|4,38	38566672|38566679|38566725
ENSG00000270629	NBPF14	-	44	3	1	148577240	148577264	0.999713	0.117647|0.117647|0.121212	4,34|4,34|4,33	148577241|148577256|148577264
ENSG00000003096	KLHL13	-	765	2	X	117897983	117898019	0.999566	0.0769231|0.078125	5,65|5,64	117897984|117898019
ENSG00000074621	SLC24A1	+	277	2	15	65624004	65624040	0.999675	0.1|0.117647	4,40|4,34	65624005|65624040
ENSG00000076770	MBNL3	-	771	2	X	132372961	132372990	0.999665	0.157895|0.2	3,19|3,15	132372962|132372990
ENSG00000080561	MID2	+	761	2	X	107931183	107931211	0.999999	0.134615|0.0862069	7,52|5,58	107931184|107931211
ENSG00000081377	CDC14B	-	724	2	9	96534099	96534146	0.999969	0.0661157|0.0610687	8,121|8,131	96534100|96534146
ENSG00000086848	ALG9	-	141	2	11	111785334	111785350	0.999981	0.147059|0.147059	5,34|5,34	111785335|111785350
ENSG00000111837	MAK	-	607	2	6	10817952	10817959	0.999983	0.2|0.235294	3,15|4,17	10817953|10817959
ENSG00000112697	TMEM30A	-	617	2	6	75254557	75254591	0.999893	0.153846|0.166667	4,26|3,18	75254558|75254591
ENSG00000113083	LOX	-	590	2	5	122063973	122063988	0.999979	0.222222|0.166667	4,18|3,18	122063974|122063988
ENSG00000115486	GGCX	-	368	2	2	85548318	85548361	0.999777	0.129032|0.102564	4,31|4,39	85548319|85548361
ENSG00000138678	GPAT3	+	530	2	4	83605789	83605793	0.999983	0.235294|0.176471	4,17|3,17	83605790|83605793
ENSG00000143183	TMCO1	-	50	2	1	165726755	165726794	0.999665	0.2|0.176471	3,15|3,17	165726756|165726794
ENSG00000144893	MED12L	+	486	2	3	151122824	151122861	0.999728	0.0507246|0.0862069	7,138|5,58	151122825|151122861
ENSG00000169330	MINAR1	+	282	2	15	79468221	79468262	0.999665	0.2|0.1875	3,15|3,16	79468222|79468262
ENSG00000176542	USF3	-	476	2	3	113648793	113648843	0.999948	0.181818|0.166667	4,22|3,18	113648794|113648843
ENSG00000187736	NHEJ1	-	409	2	2	219070110	219070113	0.999957	0.15|0.190476	3,20|4,21	219070111|219070113
ENSG00000198064	NPIPB13	-	293	2	16	30224081	30224089	1	0.206897|0.142857	6,29|8,56	30224082|30224089
ENSG00000203727	SAMD5	+	641	2	6	147564886	147564924	0.999886	0.272727|0.25	3,11|3,12	147564887|147564924
ENSG00000221914	PPP2R2A	+	690	2	8	26371254	26371269	0.999388	0.166667|0.157895	3,18|3,19	26371255|26371269
ENSG00000234287	AC099560.2	+	451	2	3	40761674	40761726	1	0.454545|0.454545	5,11|5,11	40761675|40761726
ENSG00000001629	ANKIB1	+	667	1	7	92351070	92351071	0.999158	0.0545455	6110	92351071
ENSG00000004700	RECQL	-	155	1	12	21469919	21469920	0.999903	0.106383	5,47	21469920
ENSG00000005020	SKAP2	-	653	1	7	26669159	26669160	0.999983	0.235294	4,17	26669160
ENSG00000005700	IBTK	-	618	1	6	82171294	82171295	0.999794	0.230769	3,13	82171295
ENSG00000008282	SYPL1	-	671	1	7	106091279	106091280	0.999533	0.0769231	5,65	106091280
ENSG00000008311	AASS	-	678	1	7	122073648	122073649	0.999493	0.105263	4,38	122073649
ENSG00000009694	TENM1	-	768	1	X	124376103	124376104	0.999141	0.15	3,20	124376104
ENSG00000010244	ZNF207	+	309	1	17	32373739	32373740	0.999388	0.166667	3,18	32373740
ENSG00000011295	TTC19	+	306	1	17	16027346	16027347	0.999271	0.157895	3,19	16027347
ENSG00000011376	LARS2	+	454	1	3	45549642	45549643	0.999174	0.0930233	4,43	45549643
ENSG00000014824	SLC30A9	+	517	1	4	42086802	42086803	0.999991	0.0666667	9135	42086803
ENSG00000018510	AGPS	+	391	1	2	177539287	177539288	0.999388	0.166667	3,18	177539288
ENSG00000020922	MRE11	-	134	1	11	94415713	94415714	0.999247	0.0694444	5,72	94415714
ENSG00000021355	SERPINB1	-	605	1	6	2833007	2833008	0.999492	0.176471	3,17	2833008
ENSG00000023697	DERA	+	154	1	12	16036954	16036955	0.999091	0.0666667	5,75	16036955
ENSG00000023909	GCLM	-	31	1	1	93886801	93886802	0.999493	0.105263	4,38	93886802
ENSG00000025039	RRAGD	-	620	1	6	89367813	89367814	0.999909	0.16	4,25	89367814
ENSG00000025772	TOMM34	-	426	1	20	44942176	44942177	0.999492	0.176471	3,17	44942177
ENSG00000025796	SEC63	-	622	1	6	107868763	107868764	0.999388	0.166667	3,18	107868764
ENSG00000028203	VEZT	+	185	1	12	95301031	95301032	0.999378	0.1	4,40	95301032
ENSG00000034693	PEX3	+	639	1	6	143489564	143489565	0.999886	0.272727	3,11	143489565
ENSG00000036054	TBC1D23	+	470	1	3	100324575	100324576	0.999854	0.142857	4,28	100324576
ENSG00000040933	INPP4A	+	371	1	2	98589245	98589246	0.999658	0.0645161	6,93	98589246
ENSG00000044459	CNTLN	+	717	1	9	17503690	17503691	0.999735	0.214286	3,14	17503691
ENSG00000047056	WDR37	+	81	1	10	1077995	1077996	0.999929	0.0693069	7101	1077996
ENSG00000047621	C12orf4	-	151	1	12	4487994	4487995	0.999493	0.105263	4,38	4487995
ENSG00000047932	GOPC	-	631	1	6	117561695	117561696	0.999838	0.0608696	7115	117561696
ENSG00000048649	RSF1	-	130	1	11	77662287	77662288	0.999271	0.157895	3,19	77662288
ENSG00000049167	ERCC8	-	571	1	5	60873957	60873958	0.999962	0.128205	5,39	60873958
ENSG00000049656	CLPTM1L	-	558	1	5	1317797	1317798	0.999937	0.173913	4,23	1317798
ENSG00000051620	HEBP2	+	637	1	6	138413275	138413276	0.999034	0.0657895	5,76	138413276
ENSG00000051825	MPHOSPH9	-	199	1	12	123156238	123156239	0.999998	0.122807	7,57	123156239
ENSG00000053770	AP5M1	+	248	1	14	57298266	57298267	0.999794	0.230769	3,13	57298267
ENSG00000054277	OPN3	-	79	1	1	241594008	241594009	0.999998	0.363636	4,11	241594009
ENSG00000054793	ATP9A	-	428	1	20	51598162	51598163	0.999492	0.176471	3,17	51598163
ENSG00000055147	FAM114A2	-	604	1	5	153992482	153992483	0.999854	0.142857	4,28	153992483
ENSG00000058056	USP13	+	497	1	3	179789290	179789291	0.999998	0.118644	7,59	179789291
ENSG00000058063	ATP11B	+	499	1	3	182919235	182919236	0.999271	0.157895	3,19	182919236
ENSG00000058063	ATP11B	+	500	1	3	182921396	182921397	0.999988	0.25	4,16	182921397
ENSG00000058668	ATP2B4	+	68	1	1	203742439	203742440	0.999911	0.0821918	6,73	203742440
ENSG00000060982	BCAT1	-	158	1	12	24813285	24813286	0.999946	0.0895522	6,67	24813286
ENSG00000060982	BCAT1	-	159	1	12	24816398	24816399	0.999929	0.0517241	9174	24816399
ENSG00000060982	BCAT1	-	160	1	12	24817793	24817794	0.999504	0.0507246	7138	24817794
ENSG00000061987	MON2	+	174	1	12	62595287	62595288	0.999591	0.111111	4,36	62595288
ENSG00000062650	WAPL	-	102	1	10	86472625	86472626	0.999995	0.133333	6,45	86472626
ENSG00000064102	INTS13	-	162	1	12	26905257	26905258	0.999911	0.0821918	6,73	26905258
ENSG00000064199	SPA17	+	145	1	11	124696476	124696477	0.999271	0.157895	3,19	124696477
ENSG00000064393	HIPK2	-	682	1	7	139561586	139561587	0.999886	0.272727	3,11	139561587
ENSG00000064726	BTBD1	-	284	1	15	83016472	83016473	0.999986	0.15625	5,32	83016473
ENSG00000065150	IPO5	+	228	1	13	98023195	98023196	0.999871	0.0769231	6,78	98023196
ENSG00000065613	SLK	+	112	1	10	104027313	104027314	0.999991	0.122449	6,49	104027314
ENSG00000065809	FAM107B	-	85	1	10	14519667	14519668	0.999907	0.0567376	8141	14519668
ENSG00000065882	TBC1D1	+	513	1	4	38020649	38020650	0.999981	0.107143	6,56	38020650
ENSG00000065923	SLC9A7	-	750	1	X	46606224	46606225	0.999675	0.117647	4,34	46606225
ENSG00000067208	EVI5	-	28	1	1	92511034	92511035	0.99988	0.0779221	6,77	92511035
ENSG00000067533	RRP15	+	75	1	1	218333891	218333892	0.999584	0.1875	3,16	218333892
ENSG00000067900	ROCK1	-	333	1	18	21042604	21042605	0.999998	0.0517928	13251	21042605
ENSG00000067992	PDK3	+	742	1	X	24547609	24547610	0.999845	0.25	3,12	24547610
ENSG00000068366	ACSL4	-	763	1	X	109642416	109642417	0.999314	0.097561	4,41	109642417
ENSG00000068796	KIF2A	+	572	1	5	62387705	62387706	0.999909	0.16	4,25	62387706
ENSG00000068885	IFT80	-	489	1	3	160257863	160257864	0.999941	0.0882353	6,68	160257864
ENSG00000070159	PTPN3	-	733	1	9	109378009	109378010	0.999845	0.25	3,12	109378010
ENSG00000070214	SLC44A1	+	731	1	9	105390672	105390673	0.999851	0.075	6,80	105390673
ENSG00000070882	OSBPL3	-	651	1	7	24796671	24796672	0.999984	0.151515	5,33	24796672
ENSG00000070882	OSBPL3	-	652	1	7	24799447	24799448	0.999962	0.128205	5,39	24799448
ENSG00000070961	ATP2B1	-	183	1	12	89590444	89590445	0.99999	0.166667	5,30	89590445
ENSG00000072133	RPS6KA6	-	757	1	X	84061124	84061125	0.999875	0.148148	4,27	84061125
ENSG00000073614	KDM5A	-	147	1	12	282994	282995	0.999896	0.08	6,75	282995
ENSG00000073712	FERMT2	-	243	1	14	52857658	52857659	0.99993	0.0857143	6,70	52857659
ENSG00000073921	PICALM	-	133	1	11	85957515	85957516	0.999665	0.2	3,15	85957516
ENSG00000074181	NOTCH3	-	347	1	19	15159679	15159680	0.999423	0.0735294	5,68	15159680
ENSG00000074319	TSG101	-	118	1	11	18469154	18469155	0.999794	0.230769	3,13	18469155
ENSG00000075142	SRI	-	666	1	7	88205143	88205144	0.999388	0.166667	3,18	88205144
ENSG00000075415	SLC25A3	+	187	1	12	98603573	98603574	0.999314	0.097561	4,41	98603574
ENSG00000076770	MBNL3	-	772	1	X	132375884	132375885	0.999388	0.166667	3,18	132375885
ENSG00000078070	MCCC1	-	501	1	3	183015336	183015337	0.999983	0.109091	6,55	183015337
ENSG00000078124	ACER3	+	129	1	11	77023723	77023724	0.999591	0.111111	4,36	77023724
ENSG00000078304	PPP2R5C	+	257	1	14	101765327	101765328	0.999566	0.078125	5,64	101765328
ENSG00000078804	TP53INP2	+	422	1	20	34712553	34712554	0.999868	0.1	5,50	34712554
ENSG00000079156	OSBPL6	+	392	1	2	178399112	178399113	0.999665	0.2	3,15	178399113
ENSG00000079277	MKNK1	-	14	1	1	46557512	46557513	0.99952	0.0606061	6,99	46557513
ENSG00000079841	RIMS1	+	616	1	6	72313528	72313529	0.999735	0.214286	3,14	72313529
ENSG00000080561	MID2	+	760	1	X	107927263	107927264	0.999654	0.0819672	5,61	107927264
ENSG00000080845	DLGAP4	+	423	1	20	36527226	36527227	0.999675	0.117647	4,34	36527227
ENSG00000081014	AP4E1	+	271	1	15	51003848	51003849	0.999246	0.0952381	4,42	51003849
ENSG00000081087	OSTM1	-	623	1	6	108043394	108043395	0.999808	0.0925926	5,54	108043395
ENSG00000082153	BZW1	+	401	1	2	200825031	200825032	0.999854	0.142857	4,28	200825032
ENSG00000082153	BZW1	+	402	1	2	200826064	200826065	0.999777	0.129032	4,31	200826065
ENSG00000082805	ERC1	+	148	1	12	1493195	1493196	0.999034	0.0657895	5,76	1493196
ENSG00000082805	ERC1	+	149	1	12	1495869	1495870	0.999903	0.106383	5,47	1495870
ENSG00000083168	KAT6A	-	697	1	8	41930080	41930081	0.999462	0.0746269	5,67	41930081
ENSG00000083642	PDS5B	+	207	1	13	32777027	32777028	0.999141	0.15	3,20	32777028
ENSG00000084463	WBP11	-	153	1	12	14784760	14784761	0.999665	0.2	3,15	14784761
ENSG00000084693	AGBL5	+	355	1	2	27067577	27067578	0.999626	0.0806452	5,62	27067578
ENSG00000084733	RAB10	+	353	1	2	26136960	26136961	0.999956	0.0629921	8127	26136961
ENSG00000085117	CD82	+	123	1	11	44619365	44619366	0.999584	0.1875	3,16	44619366
ENSG00000085365	SCAMP1	+	576	1	5	78480323	78480324	0.999995	0.307692	4,13	78480324
ENSG00000085433	WDR47	-	36	1	1	108970682	108970683	0.999868	0.1	5,50	108970683
ENSG00000087299	L2HGDH	-	238	1	14	50244504	50244505	0.999378	0.1	4,40	50244505
ENSG00000087448	KLHL42	+	165	1	12	27798323	27798324	0.99984	0.0961538	5,52	27798324
ENSG00000088179	PTPN4	+	374	1	2	119951993	119951994	0.99998	0.0843373	7,83	119951994
ENSG00000088756	ARHGAP28	+	326	1	18	6912226	6912227	0.999993	0.285714	4,14	6912227
ENSG00000091039	OSBPL8	-	180	1	12	76353608	76353609	0.999918	0.0833333	6,72	76353609
ENSG00000091129	NRCAM	-	673	1	7	108148786	108148787	0.999271	0.157895	3,19	108148787
ENSG00000091129	NRCAM	-	674	1	7	108149587	108149588	0.999492	0.176471	3,17	108149588
ENSG00000091317	CMTM6	-	448	1	3	32483407	32483408	0.999382	0.0724638	5,69	32483408
ENSG00000092531	SNAP23	+	267	1	15	42532480	42532481	0.99999	0.0933333	7,75	42532481
ENSG00000094916	CBX5	-	173	1	12	54238509	54238510	0.999525	0.0510949	7137	54238510
ENSG00000094975	SUCO	+	55	1	1	172611636	172611637	0.999198	0.0550459	6109	172611637
ENSG00000095209	TMEM38B	+	732	1	9	105776226	105776227	1	0.3125	5,16	105776227
ENSG00000096092	TMEM14A	+	613	1	6	52686490	52686491	0.999492	0.176471	3,17	52686491
ENSG00000099256	PRTFDC1	-	87	1	10	24849394	24849395	0.999937	0.116279	5,43	24849395
ENSG00000100234	TIMP3	+	436	1	22	32860569	32860570	0.999096	0.0909091	4,44	32860570
ENSG00000100422	CERK	-	442	1	22	46687092	46687093	0.999462	0.0746269	5,67	46687093
ENSG00000100505	TRIM9	-	240	1	14	50976930	50976931	0.999096	0.0909091	4,44	50976931
ENSG00000100580	TMED8	-	253	1	14	77335869	77335870	0.999436	0.0588235	6102	77335870
ENSG00000100614	PPM1A	+	249	1	14	60297743	60297744	0.999174	0.0930233	4,43	60297744		Also in Non-targeting
ENSG00000100731	PCNX1	+	251	1	14	71110364	71110365	0.999794	0.230769	3,13	71110365
ENSG00000100744	GSKIP	+	256	1	14	96387138	96387139	0.999034	0.0657895	5,76	96387139
ENSG00000100784	RPS6KA5	-	254	1	14	90871857	90871858	0.999988	0.115385	6,52	90871858
ENSG00000100784	RPS6KA5	-	255	1	14	90978392	90978393	0.999533	0.0769231	5,65	90978393
ENSG00000101236	RNF24	-	417	1	20	3931570	3931571	0.999174	0.0930233	4,43	3931571
ENSG00000101247	NDUFAF5	+	419	1	20	13819058	13819059	0.999886	0.272727	3,11	13819059
ENSG00000101413	RPRD1B	+	424	1	20	38092086	38092087	0.999861	0.0759494	6,79	38092087
ENSG00000101639	CEP192	+	331	1	18	13042217	13042218	0.999031	0.0530973	6113	13042218
ENSG00000101654	RNMT	+	332	1	18	13760285	13760286	0.999437	0.102564	4,39	13760286
ENSG00000101752	MIB1	+	336	1	18	21865901	21865902	0.999854	0.0980392	5,51	21865902
ENSG00000101752	MIB1	+	337	1	18	21866163	21866164	0.999959	0.0555556	9162	21866164
ENSG00000101782	RIOK3	+	338	1	18	23481893	23481894	0.999031	0.0530973	6113	23481894
ENSG00000101846	STS	+	737	1	X	7352691	7352692	0.999271	0.157895	3,19	7352692
ENSG00000101868	POLA1	+	743	1	X	24727982	24727983	0.999937	0.173913	4,23	24727983
ENSG00000101972	STAG2	+	767	1	X	124101575	124101576	0.999991	0.266667	4,15	124101576
ENSG00000102003	SYP	-	751	1	X	49189167	49189168	0.999492	0.176471	3,17	49189168
ENSG00000102038	SMARCA1	-	769	1	X	129447056	129447057	0.999654	0.0819672	5,61	129447057
ENSG00000102445	RUBCNL	-	214	1	13	46377898	46377899	0.999271	0.157895	3,19	46377899
ENSG00000102531	FNDC3A	+	216	1	13	49209118	49209119	0.999096	0.0909091	4,44	49209119
ENSG00000102780	DGKH	+	211	1	13	42234195	42234196	0.999271	0.157895	3,19	42234196
ENSG00000102893	PHKB	+	297	1	16	47700000	47700001	0.999845	0.25	3,12	47700001
ENSG00000102910	LONP2	+	298	1	16	48355837	48355838	0.999735	0.214286	3,14	48355838
ENSG00000103978	TMEM87A	-	266	1	15	42272967	42272968	0.999665	0.2	3,15	42272968
ENSG00000104218	CSPP1	+	701	1	8	67118295	67118296	0.999959	0.0555556	9162	67118296
ENSG00000104219	ZDHHC2	+	684	1	8	17222033	17222034	0.999271	0.157895	3,19	17222034
ENSG00000104219	ZDHHC2	+	685	1	8	17223184	17223185	0.999141	0.15	3,20	17223185
ENSG00000104343	UBE2W	-	702	1	8	73787883	73787884	0.999388	0.166667	3,18	73787884
ENSG00000104408	EIF3E	-	711	1	8	108232387	108232388	0.999831	0.137931	4,29	108232388
ENSG00000104412	EMC2	+	712	1	8	108488491	108488492	0.999584	0.1875	3,16	108488492
ENSG00000104660	LEPROTL1	+	692	1	8	30108183	30108184	0.999886	0.272727	3,11	30108184
ENSG00000104756	KCTD9	-	689	1	8	25428242	25428243	0.999378	0.1	4,40	25428243
ENSG00000105784	RUNDC3B	+	665	1	7	87831564	87831565	1	0.26087	6,23	87831565
ENSG00000105829	BET1	-	668	1	7	93993602	93993603	0.999979	0.222222	4,18	93993603
ENSG00000106025	TSPAN12	-	676	1	7	120788092	120788093	0.999806	0.133333	4,30	120788093
ENSG00000106080	FKBP14	-	654	1	7	30013038	30013039	0.999777	0.129032	4,31	30013039
ENSG00000106086	PLEKHA8	+	655	1	7	30080607	30080608	0.999423	0.0735294	5,68	30080608
ENSG00000106355	LSM5	-	657	1	7	32485361	32485362	0.999141	0.15	3,20	32485362
ENSG00000106460	TMEM106B	+	650	1	7	12235229	12235230	0.999665	0.2	3,15	12235230
ENSG00000106799	TGFBR1	+	727	1	9	99151162	99151163	1	0.133333	10,75	99151163
ENSG00000106799	TGFBR1	+	728	1	9	99153045	99153046	0.999965	0.0967742	6,62	99153046
ENSG00000107518	ATRNL1	+	114	1	10	115171110	115171111	0.999294	0.0704225	5,71	115171111
ENSG00000107651	SEC23IP	+	116	1	10	119941459	119941460	0.999982	0.0853659	7,82	119941460
ENSG00000107890	ANKRD26	-	88	1	10	27005571	27005572	0.999777	0.129032	4,31	27005572
ENSG00000108021	TASOR2	+	82	1	10	5763567	5763568	0.999794	0.230769	3,13	5763568
ENSG00000108064	TFAM	+	94	1	10	58395821	58395822	0.999911	0.0821918	6,73	58395822
ENSG00000108582	CPD	+	308	1	17	30468162	30468163	0.999998	0.217391	5,23	30468163
ENSG00000108946	PRKAR1A	+	319	1	17	68532536	68532537	0.999996	0.0743802	9121	68532537
ENSG00000108960	MMD	-	314	1	17	55394073	55394074	0.999544	0.108108	4,37	55394074
ENSG00000108984	MAP2K6	+	320	1	17	69542524	69542525	0.999591	0.111111	4,36	69542525
ENSG00000108984	MAP2K6	+	321	1	17	69544102	69544103	0.999544	0.108108	4,37	69544103
ENSG00000109133	TMEM33	+	516	1	4	41955792	41955793	0.999868	0.1	5,50	41955793
ENSG00000109332	UBE2D3	-	537	1	4	102795218	102795219	0.999482	0.0503597	7139	102795219
ENSG00000109381	ELF2	-	548	1	4	139057915	139057916	0.999995	0.307692	4,13	139057916
ENSG00000109689	STIM2	+	512	1	4	27019434	27019435	0.999979	0.222222	4,18	27019435
ENSG00000109854	HTATIP2	+	119	1	11	20383694	20383695	0.999174	0.0930233	4,43	20383695
ENSG00000109919	MTCH2	-	125	1	11	47617980	47617981	0.999314	0.097561	4,41	47617981
ENSG00000110344	UBE4A	+	143	1	11	118398404	118398405	0.999963	0.0645161	8124	118398405
ENSG00000110841	PPFIBP1	+	163	1	12	27693619	27693620	0.999806	0.133333	4,30	27693620
ENSG00000110841	PPFIBP1	+	164	1	12	27694781	27694782	0.999635	0.114286	4,35	27694782
ENSG00000110906	KCTD10	-	194	1	12	109449928	109449929	0.999566	0.078125	5,64	109449929
ENSG00000111011	RSRC2	-	198	1	12	122504833	122504834	0.999013	0.0888889	4,45	122504834
ENSG00000111052	LIN7A	-	182	1	12	80795502	80795503	0.999388	0.166667	3,18	80795503
ENSG00000111358	GTF2H3	+	200	1	12	123661116	123661117	0.999158	0.0545455	6110	123661117
ENSG00000111371	SLC38A1	-	169	1	12	46183099	46183100	0.999735	0.214286	3,14	46183100
ENSG00000111530	CAND1	+	178	1	12	67313415	67313416	0.999174	0.0930233	4,43	67313416
ENSG00000111875	ASF1A	+	633	1	6	118907725	118907726	0.999247	0.0694444	5,72	118907726
ENSG00000111885	MAN1A1	-	634	1	6	119178768	119178769	0.99979	0.0909091	5,55	119178769
ENSG00000111911	HINT3	+	635	1	6	125978873	125978874	0.999969	0.0661157	8121	125978874
ENSG00000112096	SOD2	-	646	1	6	159679431	159679432	0.999701	0.0551181	7127	159679432
ENSG00000112210	RAB23	-	614	1	6	57189798	57189799	0.999437	0.102564	4,39	57189799
ENSG00000112367	FIG4	+	624	1	6	109777040	109777041	0.999754	0.0569106	7123	109777041
ENSG00000112394	SLC16A10	+	626	1	6	111230466	111230467	0.999893	0.153846	4,26	111230467
ENSG00000112394	SLC16A10	+	627	1	6	111230828	111230829	0.999845	0.25	3,12	111230829
ENSG00000112419	PHACTR2	+	640	1	6	143830354	143830355	0.999174	0.0930233	4,43	143830355
ENSG00000112592	TBP	+	648	1	6	170572765	170572766	0.999824	0.0943396	5,53	170572766
ENSG00000112655	PTK7	+	612	1	6	43161521	43161522	0.999777	0.0697674	6,86	43161522
ENSG00000112893	MAN2A1	+	585	1	5	109729380	109729381	0.99998	0.0701754	8114	109729381
ENSG00000113013	HSPA9	-	599	1	5	138554855	138554856	0.999665	0.2	3,15	138554856
ENSG00000113083	LOX	-	591	1	5	122064953	122064954	0.999924	0.166667	4,24	122064954
ENSG00000113083	LOX	-	592	1	5	122065516	122065517	0.999584	0.1875	3,16	122065517
ENSG00000113083	LOX	-	593	1	5	122066294	122066295	0.999388	0.166667	3,18	122066295
ENSG00000113083	LOX	-	594	1	5	122066386	122066387	0.999886	0.272727	3,11	122066387
ENSG00000113140	SPARC	-	603	1	5	151663216	151663217	0.999893	0.153846	4,26	151663217
ENSG00000113273	ARSB	-	577	1	5	78777780	78777781	0.999909	0.16	4,25	78777781
ENSG00000113273	ARSB	-	578	1	5	78777984	78777985	0.999995	0.307692	4,13	78777985
ENSG00000113387	SUB1	+	561	1	5	32601690	32601691	0.999342	0.0571429	6105	32601691
ENSG00000113391	FAM172A	-	580	1	5	93619400	93619401	0.999845	0.25	3,12	93619401
ENSG00000113594	LIFR	-	568	1	5	38475105	38475106	0.999794	0.230769	3,13	38475106
ENSG00000113615	SEC24A	+	596	1	5	134725326	134725327	0.999854	0.0980392	5,51	134725327
ENSG00000113621	TXNDC15	+	598	1	5	134900330	134900331	0.999777	0.0697674	6,86	134900331
ENSG00000113966	ARL6	+	469	1	3	97798114	97798115	1	0.105882	9,85	97798115
ENSG00000114030	KPNA1	-	480	1	3	122424638	122424639	0.999854	0.0980392	5,51	122424639
ENSG00000114166	KAT2B	+	445	1	3	20153556	20153557	1	0.272727	6,22	20153557
ENSG00000114251	WNT5A	-	459	1	3	55466225	55466226	0.999975	0.138889	5,36	55466226
ENSG00000114251	WNT5A	-	460	1	3	55469252	55469253	0.999999	0.105263	8,76	55469253
ENSG00000114302	PRKAR2A	-	455	1	3	48749277	48749278	0.999715	0.0555556	7126	48749278
ENSG00000114346	ECT2	+	491	1	3	172820882	172820883	0.999998	0.118644	7,59	172820883
ENSG00000114354	TFG	+	471	1	3	100709382	100709383	0.999096	0.0909091	4,44	100709383
ENSG00000114439	BBX	+	473	1	3	107809912	107809913	0.999896	0.08	6,75	107809913
ENSG00000114439	BBX	+	474	1	3	107810112	107810113	0.999198	0.0550459	6109	107810113
ENSG00000114450	GNB4	-	496	1	3	179398706	179398707	0.999995	0.102941	7,68	179398707
ENSG00000114739	ACVR2B	+	450	1	3	38487846	38487847	0.999504	0.0507246	7138	38487847
ENSG00000115084	SLC35F5	-	373	1	2	113714830	113714831	0.999999	0.137255	7,51	113714831
ENSG00000115145	STAM2	-	382	1	2	152119142	152119143	0.999271	0.157895	3,19	152119143
ENSG00000115159	GPD2	+	384	1	2	156585796	156585797	0.999498	0.0757576	5,66	156585797
ENSG00000115207	GTF3C2	-	356	1	2	27326047	27326048	0.999968	0.0510204	10196	27326048
ENSG00000115364	MRPL19	+	366	1	2	75655637	75655638	0.999851	0.075	6,80	75655638
ENSG00000115414	FN1	-	408	1	2	215361214	215361215	0.99975	0.0877193	5,57	215361215
ENSG00000115524	SF3B1	-	400	1	2	197389837	197389838	0.999794	0.230769	3,13	197389838
ENSG00000115561	CHMP3	-	370	1	2	86504548	86504549	0.999777	0.129032	4,31	86504549
ENSG00000115687	PASK	-	416	1	2	241106344	241106345	0.999893	0.153846	4,26	241106345
ENSG00000115825	PRKD3	-	357	1	2	37251373	37251374	0.999715	0.0555556	7126	37251374
ENSG00000115966	ATF2	-	389	1	2	175074281	175074282	0.999777	0.129032	4,31	175074282
ENSG00000115977	AAK1	-	363	1	2	69460325	69460326	0.999966	0.2	4,20	69460326
ENSG00000115977	AAK1	-	364	1	2	69464916	69464917	0.999525	0.0510949	7137	69464917
ENSG00000116016	EPAS1	+	359	1	2	46384929	46384930	1	0.454545	5,11	46384930
ENSG00000116095	PLEKHA3	+	393	1	2	178505084	178505085	0.999794	0.230769	3,13	178505085
ENSG00000116095	PLEKHA3	+	394	1	2	178505926	178505927	0.999141	0.15	3,20	178505927
ENSG00000116138	DNAJC16	+	2	1	1	15571562	15571563	0.999246	0.0952381	4,42	15571563
ENSG00000116209	TMEM59	-	17	1	1	54031715	54031716	1	0.222222	6,27	54031716
ENSG00000116406	EDEM3	-	60	1	1	184692316	184692317	0.999247	0.0694444	5,72	184692317
ENSG00000116473	RAP1A	+	37	1	1	111713356	111713357	0.999665	0.2	3,15	111713357
ENSG00000116473	RAP1A	+	38	1	1	111715084	111715085	0.999995	0.307692	4,13	111715085
ENSG00000116678	LEPR	+	23	1	1	65633596	65633597	0.999998	0.363636	4,11	65633597
ENSG00000116679	IVNS1ABP	-	62	1	1	185297578	185297579	0.999974	0.101695	6,59	185297579
ENSG00000116750	UCHL5	-	63	1	1	193015021	193015022	0.999808	0.0925926	5,54	193015022
ENSG00000116874	WARS2	-	40	1	1	119031254	119031255	0.999997	0.091954	8,87	119031255
ENSG00000116906	GNPAT	+	77	1	1	231277823	231277824	0.999794	0.230769	3,13	231277824
ENSG00000117500	TMED5	-	29	1	1	93153901	93153902	0.999937	0.173913	4,23	93153902
ENSG00000117505	DR1	+	30	1	1	93363235	93363236	0.999962	0.0952381	6,63	93363236
ENSG00000117533	VAMP4	-	54	1	1	171701380	171701381	0.999777	0.129032	4,31	171701381
ENSG00000117602	RCAN3	+	4	1	1	24537508	24537509	0.999794	0.230769	3,13	24537509
ENSG00000117602	RCAN3	+	5	1	1	24539661	24539662	0.99988	0.102041	5,49	24539662
ENSG00000117697	NSL1	-	71	1	1	212737073	212737074	0.999996	0.192308	5,26	212737074
ENSG00000117697	NSL1	-	72	1	1	212737705	212737706	0.999584	0.1875	3,16	212737706
ENSG00000118985	ELL2	-	581	1	5	95885682	95885683	0.999141	0.15	3,20	95885683
ENSG00000118985	ELL2	-	582	1	5	95888521	95888522	0.99984	0.0961538	5,52	95888522
ENSG00000119041	GTF3C3	-	398	1	2	196763857	196763858	0.999013	0.0888889	4,45	196763858
ENSG00000119041	GTF3C3	-	399	1	2	196764015	196764016	0.999498	0.0757576	5,66	196764016
ENSG00000119514	GALNT12	+	726	1	9	98849526	98849527	0.999886	0.272727	3,11	98849527
ENSG00000119878	CRIPT	+	360	1	2	46625407	46625408	0.999665	0.2	3,15	46625408
ENSG00000119900	OGFRL1	+	615	1	6	71303150	71303151	0.999968	0.0983607	6,61	71303151
ENSG00000119906	SLF2	+	109	1	10	100963702	100963703	0.999979	0.105263	6,57	100963703
ENSG00000119969	HELLS	+	108	1	10	94613554	94613555	0.999957	0.190476	4,21	94613555
ENSG00000120063	GNA13	-	316	1	17	65011560	65011561	0.999635	0.114286	4,35	65011561
ENSG00000120802	TMPO	+	186	1	12	98535205	98535206	1	0.123457	10,81	98535206
ENSG00000120837	NFYB	-	190	1	12	104118647	104118648	0.999777	0.129032	4,31	104118648
ENSG00000120868	APAF1	+	188	1	12	98732868	98732869	0.999999	0.142857	7,49	98732869
ENSG00000120963	ZNF706	-	709	1	8	101197768	101197769	0.999665	0.2	3,15	101197769
ENSG00000121005	CRISPLD1	+	703	1	8	75032790	75032791	0.999665	0.2	3,15	75032791
ENSG00000121104	FAM117A	-	313	1	17	49710438	49710439	0.999246	0.0952381	4,42	49710439
ENSG00000121486	TRMT1L	-	61	1	1	185118820	185118821	0.999388	0.166667	3,18	185118821
ENSG00000121579	NAA50	-	477	1	3	113716767	113716768	0.999954	0.0923077	6,65	113716768
ENSG00000121892	PDS5A	-	515	1	4	39824564	39824565	0.999378	0.1	4,40	39824565
ENSG00000122335	SERAC1	-	644	1	6	158110446	158110447	0.999271	0.157895	3,19	158110447
ENSG00000122378	PRXL2A	+	100	1	10	80434832	80434833	0.999893	0.153846	4,26	80434833
ENSG00000122870	BICC1	+	95	1	10	58830049	58830050	0.999013	0.0888889	4,45	58830050
ENSG00000122873	CISD1	+	93	1	10	58289297	58289298	0.999492	0.176471	3,17	58289298
ENSG00000123178	SPRYD7	-	217	1	13	49912869	49912870	0.999492	0.176471	3,17	49912870
ENSG00000123200	ZC3H13	-	212	1	13	45954587	45954588	0.999831	0.137931	4,29	45954588
ENSG00000123200	ZC3H13	-	213	1	13	45955465	45955466	0.999271	0.157895	3,19	45955466
ENSG00000123600	METTL8	-	388	1	2	171321852	171321853	0.999912	0.108696	5,46	171321853
ENSG00000123728	RAP2C	-	770	1	X	132203359	132203360	0.999308	0.0566038	6106	132203360
ENSG00000123739	PLA2G12A	-	540	1	4	109713632	109713633	0.999525	0.0510949	7137	109713633
ENSG00000123983	ACSL3	+	410	1	2	222944587	222944588	0.999998	0.363636	4,11	222944588
ENSG00000124198	ARFGEF2	+	427	1	20	49034075	49034076	0.9998	0.0588235	7119	49034076
ENSG00000124299	PEPD	-	350	1	19	33387057	33387058	0.99984	0.0961538	5,52	33387058
ENSG00000124356	STAMBP	+	365	1	2	73862992	73862993	0.999675	0.117647	4,34	73862993
ENSG00000124486	USP9X	+	748	1	X	41233782	41233783	0.999936	0.0869565	6,69	41233783
ENSG00000124486	USP9X	+	749	1	X	41235925	41235926	0.999957	0.190476	4,21	41235926
ENSG00000124532	MRS2	+	610	1	6	24423277	24423278	0.999714	0.0666667	6,90	24423278
ENSG00000124766	SOX4	+	609	1	6	21597420	21597421	0.999339	0.0714286	5,70	21597421
ENSG00000124802	EEF1E1	-	606	1	6	8079633	8079634	0.99998	0.0843373	7,83	8079634
ENSG00000125304	TM9SF2	+	231	1	13	99563842	99563843	0.999794	0.230769	3,13	99563843
ENSG00000125827	TMX4	-	418	1	20	7981263	7981264	0.999198	0.0684932	5,73	7981264
ENSG00000125944	HNRNPR	-	3	1	1	23306826	23306827	0.999991	0.122449	6,49	23306827
ENSG00000126070	AGO3	+	9	1	1	36071678	36071679	0.999975	0.138889	5,36	36071679
ENSG00000127328	RAB3IP	+	179	1	12	69816517	69816518	0.999584	0.1875	3,16	69816518
ENSG00000128595	CALU	+	680	1	7	128772192	128772193	0.999912	0.108696	5,46	128772193
ENSG00000128694	OSGEPL1	-	396	1	2	189746735	189746736	0.999492	0.176471	3,17	189746736
ENSG00000128789	PSMG2	+	330	1	18	12725638	12725639	0.999824	0.0943396	5,53	12725639
ENSG00000128951	DUT	+	270	1	15	48342191	48342192	0.999945	0.0721649	7,97	48342192
ENSG00000129003	VPS13C	-	274	1	15	61852997	61852998	0.999271	0.157895	3,19	61852998
ENSG00000129317	PUS7L	-	166	1	12	43725931	43725932	0.999995	0.102941	7,68	43725932
ENSG00000129480	DTD2	-	234	1	14	31446489	31446490	0.999911	0.0821918	6,73	31446490
ENSG00000129493	HEATR5A	-	233	1	14	31292955	31292956	0.999635	0.114286	4,35	31292956
ENSG00000129675	ARHGEF6	-	774	1	X	136665947	136665948	0.999591	0.111111	4,36	136665948
ENSG00000130024	PHF10	-	647	1	6	169708340	169708341	0.999013	0.0888889	4,45	169708341
ENSG00000130224	LRCH2	-	764	1	X	115111269	115111270	0.999591	0.111111	4,36	115111270
ENSG00000131016	AKAP12	+	642	1	6	151357868	151357869	0.999658	0.0645161	6,93	151357869
ENSG00000131269	ABCB7	-	754	1	X	75052844	75052845	0.999584	0.1875	3,16	75052845
ENSG00000131373	HACL1	-	444	1	3	15560800	15560801	0.99979	0.0909091	5,55	15560801
ENSG00000131507	NDFIP1	+	601	1	5	142152163	142152164	0.999924	0.0583942	8137	142152164
ENSG00000131791	PRKAB2	-	43	1	1	147155926	147155927	0.999342	0.0571429	6105	147155927
ENSG00000131979	GCH1	-	244	1	14	54842378	54842379	0.99999	0.0933333	7,75	54842379
ENSG00000131979	GCH1	-	245	1	14	54843872	54843873	0.999378	0.1	4,40	54843873
ENSG00000132313	MRPL35	+	369	1	2	86210790	86210791	0.999965	0.0650407	8123	86210791
ENSG00000132388	UBE2G1	-	305	1	17	4271976	4271977	0.999247	0.0694444	5,72	4271977
ENSG00000132549	VPS13B	+	708	1	8	99877229	99877230	0.999665	0.2	3,15	99877230
ENSG00000132603	NIP7	+	302	1	16	69342866	69342867	0.999686	0.0546875	7128	69342867
ENSG00000133056	PIK3C2B	-	69	1	1	204423152	204423153	0.999013	0.0888889	4,45	204423153
ENSG00000133103	COG6	+	210	1	13	39751702	39751703	0.999962	0.0952381	6,63	39751703
ENSG00000133703	KRAS	-	161	1	12	25209022	25209023	0.99968	0.0833333	5,60	25209023
ENSG00000133863	TEX15	-	693	1	8	30832222	30832223	0.999831	0.137931	4,29	30832223
ENSG00000134108	ARL8B	+	443	1	3	5179737	5179738	0.999342	0.0571429	6105	5179738
ENSG00000134278	SPIRE1	-	329	1	18	12448410	12448411	0.999763	0.0689655	6,87	12448411
ENSG00000134371	CDC73	+	64	1	1	193251337	193251338	0.999437	0.102564	4,39	193251338
ENSG00000134371	CDC73	+	65	1	1	193251533	193251534	1	0.0990099	10101	193251534
ENSG00000134748	PRPF38A	+	15	1	1	52417484	52417485	0.999996	0.0521739	12230	52417485
ENSG00000134755	DSC2	-	342	1	18	31066510	31066511	1	0.357143	5,14	31066511
ENSG00000134759	ELP2	+	345	1	18	36177763	36177764	0.999829	0.0731707	6,82	36177764
ENSG00000134762	DSC3	-	341	1	18	30990071	30990072	0.999794	0.230769	3,13	30990072
ENSG00000134852	CLOCK	-	522	1	4	55434497	55434498	0.999962	0.128205	5,39	55434498
ENSG00000134982	APC	+	587	1	5	112845565	112845566	0.999886	0.272727	3,11	112845566
ENSG00000135047	CTSL	+	723	1	9	87731254	87731255	0.999961	0.0559006	9161	87731255
ENSG00000135164	DMTF1	+	664	1	7	87196078	87196079	0.999935	0.0523256	9172	87196079
ENSG00000135316	SYNCRIP	-	619	1	6	85609902	85609903	0.999997	0.0662252	10151	85609903
ENSG00000135541	AHI1	-	636	1	6	135315970	135315971	0.999875	0.148148	4,27	135315971
ENSG00000135823	STX6	-	58	1	1	180974718	180974719	0.999962	0.128205	5,39	180974719
ENSG00000135932	CAB39	+	413	1	2	230821030	230821031	0.999924	0.166667	4,24	230821031
ENSG00000136052	SLC41A2	-	191	1	12	104802758	104802759	0.999665	0.2	3,15	104802759
ENSG00000136098	NEK3	-	219	1	13	52132887	52132888	0.99957	0.0618557	6,97	52132888
ENSG00000136100	VPS36	-	220	1	13	52415178	52415179	0.999423	0.0735294	5,68	52415179
ENSG00000136111	TBC1D4	-	226	1	13	75286290	75286291	0.999829	0.0603448	7116	75286291
ENSG00000136709	WDR33	-	376	1	2	127705239	127705240	0.999951	0.121951	5,41	127705240
ENSG00000136731	UGGT1	+	377	1	2	128193789	128193790	0.999658	0.0645161	6,93	128193790
ENSG00000136758	YME1L1	-	89	1	10	27110407	27110408	0.999997	0.333333	4,12	27110408
ENSG00000136816	TOR1B	+	735	1	9	129810819	129810820	0.99984	0.0961538	5,52	129810820
ENSG00000136827	TOR1A	-	736	1	9	129813507	129813508	0.999493	0.06	6100	129813508
ENSG00000137135	ARHGEF39	-	720	1	9	35661471	35661472	0.999871	0.0769231	6,78	35661472
ENSG00000137145	DENND4C	+	718	1	9	19361878	19361879	0.999117	0.0540541	6111	19361879
ENSG00000137522	RNF121	+	127	1	11	71997171	71997172	0.999728	0.0862069	5,58	71997172
ENSG00000137693	YAP1	+	137	1	11	102231023	102231024	0.999777	0.0697674	6,86	102231024
ENSG00000137760	ALKBH8	-	138	1	11	107503477	107503478	0.999971	0.1	6,60	107503478
ENSG00000137764	MAP2K5	+	278	1	15	67664638	67664639	0.999999	0.0927835	9,97	67664639
ENSG00000137770	CTDSPL2	+	269	1	15	44528943	44528944	0.999944	0.119048	5,42	44528944
ENSG00000137815	RTF1	+	264	1	15	41481447	41481448	0.999984	0.0552486	10181	41481448
ENSG00000137819	PAQR5	+	280	1	15	69405628	69405629	0.999957	0.190476	4,21	69405629
ENSG00000137825	ITPKA	+	265	1	15	41501820	41501821	0.999665	0.2	3,15	41501821
ENSG00000137992	DBT	-	32	1	1	100190973	100190974	0.999998	0.162162	6,37	100190974
ENSG00000138018	SELENOI	+	354	1	2	26394467	26394468	0.999891	0.0648148	7108	26394468
ENSG00000138061	CYP1B1	-	358	1	2	38068675	38068676	0.999492	0.176471	3,17	38068676
ENSG00000138071	ACTR2	+	361	1	2	65271068	65271069	0.999845	0.25	3,12	65271069
ENSG00000138190	EXOC6	+	106	1	10	93058537	93058538	0.999492	0.176471	3,17	93058538
ENSG00000138286	FAM149B1	+	97	1	10	73241646	73241647	0.999492	0.176471	3,17	73241647
ENSG00000138434	ITPRID2	+	395	1	2	181893437	181893438	0.999271	0.157895	3,19	181893438
ENSG00000138459	SLC35A5	+	475	1	3	112583693	112583694	0.999817	0.0722892	6,83	112583694
ENSG00000138594	TMOD3	+	272	1	15	51909008	51909009	0.999974	0.101695	6,59	51909009
ENSG00000138604	GLCE	+	279	1	15	69271015	69271016	0.999981	0.107143	6,56	69271016
ENSG00000138668	HNRNPD	-	528	1	4	82353171	82353172	0.999342	0.0571429	6105	82353172
ENSG00000138698	RAP1GDS1	+	533	1	4	98442724	98442725	0.999591	0.111111	4,36	98442725
ENSG00000138709	LARP1B	+	546	1	4	128108637	128108638	0.999747	0.0681818	6,88	128108638
ENSG00000138735	PDE5A	-	541	1	4	119498430	119498431	0.999845	0.25	3,12	119498431
ENSG00000138756	BMP2K	+	525	1	4	78915520	78915521	0.999271	0.157895	3,19	78915521
ENSG00000138760	SCARB2	-	524	1	4	76160858	76160859	0.999791	0.0705882	6,85	76160859
ENSG00000138802	SEC24B	+	539	1	4	109539913	109539914	0.999791	0.0705882	6,85	109539914
ENSG00000139163	ETNK1	+	156	1	12	22685254	22685255	0.999875	0.148148	4,27	22685255
ENSG00000139163	ETNK1	+	157	1	12	22688309	22688310	0.999794	0.230769	3,13	22688310
ENSG00000139173	TMEM117	+	167	1	12	44299645	44299646	0.999271	0.157895	3,19	44299646
ENSG00000139218	SCAF11	-	168	1	12	45960531	45960532	0.999584	0.1875	3,16	45960532
ENSG00000139496	NUP58	+	203	1	13	25341869	25341870	0.999995	0.133333	6,45	25341870
ENSG00000139618	BRCA2	+	206	1	13	32399193	32399194	0.999498	0.0757576	5,66	32399194
ENSG00000139687	RB1	+	215	1	13	48481697	48481698	0.999845	0.25	3,12	48481698
ENSG00000139734	DIAPH3	-	225	1	13	59666218	59666219	0.999146	0.0675676	5,74	59666219
ENSG00000139946	PELI2	+	247	1	14	56299028	56299029	0.999013	0.0888889	4,45	56299029
ENSG00000140443	IGF1R	+	287	1	15	98958829	98958830	0.999829	0.0603448	7116	98958830
ENSG00000140443	IGF1R	+	288	1	15	98958883	98958884	0.999983	0.062069	9145	98958884
ENSG00000140526	ABHD2	+	286	1	15	89196904	89196905	0.999701	0.0551181	7127	89196905
ENSG00000140750	ARHGAP17	-	291	1	16	24919461	24919462	0.999174	0.0930233	4,43	24919462
ENSG00000141404	GNAL	+	327	1	18	11883303	11883304	0.999746	0.125	4,32	11883304
ENSG00000141424	SLC39A6	-	344	1	18	36108845	36108846	0.999847	0.0614035	7114	36108846
ENSG00000141627	DYM	-	346	1	18	49043835	49043836	0.999715	0.0555556	7126	49043836
ENSG00000142856	ITGB3BP	-	20	1	1	63449659	63449660	0.999635	0.114286	4,35	63449660
ENSG00000142875	PRKACB	+	26	1	1	84235857	84235858	0.999696	0.0659341	6,91	84235858
ENSG00000142892	PIGK	-	24	1	1	77092289	77092290	0.999893	0.153846	4,26	77092290
ENSG00000143147	GPR161	-	53	1	1	168083555	168083556	0.999845	0.25	3,12	168083556
ENSG00000143183	TMCO1	-	49	1	1	165726700	165726701	0.999845	0.25	3,12	165726701
ENSG00000143190	POU2F1	+	52	1	1	167418077	167418078	0.999813	0.0512821	8156	167418078
ENSG00000143195	ILDR2	-	51	1	1	166916240	166916241	0.999492	0.176471	3,17	166916241
ENSG00000143324	XPR1	+	57	1	1	180811463	180811464	1	0.0524476	15286	180811464
ENSG00000143469	SYT14	+	70	1	1	210163997	210163998	0.999794	0.230769	3,13	210163998
ENSG00000143569	UBAP2L	+	47	1	1	154270687	154270688	0.999829	0.0731707	6,82	154270688
ENSG00000144224	UBXN4	+	380	1	2	135783381	135783382	0.999929	0.0517241	9174	135783382
ENSG00000144278	GALNT13	+	383	1	2	154451938	154451939	0.999962	0.0952381	6,63	154451939
ENSG00000144320	LNPK	-	390	1	2	175928942	175928943	0.999992	0.0792079	8101	175928943
ENSG00000144451	SPAG16	+	407	1	2	213317935	213317936	0.999924	0.166667	4,24	213317936
ENSG00000144677	CTDSPL	+	449	1	3	37983358	37983359	0.999437	0.102564	4,39	37983359
ENSG00000144749	LRIG1	-	464	1	3	66378923	66378924	0.999824	0.0943396	5,53	66378924
ENSG00000145246	ATP10D	+	518	1	4	47591604	47591605	0.999271	0.157895	3,19	47591605
ENSG00000145246	ATP10D	+	519	1	4	47591911	47591912	0.999794	0.230769	3,13	47591912
ENSG00000145331	TRMT10A	-	536	1	4	99546921	99546922	0.999271	0.157895	3,19	99546922
ENSG00000145354	CISD2	+	538	1	4	102887977	102887978	0.999982	0.0853659	7,82	102887978
ENSG00000145375	SPATA5	+	543	1	4	123316462	123316463	0.999635	0.114286	4,35	123316463
ENSG00000145592	RPL37	-	569	1	5	40828058	40828059	0.999918	0.0833333	6,72	40828059
ENSG00000145604	SKP2	+	566	1	5	36183150	36183151	0.999995	0.0517241	12232	36183151
ENSG00000145604	SKP2	+	567	1	5	36195705	36195706	1	0.357143	5,14	36195706
ENSG00000145725	PPIP5K2	+	583	1	5	103202823	103202824	0.999845	0.25	3,12	103202824
ENSG00000145833	DDX46	+	597	1	5	134830540	134830541	0.999584	0.1875	3,16	134830541
ENSG00000146007	ZMAT2	+	600	1	5	140706473	140706474	0.999999	0.0606061	12198	140706474
ENSG00000146433	TMEM181	+	645	1	6	158633640	158633641	0.999437	0.102564	4,39	158633641
ENSG00000146648	EGFR	+	661	1	7	55209713	55209714	0.999991	0.266667	4,15	55209714
ENSG00000146677	RPL32P18	+	659	1	7	44468007	44468008	0.999635	0.114286	4,35	44468008
ENSG00000147364	FBXO25	+	683	1	8	469087	469088	0.999983	0.235294	4,17	469088
ENSG00000148429	USP6NL	-	83	1	10	11461038	11461039	0.999013	0.0888889	4,45	11461039
ENSG00000148600	CDHR1	+	101	1	10	84195542	84195543	0.999777	0.129032	4,31	84195543
ENSG00000148634	HERC4	-	96	1	10	67941093	67941094	0.999763	0.0689655	6,87	67941094
ENSG00000149100	EIF3M	+	120	1	11	32602883	32602884	0.999806	0.133333	4,30	32602884
ENSG00000149179	C11orf49	+	124	1	11	47137486	47137487	0.999886	0.272727	3,11	47137487
ENSG00000149212	SESN3	-	135	1	11	95165612	95165613	0.999941	0.0882353	6,68	95165613
ENSG00000149294	NCAM1	+	142	1	11	113275832	113275833	0.999378	0.1	4,40	113275833
ENSG00000149311	ATM	+	140	1	11	108330364	108330365	0.999987	0.0638298	9141	108330365
ENSG00000150625	GPM6A	-	556	1	4	175634106	175634107	0.999991	0.266667	4,15	175634107
ENSG00000150756	ATPSCKMT	-	559	1	5	10226615	10226616	0.999294	0.0704225	5,71	10226616
ENSG00000151131	C12orf45	+	192	1	12	105004746	105004747	0.999794	0.230769	3,13	105004747
ENSG00000151276	MAGI1	-	463	1	3	65353562	65353563	0.999492	0.176471	3,17	65353563
ENSG00000151327	FAM177A1	+	235	1	14	35083277	35083278	0.999271	0.157895	3,19	35083278
ENSG00000151366	NDUFC2	-	131	1	11	78069420	78069421	0.99995	0.0909091	6,66	78069421
ENSG00000151422	FER	+	584	1	5	109191130	109191131	0.999388	0.166667	3,18	109191131
ENSG00000151466	SCLT1	-	547	1	4	129039672	129039673	0.999831	0.137931	4,29	129039673
ENSG00000151468	CCDC3	-	84	1	10	12897350	12897351	0.999378	0.1	4,40	12897351
ENSG00000151718	WWC2	+	557	1	4	183316003	183316004	0.999854	0.142857	4,28	183316004
ENSG00000151748	SAV1	-	239	1	14	50632390	50632391	0.999735	0.214286	3,14	50632391
ENSG00000151835	SACS	-	202	1	13	23329577	23329578	0.999996	0.107692	7,65	23329578
ENSG00000152061	RABGAP1L	+	56	1	1	174992108	174992109	0.999777	0.129032	4,31	174992109
ENSG00000152104	PTPN14	-	74	1	1	214355382	214355383	0.999989	0.0921053	7,76	214355383
ENSG00000152495	CAMK4	+	586	1	5	111489518	111489519	0.999584	0.1875	3,16	111489519
ENSG00000152520	PAN3	+	204	1	13	28294409	28294410	0.999665	0.2	3,15	28294410
ENSG00000152767	FARP1	+	229	1	13	98398875	98398876	0.999635	0.114286	4,35	98398876
ENSG00000152767	FARP1	+	230	1	13	98449267	98449268	0.999597	0.0793651	5,63	98449268
ENSG00000153130	SCOC	+	550	1	4	140382254	140382255	0.999982	0.0853659	7,82	140382255
ENSG00000153179	RASSF3	+	175	1	12	64697018	64697019	1	0.375	6,16	64697019
ENSG00000153721	CNKSR3	-	643	1	6	154398823	154398824	0.999794	0.230769	3,13	154398824
ENSG00000153936	HS2ST1	+	27	1	1	87109271	87109272	0.999888	0.0789474	6,76	87109272
ENSG00000154122	ANKH	-	560	1	5	14710167	14710168	0.999158	0.0545455	6110	14710168
ENSG00000154127	UBASH3B	+	144	1	11	122812909	122812910	0.999665	0.2	3,15	122812910
ENSG00000154639	CXADR	+	430	1	21	17568073	17568074	0.999958	0.09375	6,64	17568074
ENSG00000154642	C21orf91	-	431	1	21	17790118	17790119	0.999437	0.102564	4,39	17790119
ENSG00000154889	MPPE1	-	328	1	18	11884243	11884244	0.999246	0.0952381	4,42	11884244
ENSG00000154930	ACSS1	-	420	1	20	25007317	25007318	0.999997	0.111111	7,63	25007318
ENSG00000155008	APOOL	+	758	1	X	85089430	85089431	0.999616	0.0631579	6,95	85089431
ENSG00000155008	APOOL	+	759	1	X	85089926	85089927	0.999824	0.0943396	5,53	85089927
ENSG00000155330	C16orf87	-	295	1	16	46800902	46800903	0.999271	0.157895	3,19	46800903
ENSG00000155755	TMEM237	-	404	1	2	201621483	201621484	1	0.123077	8,65	201621484
ENSG00000155957	TMBIM4	-	177	1	12	66137830	66137831	0.999388	0.166667	3,18	66137831
ENSG00000156011	PSD3	-	686	1	8	18531129	18531130	0.999544	0.108108	4,37	18531130
ENSG00000156011	PSD3	-	687	1	8	18534072	18534073	0.999983	0.109091	6,55	18534073
ENSG00000156110	ADK	+	98	1	10	74709104	74709105	0.999993	0.285714	4,14	74709105
ENSG00000156162	DPY19L4	+	706	1	8	94765233	94765234	0.999597	0.0793651	5,63	94765234
ENSG00000156232	WHAMM	+	283	1	15	82834542	82834543	0.999597	0.0793651	5,63	82834543
ENSG00000156467	UQCRB	-	707	1	8	96229630	96229631	0.999174	0.0930233	4,43	96229631
ENSG00000156735	BAG4	+	694	1	8	38212341	38212342	0.999995	0.102941	7,68	38212342
ENSG00000156787	TBC1D31	+	713	1	8	123093721	123093722	0.999158	0.0545455	6110	123093722
ENSG00000156787	TBC1D31	+	714	1	8	123105431	123105432	0.999236	0.0555556	6108	123105432
ENSG00000156973	PDE6D	-	414	1	2	231732889	231732890	0.999031	0.0530973	6113	231732890
ENSG00000157500	APPL1	+	461	1	3	57271059	57271060	0.999951	0.121951	5,41	57271060
ENSG00000157625	TAB3	-	744	1	X	30829400	30829401	0.99979	0.0909091	5,55	30829401
ENSG00000157625	TAB3	-	745	1	X	30830482	30830483	0.999314	0.097561	4,41	30830483
ENSG00000157869	RAB28	-	508	1	4	13368099	13368100	1	0.193548	6,31	13368100
ENSG00000158186	MRAS	+	484	1	3	138403516	138403517	0.999831	0.137931	4,29	138403517
ENSG00000158201	ABHD3	-	335	1	18	21651437	21651438	0.999824	0.0943396	5,53	21651438
ENSG00000159200	RCAN1	-	433	1	21	34517174	34517175	0.999603	0.0526316	7133	34517175
ENSG00000159348	CYB5R1	-	66	1	1	202962085	202962086	0.999996	0.0528634	12227	202962086
ENSG00000159388	BTG2	+	67	1	1	203309498	203309499	0.999746	0.125	4,32	203309499
ENSG00000159712	ANKRD18CP	-	725	1	9	97194735	97194736	0.999174	0.0930233	4,43	97194736
ENSG00000159921	GNE	-	721	1	9	36215585	36215586	0.99957	0.0618557	6,97	36215586
ENSG00000160199	PKNOX1	+	434	1	21	43030233	43030234	0.999875	0.148148	4,27	43030234
ENSG00000160551	TAOK1	+	307	1	17	29548020	29548021	0.999909	0.0666667	7105	29548021
ENSG00000161533	ACOX1	-	322	1	17	75946441	75946442	0.999932	0.0592593	8135	75946442
ENSG00000161813	LARP4	+	172	1	12	50479915	50479916	0.999375	0.0576923	6104	50479916
ENSG00000162129	CLPB	-	128	1	11	72286930	72286931	0.999983	0.235294	4,17	72286931
ENSG00000162378	ZYG11B	+	16	1	1	52827112	52827113	0.999903	0.056338	8142	52827113
ENSG00000162409	PRKAA2	+	18	1	1	56709350	56709351	1	0.0989011	9,91	56709351
ENSG00000162409	PRKAA2	+	19	1	1	56710437	56710438	0.999977	0.0689655	8116	56710438
ENSG00000162437	RAVER2	+	21	1	1	64832727	64832728	0.999957	0.0552147	9163	64832728
ENSG00000162614	NEXN	+	25	1	1	77943139	77943140	0.999388	0.166667	3,18	77943140
ENSG00000162695	SLC30A7	+	33	1	1	100976594	100976595	0.999382	0.0724638	5,69	100976595
ENSG00000162695	SLC30A7	+	34	1	1	100977049	100977050	0.999406	0.0582524	6103	100977050
ENSG00000162695	SLC30A7	+	35	1	1	100981356	100981357	0.999831	0.137931	4,29	100981357
ENSG00000162704	ARPC5	-	59	1	1	183625154	183625155	0.999966	0.2	4,20	183625155
ENSG00000162769	FLVCR1	+	73	1	1	212898375	212898376	0.999805	0.0714286	6,84	212898376
ENSG00000163053	SLC16A14	-	412	1	2	230036494	230036495	0.999735	0.214286	3,14	230036495
ENSG00000163069	SGCB	-	521	1	4	52023758	52023759	0.999271	0.157895	3,19	52023759
ENSG00000163110	PDLIM5	+	531	1	4	94666654	94666655	0.999808	0.0925926	5,54	94666655
ENSG00000163110	PDLIM5	+	532	1	4	94667428	94667429	0.999626	0.0806452	5,62	94667429
ENSG00000163297	ANTXR2	-	526	1	4	79905448	79905449	0.999665	0.2	3,15	79905449
ENSG00000163297	ANTXR2	-	527	1	4	79906308	79906309	0.999746	0.125	4,32	79906309
ENSG00000163322	ABRAXAS1	-	529	1	4	83461174	83461175	0.999174	0.0930233	4,43	83461175
ENSG00000163349	HIPK1	+	39	1	1	113974581	113974582	0.999977	0.103448	6,58	113974582
ENSG00000163378	EOGT	-	466	1	3	68977367	68977368	0.999966	0.2	4,20	68977368
ENSG00000163412	EIF4E3	-	467	1	3	71680889	71680890	0.999141	0.15	3,20	71680890
ENSG00000163428	LRRC58	-	478	1	3	120325703	120325704	0.999013	0.0888889	4,45	120325704
ENSG00000163428	LRRC58	-	479	1	3	120329454	120329455	1	0.15625	10,64	120329455
ENSG00000163513	TGFBR2	+	447	1	3	30693067	30693068	0.999806	0.133333	4,30	30693068
ENSG00000163577	EIF5A2	-	490	1	3	170892853	170892854	0.999991	0.122449	6,49	170892854
ENSG00000163655	GMPS	+	488	1	3	155939401	155939402	0.99968	0.0833333	5,60	155939402
ENSG00000163682	RPL9	-	514	1	4	39453987	39453988	0.999936	0.0869565	6,69	39453988
ENSG00000163738	MTHFD2L	+	523	1	4	74160940	74160941	1	0.179487	7,39	74160941
ENSG00000163867	ZMYM6	-	8	1	1	35018572	35018573	0.999492	0.176471	3,17	35018573
ENSG00000163875	MEAF6	-	10	1	1	37492728	37492729	0.999591	0.111111	4,36	37492729
ENSG00000163875	MEAF6	-	11	1	1	37493176	37493177	0.999141	0.15	3,20	37493177
ENSG00000163960	UBXN7	-	505	1	3	196350187	196350188	0.999654	0.0819672	5,61	196350188
ENSG00000163964	PIGX	+	506	1	3	196733968	196733969	0.999096	0.0909091	4,44	196733969
ENSG00000164070	HSPA4L	+	544	1	4	127833458	127833459	0.999903	0.056338	8142	127833459
ENSG00000164073	MFSD8	-	545	1	4	127919610	127919611	0.999271	0.157895	3,19	127919611
ENSG00000164109	MAD2L1	-	542	1	4	120058917	120058918	0.999967	0.131579	5,38	120058918
ENSG00000164114	MAP9	-	553	1	4	155344590	155344591	0.999978	0.142857	5,35	155344591
ENSG00000164118	CEP44	+	555	1	4	174317398	174317399	0.999988	0.25	4,16	174317399
ENSG00000164144	ARFIP1	+	552	1	4	152910427	152910428	0.999888	0.0789474	6,76	152910428
ENSG00000164167	LSM6	+	551	1	4	146189647	146189648	0.999999	0.068323	11161	146189648
ENSG00000164180	TMEM161B	-	579	1	5	88196003	88196004	0.999247	0.0694444	5,72	88196004
ENSG00000164187	LMBRD2	-	564	1	5	36100192	36100193	0.999962	0.128205	5,39	36100193
ENSG00000164187	LMBRD2	-	565	1	5	36102034	36102035	0.999388	0.166667	3,18	36102035
ENSG00000164442	CITED2	-	638	1	6	139372918	139372919	0.999247	0.0694444	5,72	139372919
ENSG00000164808	SPIDR	+	699	1	8	47735616	47735617	0.999246	0.0952381	4,42	47735617
ENSG00000164823	OSGIN2	+	705	1	8	89927014	89927015	0.999492	0.176471	3,17	89927015
ENSG00000164902	PHAX	+	595	1	5	126625034	126625035	0.999971	0.0795455	7,88	126625035
ENSG00000165097	KDM1B	+	608	1	6	18223055	18223056	0.99993	0.113636	5,44	18223056
ENSG00000165156	ZHX1	-	715	1	8	123249767	123249768	0.999271	0.157895	3,19	123249768
ENSG00000165195	PIGA	-	738	1	X	15331222	15331223	0.999117	0.0540541	6111	15331223
ENSG00000165209	STRBP	-	734	1	9	123124992	123124993	0.999974	0.101695	6,59	123124993
ENSG00000165288	BRWD3	-	755	1	X	80672560	80672561	0.999981	0.147059	5,34	80672561
ENSG00000165416	SUGT1	+	222	1	13	52689664	52689665	0.999198	0.0684932	5,73	52689665
ENSG00000165416	SUGT1	+	223	1	13	52693462	52693463	0.999174	0.0930233	4,43	52693463
ENSG00000165416	SUGT1	+	224	1	13	52696465	52696466	0.999982	0.0853659	7,82	52696466
ENSG00000165424	ZCCHC24	-	99	1	10	79384716	79384717	0.999236	0.0555556	6108	79384717
ENSG00000165494	PCF11	+	132	1	11	83184918	83184919	1	0.166667	8,48	83184919
ENSG00000165650	PDZD8	-	115	1	10	117277875	117277876	0.999465	0.0594059	6101	117277876
ENSG00000165757	JCAD	-	90	1	10	30016520	30016521	0.999886	0.272727	3,11	30016521
ENSG00000166037	CEP57	+	136	1	11	95831805	95831806	0.999978	0.142857	5,35	95831806
ENSG00000166128	RAB8B	+	275	1	15	63265769	63265770	0.999735	0.214286	3,14	63265770
ENSG00000166128	RAB8B	+	276	1	15	63266001	63266002	0.999141	0.15	3,20	63266002
ENSG00000166164	BRD7	-	299	1	16	50318188	50318189	0.999886	0.272727	3,11	50318189
ENSG00000166233	ARIH1	+	281	1	15	72586567	72586568	0.999794	0.230769	3,13	72586568
ENSG00000166266	CUL5	+	139	1	11	108107320	108107321	0.999566	0.078125	5,64	108107321
ENSG00000166275	BORCS7	+	110	1	10	102863442	102863443	0.999174	0.0930233	4,43	102863443
ENSG00000166471	TMEM41B	-	117	1	11	9282421	9282422	0.999808	0.0925926	5,54	9282422
ENSG00000166503	HDGFL3	-	285	1	15	83135402	83135403	0.999994	0.185185	5,27	83135403
ENSG00000166526	ZNF3	-	669	1	7	100071432	100071433	0.999787	0.0503145	8159	100071433
ENSG00000166548	TK2	-	301	1	16	66509475	66509476	0.999886	0.272727	3,11	66509476
ENSG00000166912	MTMR10	-	260	1	15	30939213	30939214	0.999141	0.15	3,20	30939214
ENSG00000167004	PDIA3	+	268	1	15	43772741	43772742	0.999999	0.25	5,20	43772742
ENSG00000167034	NKX3-1	-	688	1	8	23679945	23679946	0.999735	0.214286	3,14	23679946
ENSG00000167088	SNRPD1	+	334	1	18	21632645	21632646	0.999896	0.08	6,75	21632646
ENSG00000167232	ZNF91	-	349	1	19	23361608	23361609	0.999665	0.2	3,15	23361609
ENSG00000167553	TUBA1C	+	171	1	12	49274492	49274493	0.999979	0.222222	4,18	49274493
ENSG00000168172	HOOK3	+	698	1	8	43024516	43024517	0.999735	0.214286	3,14	43024517
ENSG00000168214	RBPJ	+	510	1	4	26431802	26431803	0.999777	0.0697674	6,86	26431803
ENSG00000168214	RBPJ	+	511	1	4	26434053	26434054	0.999091	0.0666667	5,75	26434054
ENSG00000168234	TTC39C	+	339	1	18	24132821	24132822	0.999922	0.111111	5,45	24132822
ENSG00000168234	TTC39C	+	340	1	18	24132936	24132937	0.999174	0.0930233	4,43	24132937
ENSG00000168237	GLYCTK	+	456	1	3	52290697	52290698	0.999246	0.0952381	4,42	52290698
ENSG00000168243	GNG4	-	78	1	1	235550863	235550864	0.999597	0.0793651	5,63	235550864
ENSG00000168724	DNAJC21	+	563	1	5	34957654	34957655	0.999996	0.2	5,25	34957655
ENSG00000168785	TSPAN5	-	534	1	4	98470755	98470756	0.999034	0.0657895	5,76	98470756
ENSG00000169359	SLC33A1	-	487	1	3	155823709	155823710	0.999794	0.230769	3,13	155823710
ENSG00000169499	PLEKHA2	+	695	1	8	38970436	38970437	0.999794	0.230769	3,13	38970437
ENSG00000169499	PLEKHA2	+	696	1	8	38971404	38971405	0.999388	0.166667	3,18	38971405
ENSG00000169504	CLIC4	+	6	1	1	24844135	24844136	0.999876	0.0544218	8147	24844136
ENSG00000169570	DTWD2	-	589	1	5	118837077	118837078	1	0.3125	5,16	118837078
ENSG00000169756	LIMS1	+	372	1	2	108685654	108685655	1	0.126437	11,87	108685655
ENSG00000169826	CSGALNACT2	+	91	1	10	43155673	43155674	0.999637	0.0638298	6,94	43155674
ENSG00000169895	SYAP1	+	739	1	X	16762395	16762396	0.999273	0.0560748	6107	16762396
ENSG00000169902	TPST1	+	662	1	7	66241062	66241063	0.999158	0.0545455	6110	66241063
ENSG00000170017	ALCAM	+	472	1	3	105574876	105574877	0.999989	0.0761905	8105	105574877
ENSG00000170448	NFXL1	-	520	1	4	47847444	47847445	0.999854	0.0980392	5,51	47847445
ENSG00000171033	PKIA	+	704	1	8	78602779	78602780	0.999831	0.137931	4,29	78602780
ENSG00000171208	NETO2	-	296	1	16	47082151	47082152	0.999533	0.0769231	5,65	47082152
ENSG00000171262	FAM98B	+	263	1	15	38485039	38485040	0.999462	0.0746269	5,67	38485040
ENSG00000171320	ESCO2	+	691	1	8	27804266	27804267	0.999973	0.210526	4,19	27804267
ENSG00000171444	MCC	-	588	1	5	113022385	113022386	0.999492	0.176471	3,17	113022386
ENSG00000171497	PPID	-	554	1	4	158709320	158709321	0.999965	0.0566038	9159	158709321
ENSG00000171681	ATF7IP	+	152	1	12	14501586	14501587	0.999096	0.0909091	4,44	14501587
ENSG00000171862	PTEN	+	104	1	10	87967899	87967900	0.999271	0.157895	3,19	87967900
ENSG00000171943	SRGAP2C	+	41	1	1	121391552	121391553	0.999339	0.0714286	5,70	121391553
ENSG00000172007	RAB33B	+	549	1	4	139473802	139473803	0.999388	0.166667	3,18	139473803
ENSG00000172292	CERS6	+	386	1	2	168770792	168770793	0.99985	0.0529801	8151	168770793
ENSG00000172667	ZMAT3	-	493	1	3	179018815	179018816	0.999794	0.230769	3,13	179018816
ENSG00000172667	ZMAT3	-	494	1	3	179018872	179018873	0.999388	0.166667	3,18	179018873
ENSG00000172667	ZMAT3	-	495	1	3	179022264	179022265	0.99999	0.166667	5,30	179022265
ENSG00000172765	TMCC1	-	481	1	3	129650154	129650155	0.999735	0.214286	3,14	129650155
ENSG00000172765	TMCC1	-	482	1	3	129839034	129839035	0.999993	0.285714	4,14	129839035
ENSG00000172775	PSME3IP1	-	300	1	16	57153520	57153521	0.999096	0.0909091	4,44	57153521
ENSG00000172915	NBEA	+	208	1	13	35048618	35048619	0.999728	0.0862069	5,58	35048619
ENSG00000172915	NBEA	+	209	1	13	35070739	35070740	0.999462	0.0746269	5,67	35070740
ENSG00000173064	HECTD4	-	196	1	12	112160412	112160413	0.999493	0.105263	4,38	112160413
ENSG00000173674	EIF1AX	-	740	1	X	20124694	20124695	0.999986	0.15625	5,32	20124695
ENSG00000173744	AGFG1	+	411	1	2	227556047	227556048	0.999294	0.0704225	5,71	227556048
ENSG00000173757	STAT5B	-	311	1	17	42201606	42201607	0.999436	0.0588235	6102	42201607
ENSG00000173852	DPY19L1	-	658	1	7	34929828	34929829	1	0.106195	12113	34929829
ENSG00000174099	MSRB3	+	176	1	12	65463537	65463538	0.999591	0.111111	4,36	65463538
ENSG00000174373	RALGAPA1	-	236	1	14	35538503	35538504	0.999912	0.108696	5,46	35538504
ENSG00000175066	GK5	-	485	1	3	142160582	142160583	0.999635	0.114286	4,35	142160583
ENSG00000176105	YES1	-	325	1	18	723111	723112	0.999995	0.072	9125	723112
ENSG00000176148	TCP11L1	+	121	1	11	33073265	33073266	0.999492	0.176471	3,17	33073266
ENSG00000176244	ACBD7	-	86	1	10	15078340	15078341	0.999314	0.097561	4,41	15078341
ENSG00000176261	ZBTB8OS	-	7	1	1	32621467	32621468	0.999013	0.0888889	4,45	32621468
ENSG00000176273	SLC35G1	+	107	1	10	93909703	93909704	0.999665	0.2	3,15	93909704
ENSG00000176871	WSB2	-	197	1	12	118033019	118033020	0.999544	0.108108	4,37	118033020
ENSG00000177425	PAWR	-	181	1	12	79589902	79589903	0.999911	0.0821918	6,73	79589903
ENSG00000177485	ZBTB33	+	766	1	X	120256632	120256633	0.99977	0.0892857	5,56	120256633
ENSG00000177565	TBL1XR1	-	492	1	3	177024639	177024640	0.99993	0.113636	5,44	177024640
ENSG00000178177	LCORL	-	509	1	4	17841781	17841782	0.999845	0.25	3,12	17841782
ENSG00000178607	ERN1	-	315	1	17	64039623	64039624	0.999584	0.1875	3,16	64039624
ENSG00000179021	C3orf38	+	468	1	3	88157718	88157719	0.999992	0.125	6,48	88157719
ENSG00000179397	CATSPERE	+	80	1	1	244552569	244552570	0.999845	0.25	3,12	244552570
ENSG00000179562	GCC1	-	679	1	7	127580868	127580869	0.999146	0.0675676	5,74	127580869
ENSG00000179889	PDXDC1	+	289	1	16	15037627	15037628	0.999437	0.102564	4,39	15037628
ENSG00000180370	PAK2	+	507	1	3	196830038	196830039	0.999893	0.153846	4,26	196830039
ENSG00000180447	GAS1	-	722	1	9	86944496	86944497	0.999388	0.166667	3,18	86944497
ENSG00000180776	ZDHHC20	-	201	1	13	21373249	21373250	0.999654	0.0819672	5,61	21373250
ENSG00000181061	HIGD1A	-	452	1	3	42783512	42783513	0.99968	0.0833333	5,60	42783513
ENSG00000181061	HIGD1A	-	453	1	3	42783748	42783749	0.999735	0.214286	3,14	42783749
ENSG00000182518	FAM104B	-	753	1	X	55145572	55145573	0.999794	0.230769	3,13	55145573
ENSG00000182827	ACBD3	-	76	1	1	226145628	226145629	0.999806	0.133333	4,30	226145629
ENSG00000182871	COL18A1	+	435	1	21	45504532	45504533	0.999886	0.272727	3,11	45504533
ENSG00000183032	SLC25A21	-	237	1	14	36679597	36679598	0.999845	0.25	3,12	36679598
ENSG00000183098	GPC6	+	227	1	13	94403920	94403921	0.999246	0.0952381	4,42	94403921
ENSG00000183604	SMG1P5	-	294	1	16	30281577	30281578	0.999246	0.0952381	4,42	30281578
ENSG00000183853	KIRREL1	+	48	1	1	158097407	158097408	0.999791	0.0705882	6,85	158097408
ENSG00000184083	FAM120C	-	752	1	X	54069013	54069014	0.999794	0.230769	3,13	54069014
ENSG00000184203	PPP1R2	-	503	1	3	195514821	195514822	0.999546	0.0612245	6,98	195514822
ENSG00000184743	ATL3	-	126	1	11	63624601	63624602	0.999735	0.214286	3,14	63624602
ENSG00000184924	PTRHD1	-	352	1	2	24790003	24790004	0.999271	0.157895	3,19	24790004
ENSG00000185532	PRKG1	+	92	1	10	52294501	52294502	0.999983	0.235294	4,17	52294502
ENSG00000185864	NPIPB4	-	290	1	16	21835694	21835695	0.999993	0.0985915	7,71	21835695
ENSG00000186298	PPP1CC	-	195	1	12	110722062	110722063	0.999875	0.148148	4,27	110722063
ENSG00000187118	CMC1	+	446	1	3	28298264	28298265	0.999665	0.2	3,15	28298265
ENSG00000187498	COL4A1	-	232	1	13	110150104	110150105	0.999146	0.0675676	5,74	110150105
ENSG00000187676	B3GLCT	+	205	1	13	31330104	31330105	0.99975	0.0877193	5,57	31330105
ENSG00000189091	SF3B3	+	304	1	16	70574146	70574147	0.999096	0.0909091	4,44	70574147
ENSG00000189339	SLC35E2B	-	1	1	1	1661747	1661748	0.999378	0.1	4,40	1661748
ENSG00000189362	NEMP2	-	397	1	2	190507132	190507133	0.999584	0.1875	3,16	190507133
ENSG00000196236	XPNPEP3	+	440	1	22	40926868	40926869	0.999273	0.0560748	6107	40926869
ENSG00000196236	XPNPEP3	+	441	1	22	40927017	40927018	0.999847	0.0614035	7114	40927018
ENSG00000196295	GARS1-DT	-	656	1	7	30551347	30551348	0.999988	0.25	4,16	30551348
ENSG00000196376	SLC35F1	+	632	1	6	118317366	118317367	0.999963	0.0645161	8124	118317367
ENSG00000196437	ZNF569	-	351	1	19	37412967	37412968	0.999378	0.1	4,40	37412968
ENSG00000196591	HDAC2	-	630	1	6	113939502	113939503	0.999966	0.2	4,20	113939503
ENSG00000196743	GM2A	+	602	1	5	151267814	151267815	0.999174	0.0930233	4,43	151267815
ENSG00000196865	NHLRC2	+	113	1	10	113913080	113913081	0.999117	0.0540541	6111	113913081
ENSG00000196937	FAM3C	-	677	1	7	121349403	121349404	0.999861	0.0759494	6,79	121349404
ENSG00000197296	FITM2	-	425	1	20	44306532	44306533	0.999635	0.114286	4,35	44306533
ENSG00000197498	RPF2	+	625	1	6	111025764	111025765	0.99979	0.0909091	5,55	111025765
ENSG00000197565	COL4A6	-	762	1	X	108155675	108155676	0.999794	0.230769	3,13	108155676
ENSG00000197860	SGTB	-	573	1	5	65670035	65670036	0.999992	0.0972222	7,72	65670036
ENSG00000197894	ADH5	-	535	1	4	99071146	99071147	0.999988	0.115385	6,52	99071147
ENSG00000197930	ERO1A	-	241	1	14	52640697	52640698	0.99981	0.059322	7118	52640698
ENSG00000198015	MRPL42	+	184	1	12	93504116	93504117	0.999198	0.0684932	5,73	93504117
ENSG00000198060	MARCHF5	+	105	1	10	92353560	92353561	0.999705	0.0847458	5,59	92353561
ENSG00000198157	HMGN5	-	756	1	X	81114209	81114210	0.999794	0.230769	3,13	81114210		Also in Non-targeting
ENSG00000198252	STYX	+	242	1	14	52772562	52772563	0.999705	0.0847458	5,59	52772563
ENSG00000198265	HELZ	-	317	1	17	67075718	67075719	0.999236	0.0555556	6108	67075719
ENSG00000198265	HELZ	-	318	1	17	67075828	67075829	0.999626	0.0806452	5,62	67075829
ENSG00000198369	SPRED2	-	362	1	2	65312930	65312931	0.999465	0.0594059	6101	65312931
ENSG00000198554	WDHD1	-	246	1	14	54940080	54940081	0.999584	0.1875	3,16	54940081
ENSG00000198576	ARC	-	716	1	8	142611845	142611846	0.999777	0.129032	4,31	142611846
ENSG00000198612	COPS8	+	415	1	2	237099179	237099180	0.999378	0.1	4,40	237099180
ENSG00000198690	FAN1	+	261	1	15	30942148	30942149	0.999591	0.111111	4,36	30942149
ENSG00000198862	LTN1	-	432	1	21	28929798	28929799	0.999675	0.117647	4,34	28929799
ENSG00000198876	DCAF12	-	719	1	9	34086565	34086566	0.999847	0.0614035	7114	34086566
ENSG00000198947	DMD	-	746	1	X	31120920	31120921	0.999591	0.111111	4,36	31120921
ENSG00000198947	DMD	-	747	1	X	31121785	31121786	0.999141	0.15	3,20	31121786
ENSG00000204186	ZDBF2	+	406	1	2	206313107	206313108	0.999918	0.0833333	6,72	206313108
ENSG00000204217	BMPR2	+	405	1	2	202560962	202560963	0.999831	0.137931	4,29	202560963
ENSG00000204977	TRIM13	+	218	1	13	50016245	50016246	0.999675	0.117647	4,34	50016246
ENSG00000205060	SLC35B4	-	681	1	7	134291704	134291705	0.999686	0.0546875	7128	134291705
ENSG00000205659	LIN52	+	252	1	14	74199547	74199548	0.999998	0.0699301	10143	74199548
ENSG00000205981	DNAJC19	-	498	1	3	180983771	180983772	0.999584	0.1875	3,16	180983772
ENSG00000211460	TSN	+	375	1	2	121767546	121767547	0.999462	0.0746269	5,67	121767547
ENSG00000213123	DYNLT2B	-	504	1	3	196291329	196291330	0.999198	0.0684932	5,73	196291330
ENSG00000213160	KLHL23	+	387	1	2	169750599	169750600	0.999498	0.0757576	5,66	169750600
ENSG00000213190	MLLT11	+	45	1	1	151068317	151068318	0.999696	0.0659341	6,91	151068318
ENSG00000213625	LEPROT	+	22	1	1	65432104	65432105	0.999465	0.0594059	6101	65432105
ENSG00000214114	MYCBP	-	12	1	1	38863264	38863265	0.999096	0.0909091	4,44	38863265
ENSG00000214194	SMIM30	-	675	1	7	113116873	113116874	0.999851	0.075	6,80	113116874
ENSG00000214765	SEPTIN7P2	-	660	1	7	45748665	45748666	0.999831	0.137931	4,29	45748666
ENSG00000215302	AC127502.1	+	258	1	15	30480871	30480872	0.999886	0.272727	3,11	30480872
ENSG00000219545	UMAD1	+	649	1	7	7877730	7877731	0.999378	0.1	4,40	7877731
ENSG00000221983	UBA52	+	348	1	19	18576616	18576617	0.999903	0.0660377	7106	18576617
ENSG00000223509	AC135983.2	-	262	1	15	32526821	32526822	0.999096	0.0909091	4,44	32526822
ENSG00000224043	CCNT2-AS1	-	379	1	2	134865102	134865103	0.999492	0.176471	3,17	134865103
ENSG00000226221	RPL26P19	-	570	1	5	56504879	56504880	0.999198	0.0684932	5,73	56504880
ENSG00000227008	RPS24P19	+	773	1	X	133671263	133671264	0.999845	0.25	3,12	133671264
ENSG00000229638	RPL4P4	-	502	1	3	185418710	185418711	0.999388	0.166667	3,18	185418711
ENSG00000234797	RPS3AP6	+	273	1	15	59768718	59768719	0.999829	0.0731707	6,82	59768719
ENSG00000235162	C12orf75	+	193	1	12	105371141	105371142	0.999665	0.2	3,15	105371142
ENSG00000238103	RPL9P7	-	741	1	X	23837059	23837060	0.999992	0.125	6,48	23837060
ENSG00000239900	ADSL	+	439	1	22	40367627	40367628	0.999198	0.0684932	5,73	40367628
ENSG00000240344	PPIL3	-	403	1	2	200871370	200871371	0.999998	0.0617978	11178	200871371
ENSG00000241399	CD302	-	385	1	2	159770393	159770394	0.999999	0.132075	7,53	159770394
ENSG00000241472	PTPRG-AS1	-	462	1	3	62262193	62262194	0.999996	0.2	5,25	62262194
ENSG00000241506	PSMC1P1	+	465	1	3	68636593	68636594	0.999492	0.176471	3,17	68636594
ENSG00000251634	NAIPP4	-	575	1	5	71126700	71126701	0.999966	0.2	4,20	71126701
ENSG00000253366	GUSBP16	+	574	1	5	70791166	70791167	0.999174	0.0930233	4,43	70791167
ENSG00000254634	SMG1P6	-	292	1	16	29438783	29438784	0.999675	0.117647	4,34	29438784
ENSG00000255389	Z97989.1	+	628	1	6	111600859	111600860	0.999584	0.1875	3,16	111600860
ENSG00000257267	ZNF271P	+	343	1	18	35308766	35308767	0.999808	0.0925926	5,54	35308767
ENSG00000257923	CUX1	+	670	1	7	102251116	102251117	0.999493	0.105263	4,38	102251117
ENSG00000260257	AL035071.1	+	421	1	20	32857467	32857468	0.999091	0.0666667	5,75	32857468
ENSG00000261556	SMG1P7	-	303	1	16	70243630	70243631	0.999808	0.0925926	5,54	70243631
ENSG00000261787	TCF24	-	700	1	8	66947173	66947174	0.999892	0.104167	5,48	66947174
ENSG00000261799	AC007406.4	-	146	1	12	274963	274964	0.999845	0.25	3,12	274964
ENSG00000262879	AC005670.3	-	312	1	17	47081996	47081997	0.999492	0.176471	3,17	47081997
ENSG00000263731	AC145207.5	-	324	1	17	81878636	81878637	0.999141	0.15	3,20	81878637
ENSG00000266074	BAHCC1	+	323	1	17	81402681	81402682	0.999794	0.230769	3,13	81402682
ENSG00000270647	TAF15	+	310	1	17	35844609	35844610	0.999616	0.0631579	6,95	35844610
ENSG00000271601	LIX1L	-	42	1	1	145933993	145933994	0.999969	0.0661157	8121	145933994
ENSG00000272468	AL021807.1	-	611	1	6	27122739	27122740	0.999492	0.176471	3,17	27122740
ENSG00000272886	DCP1A	-	458	1	3	53284367	53284368	0.999591	0.111111	4,36	53284368
ENSG00000276390	AC004241.3	-	170	1	12	47699915	47699916	0.999962	0.128205	5,39	47699916
ENSG00000277443	MARCKS	+	629	1	6	113861589	113861590	0.999482	0.0503597	7139	113861590
ENSG00000278948	AL031587.5	+	437	1	22	37943711	37943712	0.999965	0.0650407	8123	37943712
ENSG00000279170	TSTD3	+	621	1	6	99531496	99531497	0.999141	0.15	3,20	99531497
ENSG00000280088	AC126474.2	-	189	1	12	100033072	100033073	0.999141	0.15	3,20	100033073
ENSG00000280202	AC005831.1	-	150	1	12	3611246	3611247	0.999794	0.230769	3,13	3611247
ENSG00000280441	FP236383.3	+	429	1	21	8406482	8406483	1	0.0785714	11140	8406483
ENSG00000280670	CCDC163	-	13	1	1	45495053	45495054	0.999584	0.1875	3,16	45495054
ENSG00000280798	LINC00294	+	122	1	11	33077784	33077785	0.999158	0.0545455	6110	33077785
ENSG00000286861	AL049779.4	-	250	1	14	67638623	67638624	0.999886	0.272727	3,11	67638624
ENSG00000287151	C2orf27A	+	378	1	2	131722980	131722981	0.999746	0.125	4,32	131722981
