# Supplementary material for: CRISPR/Cas13 sgRNA‐Mediated RNA–RNA Interaction Mapping in Live Cells with APOBEC RNA Editing
Source: Adv Sci (Weinh). 2024 Oct 11;11(45):2409004. doi: 10.1002/advs.202409004 (PMC11615753; doi:10.1002/advs.202409004)
Supplement: Supplementary file 13 — Supporting Information [file ADVS-11-2409004-s005.xlsx]

## Sheet: Sup_Table_12
Supplementary Table 12. C-to-U editing sites identified in cells transfected with DANCR sgRNAs. 293T cells stably expressing sgRNAs targeting DANCR were cultured with or without Dox for 48 hours. C-to-U editing sites in the transcriptome were identified. Sites that were found to overlap with the Non-targeting group have been distinctly highlighted in red and annotated with the label 'Also in Non-…
Gene ID	Gene Symbol	Strand	Cluster ID	Cluster Site Count	Chrom	Start	End	Max Beta Score	Editing Rate	Editing Reads, Total Reads	Editing Position
ENSG00000148297	MED22	-	616	6	9	133340342	133340415	0.999831	0.137931|0.129032|0.133333|0.133333|0.137931|0.137931	4,29|4,31|4,30|4,30|4,29|4,29	133340343|133340354|133340397|133340405|133340414|133340415
ENSG00000134910	STT3A	+	129	3	11	125622480	125622552	0.999746	0.111111|0.1|0.125	4,36|4,40|4,32	125622481|125622513|125622552
ENSG00000156802	ATAD2	-	591	3	8	123320837	123320878	0.999986	0.0813953|0.0886076|0.08	7,86|7,79|6,75	123320838|123320854|123320878
ENSG00000197223	C1D	-	307	3	2	68042647	68042745	0.999973	0.1875|0.210526|0.157895	3,16|4,19|3,19	68042648|68042694|68042745
ENSG00000038295	TLL1	+	442	2	4	166055193	166055203	0.999794	0.2|0.230769	3,15|3,13	166055194|166055203
ENSG00000065923	SLC9A7	-	633	2	X	46599697	46599728	0.999999	0.227273|0.238095	5,22|5,21	46599698|46599728
ENSG00000075420	FNDC3B	+	394	2	3	172399232	172399241	0.999995	0.230769|0.307692	3,13|4,13	172399233|172399241
ENSG00000114416	FXR1	+	398	2	3	180979181	180979194	0.999875	0.148148|0.148148	4,27|4,27	180979182|180979194
ENSG00000116209	TMEM59	-	14	2	1	54027445	54027467	0.999794	0.230769|0.1875	3,13|3,16	54027446|54027467
ENSG00000120594	PLXDC2	+	78	2	10	20285295	20285308	0.999584	0.1875|0.1875	3,16|3,16	20285296|20285308
ENSG00000122068	FYTTD1	+	405	2	3	197782967	197783016	0.999956	0.0629921|0.0789474	8,127|6,76	197782968|197783016
ENSG00000122566	HNRNPA2B1	-	531	2	7	26173693	26173714	0.999998	0.1|0.162162	4,40|6,37	26173694|26173714
ENSG00000125772	GPCPD1	-	339	2	20	5546281	5546289	0.999794	0.230769|0.230769	3,13|3,13	5546282|5546289
ENSG00000128641	MYO1B	+	329	2	2	191424625	191424669	0.999977	0.0689655|0.0659341	8,116|6,91	191424626|191424669
ENSG00000138658	ZGRF1	-	430	2	4	112563206	112563229	0.999999	0.0530973|0.0793651	6,113|10,126	112563207|112563229
ENSG00000147364	FBXO25	+	561	2	8	469087	469127	0.999993	0.285714|0.15	4,14|3,20	469088|469127
ENSG00000148187	MRRF	+	611	2	9	122285713	122285716	0.999314	0.097561|0.0952381	4,41|4,42	122285714|122285716
ENSG00000148737	TCF7L2	+	94	2	10	113167523	113167538	0.999996	0.0714286|0.107692	5,70|7,65	113167524|113167538
ENSG00000164211	STARD4	-	477	2	5	111497516	111497529	0.999174	0.0909091|0.0930233	4,44|4,43	111497517|111497529
ENSG00000164953	TMEM67	+	585	2	8	93816393	93816424	0.999966	0.2|0.15	4,20|3,20	93816394|93816424
ENSG00000165650	PDZD8	-	97	2	10	117279133	117279156	0.999903	0.1|0.106383	4,40|5,47	117279134|117279156
ENSG00000174469	CNTNAP2	+	560	2	7	148417518	148417538	1	0.146341|0.222222	6,41|8,36	148417519|148417538
ENSG00000182093	GET1	+	350	2	21	39397556	39397582	0.999868	0.1|0.102564	5,50|4,39	39397557|39397582
ENSG00000198015	MRPL42	+	152	2	12	93511975	93511981	0.999896	0.08|0.0657895	6,75|5,76	93511976|93511981
ENSG00000215302	AC127502.1	+	200	2	15	30474468	30474473	1	0.166667|0.153846	7,42|6,39	30474469|30474473
ENSG00000223546	LINC00630	+	641	2	X	102834679	102834696	0.999937	0.0707071|0.0566038	7,99|6,106	102834680|102834696
ENSG00000003989	SLC7A2	+	562	1	8	17569585	17569586	0.999593	0.0625	6,96	17569586
ENSG00000005249	PRKAR2B	+	549	1	7	107160332	107160333	0.999174	0.0930233	4,43	107160333
ENSG00000008311	AASS	-	552	1	7	122075848	122075849	0.999713	0.121212	4,33	122075849
ENSG00000008394	MGST1	+	132	1	12	16364371	16364372	0.999314	0.097561	4,41	16364372
ENSG00000008869	HEATR5B	-	300	1	2	36981205	36981206	0.999701	0.0551181	7127	36981206
ENSG00000008988	RPS20	-	574	1	8	56067729	56067730	0.999492	0.176471	3,17	56067730
ENSG00000009844	VTA1	+	525	1	6	142222516	142222517	0.999794	0.230769	3,13	142222517
ENSG00000010244	ZNF207	+	249	1	17	32373566	32373567	0.999991	0.0784314	8102	32373567
ENSG00000017797	RALBP1	+	265	1	18	9475682	9475683	0.999831	0.137931	4,29	9475683
ENSG00000019485	PRDM11	+	109	1	11	45204724	45204725	0.999806	0.133333	4,30	45204725
ENSG00000020922	MRE11	-	121	1	11	94419591	94419592	0.999746	0.125	4,32	94419592
ENSG00000021776	AQR	-	202	1	15	34853350	34853351	0.999996	0.2	5,25	34853351
ENSG00000022567	SLC45A4	-	596	1	8	141254376	141254377	0.999423	0.0735294	5,68	141254377
ENSG00000022567	SLC45A4	-	597	1	8	141254547	141254548	0.99999	0.0776699	8103	141254548
ENSG00000033178	UBA6	-	418	1	4	67615800	67615801	0.999665	0.2	3,15	67615801
ENSG00000037280	FLT4	-	497	1	5	180608170	180608171	0.999566	0.0518519	7135	180608171
ENSG00000040341	STAU2	-	579	1	8	73420750	73420751	0.999937	0.173913	4,23	73420751
ENSG00000040341	STAU2	-	580	1	8	73420853	73420854	0.999713	0.121212	4,33	73420854
ENSG00000046653	GPM6B	-	621	1	X	13773471	13773472	0.999735	0.214286	3,14	13773472
ENSG00000048392	RRM2B	-	589	1	8	102205613	102205614	0.999378	0.1	4,40	102205614
ENSG00000049192	ADAMTS6	-	463	1	5	65460321	65460322	0.999995	0.133333	6,45	65460322
ENSG00000049192	ADAMTS6	-	464	1	5	65470808	65470809	0.999493	0.105263	4,38	65470809
ENSG00000050426	LETMD1	+	139	1	12	51060334	51060335	0.999916	0.057554	8139	51060335
ENSG00000051825	MPHOSPH9	-	160	1	12	123156647	123156648	0.999957	0.125	5,40	123156648
ENSG00000055332	EIF2AK2	-	301	1	2	37104250	37104251	0.99982	0.0598291	7117	37104251
ENSG00000055917	PUM2	-	293	1	2	20332986	20332987	0.999924	0.084507	6,71	20332987
ENSG00000056277	ZNF280C	-	648	1	X	130203998	130203999	0.999829	0.0603448	7116	130203999
ENSG00000058056	USP13	+	397	1	3	179784916	179784917	0.999863	0.0625	7112	179784917
ENSG00000058063	ATP11B	+	399	1	3	182918224	182918225	0.999273	0.0560748	6107	182918225
ENSG00000058063	ATP11B	+	400	1	3	182918820	182918821	0.999493	0.105263	4,38	182918821
ENSG00000061918	GUCY1B1	+	439	1	4	155807033	155807034	0.999591	0.111111	4,36	155807034
ENSG00000062716	VMP1	+	256	1	17	59841038	59841039	0.999993	0.285714	4,14	59841039
ENSG00000064393	HIPK2	-	559	1	7	139561672	139561673	0.999314	0.097561	4,41	139561673
ENSG00000064651	SLC12A2	+	485	1	5	128189466	128189467	0.999735	0.214286	3,14	128189467
ENSG00000064933	PMS1	+	328	1	2	189806823	189806824	0.999777	0.129032	4,31	189806824
ENSG00000065150	IPO5	+	175	1	13	98022987	98022988	0.999989	0.0921053	7,76	98022988
ENSG00000065923	SLC9A7	-	634	1	X	46599871	46599872	0.999271	0.157895	3,19	46599872
ENSG00000066027	PPP2R5A	+	61	1	1	212360843	212360844	1	0.105882	9,85	212360844
ENSG00000066557	LRRC40	-	19	1	1	70145364	70145365	0.999246	0.0952381	4,42	70145365
ENSG00000066739	ATG2B	-	199	1	14	96284801	96284802	0.999728	0.056	7125	96284802
ENSG00000067167	TRAM1	-	578	1	8	70574440	70574441	1	0.129032	8,62	70574441
ENSG00000067533	RRP15	+	64	1	1	218332101	218332102	0.999948	0.181818	4,22	218332102
ENSG00000067533	RRP15	+	65	1	1	218333356	218333357	0.999735	0.214286	3,14	218333357
ENSG00000067533	RRP15	+	66	1	1	218335787	218335788	1	0.193548	6,31	218335788
ENSG00000067992	PDK3	+	628	1	X	24547609	24547610	0.999271	0.157895	3,19	24547610
ENSG00000068366	ACSL4	-	647	1	X	109643317	109643318	0.999294	0.0704225	5,71	109643318
ENSG00000068489	PRR11	+	255	1	17	59204067	59204068	0.999493	0.06	6100	59204068
ENSG00000068796	KIF2A	+	460	1	5	62388004	62388005	0.999996	0.192308	5,26	62388005
ENSG00000070214	SLC44A1	+	603	1	9	105389435	105389436	0.999498	0.0757576	5,66	105389436
ENSG00000070214	SLC44A1	+	604	1	9	105389820	105389821	0.999482	0.0503597	7139	105389821
ENSG00000070214	SLC44A1	+	605	1	9	105394352	105394353	0.999271	0.157895	3,19	105394353
ENSG00000070214	SLC44A1	+	606	1	9	105394607	105394608	0.999957	0.190476	4,21	105394608
ENSG00000070214	SLC44A1	+	607	1	9	105395778	105395779	0.999984	0.151515	5,33	105395779
ENSG00000070367	EXOC5	-	190	1	14	57206932	57206933	0.999658	0.0645161	6,93	57206933
ENSG00000072041	SLC6A15	-	149	1	12	84860357	84860358	0.999824	0.0943396	5,53	84860358
ENSG00000072042	RDH11	-	195	1	14	67677039	67677040	0.99984	0.0740741	6,81	67677040
ENSG00000072364	AFF4	-	487	1	5	132880684	132880685	0.99995	0.0909091	6,66	132880685
ENSG00000072609	CHFR	-	163	1	12	132841115	132841116	0.999462	0.0746269	5,67	132841116
ENSG00000072849	DERL2	-	243	1	17	5473016	5473017	0.999096	0.0909091	4,44	5473017
ENSG00000073803	MAP3K13	+	402	1	3	185292470	185292471	0.999382	0.0724638	5,69	185292471
ENSG00000074356	NCBP3	-	240	1	17	3804799	3804800	0.999806	0.133333	4,30	3804800
ENSG00000075142	SRI	-	542	1	7	88205717	88205718	0.999091	0.0666667	5,75	88205718
ENSG00000075303	SLC25A40	-	541	1	7	87836288	87836289	0.999236	0.0555556	6108	87836289
ENSG00000076067	RBMS2	+	142	1	12	56589521	56589522	0.999986	0.113208	6,53	56589522
ENSG00000076067	RBMS2	+	143	1	12	56589808	56589809	0.999962	0.128205	5,39	56589809
ENSG00000076770	MBNL3	-	650	1	X	132372989	132372990	0.999388	0.166667	3,18	132372990
ENSG00000077232	DNAJC10	+	326	1	2	182785791	182785792	0.999735	0.214286	3,14	182785792
ENSG00000078140	UBE2K	+	409	1	4	39780228	39780229	0.999997	0.0898876	8,89	39780229
ENSG00000078177	N4BP2	+	410	1	4	40155019	40155020	0.999777	0.129032	4,31	40155020
ENSG00000079931	MOXD1	-	524	1	6	132296799	132296800	0.999957	0.190476	4,21	132296800
ENSG00000080371	RAB21	+	146	1	12	71789631	71789632	0.999382	0.0724638	5,69	71789632
ENSG00000080986	NDC80	+	263	1	18	2582484	2582485	0.999141	0.15	3,20	2582485
ENSG00000081377	CDC14B	-	602	1	9	96500523	96500524	0.99992	0.057971	8138	96500524
ENSG00000081721	DUSP12	+	47	1	1	161757098	161757099	0.999198	0.0684932	5,73	161757099
ENSG00000081803	CADPS2	-	553	1	7	122319872	122319873	0.999831	0.137931	4,29	122319873
ENSG00000082212	ME2	+	277	1	18	50947753	50947754	0.999998	0.12069	7,58	50947754
ENSG00000082212	ME2	+	278	1	18	50950959	50950960	0.999794	0.230769	3,13	50950960
ENSG00000082397	EPB41L3	-	264	1	18	5393393	5393394	0.999983	0.0864198	7,81	5393394
ENSG00000083223	TUT7	-	601	1	9	86288484	86288485	0.999013	0.0888889	4,45	86288485
ENSG00000083720	OXCT1	-	456	1	5	41731350	41731351	0.999791	0.0705882	6,85	41731351
ENSG00000084444	FAM234B	+	131	1	12	13081311	13081312	0.999728	0.056	7125	13081312
ENSG00000084676	NCOA1	+	296	1	2	24665911	24665912	0.999091	0.0666667	5,75	24665912
ENSG00000086598	TMED2	+	161	1	12	123597829	123597830	1	0.0588235	13221	123597830
ENSG00000087053	MTMR2	-	122	1	11	95822896	95822897	0.999735	0.214286	3,14	95822897
ENSG00000087157	PGS1	+	259	1	17	78424576	78424577	0.999831	0.137931	4,29	78424577
ENSG00000087253	LPCAT2	+	231	1	16	55584482	55584483	0.999584	0.1875	3,16	55584483
ENSG00000091039	OSBPL8	-	148	1	12	76354136	76354137	0.999437	0.102564	4,39	76354137
ENSG00000091262	ABCC6	-	222	1	16	16221337	16221338	0.999492	0.176471	3,17	16221338
ENSG00000092140	G2E3	+	181	1	14	30617081	30617082	0.999013	0.0888889	4,45	30617082
ENSG00000092203	TOX4	+	179	1	14	21498499	21498500	0.999977	0.0823529	7,85	21498500
ENSG00000095015	MAP3K1	+	459	1	5	56895787	56895788	0.999141	0.15	3,20	56895788
ENSG00000095209	TMEM38B	+	608	1	9	105774347	105774348	0.999096	0.0909091	4,44	105774348
ENSG00000097033	SH3GLB1	+	28	1	1	86744089	86744090	0.999378	0.1	4,40	86744090
ENSG00000099250	NRP1	-	81	1	10	33177936	33177937	0.999948	0.181818	4,22	33177937
ENSG00000100225	FBXO7	+	355	1	22	32475953	32475954	0.999973	0.210526	4,19	32475954
ENSG00000100234	TIMP3	+	356	1	22	32861794	32861795	0.999498	0.0757576	5,66	32861795
ENSG00000100485	SOS2	-	187	1	14	50156460	50156461	0.999735	0.214286	3,14	50156461
ENSG00000100614	PPM1A	+	192	1	14	60295741	60295742	0.999893	0.153846	4,26	60295742
ENSG00000100714	MTHFD1	+	193	1	14	64463029	64463030	0.999746	0.125	4,32	64463030
ENSG00000100934	SEC23A	-	183	1	14	39032230	39032231	0.99952	0.0606061	6,99	39032231
ENSG00000101126	ADNP	-	342	1	20	50890437	50890438	0.999715	0.0555556	7126	50890438
ENSG00000101557	USP14	+	262	1	18	214390	214391	0.999976	0.0683761	8117	214391
ENSG00000101639	CEP192	+	267	1	18	13019117	13019118	0.999546	0.0514706	7136	13019118
ENSG00000101639	CEP192	+	268	1	18	13087256	13087257	0.999714	0.0666667	6,90	13087257
ENSG00000101843	PSMD10	-	644	1	X	108084284	108084285	0.999247	0.0694444	5,72	108084285
ENSG00000101888	NXT2	+	645	1	X	109543369	109543370	0.999945	0.0721649	7,97	109543370
ENSG00000101888	NXT2	+	646	1	X	109544199	109544200	0.999492	0.176471	3,17	109544200
ENSG00000101911	PRPS2	+	620	1	X	12823296	12823297	0.999675	0.117647	4,34	12823297
ENSG00000102144	PGK1	+	637	1	X	78127674	78127675	0.999979	0.0833333	7,84	78127675
ENSG00000103160	HSDL1	-	238	1	16	84123524	84123525	0.999956	0.0629921	8127	84123525
ENSG00000103549	RNF40	+	227	1	16	30762296	30762297	0.999271	0.157895	3,19	30762297
ENSG00000104231	ZFAND1	-	583	1	8	81701838	81701839	0.999746	0.125	4,32	81701839
ENSG00000104671	DCTN6	+	567	1	8	30183424	30183425	0.999909	0.16	4,25	30183425
ENSG00000105220	GPI	+	286	1	19	34392205	34392206	0.999999	0.0891089	9101	34392206
ENSG00000105220	GPI	+	287	1	19	34392655	34392656	0.999993	0.12766	6,47	34392656
ENSG00000105810	CDK6	-	543	1	7	92607812	92607813	0.999339	0.0714286	5,70	92607813
ENSG00000105887	MTPN	-	556	1	7	135928528	135928529	0.999091	0.0666667	5,75	135928529
ENSG00000105926	MPP6	+	529	1	7	24688806	24688807	0.999713	0.121212	4,33	24688807
ENSG00000105948	TTC26	+	557	1	7	139191884	139191885	0.99988	0.102041	5,49	139191885
ENSG00000105971	CAV2	+	550	1	7	116508416	116508417	0.999492	0.176471	3,17	116508417
ENSG00000105974	CAV1	+	551	1	7	116560819	116560820	0.999584	0.1875	3,16	116560820
ENSG00000106460	TMEM106B	+	528	1	7	12232480	12232481	0.999999	0.25	5,20	12232481
ENSG00000106571	GLI3	-	535	1	7	41963263	41963264	0.999817	0.0722892	6,83	41963264
ENSG00000107643	MAPK8	+	82	1	10	48435525	48435526	0.999997	0.0662252	10151	48435526
ENSG00000107669	ATE1	-	102	1	10	121740829	121740830	0.999794	0.230769	3,13	121740830
ENSG00000107789	MINPP1	+	85	1	10	87553183	87553184	0.999174	0.0930233	4,43	87553184
ENSG00000107798	LIPA	-	86	1	10	89214581	89214582	0.99985	0.0529801	8151	89214582
ENSG00000107798	LIPA	-	87	1	10	89214667	89214668	0.999504	0.0507246	7138	89214668
ENSG00000108061	SHOC2	+	93	1	10	111011992	111011993	0.999968	0.0983607	6,61	111011993
ENSG00000108306	FBXL20	-	253	1	17	39258654	39258655	0.999593	0.0625	6,96	39258655
ENSG00000108443	RPS6KB1	+	257	1	17	59949635	59949636	0.999918	0.0833333	6,72	59949636
ENSG00000108509	CAMTA2	-	242	1	17	4972348	4972349	0.999141	0.15	3,20	4972349
ENSG00000109133	TMEM33	+	411	1	4	41956831	41956832	0.999893	0.153846	4,26	41956832
ENSG00000109133	TMEM33	+	412	1	4	41959808	41959809	0.999546	0.0612245	6,98	41959809
ENSG00000109171	SLAIN2	+	413	1	4	48422971	48422972	0.999423	0.0735294	5,68	48422972
ENSG00000109270	LAMTOR3	-	426	1	4	99881306	99881307	0.999493	0.105263	4,38	99881307
ENSG00000109586	GALNT7	+	444	1	4	173297884	173297885	0.999246	0.0952381	4,42	173297885
ENSG00000109586	GALNT7	+	445	1	4	173322270	173322271	0.999935	0.0523256	9172	173322271
ENSG00000109685	NSD2	+	406	1	4	1912126	1912127	0.999728	0.0862069	5,58	1912127
ENSG00000109685	NSD2	+	407	1	4	1974837	1974838	0.999462	0.0746269	5,67	1974838
ENSG00000109790	KLHL5	+	408	1	4	39121329	39121330	0.99967	0.0542636	7129	39121330
ENSG00000109861	CTSC	-	117	1	11	88322769	88322770	0.999993	0.285714	4,14	88322770
ENSG00000109881	CCDC34	-	108	1	11	27349628	27349629	0.999983	0.235294	4,17	27349629
ENSG00000109929	SC5D	+	127	1	11	121308370	121308371	0.999462	0.0746269	5,67	121308371
ENSG00000110075	PPP6R3	+	111	1	11	68613770	68613771	0.999492	0.176471	3,17	68613771
ENSG00000110315	RNF141	-	104	1	11	10514315	10514316	0.999954	0.0923077	6,65	10514316
ENSG00000110693	SOX6	-	105	1	11	15968504	15968505	0.999141	0.15	3,20	15968505
ENSG00000110841	PPFIBP1	+	134	1	12	27694930	27694931	0.999791	0.0705882	6,85	27694931
ENSG00000111602	TIMELESS	-	140	1	12	56416512	56416513	0.999597	0.0793651	5,63	56416513
ENSG00000111615	KRR1	-	147	1	12	75499587	75499588	1	0.0833333	11132	75499588
ENSG00000111790	FGFR1OP2	+	133	1	12	26960830	26960831	0.999141	0.15	3,20	26960831
ENSG00000111880	RNGTT	-	513	1	6	88611555	88611556	0.99957	0.0618557	6,97	88611556
ENSG00000111961	SASH1	+	526	1	6	148532801	148532802	0.999034	0.0657895	5,76	148532802
ENSG00000112031	MTRF1L	-	527	1	6	152989349	152989350	0.999794	0.230769	3,13	152989350
ENSG00000112146	FBXO9	+	506	1	6	53100125	53100126	0.999665	0.2	3,15	53100126
ENSG00000112276	BVES	-	518	1	6	105096959	105096960	0.999966	0.2	4,20	105096960
ENSG00000112851	ERBIN	+	466	1	5	66080261	66080262	0.999806	0.133333	4,30	66080262
ENSG00000112972	HMGCS1	-	457	1	5	43289725	43289726	0.999997	0.109375	7,64	43289726
ENSG00000113083	LOX	-	482	1	5	122064005	122064006	0.999271	0.157895	3,19	122064006
ENSG00000113300	CNOT6	+	496	1	5	180577366	180577367	0.999937	0.0707071	7,99	180577367
ENSG00000113558	SKP1	-	488	1	5	134156951	134156952	0.99993	0.0857143	6,70	134156952
ENSG00000113594	LIFR	-	455	1	5	38477310	38477311	0.999635	0.114286	4,35	38477311
ENSG00000113621	TXNDC15	+	489	1	5	134900330	134900331	0.999991	0.0666667	9135	134900331
ENSG00000114030	KPNA1	-	383	1	3	122423511	122423512	0.99993	0.113636	5,44	122423512
ENSG00000114302	PRKAR2A	-	368	1	3	48747031	48747032	0.999198	0.0550459	6109	48747032
ENSG00000114450	GNB4	-	395	1	3	179399026	179399027	0.999728	0.0862069	5,58	179399027
ENSG00000114744	COMMD2	-	389	1	3	149740930	149740931	0.999974	0.101695	6,59	149740931
ENSG00000114904	NEK4	-	371	1	3	52710850	52710851	0.999999	0.127273	7,55	52710851
ENSG00000115020	PIKFYVE	+	334	1	2	208355855	208355856	1	0.142857	8,56	208355856
ENSG00000115020	PIKFYVE	+	335	1	2	208357294	208357295	0.999117	0.0540541	6111	208357295
ENSG00000115295	CLIP4	+	297	1	2	29182289	29182290	0.999875	0.148148	4,27	29182290
ENSG00000115425	PECR	-	336	1	2	216038523	216038524	0.999794	0.230769	3,13	216038524
ENSG00000115760	BIRC6	+	298	1	2	32618493	32618494	0.999388	0.166667	3,18	32618494
ENSG00000115808	STRN	-	299	1	2	36848039	36848040	0.999754	0.0569106	7123	36848040
ENSG00000115866	DARS1	-	312	1	2	135906760	135906761	0.999492	0.176471	3,17	135906761
ENSG00000115935	WIPF1	-	318	1	2	174559926	174559927	0.999735	0.214286	3,14	174559927
ENSG00000115935	WIPF1	-	319	1	2	174560946	174560947	0.999937	0.116279	5,43	174560947
ENSG00000115935	WIPF1	-	320	1	2	174561138	174561139	1	0.0819672	10122	174561139
ENSG00000115993	TRAK2	-	330	1	2	201379894	201379895	0.99993	0.113636	5,44	201379895
ENSG00000116095	PLEKHA3	+	324	1	2	178510274	178510275	0.999996	0.2	5,25	178510275
ENSG00000116141	MARK1	+	67	1	1	220581176	220581177	0.999388	0.166667	3,18	220581177
ENSG00000116191	RALGPS2	+	53	1	1	178919983	178919984	0.999504	0.0507246	7138	178919984
ENSG00000116473	RAP1A	+	39	1	1	111712646	111712647	0.999999	0.0714286	11154	111712647
ENSG00000116473	RAP1A	+	40	1	1	111713646	111713647	0.999806	0.133333	4,30	111713647
ENSG00000116539	ASH1L	-	43	1	1	155440552	155440553	0.999989	0.117647	6,51	155440553
ENSG00000117020	AKT3	-	75	1	1	243500480	243500481	0.999991	0.0784314	8102	243500481
ENSG00000117155	SSX2IP	-	27	1	1	84644940	84644941	0.999746	0.125	4,32	84644941
ENSG00000117479	SLC19A2	-	50	1	1	169464253	169464254	0.999314	0.097561	4,41	169464254
ENSG00000117505	DR1	+	30	1	1	93362416	93362417	0.999998	0.162162	6,37	93362417
ENSG00000117533	VAMP4	-	51	1	1	171701967	171701968	0.999794	0.230769	3,13	171701968
ENSG00000117543	DPH5	-	34	1	1	100989714	100989715	0.999493	0.105263	4,38	100989715
ENSG00000117620	SLC35A3	+	32	1	1	100024243	100024244	0.999378	0.1	4,40	100024244
ENSG00000117697	NSL1	-	62	1	1	212737883	212737884	0.999777	0.0697674	6,86	212737884
ENSG00000117906	RCN2	+	215	1	15	76951086	76951087	0.999492	0.176471	3,17	76951087
ENSG00000117906	RCN2	+	216	1	15	76951908	76951909	0.999735	0.214286	3,14	76951909
ENSG00000118276	B4GALT6	-	274	1	18	31622704	31622705	0.999996	0.192308	5,26	31622705
ENSG00000118454	ANKRD13C	-	20	1	1	70262481	70262482	0.999423	0.0735294	5,68	70262482
ENSG00000118507	AKAP7	+	523	1	6	131283147	131283148	0.999984	0.151515	5,33	131283148
ENSG00000119004	CYP20A1	+	332	1	2	203302662	203302663	0.999544	0.108108	4,37	203302663
ENSG00000119402	FBXW2	-	610	1	9	120760893	120760894	0.999741	0.0564516	7124	120760894
ENSG00000119711	ALDH6A1	-	196	1	14	74058470	74058471	0.999992	0.172414	5,29	74058471
ENSG00000119729	RHOQ	+	303	1	2	46576792	46576793	0.999146	0.0675676	5,74	46576793
ENSG00000119878	CRIPT	+	304	1	2	46625700	46625701	0.999988	0.115385	6,52	46625701
ENSG00000119878	CRIPT	+	305	1	2	46628027	46628028	0.999794	0.230769	3,13	46628028
ENSG00000119900	OGFRL1	+	507	1	6	71302346	71302347	0.999544	0.108108	4,37	71302347
ENSG00000119900	OGFRL1	+	508	1	6	71306257	71306258	0.999406	0.0582524	6103	71306258
ENSG00000119912	IDE	-	88	1	10	92453241	92453242	0.999763	0.0689655	6,87	92453242
ENSG00000119912	IDE	-	89	1	10	92453314	92453315	0.999728	0.0862069	5,58	92453315
ENSG00000119950	MXI1	+	92	1	10	110286125	110286126	0.999766	0.057377	7122	110286126
ENSG00000119979	DENND10	+	99	1	10	119137612	119137613	0.999998	0.097561	8,82	119137613
ENSG00000120162	MOB3B	-	599	1	9	27329138	27329139	0.999675	0.117647	4,34	27329139
ENSG00000120519	SLC10A7	-	437	1	4	146255721	146255722	0.999993	0.12766	6,47	146255722
ENSG00000120685	PROSER1	-	165	1	13	39010222	39010223	0.999546	0.0612245	6,98	39010223
ENSG00000120756	PLS1	+	388	1	3	142713067	142713068	0.999984	0.151515	5,33	142713068
ENSG00000120837	NFYB	-	153	1	12	104118623	104118624	0.99968	0.0833333	5,60	104118624
ENSG00000120992	LYPLA1	-	573	1	8	54046786	54046787	0.999854	0.142857	4,28	54046787
ENSG00000121005	CRISPLD1	+	581	1	8	75033592	75033593	0.999991	0.266667	4,15	75033593
ENSG00000121481	RNF2	+	55	1	1	185101899	185101900	0.999271	0.157895	3,19	185101900
ENSG00000121940	CLCC1	-	37	1	1	108930324	108930325	0.999992	0.125	6,48	108930325
ENSG00000121989	ACVR2A	+	313	1	2	147929579	147929580	0.999141	0.15	3,20	147929580
ENSG00000122870	BICC1	+	83	1	10	58829377	58829378	0.999013	0.0888889	4,45	58829378
ENSG00000123213	NLN	+	465	1	5	65825286	65825287	0.999096	0.0909091	4,44	65825287
ENSG00000123684	LPGAT1	-	58	1	1	211743578	211743579	0.999993	0.285714	4,14	211743579
ENSG00000123684	LPGAT1	-	59	1	1	211744681	211744682	0.999924	0.084507	6,71	211744682
ENSG00000123739	PLA2G12A	-	428	1	4	109713438	109713439	0.999696	0.0659341	6,91	109713439
ENSG00000123836	PFKFB2	+	57	1	1	207077402	207077403	0.999597	0.0793651	5,63	207077403
ENSG00000124198	ARFGEF2	+	341	1	20	49036045	49036046	0.999271	0.157895	3,19	49036046
ENSG00000124380	SNRNP27	+	309	1	2	69904711	69904712	0.999886	0.272727	3,11	69904712
ENSG00000124486	USP9X	+	630	1	X	41235537	41235538	0.999968	0.0983607	6,61	41235538
ENSG00000125247	TMTC4	-	176	1	13	100604353	100604354	0.99975	0.0877193	5,57	100604354
ENSG00000126070	AGO3	+	8	1	1	36062845	36062846	0.999388	0.166667	3,18	36062846
ENSG00000126773	PCNX4	+	191	1	14	60134908	60134909	0.999675	0.117647	4,34	60134909
ENSG00000126777	KTN1	+	189	1	14	55684492	55684493	0.999993	0.12766	6,47	55684493
ENSG00000127022	CANX	+	495	1	5	179731031	179731032	0.999075	0.0535714	6112	179731032
ENSG00000127463	EMC1	-	3	1	1	19216395	19216396	0.999999	0.181818	6,33	19216396
ENSG00000127947	PTPN12	+	539	1	7	77639600	77639601	0.999388	0.166667	3,18	77639601
ENSG00000127955	GNAI1	+	540	1	7	80217977	80217978	0.999626	0.0806452	5,62	80217978
ENSG00000128656	CHN1	-	321	1	2	174800082	174800083	0.999013	0.0888889	4,45	174800083
ENSG00000128699	ORMDL1	-	327	1	2	189771168	189771169	0.999091	0.0666667	5,75	189771169
ENSG00000128833	MYO5C	-	210	1	15	52192737	52192738	0.999993	0.12766	6,47	52192738
ENSG00000128908	INO80	-	204	1	15	41049348	41049349	0.999339	0.0714286	5,70	41049349
ENSG00000129292	PHF20L1	+	595	1	8	132848508	132848509	0.999437	0.102564	4,39	132848509
ENSG00000129515	SNX6	-	182	1	14	34562035	34562036	0.999986	0.0561798	10178	34562036
ENSG00000129596	CDO1	-	479	1	5	115805098	115805099	0.999437	0.102564	4,39	115805099
ENSG00000129757	CDKN1C	-	103	1	11	2883562	2883563	0.999988	0.25	4,16	2883563
ENSG00000130779	CLIP1	-	159	1	12	122272321	122272322	0.999423	0.0735294	5,68	122272322
ENSG00000131375	CAPN7	+	361	1	3	15251554	15251555	0.999956	0.0629921	8127	15251555
ENSG00000131828	PDHA1	+	624	1	X	19360929	19360930	0.999966	0.0777778	7,90	19360930
ENSG00000131828	PDHA1	+	625	1	X	19361411	19361412	0.999585	0.0522388	7134	19361412
ENSG00000132485	ZRANB2	-	21	1	1	71063792	71063793	0.99984	0.0740741	6,81	71063793
ENSG00000132824	SERINC3	-	340	1	20	44500047	44500048	0.999993	0.0816327	8,98	44500048		Also in Non-targeting
ENSG00000132967	HMGB1P5	+	364	1	3	22382721	22382722	0.999988	0.25	4,16	22382722
ENSG00000133103	COG6	+	166	1	13	39751671	39751672	0.999994	0.0824742	8,97	39751672
ENSG00000133313	CNDP2	+	283	1	18	74518134	74518135	0.999886	0.272727	3,11	74518135
ENSG00000133706	LARS1	-	491	1	5	146113461	146113462	0.999314	0.097561	4,41	146113462
ENSG00000133706	LARS1	-	492	1	5	146113714	146113715	0.999141	0.15	3,20	146113715
ENSG00000134001	EIF2S1	+	194	1	14	67384544	67384545	0.999273	0.0560748	6107	67384545
ENSG00000134215	VAV3	-	36	1	1	107571637	107571638	0.999388	0.166667	3,18	107571638
ENSG00000134313	KIDINS220	-	289	1	2	8729506	8729507	0.999031	0.0530973	6113	8729507
ENSG00000134318	ROCK2	-	292	1	2	11179929	11179930	0.999696	0.0659341	6,91	11179930
ENSG00000134330	IAH1	+	291	1	2	9488571	9488572	0.999924	0.166667	4,24	9488572
ENSG00000134602	STK26	+	649	1	X	132075550	132075551	0.999975	0.138889	5,36	132075551
ENSG00000134744	TUT4	-	13	1	1	52423546	52423547	0.999378	0.1	4,40	52423547
ENSG00000134762	DSC3	-	272	1	18	30991256	30991257	0.999665	0.2	3,15	30991257
ENSG00000134762	DSC3	-	273	1	18	30991403	30991404	0.999979	0.105263	6,57	30991404
ENSG00000134986	NREP	-	478	1	5	111730843	111730844	0.999981	0.0612245	9147	111730844
ENSG00000135090	TAOK3	-	158	1	12	118150479	118150480	0.999806	0.133333	4,30	118150480
ENSG00000135093	USP30	+	156	1	12	109087813	109087814	0.999198	0.0684932	5,73	109087814
ENSG00000135249	RINT1	+	546	1	7	105567300	105567301	0.999778	0.0578512	7121	105567301
ENSG00000135324	MRAP2	+	512	1	6	84089736	84089737	0.999794	0.230769	3,13	84089737
ENSG00000135341	MAP3K7	-	515	1	6	90514776	90514777	0.999498	0.0757576	5,66	90514777
ENSG00000135341	MAP3K7	-	516	1	6	90514955	90514956	0.999271	0.157895	3,19	90514956
ENSG00000135776	ABCB10	-	73	1	1	229517675	229517676	0.999406	0.0582524	6103	229517676
ENSG00000135870	RC3H1	-	52	1	1	173932798	173932799	0.999096	0.0909091	4,44	173932799
ENSG00000136010	ALDH1L2	-	154	1	12	105019883	105019884	0.999937	0.173913	4,23	105019884
ENSG00000136100	VPS36	-	169	1	13	52413381	52413382	0.999948	0.181818	4,22	52413382
ENSG00000136156	ITM2B	+	167	1	13	48261870	48261871	0.999991	0.266667	4,15	48261871
ENSG00000136158	SPRY2	-	173	1	13	80336217	80336218	0.999388	0.166667	3,18	80336218
ENSG00000136319	TTC5	-	178	1	14	20287409	20287410	0.999993	0.0985915	7,71	20287410
ENSG00000136522	MRPL47	-	396	1	3	179588426	179588427	0.999794	0.230769	3,13	179588427
ENSG00000136868	SLC31A1	+	609	1	9	113264386	113264387	0.999933	0.07	7100	113264387
ENSG00000137364	TPMT	-	500	1	6	18130344	18130345	0.999677	0.0652174	6,92	18130345
ENSG00000137413	TAF8	+	505	1	6	42080839	42080840	0.999978	0.142857	5,35	42080840
ENSG00000137494	ANKRD42	+	115	1	11	83214253	83214254	0.999141	0.15	3,20	83214254
ENSG00000137693	YAP1	+	123	1	11	102230888	102230889	0.999912	0.0571429	8140	102230889
ENSG00000137713	PPP2R1B	-	125	1	11	111739749	111739750	0.999949	0.0729167	7,96	111739750
ENSG00000137814	HAUS2	+	207	1	15	42568124	42568125	0.999829	0.0731707	6,82	42568125
ENSG00000137814	HAUS2	+	208	1	15	42569261	42569262	0.999831	0.137931	4,29	42569262
ENSG00000137968	SLC44A5	-	23	1	1	75206660	75206661	0.999437	0.102564	4,39	75206661
ENSG00000138430	OLA1	-	316	1	2	174075442	174075443	0.999996	0.0585106	11188	174075443
ENSG00000138468	SENP7	-	379	1	3	101325609	101325610	0.999246	0.0952381	4,42	101325610
ENSG00000138744	NAAA	-	420	1	4	75914259	75914260	0.999962	0.128205	5,39	75914260
ENSG00000138780	GSTCD	+	427	1	4	105847503	105847504	0.999994	0.185185	5,27	105847504
ENSG00000138944	SHISAL1	-	359	1	22	44243756	44243757	0.999584	0.1875	3,16	44243757
ENSG00000139218	SCAF11	-	137	1	12	45919459	45919460	0.999158	0.0545455	6110	45919460
ENSG00000139323	POC1B	-	150	1	12	89419835	89419836	0.999999	0.25	5,20	89419836
ENSG00000139687	RB1	+	168	1	13	48480495	48480496	1	0.0847458	10118	48480496
ENSG00000139880	CDH24	-	180	1	14	23047757	23047758	0.999141	0.15	3,20	23047758
ENSG00000140577	CRTC3	+	220	1	15	90594159	90594160	0.999141	0.15	3,20	90594160
ENSG00000140807	NKD1	+	230	1	16	50634263	50634264	0.999096	0.0909091	4,44	50634264
ENSG00000140931	CMTM3	+	235	1	16	66613637	66613638	0.999995	0.0512821	12234	66613638
ENSG00000141027	NCOR1	-	244	1	17	16030486	16030487	0.999912	0.108696	5,46	16030487
ENSG00000141034	GID4	+	245	1	17	18068168	18068169	0.999903	0.0660377	7106	18068169
ENSG00000141298	SSH2	-	248	1	17	29629571	29629572	0.999918	0.0833333	6,72	29629572
ENSG00000141429	GALNT1	+	275	1	18	35711313	35711314	0.999423	0.0735294	5,68	35711314
ENSG00000141449	GREB1L	+	269	1	18	21524447	21524448	0.999893	0.153846	4,26	21524448
ENSG00000141682	PMAIP1	+	279	1	18	59903816	59903817	0.999984	0.151515	5,33	59903817
ENSG00000142864	SERBP1	-	17	1	1	67408267	67408268	0.999857	0.0533333	8150	67408268
ENSG00000143183	TMCO1	-	48	1	1	165726600	165726601	0.999013	0.0888889	4,45	165726601
ENSG00000143183	TMCO1	-	49	1	1	165727140	165727141	0.999977	0.0823529	7,85	165727141
ENSG00000143315	PIGM	-	45	1	1	160028132	160028133	0.999591	0.111111	4,36	160028133
ENSG00000143324	XPR1	+	54	1	1	180886774	180886775	0.999903	0.106383	5,47	180886775
ENSG00000143376	SNX27	+	42	1	1	151694606	151694607	0.999465	0.0594059	6101	151694607
ENSG00000143476	DTL	+	60	1	1	212104039	212104040	0.999805	0.0714286	6,84	212104040
ENSG00000143622	RIT1	-	44	1	1	155898630	155898631	0.999378	0.1	4,40	155898631
ENSG00000143653	SCCPDH	+	76	1	1	246767401	246767402	0.999034	0.0657895	5,76	246767402
ENSG00000143797	MBOAT2	-	290	1	2	8853531	8853532	0.999897	0.0654206	7107	8853532
ENSG00000144306	SCRN3	+	317	1	2	174428968	174428969	0.999437	0.102564	4,39	174428969
ENSG00000144320	LNPK	-	322	1	2	175924376	175924377	0.999735	0.214286	3,14	175924377
ENSG00000144468	RHBDD1	+	338	1	2	226996847	226996848	0.999988	0.115385	6,52	226996848
ENSG00000144560	VGLL4	-	360	1	3	11557596	11557597	0.999995	0.0564103	11195	11557597
ENSG00000144724	PTPRG	+	374	1	3	62296821	62296822	0.999794	0.230769	3,13	62296822
ENSG00000144867	SRPRB	+	386	1	3	133820714	133820715	1	0.194444	7,36	133820715
ENSG00000145332	KLHL8	-	424	1	4	87162240	87162241	0.999986	0.15625	5,32	87162241
ENSG00000145332	KLHL8	-	425	1	4	87162521	87162522	0.999423	0.0735294	5,68	87162522
ENSG00000145349	CAMK2D	-	432	1	4	113452542	113452543	0.999746	0.125	4,32	113452543
ENSG00000145362	ANK2	+	431	1	4	113383542	113383543	0.999675	0.117647	4,34	113383543
ENSG00000145391	SETD7	-	436	1	4	139510812	139510813	0.999951	0.0620155	8129	139510813
ENSG00000145439	CBR4	-	443	1	4	168989250	168989251	0.999962	0.128205	5,39	168989251
ENSG00000145545	SRD5A1	+	449	1	5	6671955	6671956	0.999713	0.121212	4,33	6671956
ENSG00000145545	SRD5A1	+	450	1	5	6673823	6673824	0.999271	0.157895	3,19	6673824
ENSG00000145555	MYO10	-	452	1	5	16665964	16665965	0.99998	0.0843373	7,83	16665965
ENSG00000145734	BDP1	+	470	1	5	71510607	71510608	0.99988	0.102041	5,49	71510608
ENSG00000145740	SLC30A5	+	467	1	5	69104119	69104120	0.999174	0.0930233	4,43	69104120
ENSG00000145741	BTF3	+	471	1	5	73505536	73505537	0.999388	0.166667	3,18	73505537
ENSG00000145781	COMMD10	+	480	1	5	116292893	116292894	0.999978	0.142857	5,35	116292894
ENSG00000146263	MMS22L	-	517	1	6	97146447	97146448	0.999246	0.0952381	4,42	97146448
ENSG00000146278	PNRC1	+	514	1	6	89084329	89084330	0.999273	0.0560748	6107	89084330
ENSG00000146731	CCT6A	+	536	1	7	56060261	56060262	0.999993	0.178571	5,28	56060262
ENSG00000146963	LUC7L2	+	558	1	7	139374943	139374944	0.999141	0.15	3,20	139374944
ENSG00000147419	CCDC25	-	565	1	8	27735069	27735070	0.999031	0.0530973	6113	27735070
ENSG00000147548	NSD3	-	568	1	8	38320672	38320673	0.999794	0.230769	3,13	38320673
ENSG00000147854	UHRF2	+	598	1	9	6422810	6422811	0.999584	0.1875	3,16	6422811
ENSG00000148187	MRRF	+	612	1	9	122323444	122323445	0.999994	0.0824742	8,97	122323445
ENSG00000148339	SLC25A25	+	614	1	9	128108534	128108535	0.999763	0.0689655	6,87	128108535
ENSG00000148634	HERC4	-	84	1	10	67966730	67966731	0.999236	0.0555556	6108	67966731
ENSG00000148700	ADD3	+	91	1	10	110134297	110134298	0.999991	0.266667	4,15	110134298
ENSG00000150403	TMCO3	+	177	1	13	113549965	113549966	0.999437	0.102564	4,39	113549966
ENSG00000150625	GPM6A	-	446	1	4	175633278	175633279	0.999735	0.214286	3,14	175633279
ENSG00000150687	PRSS23	+	116	1	11	86809950	86809951	0.999893	0.153846	4,26	86809951
ENSG00000150893	FREM2	+	164	1	13	38881274	38881275	0.999096	0.0909091	4,44	38881275
ENSG00000151718	WWC2	+	448	1	4	183317943	183317944	0.999845	0.25	3,12	183317944
ENSG00000151743	AMN1	-	136	1	12	31671996	31671997	0.999735	0.214286	3,14	31671997
ENSG00000151923	TIAL1	-	100	1	10	119573797	119573798	0.999246	0.0952381	4,42	119573798
ENSG00000151923	TIAL1	-	101	1	10	119573880	119573881	0.999423	0.0735294	5,68	119573881
ENSG00000152078	TLCD4	+	31	1	1	95194186	95194187	0.999246	0.0952381	4,42	95194187
ENSG00000152256	PDK1	+	314	1	2	172596199	172596200	0.999996	0.136364	6,44	172596200
ENSG00000152256	PDK1	+	315	1	2	172598364	172598365	0.999892	0.104167	5,48	172598365
ENSG00000152620	NADK2	-	454	1	5	36193652	36193653	0.999174	0.0930233	4,43	36193653
ENSG00000152749	GPR180	+	174	1	13	94633661	94633662	0.999948	0.181818	4,22	94633662
ENSG00000153006	SREK1IP1	-	461	1	5	64718644	64718645	0.999141	0.15	3,20	64718645
ENSG00000153006	SREK1IP1	-	462	1	5	64720185	64720186	0.999713	0.121212	4,33	64720186
ENSG00000153113	CAST	+	475	1	5	96773565	96773566	0.999436	0.0588235	6102	96773566
ENSG00000153140	CETN3	-	473	1	5	90393918	90393919	0.999991	0.266667	4,15	90393919
ENSG00000153815	CMIP	+	237	1	16	81711269	81711270	0.999794	0.230769	3,13	81711270
ENSG00000154059	IMPACT	+	270	1	18	24452509	24452510	0.999957	0.125	5,40	24452510
ENSG00000154059	IMPACT	+	271	1	18	24453181	24453182	0.999995	0.0632911	10158	24453182
ENSG00000154122	ANKH	-	451	1	5	14768647	14768648	0.999735	0.214286	3,14	14768648
ENSG00000154127	UBASH3B	+	128	1	11	122811674	122811675	0.999141	0.15	3,20	122811675
ENSG00000154727	GABPA	+	345	1	21	25772263	25772264	0.999492	0.176471	3,17	25772264
ENSG00000154813	DPH3	-	362	1	3	16257601	16257602	0.999492	0.176471	3,17	16257602
ENSG00000154822	PLCL2	+	363	1	3	17010584	17010585	0.999956	0.0629921	8127	17010585
ENSG00000155008	APOOL	+	640	1	X	85088606	85088607	0.999075	0.0535714	6112	85088607
ENSG00000155111	CDK19	-	520	1	6	110613720	110613721	0.999174	0.0930233	4,43	110613721
ENSG00000155304	HSPA13	-	344	1	21	14372319	14372320	0.99979	0.0909091	5,55	14372320
ENSG00000155755	TMEM237	-	331	1	2	201623672	201623673	0.999777	0.129032	4,31	201623673
ENSG00000156011	PSD3	-	563	1	8	18530201	18530202	0.999988	0.115385	6,52	18530202
ENSG00000156162	DPY19L4	+	586	1	8	94793346	94793347	0.999973	0.210526	4,19	94793347
ENSG00000156170	NDUFAF6	+	587	1	8	95058020	95058021	0.999492	0.176471	3,17	95058021
ENSG00000156298	TSPAN7	+	629	1	X	38688718	38688719	0.99984	0.0740741	6,81	38688719
ENSG00000156467	UQCRB	-	588	1	8	96228284	96228285	1	0.216216	8,37	96228285
ENSG00000156535	CD109	+	509	1	6	73823484	73823485	0.999903	0.106383	5,47	73823485
ENSG00000156535	CD109	+	510	1	6	73825139	73825140	0.999937	0.173913	4,23	73825140
ENSG00000156535	CD109	+	511	1	6	73828085	73828086	0.999141	0.15	3,20	73828086
ENSG00000156787	TBC1D31	+	590	1	8	123105290	123105291	0.999838	0.0608696	7115	123105291
ENSG00000156795	NTAQ1	+	592	1	8	123441629	123441630	0.999861	0.0759494	6,79	123441630
ENSG00000157181	ODR4	+	56	1	1	186419318	186419319	0.999789	0.0583333	7120	186419319
ENSG00000157500	APPL1	+	372	1	3	57272125	57272126	0.999728	0.0862069	5,58	57272126
ENSG00000158467	AHCYL2	+	554	1	7	129429494	129429495	0.999714	0.0666667	6,90	129429495
ENSG00000158483	FAM86C1P	+	112	1	11	71799614	71799615	0.999746	0.125	4,32	71799615
ENSG00000159131	GART	-	346	1	21	33524547	33524548	0.999829	0.0731707	6,82	33524548
ENSG00000159140	SON	+	347	1	21	33577194	33577195	0.999705	0.0847458	5,59	33577195
ENSG00000159459	UBR1	-	209	1	15	43022773	43022774	0.999829	0.0603448	7116	43022774
ENSG00000159461	AMFR	-	232	1	16	56361695	56361696	0.999806	0.133333	4,30	56361696
ENSG00000159658	EFCAB14	-	12	1	1	46675240	46675241	0.999493	0.105263	4,38	46675241
ENSG00000159873	CCDC117	+	354	1	22	28789064	28789065	0.999504	0.0507246	7138	28789065
ENSG00000159921	GNE	-	600	1	9	36214490	36214491	0.99988	0.102041	5,49	36214491
ENSG00000160094	ZNF362	+	7	1	1	33300337	33300338	0.999198	0.0550459	6109	33300338
ENSG00000161057	PSMC2	+	545	1	7	103368254	103368255	0.999845	0.25	3,12	103368255
ENSG00000161813	LARP4	+	138	1	12	50478035	50478036	0.999971	0.1	6,60	50478036
ENSG00000161921	CXCL16	-	241	1	17	4733909	4733910	0.999967	0.131579	5,38	4733910
ENSG00000162129	CLPB	-	113	1	11	72289314	72289315	0.999696	0.0659341	6,91	72289315
ENSG00000162409	PRKAA2	+	15	1	1	56707977	56707978	0.999525	0.0510949	7137	56707978
ENSG00000162437	RAVER2	+	16	1	1	64832281	64832282	0.999817	0.0722892	6,83	64832282
ENSG00000162613	FUBP1	-	25	1	1	77944595	77944596	0.999994	0.0552764	11199	77944596
ENSG00000162650	ATXN7L2	+	38	1	1	109492655	109492656	0.999973	0.210526	4,19	109492656
ENSG00000162664	ZNF326	+	29	1	1	90030621	90030622	0.999986	0.113208	6,53	90030622
ENSG00000162694	EXTL2	-	33	1	1	100872613	100872614	0.999492	0.176471	3,17	100872614
ENSG00000162735	PEX19	-	46	1	1	160278197	160278198	0.999701	0.0551181	7127	160278198
ENSG00000162885	B3GALNT2	-	74	1	1	235449410	235449411	0.999974	0.0677966	8118	235449411
ENSG00000163041	H3-3A	+	72	1	1	226071910	226071911	0.999998	0.12069	7,58	226071911
ENSG00000163069	SGCB	-	414	1	4	52022519	52022520	0.999585	0.0522388	7134	52022520
ENSG00000163069	SGCB	-	415	1	4	52023002	52023003	0.999308	0.0566038	6106	52023003
ENSG00000163069	SGCB	-	416	1	4	52023606	52023607	0.999091	0.0666667	5,75	52023607
ENSG00000163291	PAQR3	-	421	1	4	78919136	78919137	0.999936	0.0869565	6,69	78919137
ENSG00000163320	CGGBP1	-	377	1	3	88054963	88054964	0.999937	0.173913	4,23	88054964
ENSG00000163322	ABRAXAS1	-	423	1	4	83461901	83461902	0.999378	0.1	4,40	83461902
ENSG00000163430	FSTL1	-	382	1	3	120396163	120396164	0.999876	0.0544218	8147	120396164
ENSG00000163558	PRKCI	+	393	1	3	170303559	170303560	0.999997	0.111111	7,63	170303560
ENSG00000163681	SLMAP	+	373	1	3	57756635	57756636	0.99988	0.0779221	6,77	57756636
ENSG00000163939	PBRM1	-	369	1	3	52545437	52545438	0.999342	0.0571429	6105	52545438
ENSG00000163939	PBRM1	-	370	1	3	52546373	52546374	0.999766	0.057377	7122	52546374
ENSG00000164070	HSPA4L	+	434	1	4	127835003	127835004	0.999388	0.166667	3,18	127835004
ENSG00000164070	HSPA4L	+	435	1	4	127836405	127836406	0.999731	0.0674157	6,89	127836406
ENSG00000164109	MAD2L1	-	433	1	4	120056561	120056562	0.999493	0.105263	4,38	120056562
ENSG00000164172	MOCS2	-	458	1	5	53098231	53098232	0.999546	0.0612245	6,98	53098232
ENSG00000164176	EDIL3	-	472	1	5	83941061	83941062	0.999141	0.15	3,20	83941062
ENSG00000164609	SLU7	-	493	1	5	160402554	160402555	0.999995	0.0842105	8,95	160402555
ENSG00000164751	PEX2	-	582	1	8	76981681	76981682	0.999886	0.272727	3,11	76981682
ENSG00000164904	ALDH7A1	-	483	1	5	126544617	126544618	0.99984	0.0961538	5,52	126544618
ENSG00000164904	ALDH7A1	-	484	1	5	126544771	126544772	0.999075	0.0535714	6112	126544772
ENSG00000164953	TMEM67	+	584	1	8	93815441	93815442	0.999271	0.157895	3,19	93815442
ENSG00000164983	TMEM65	-	593	1	8	124311067	124311068	0.999013	0.0888889	4,45	124311068
ENSG00000164983	TMEM65	-	594	1	8	124312441	124312442	0.999246	0.0952381	4,42	124312442
ENSG00000165288	BRWD3	-	639	1	X	80675676	80675677	0.999236	0.0555556	6108	80675677
ENSG00000165323	FAT3	+	118	1	11	92353321	92353322	0.999626	0.0806452	5,62	92353322
ENSG00000165323	FAT3	+	119	1	11	92895555	92895556	0.999141	0.15	3,20	92895556
ENSG00000165355	FBXO33	-	184	1	14	39398251	39398252	0.999236	0.0555556	6108	39398252
ENSG00000165416	SUGT1	+	170	1	13	52693268	52693269	0.999388	0.166667	3,18	52693269
ENSG00000165416	SUGT1	+	171	1	13	52696796	52696797	0.999933	0.07	7100	52696797
ENSG00000165416	SUGT1	+	172	1	13	52699775	52699776	0.999465	0.0594059	6101	52699776
ENSG00000165417	GTF2A1	-	197	1	14	81178473	81178474	0.999982	0.0714286	8112	81178474
ENSG00000165650	PDZD8	-	98	1	10	117279548	117279549	1	0.0718563	12167	117279549
ENSG00000165757	JCAD	-	80	1	10	30016831	30016832	0.999746	0.125	4,32	30016832
ENSG00000165775	FUNDC2	+	655	1	X	155055849	155055850	0.999271	0.157895	3,19	155055850
ENSG00000166012	TAF1D	-	120	1	11	93732303	93732304	0.999308	0.0566038	6106	93732304
ENSG00000166128	RAB8B	+	212	1	15	63264089	63264090	0.999198	0.0684932	5,73	63264090
ENSG00000166164	BRD7	-	229	1	16	50318144	50318145	0.999388	0.166667	3,18	50318145
ENSG00000166233	ARIH1	+	214	1	15	72587820	72587821	0.999013	0.0888889	4,45	72587821
ENSG00000166347	CYB5A	-	282	1	18	74251334	74251335	0.999886	0.272727	3,11	74251335
ENSG00000166411	IDH3A	+	217	1	15	78169348	78169349	0.999898	0.0559441	8143	78169349
ENSG00000166479	TMX3	-	280	1	18	68673772	68673773	0.999937	0.173913	4,23	68673773
ENSG00000166479	TMX3	-	281	1	18	68675906	68675907	0.999686	0.0546875	7128	68675907
ENSG00000166503	HDGFL3	-	218	1	15	83136686	83136687	0.999999	0.137255	7,51	83136687
ENSG00000166669	ATF7IP2	+	221	1	16	10440378	10440379	0.999388	0.166667	3,18	10440379
ENSG00000166796	LDHC	+	106	1	11	18450986	18450987	0.999998	0.12069	7,58	18450987
ENSG00000166797	CIAO2A	-	213	1	15	64072626	64072627	0.999997	0.0782609	9115	64072627
ENSG00000167005	NUDT21	-	233	1	16	56430226	56430227	0.999998	0.0611111	11180	56430227
ENSG00000167005	NUDT21	-	234	1	16	56430306	56430307	0.999995	0.0632911	10158	56430307
ENSG00000167283	ATP5MG	+	126	1	11	118409772	118409773	0.99984	0.0740741	6,81	118409773
ENSG00000167306	MYO5B	-	276	1	18	49895129	49895130	1	0.3125	5,16	49895130
ENSG00000168078	PBK	-	566	1	8	27809931	27809932	0.999654	0.0819672	5,61	27809932
ENSG00000168172	HOOK3	+	569	1	8	43025537	43025538	0.999728	0.0862069	5,58	43025538
ENSG00000168172	HOOK3	+	570	1	8	43027634	43027635	0.999696	0.0659341	6,91	43027635
ENSG00000168172	HOOK3	+	571	1	8	43028660	43028661	0.999735	0.214286	3,14	43028661
ENSG00000168303	MPLKIP	-	534	1	7	40132804	40132805	0.999713	0.121212	4,33	40132805
ENSG00000168724	DNAJC21	+	453	1	5	34956964	34956965	0.999845	0.25	3,12	34956965
ENSG00000168778	TCTN2	+	162	1	12	123692703	123692704	0.999616	0.0631579	6,95	123692704
ENSG00000169139	UBE2V2	+	572	1	8	48063849	48063850	0.999794	0.230769	3,13	48063850
ENSG00000169379	ARL13B	+	378	1	3	94054952	94054953	0.999979	0.222222	4,18	94054953
ENSG00000169570	DTWD2	-	481	1	5	118837009	118837010	0.999314	0.097561	4,41	118837010
ENSG00000169621	APLF	+	308	1	2	68502733	68502734	0.999174	0.0930233	4,43	68502734
ENSG00000169714	CNBP	-	384	1	3	129167879	129167880	0.999994	0.0625	10160	129167880
ENSG00000169891	REPS2	+	622	1	X	17152814	17152815	0.999845	0.25	3,12	17152815
ENSG00000169891	REPS2	+	623	1	X	17152955	17152956	0.999998	0.363636	4,11	17152956
ENSG00000170088	TMEM192	-	441	1	4	165076076	165076077	0.999096	0.0909091	4,44	165076077
ENSG00000170089	AC106795.1	+	494	1	5	177882749	177882750	0.999998	0.0704225	10142	177882750
ENSG00000170634	ACYP2	+	306	1	2	54304864	54304865	0.999271	0.157895	3,19	54304865
ENSG00000170791	CHCHD7	+	575	1	8	56218440	56218441	0.999999	0.0555556	13234	56218441
ENSG00000171004	HS6ST2	-	651	1	X	132626251	132626252	0.999907	0.0567376	8141	132626252
ENSG00000171241	SHCBP1	-	228	1	16	46581571	46581572	0.999938	0.0526316	9171	46581572
ENSG00000171365	CLCN5	+	635	1	X	50098234	50098235	0.999314	0.097561	4,41	50098235
ENSG00000171476	HOPX	-	417	1	4	56648315	56648316	0.999966	0.2	4,20	56648316
ENSG00000171566	PLRG1	-	438	1	4	154536432	154536433	0.999437	0.102564	4,39	154536433
ENSG00000172062	SMN1	+	469	1	5	70952913	70952914	0.999996	0.136364	6,44	70952914
ENSG00000172115	CYCS	-	530	1	7	25120616	25120617	0.999075	0.0535714	6112	25120617
ENSG00000172380	GNG12	-	18	1	1	67703307	67703308	0.999465	0.0594059	6101	67703308
ENSG00000172465	TCEAL1	+	643	1	X	103630840	103630841	0.999893	0.153846	4,26	103630841
ENSG00000173530	TNFRSF10D	-	564	1	8	23137255	23137256	0.999995	0.133333	6,45	23137256
ENSG00000173542	MOB1B	+	419	1	4	70986174	70986175	0.999141	0.15	3,20	70986175
ENSG00000173821	RNF213	+	260	1	17	80393974	80393975	0.999378	0.1	4,40	80393975
ENSG00000173875	ZNF791	+	284	1	19	12628984	12628985	0.999096	0.0909091	4,44	12628985
ENSG00000174738	NR1D2	+	365	1	3	23980420	23980421	0.999961	0.0559006	9161	23980421
ENSG00000175066	GK5	-	387	1	3	142159344	142159345	0.999904	0.0810811	6,74	142159345
ENSG00000175175	PPM1E	+	254	1	17	58982701	58982702	0.999891	0.0648148	7108	58982702
ENSG00000175354	PTPN2	-	266	1	18	12785759	12785760	0.999378	0.1	4,40	12785760
ENSG00000175782	SLC35E3	+	145	1	12	68766055	68766056	0.999566	0.078125	5,64	68766056
ENSG00000176261	ZBTB8OS	-	5	1	1	32620859	32620860	0.999388	0.166667	3,18	32620860
ENSG00000176261	ZBTB8OS	-	6	1	1	32621777	32621778	0.999735	0.214286	3,14	32621778
ENSG00000176273	SLC35G1	+	90	1	10	93909590	93909591	0.999994	0.130435	6,46	93909591
ENSG00000176542	USF3	-	380	1	3	113654706	113654707	0.999375	0.0576923	6104	113654707
ENSG00000176871	WSB2	-	157	1	12	118033544	118033545	0.999996	0.192308	5,26	118033545
ENSG00000176974	SHMT1	-	246	1	17	18327969	18327970	0.999198	0.0684932	5,73	18327970
ENSG00000177125	ZBTB34	+	613	1	9	126884512	126884513	0.999436	0.0588235	6102	126884513
ENSG00000177189	RPS6KA3	-	627	1	X	20150293	20150294	0.999091	0.0666667	5,75	20150294
ENSG00000177239	MAN1B1	+	617	1	9	137101849	137101850	0.999845	0.25	3,12	137101850
ENSG00000178053	MLF1	+	392	1	3	158605810	158605811	0.999957	0.190476	4,21	158605811
ENSG00000178075	GRAMD1C	+	381	1	3	113946701	113946702	0.999665	0.2	3,15	113946702
ENSG00000178104	PDE4DIP	+	41	1	1	148984195	148984196	0.999854	0.142857	4,28	148984196
ENSG00000178904	DPY19L3	+	285	1	19	32485066	32485067	0.999961	0.076087	7,92	32485067
ENSG00000179152	TCAIM	+	367	1	3	44408037	44408038	0.999868	0.1	5,50	44408038
ENSG00000179406	LINC00174	-	538	1	7	66423255	66423256	0.999794	0.230769	3,13	66423256
ENSG00000180233	ZNRF2	+	532	1	7	30367065	30367066	0.999854	0.142857	4,28	30367066
ENSG00000180370	PAK2	+	404	1	3	196831876	196831877	0.999994	0.1	7,70	196831877
ENSG00000180488	MIGA1	+	24	1	1	77875210	77875211	0.999096	0.0909091	4,44	77875211
ENSG00000180573	H2AC6	+	501	1	6	26138160	26138161	0.999971	0.135135	5,37	26138161
ENSG00000182093	GET1	+	349	1	21	39397431	39397432	1	0.0917431	10109	39397432
ENSG00000182534	MXRA7	-	258	1	17	76677465	76677466	0.999995	0.0851064	8,94	76677466
ENSG00000183137	CEP57L1	+	519	1	6	109167905	109167906	0.999174	0.0930233	4,43	109167906
ENSG00000183520	UTP11	+	9	1	1	38024371	38024372	0.999741	0.0564516	7124	38024372
ENSG00000183604	SMG1P5	-	226	1	16	30279021	30279022	0.999665	0.2	3,15	30279022
ENSG00000184203	PPP1R2	-	403	1	3	195516686	195516687	0.999829	0.0519481	8154	195516687
ENSG00000184368	MAP7D2	-	626	1	X	20007400	20007401	0.999247	0.0694444	5,72	20007401
ENSG00000185222	TCEAL9	+	642	1	X	103358421	103358422	0.999937	0.173913	4,23	103358422
ENSG00000185658	BRWD1	-	348	1	21	39296806	39296807	0.99952	0.0606061	6,99	39296807
ENSG00000185697	MYBL1	-	577	1	8	66563442	66563443	0.999584	0.1875	3,16	66563443
ENSG00000185710	SMG1P4	-	225	1	16	21895674	21895675	0.999997	0.333333	4,12	21895675
ENSG00000185842	DNAH14	+	70	1	1	225002818	225002819	0.999997	0.109375	7,64	225002819
ENSG00000185842	DNAH14	+	71	1	1	225265362	225265363	0.999957	0.190476	4,21	225265363
ENSG00000186063	AIDA	-	68	1	1	222668254	222668255	0.999944	0.119048	5,42	222668255
ENSG00000186063	AIDA	-	69	1	1	222668550	222668551	0.999492	0.176471	3,17	222668551
ENSG00000186073	CDIN1	+	203	1	15	36809516	36809517	0.999141	0.15	3,20	36809517
ENSG00000186591	UBE2H	-	555	1	7	129830958	129830959	0.999566	0.0518519	7135	129830959
ENSG00000186687	LYRM7	+	486	1	5	131200652	131200653	0.999777	0.129032	4,31	131200653
ENSG00000187098	MITF	+	375	1	3	69965413	69965414	0.999096	0.0909091	4,44	69965414
ENSG00000187164	SHTN1	-	96	1	10	116883265	116883266	0.999886	0.272727	3,11	116883266
ENSG00000187231	SESTD1	-	325	1	2	179109077	179109078	0.999893	0.153846	4,26	179109078
ENSG00000187240	DYNC2H1	+	124	1	11	103479503	103479504	0.999912	0.108696	5,46	103479504
ENSG00000187325	TAF9B	-	638	1	X	78130363	78130364	0.999999	0.0670732	11164	78130364
ENSG00000187446	CHP1	+	205	1	15	41281731	41281732	0.999796	0.0506329	8158	41281732
ENSG00000188070	C11orf95	-	110	1	11	63760462	63760463	0.999929	0.0517241	9174	63760463
ENSG00000188177	ZC3H6	+	311	1	2	112336496	112336497	0.999794	0.230769	3,13	112336497
ENSG00000189149	CRYM-AS1	+	224	1	16	21338977	21338978	0.999591	0.111111	4,36	21338978
ENSG00000189221	MAOA	+	631	1	X	43743844	43743845	0.999973	0.210526	4,19	43743845
ENSG00000189308	LIN54	-	422	1	4	82926604	82926605	0.999746	0.125	4,32	82926605
ENSG00000196323	ZBTB44	-	130	1	11	130227067	130227068	0.999096	0.0909091	4,44	130227068
ENSG00000196549	MME	+	391	1	3	155180978	155180979	0.999665	0.2	3,15	155180979
ENSG00000196865	NHLRC2	+	95	1	10	113916328	113916329	0.99988	0.0779221	6,77	113916329
ENSG00000196935	SRGAP1	+	144	1	12	64147003	64147004	0.999584	0.1875	3,16	64147004
ENSG00000197429	IPP	-	11	1	1	45699417	45699418	0.999998	0.217391	5,23	45699418
ENSG00000197535	MYO5A	-	211	1	15	52307786	52307787	0.999794	0.230769	3,13	52307787
ENSG00000197921	HES5	-	2	1	1	2529648	2529649	0.999948	0.181818	4,22	2529649
ENSG00000197977	ELOVL2	-	498	1	6	10981121	10981122	0.999544	0.108108	4,37	10981122
ENSG00000197989	SNHG12	-	4	1	1	28581076	28581077	0.999465	0.0594059	6101	28581077
ENSG00000198015	MRPL42	+	151	1	12	93503899	93503900	0.999845	0.25	3,12	93503900
ENSG00000198039	ZNF273	+	537	1	7	64923686	64923687	0.999983	0.235294	4,17	64923687
ENSG00000198168	SVIP	-	107	1	11	22822726	22822727	0.999493	0.105263	4,38	22822727
ENSG00000198252	STYX	+	188	1	14	52773885	52773886	0.999806	0.133333	4,30	52773886
ENSG00000198399	ITSN2	-	294	1	2	24240356	24240357	0.999034	0.0657895	5,76	24240357
ENSG00000198399	ITSN2	-	295	1	2	24240592	24240593	0.999735	0.214286	3,14	24240593
ENSG00000198668	CALM1	+	198	1	14	90405853	90405854	0.999198	0.0684932	5,73	90405854
ENSG00000198677	TTC37	-	474	1	5	95464193	95464194	0.999141	0.15	3,20	95464194
ENSG00000198718	TOGARAM1	+	186	1	14	45046685	45046686	0.99984	0.0961538	5,52	45046686
ENSG00000198843	SELENOT	+	390	1	3	150630211	150630212	0.999388	0.166667	3,18	150630212
ENSG00000198890	PRMT6	+	35	1	1	107059144	107059145	0.999893	0.153846	4,26	107059145
ENSG00000198914	POU3F3	+	310	1	2	104858097	104858098	0.999034	0.0657895	5,76	104858098
ENSG00000198961	PJA2	-	476	1	5	109337130	109337131	0.999924	0.166667	4,24	109337131
ENSG00000203705	TATDN3	+	63	1	1	212815942	212815943	0.999967	0.0655738	8122	212815943
ENSG00000204186	ZDBF2	+	333	1	2	206312874	206312875	1	0.0869565	10115	206312875
ENSG00000205208	C4orf46	-	440	1	4	158668111	158668112	0.999294	0.0704225	5,71	158668112
ENSG00000205269	TMEM170B	+	499	1	6	11577562	11577563	0.999794	0.230769	3,13	11577563
ENSG00000212719	LINC02693	-	247	1	17	21530121	21530122	0.999696	0.0659341	6,91	21530122
ENSG00000214013	GANC	+	206	1	15	42352797	42352798	0.999794	0.230769	3,13	42352798
ENSG00000214114	MYCBP	-	10	1	1	38863330	38863331	0.999566	0.078125	5,64	38863331
ENSG00000215105	TTC3P1	-	636	1	X	75746251	75746252	1	0.454545	5,11	75746252
ENSG00000215114	UBXN2B	+	576	1	8	58448052	58448053	0.999937	0.116279	5,43	58448053
ENSG00000215193	PEX26	+	351	1	22	18098872	18098873	0.999735	0.214286	3,14	18098873
ENSG00000215193	PEX26	+	352	1	22	18099597	18099598	0.999096	0.0909091	4,44	18099598
ENSG00000215302	AC127502.1	+	201	1	15	30477901	30477902	0.999339	0.0714286	5,70	30477902
ENSG00000218336	TENM3	+	447	1	4	182802105	182802106	0.999886	0.272727	3,11	182802106
ENSG00000224189	HAGLR	-	323	1	2	176174024	176174025	0.999246	0.0952381	4,42	176174025
ENSG00000227124	ZNF717	-	376	1	3	75730384	75730385	0.999141	0.15	3,20	75730385
ENSG00000228205	AC131235.1	+	401	1	3	184150059	184150060	0.999993	0.178571	5,28	184150060
ENSG00000229358	DPY19L1P1	-	533	1	7	32676897	32676898	0.999271	0.157895	3,19	32676898
ENSG00000229692	SOS1-IT1	-	302	1	2	38992936	38992937	0.999854	0.0980392	5,51	38992937
ENSG00000229932	YWHAZP3	+	79	1	10	23137503	23137504	0.999665	0.2	3,15	23137504
ENSG00000230202	AL450405.1	+	521	1	6	117998994	117998995	0.999948	0.181818	4,22	117998995
ENSG00000231925	TAPBP	-	503	1	6	33301450	33301451	0.999498	0.0757576	5,66	33301451
ENSG00000235162	C12orf75	+	155	1	12	105371259	105371260	0.999854	0.142857	4,28	105371260
ENSG00000236603	RANP1	+	502	1	6	30486376	30486377	0.999997	0.208333	5,24	30486377
ENSG00000237214	AL080243.1	+	358	1	22	41064291	41064292	0.999845	0.25	3,12	41064292
ENSG00000239665	AL157392.3	+	77	1	10	13631476	13631477	0.999096	0.0909091	4,44	13631477
ENSG00000239900	ADSL	+	357	1	22	40367756	40367757	0.999995	0.102941	7,68	40367757
ENSG00000241860	AL627309.5	-	1	1	1	173776	173777	0.999997	0.333333	4,12	173777
ENSG00000242259	C22orf39	-	353	1	22	19441407	19441408	0.999308	0.0566038	6106	19441408
ENSG00000244257	PKD1P1	+	223	1	16	16317225	16317226	0.999845	0.25	3,12	16317226
ENSG00000247137	AP000873.1	-	114	1	11	83191099	83191100	0.999566	0.078125	5,64	83191100
ENSG00000250159	AC106791.1	-	490	1	5	137880529	137880530	0.999141	0.15	3,20	137880530
ENSG00000251192	ZNF674	-	632	1	X	46498928	46498929	0.999388	0.166667	3,18	46498929
ENSG00000254685	FPGT	+	22	1	1	74206914	74206915	0.999696	0.0659341	6,91	74206915
ENSG00000254701	AC138866.1	-	468	1	5	70202006	70202007	0.999533	0.0769231	5,65	70202007
ENSG00000257576	HSPD1P4	+	141	1	12	56512594	56512595	0.999998	0.363636	4,11	56512595
ENSG00000257923	CUX1	+	544	1	7	102255851	102255852	0.999675	0.117647	4,34	102255852
ENSG00000258526	AL049828.1	+	185	1	14	39655656	39655657	0.999141	0.15	3,20	39655657
ENSG00000260526	AC109347.1	-	429	1	4	112230747	112230748	0.999886	0.272727	3,11	112230748
ENSG00000261556	SMG1P7	-	236	1	16	70245577	70245578	0.999096	0.0909091	4,44	70245578
ENSG00000261572	AC097639.1	-	366	1	3	32236781	32236782	0.999665	0.2	3,15	32236782
ENSG00000263731	AC145207.5	-	261	1	17	81878934	81878935	0.999875	0.148148	4,27	81878935
ENSG00000268606	MAGEA2	-	654	1	X	152750144	152750145	0.999388	0.166667	3,18	152750145
ENSG00000269190	FBXO17	-	288	1	19	38946925	38946926	1	0.166667	8,48	38946926
ENSG00000270647	TAF15	+	250	1	17	35844609	35844610	0.999314	0.097561	4,41	35844610
ENSG00000272325	NUDT3	-	504	1	6	34284454	34284455	0.999876	0.0544218	8147	34284455
ENSG00000272604	AC073073.2	+	547	1	7	105572317	105572318	0.999979	0.222222	4,18	105572318
ENSG00000272604	AC073073.2	+	548	1	7	105572438	105572439	1	0.193548	6,31	105572439
ENSG00000273496	AC011841.1	-	618	1	GL000205.2	100216	100217	0.999994	0.185185	5,27	100217
ENSG00000273496	AC011841.1	-	619	1	GL000205.2	100423	100424	0.999665	0.2	3,15	100424
ENSG00000274333	CU633967.1	+	343	1	21	5582744	5582745	0.999388	0.166667	3,18	5582745
ENSG00000278053	DDX52	-	251	1	17	37611466	37611467	0.999997	0.0762712	9118	37611467
ENSG00000278053	DDX52	-	252	1	17	37612006	37612007	0.999794	0.230769	3,13	37612007
ENSG00000279453	Z99129.4	-	522	1	6	122437556	122437557	0.999141	0.15	3,20	122437557
