# Supplementary material for: CRISPR/Cas13 sgRNA‐Mediated RNA–RNA Interaction Mapping in Live Cells with APOBEC RNA Editing
Source: Adv Sci (Weinh). 2024 Oct 11;11(45):2409004. doi: 10.1002/advs.202409004 (PMC11615753; doi:10.1002/advs.202409004)
Supplement: Supplementary file 14 — Supporting Information [file ADVS-11-2409004-s001.xlsx]

## Sheet: Sup_Table_13
Supplementary Table 13. Sequences and primers. sgRNA target sequences and quantitative RT‒PCR primers used in this study.
sgRNA	Target Sequence
Non	GTAATGCCTGGCTTGTCGACGCATAGTCTG
PSMB2	AAGGAGTTCCACTGCCCTCTCACGTGAGAT
SFPQ	ACCCCGTGGATCCATGTAGCCCATTCGGCT
NEAT1 sgRNA1	GGTTTTCAGATCACACATGTAGTAAAGGCA
NEAT1 sgRNA2	AACACTATAGTAACAAACCACGGTCCATGA
MALAT1 sgRNA1	AATTCCAAAAGAGAACCACACACTACCATA
MALAT1 sgRNA2	GCCAACAGAACAGACAGACCTGAAGTCAAG
XIST sgRNA1	AGGAGGGGACAAATAAGAGGGGACAGAGGT
XIST sgRNA2	AGTCTTATGGAGTGGGCACTCCCTGCTGGA
NBR2 sgRNA1	AGTCCCCAAATAAGGAGCCCACCAAGAGTC
NBR2 sgRNA2	AATTACTGTGATGCAATAAGCCGCAACTGG
DANCR sgRNA1	AAGTCAATTGAAATACCAGCAACAGGACAT
DANCR sgRNA2	GGCCAAGTAAGTTTATTAACCTGCCAGGCT
Primer	Sequence
SFPQ-F	ACTCCTCGTCCAGTCATTGTGG
SFPQ-R	CGTACTCAAACGTGCCATGCTG
PSMB2-F	GAAACCTGGCTGACTGTCTTCG
PSMB2-R	CAAGGCTGCCAGGTAGTCCATG
XIST-F	GCAGACACAAGGAATTAAGTGG
XIST-R	TTACTTTCTGGTGGTCACCCATG
MALAT1-F	GGATTCCAGGAAGGAGCGAG
MALAT1-R	ATTGCCGACCTCACGGATTT
NEAT1-F	TGGCTAGCTCAGGGCTTCAG
NEAT1-R	TCTCCTTGCCAAGCTTCCTTC
GAPDH-F	GTCTCCTCTGACTTCAACAGCG
GAPDH-R	ACCACCCTGTTGCTGTAGCCAA
NBR2-F	GGAGGTCTCCAGTTTCGGTA
NBR2-R	TTGATGTGTGCTTCCTGGG
DANCR-F	GCCTCTTTGTCAGCTGGAGT
DANCR-R	AGAGACGAACTCCTGGAGCT
shRNA	Sequence
shlacZ	CGCTAAATACTGGCAGGCGTTCTCGAGAACGCCTGCCAGTATTTAGCGTTTTT
shNEAT1	ATTCAGGAGGCTACCATTTAACTCGAGTTAAATGGTAGCCTCCTGAATTTTTT
